# Supplementary material for: Control of entropy in neural models of environmental state
Source: eLife. 2019 Feb 28;8:e39404. doi: 10.7554/eLife.39404 (PMC6395063; doi:10.7554/eLife.39404)
Supplement: Source code 1. [file elife-39404-code1.zip]

Archive with 325 entries (316 files):
- model_for_eLife/
- model_for_eLife/.DS_Store
- __MACOSX/
- __MACOSX/model_for_eLife/
- __MACOSX/model_for_eLife/._.DS_Store
- model_for_eLife/bayesian_model.m
- __MACOSX/model_for_eLife/._bayesian_model.m
- model_for_eLife/data/
- model_for_eLife/data/.DS_Store
- __MACOSX/model_for_eLife/data/
- __MACOSX/model_for_eLife/data/._.DS_Store
- model_for_eLife/data/fMRI/
- model_for_eLife/data/fMRI/.DS_Store
- __MACOSX/model_for_eLife/data/fMRI/
- __MACOSX/model_for_eLife/data/fMRI/._.DS_Store
- model_for_eLife/data/fMRI/behavioural_data_s11_run1
- __MACOSX/model_for_eLife/data/fMRI/._behavioural_data_s11_run1
- model_for_eLife/data/fMRI/behavioural_data_s11_run2
- __MACOSX/model_for_eLife/data/fMRI/._behavioural_data_s11_run2
- model_for_eLife/data/fMRI/behavioural_data_s11_run3
- __MACOSX/model_for_eLife/data/fMRI/._behavioural_data_s11_run3
- model_for_eLife/data/fMRI/behavioural_data_s11_run4
- __MACOSX/model_for_eLife/data/fMRI/._behavioural_data_s11_run4
- model_for_eLife/data/fMRI/behavioural_data_s13_run1
- __MACOSX/model_for_eLife/data/fMRI/._behavioural_data_s13_run1
- model_for_eLife/data/fMRI/behavioural_data_s13_run2
- __MACOSX/model_for_eLife/data/fMRI/._behavioural_data_s13_run2
- model_for_eLife/data/fMRI/behavioural_data_s13_run3
- __MACOSX/model_for_eLife/data/fMRI/._behavioural_data_s13_run3
- model_for_eLife/data/fMRI/behavioural_data_s13_run4
- __MACOSX/model_for_eLife/data/fMRI/._behavioural_data_s13_run4
- model_for_eLife/data/fMRI/behavioural_data_s15_run1
- __MACOSX/model_for_eLife/data/fMRI/._behavioural_data_s15_run1
- model_for_eLife/data/fMRI/behavioural_data_s15_run2
- __MACOSX/model_for_eLife/data/fMRI/._behavioural_data_s15_run2
- model_for_eLife/data/fMRI/behavioural_data_s15_run3
- __MACOSX/model_for_eLife/data/fMRI/._behavioural_data_s15_run3
- model_for_eLife/data/fMRI/behavioural_data_s15_run4
- __MACOSX/model_for_eLife/data/fMRI/._behavioural_data_s15_run4
- model_for_eLife/data/fMRI/behavioural_data_s16_run1
- __MACOSX/model_for_eLife/data/fMRI/._behavioural_data_s16_run1
- model_for_eLife/data/fMRI/behavioural_data_s16_run2
- __MACOSX/model_for_eLife/data/fMRI/._behavioural_data_s16_run2
- model_for_eLife/data/fMRI/behavioural_data_s16_run3
- __MACOSX/model_for_eLife/data/fMRI/._behavioural_data_s16_run3
- model_for_eLife/data/fMRI/behavioural_data_s16_run4
- __MACOSX/model_for_eLife/data/fMRI/._behavioural_data_s16_run4
- model_for_eLife/data/fMRI/behavioural_data_s17_run1
- __MACOSX/model_for_eLife/data/fMRI/._behavioural_data_s17_run1
- model_for_eLife/data/fMRI/behavioural_data_s17_run2
- __MACOSX/model_for_eLife/data/fMRI/._behavioural_data_s17_run2
- model_for_eLife/data/fMRI/behavioural_data_s17_run3
- __MACOSX/model_for_eLife/data/fMRI/._behavioural_data_s17_run3
- model_for_eLife/data/fMRI/behavioural_data_s17_run4
- __MACOSX/model_for_eLife/data/fMRI/._behavioural_data_s17_run4
- model_for_eLife/data/fMRI/behavioural_data_s19_run1
- __MACOSX/model_for_eLife/data/fMRI/._behavioural_data_s19_run1
- model_for_eLife/data/fMRI/behavioural_data_s19_run2
- __MACOSX/model_for_eLife/data/fMRI/._behavioural_data_s19_run2
- model_for_eLife/data/fMRI/behavioural_data_s19_run3
- __MACOSX/model_for_eLife/data/fMRI/._behavioural_data_s19_run3
- model_for_eLife/data/fMRI/behavioural_data_s19_run4
- __MACOSX/model_for_eLife/data/fMRI/._behavioural_data_s19_run4
- model_for_eLife/data/fMRI/behavioural_data_s21_run1
- __MACOSX/model_for_eLife/data/fMRI/._behavioural_data_s21_run1
- model_for_eLife/data/fMRI/behavioural_data_s21_run2
- __MACOSX/model_for_eLife/data/fMRI/._behavioural_data_s21_run2
- model_for_eLife/data/fMRI/behavioural_data_s21_run3
- __MACOSX/model_for_eLife/data/fMRI/._behavioural_data_s21_run3
- model_for_eLife/data/fMRI/behavioural_data_s21_run4
- __MACOSX/model_for_eLife/data/fMRI/._behavioural_data_s21_run4
- model_for_eLife/data/fMRI/behavioural_data_s22_run1
- __MACOSX/model_for_eLife/data/fMRI/._behavioural_data_s22_run1
- model_for_eLife/data/fMRI/behavioural_data_s22_run2
- __MACOSX/model_for_eLife/data/fMRI/._behavioural_data_s22_run2
- model_for_eLife/data/fMRI/behavioural_data_s22_run3
- __MACOSX/model_for_eLife/data/fMRI/._behavioural_data_s22_run3
- model_for_eLife/data/fMRI/behavioural_data_s22_run4
- __MACOSX/model_for_eLife/data/fMRI/._behavioural_data_s22_run4
- model_for_eLife/data/fMRI/behavioural_data_s23_run1
- __MACOSX/model_for_eLife/data/fMRI/._behavioural_data_s23_run1
- model_for_eLife/data/fMRI/behavioural_data_s23_run2
- __MACOSX/model_for_eLife/data/fMRI/._behavioural_data_s23_run2
- model_for_eLife/data/fMRI/behavioural_data_s23_run3
- __MACOSX/model_for_eLife/data/fMRI/._behavioural_data_s23_run3
- model_for_eLife/data/fMRI/behavioural_data_s23_run4
- __MACOSX/model_for_eLife/data/fMRI/._behavioural_data_s23_run4
- model_for_eLife/data/fMRI/behavioural_data_s24_run1
- __MACOSX/model_for_eLife/data/fMRI/._behavioural_data_s24_run1
- model_for_eLife/data/fMRI/behavioural_data_s24_run2
- __MACOSX/model_for_eLife/data/fMRI/._behavioural_data_s24_run2
- model_for_eLife/data/fMRI/behavioural_data_s24_run3
- __MACOSX/model_for_eLife/data/fMRI/._behavioural_data_s24_run3
- model_for_eLife/data/fMRI/behavioural_data_s24_run4
- __MACOSX/model_for_eLife/data/fMRI/._behavioural_data_s24_run4
- model_for_eLife/data/fMRI/behavioural_data_s25_run1
- __MACOSX/model_for_eLife/data/fMRI/._behavioural_data_s25_run1
- model_for_eLife/data/fMRI/behavioural_data_s25_run2
- __MACOSX/model_for_eLife/data/fMRI/._behavioural_data_s25_run2
- model_for_eLife/data/fMRI/behavioural_data_s25_run3
- __MACOSX/model_for_eLife/data/fMRI/._behavioural_data_s25_run3
- model_for_eLife/data/fMRI/behavioural_data_s25_run4
- __MACOSX/model_for_eLife/data/fMRI/._behavioural_data_s25_run4
- model_for_eLife/data/fMRI/behavioural_data_s27_run1
- __MACOSX/model_for_eLife/data/fMRI/._behavioural_data_s27_run1
- model_for_eLife/data/fMRI/behavioural_data_s27_run2
- __MACOSX/model_for_eLife/data/fMRI/._behavioural_data_s27_run2
- model_for_eLife/data/fMRI/behavioural_data_s27_run3
- __MACOSX/model_for_eLife/data/fMRI/._behavioural_data_s27_run3
- model_for_eLife/data/fMRI/behavioural_data_s27_run4
- __MACOSX/model_for_eLife/data/fMRI/._behavioural_data_s27_run4
- model_for_eLife/data/fMRI/behavioural_data_s29_run1
- __MACOSX/model_for_eLife/data/fMRI/._behavioural_data_s29_run1
- model_for_eLife/data/fMRI/behavioural_data_s29_run2
- __MACOSX/model_for_eLife/data/fMRI/._behavioural_data_s29_run2
- model_for_eLife/data/fMRI/behavioural_data_s29_run3
- __MACOSX/model_for_eLife/data/fMRI/._behavioural_data_s29_run3
- model_for_eLife/data/fMRI/behavioural_data_s29_run4
- __MACOSX/model_for_eLife/data/fMRI/._behavioural_data_s29_run4
- model_for_eLife/data/fMRI/behavioural_data_s30_run1
- __MACOSX/model_for_eLife/data/fMRI/._behavioural_data_s30_run1
- model_for_eLife/data/fMRI/behavioural_data_s30_run2
- __MACOSX/model_for_eLife/data/fMRI/._behavioural_data_s30_run2
- model_for_eLife/data/fMRI/behavioural_data_s30_run3
- __MACOSX/model_for_eLife/data/fMRI/._behavioural_data_s30_run3
- model_for_eLife/data/fMRI/behavioural_data_s30_run4
- __MACOSX/model_for_eLife/data/fMRI/._behavioural_data_s30_run4
- model_for_eLife/data/fMRI/behavioural_data_s32_run1
- __MACOSX/model_for_eLife/data/fMRI/._behavioural_data_s32_run1
- model_for_eLife/data/fMRI/behavioural_data_s32_run2
- __MACOSX/model_for_eLife/data/fMRI/._behavioural_data_s32_run2
- model_for_eLife/data/fMRI/behavioural_data_s32_run3
- __MACOSX/model_for_eLife/data/fMRI/._behavioural_data_s32_run3
- model_for_eLife/data/fMRI/behavioural_data_s32_run4
- __MACOSX/model_for_eLife/data/fMRI/._behavioural_data_s32_run4
- model_for_eLife/data/fMRI/behavioural_data_s33_run1
- __MACOSX/model_for_eLife/data/fMRI/._behavioural_data_s33_run1
- model_for_eLife/data/fMRI/behavioural_data_s33_run2
- __MACOSX/model_for_eLife/data/fMRI/._behavioural_data_s33_run2
- model_for_eLife/data/fMRI/behavioural_data_s33_run3
- __MACOSX/model_for_eLife/data/fMRI/._behavioural_data_s33_run3
- model_for_eLife/data/fMRI/behavioural_data_s33_run4
- __MACOSX/model_for_eLife/data/fMRI/._behavioural_data_s33_run4
- model_for_eLife/data/fMRI/behavioural_data_s34_run1
- __MACOSX/model_for_eLife/data/fMRI/._behavioural_data_s34_run1
- model_for_eLife/data/fMRI/behavioural_data_s34_run2
- __MACOSX/model_for_eLife/data/fMRI/._behavioural_data_s34_run2
- model_for_eLife/data/fMRI/behavioural_data_s34_run3
- __MACOSX/model_for_eLife/data/fMRI/._behavioural_data_s34_run3
- model_for_eLife/data/fMRI/behavioural_data_s34_run4
- __MACOSX/model_for_eLife/data/fMRI/._behavioural_data_s34_run4
- model_for_eLife/data/fMRI/behavioural_data_s35_run1
- __MACOSX/model_for_eLife/data/fMRI/._behavioural_data_s35_run1
- model_for_eLife/data/fMRI/behavioural_data_s35_run2
- __MACOSX/model_for_eLife/data/fMRI/._behavioural_data_s35_run2
- model_for_eLife/data/fMRI/behavioural_data_s35_run3
- __MACOSX/model_for_eLife/data/fMRI/._behavioural_data_s35_run3
- model_for_eLife/data/fMRI/behavioural_data_s35_run4
- __MACOSX/model_for_eLife/data/fMRI/._behavioural_data_s35_run4
- model_for_eLife/data/fMRI/behavioural_data_s36_run1
- __MACOSX/model_for_eLife/data/fMRI/._behavioural_data_s36_run1
- model_for_eLife/data/fMRI/behavioural_data_s36_run2
- __MACOSX/model_for_eLife/data/fMRI/._behavioural_data_s36_run2
- model_for_eLife/data/fMRI/behavioural_data_s36_run3
- __MACOSX/model_for_eLife/data/fMRI/._behavioural_data_s36_run3
- model_for_eLife/data/fMRI/behavioural_data_s36_run4
- __MACOSX/model_for_eLife/data/fMRI/._behavioural_data_s36_run4
- model_for_eLife/data/pre_fMRI/
- model_for_eLife/data/pre_fMRI/.DS_Store
- __MACOSX/model_for_eLife/data/pre_fMRI/
- __MACOSX/model_for_eLife/data/pre_fMRI/._.DS_Store
- model_for_eLife/data/pre_fMRI/behavioural_data_s11_run1
- __MACOSX/model_for_eLife/data/pre_fMRI/._behavioural_data_s11_run1
- model_for_eLife/data/pre_fMRI/behavioural_data_s11_run2
- __MACOSX/model_for_eLife/data/pre_fMRI/._behavioural_data_s11_run2
- model_for_eLife/data/pre_fMRI/behavioural_data_s11_run3
- __MACOSX/model_for_eLife/data/pre_fMRI/._behavioural_data_s11_run3
- model_for_eLife/data/pre_fMRI/behavioural_data_s11_run4
- __MACOSX/model_for_eLife/data/pre_fMRI/._behavioural_data_s11_run4
- model_for_eLife/data/pre_fMRI/behavioural_data_s13_run1
- __MACOSX/model_for_eLife/data/pre_fMRI/._behavioural_data_s13_run1
- model_for_eLife/data/pre_fMRI/behavioural_data_s13_run2
- __MACOSX/model_for_eLife/data/pre_fMRI/._behavioural_data_s13_run2
- model_for_eLife/data/pre_fMRI/behavioural_data_s13_run3
- __MACOSX/model_for_eLife/data/pre_fMRI/._behavioural_data_s13_run3
- model_for_eLife/data/pre_fMRI/behavioural_data_s13_run4
- __MACOSX/model_for_eLife/data/pre_fMRI/._behavioural_data_s13_run4
- model_for_eLife/data/pre_fMRI/behavioural_data_s15_run1
- __MACOSX/model_for_eLife/data/pre_fMRI/._behavioural_data_s15_run1
- model_for_eLife/data/pre_fMRI/behavioural_data_s15_run2
- __MACOSX/model_for_eLife/data/pre_fMRI/._behavioural_data_s15_run2
- model_for_eLife/data/pre_fMRI/behavioural_data_s15_run3
- __MACOSX/model_for_eLife/data/pre_fMRI/._behavioural_data_s15_run3
- model_for_eLife/data/pre_fMRI/behavioural_data_s15_run4
- __MACOSX/model_for_eLife/data/pre_fMRI/._behavioural_data_s15_run4
- model_for_eLife/data/pre_fMRI/behavioural_data_s16_run1
- __MACOSX/model_for_eLife/data/pre_fMRI/._behavioural_data_s16_run1
- model_for_eLife/data/pre_fMRI/behavioural_data_s16_run2
- __MACOSX/model_for_eLife/data/pre_fMRI/._behavioural_data_s16_run2
- model_for_eLife/data/pre_fMRI/behavioural_data_s16_run3
- __MACOSX/model_for_eLife/data/pre_fMRI/._behavioural_data_s16_run3
- model_for_eLife/data/pre_fMRI/behavioural_data_s16_run4
- __MACOSX/model_for_eLife/data/pre_fMRI/._behavioural_data_s16_run4
- model_for_eLife/data/pre_fMRI/behavioural_data_s17_run1
- __MACOSX/model_for_eLife/data/pre_fMRI/._behavioural_data_s17_run1
- model_for_eLife/data/pre_fMRI/behavioural_data_s17_run2
- __MACOSX/model_for_eLife/data/pre_fMRI/._behavioural_data_s17_run2
- model_for_eLife/data/pre_fMRI/behavioural_data_s17_run3
- __MACOSX/model_for_eLife/data/pre_fMRI/._behavioural_data_s17_run3
- model_for_eLife/data/pre_fMRI/behavioural_data_s17_run4
- __MACOSX/model_for_eLife/data/pre_fMRI/._behavioural_data_s17_run4
- model_for_eLife/data/pre_fMRI/behavioural_data_s19_run1
- __MACOSX/model_for_eLife/data/pre_fMRI/._behavioural_data_s19_run1
- model_for_eLife/data/pre_fMRI/behavioural_data_s19_run2
- __MACOSX/model_for_eLife/data/pre_fMRI/._behavioural_data_s19_run2
- model_for_eLife/data/pre_fMRI/behavioural_data_s19_run3
- __MACOSX/model_for_eLife/data/pre_fMRI/._behavioural_data_s19_run3
- model_for_eLife/data/pre_fMRI/behavioural_data_s19_run4
- __MACOSX/model_for_eLife/data/pre_fMRI/._behavioural_data_s19_run4
- model_for_eLife/data/pre_fMRI/behavioural_data_s21_run1
- __MACOSX/model_for_eLife/data/pre_fMRI/._behavioural_data_s21_run1
- model_for_eLife/data/pre_fMRI/behavioural_data_s21_run2
- __MACOSX/model_for_eLife/data/pre_fMRI/._behavioural_data_s21_run2
- model_for_eLife/data/pre_fMRI/behavioural_data_s21_run3
- __MACOSX/model_for_eLife/data/pre_fMRI/._behavioural_data_s21_run3
- model_for_eLife/data/pre_fMRI/behavioural_data_s21_run4
- __MACOSX/model_for_eLife/data/pre_fMRI/._behavioural_data_s21_run4
- model_for_eLife/data/pre_fMRI/behavioural_data_s22_run1
- __MACOSX/model_for_eLife/data/pre_fMRI/._behavioural_data_s22_run1
- model_for_eLife/data/pre_fMRI/behavioural_data_s22_run2
- __MACOSX/model_for_eLife/data/pre_fMRI/._behavioural_data_s22_run2
- model_for_eLife/data/pre_fMRI/behavioural_data_s22_run3
- __MACOSX/model_for_eLife/data/pre_fMRI/._behavioural_data_s22_run3
- model_for_eLife/data/pre_fMRI/behavioural_data_s22_run4
- __MACOSX/model_for_eLife/data/pre_fMRI/._behavioural_data_s22_run4
- model_for_eLife/data/pre_fMRI/behavioural_data_s23_run1
- __MACOSX/model_for_eLife/data/pre_fMRI/._behavioural_data_s23_run1
- model_for_eLife/data/pre_fMRI/behavioural_data_s23_run2
- __MACOSX/model_for_eLife/data/pre_fMRI/._behavioural_data_s23_run2
- model_for_eLife/data/pre_fMRI/behavioural_data_s23_run3
- __MACOSX/model_for_eLife/data/pre_fMRI/._behavioural_data_s23_run3
- model_for_eLife/data/pre_fMRI/behavioural_data_s23_run4
- __MACOSX/model_for_eLife/data/pre_fMRI/._behavioural_data_s23_run4
- model_for_eLife/data/pre_fMRI/behavioural_data_s24_run1
- __MACOSX/model_for_eLife/data/pre_fMRI/._behavioural_data_s24_run1
- model_for_eLife/data/pre_fMRI/behavioural_data_s24_run2
- __MACOSX/model_for_eLife/data/pre_fMRI/._behavioural_data_s24_run2
- model_for_eLife/data/pre_fMRI/behavioural_data_s24_run3
- __MACOSX/model_for_eLife/data/pre_fMRI/._behavioural_data_s24_run3
- model_for_eLife/data/pre_fMRI/behavioural_data_s24_run4
- __MACOSX/model_for_eLife/data/pre_fMRI/._behavioural_data_s24_run4
- model_for_eLife/data/pre_fMRI/behavioural_data_s25_run1
- __MACOSX/model_for_eLife/data/pre_fMRI/._behavioural_data_s25_run1
- model_for_eLife/data/pre_fMRI/behavioural_data_s25_run2
- __MACOSX/model_for_eLife/data/pre_fMRI/._behavioural_data_s25_run2
- model_for_eLife/data/pre_fMRI/behavioural_data_s25_run3
- __MACOSX/model_for_eLife/data/pre_fMRI/._behavioural_data_s25_run3
- model_for_eLife/data/pre_fMRI/behavioural_data_s25_run4
- __MACOSX/model_for_eLife/data/pre_fMRI/._behavioural_data_s25_run4
- model_for_eLife/data/pre_fMRI/behavioural_data_s27_run1
- __MACOSX/model_for_eLife/data/pre_fMRI/._behavioural_data_s27_run1
- model_for_eLife/data/pre_fMRI/behavioural_data_s27_run2
- __MACOSX/model_for_eLife/data/pre_fMRI/._behavioural_data_s27_run2
- model_for_eLife/data/pre_fMRI/behavioural_data_s27_run3
- __MACOSX/model_for_eLife/data/pre_fMRI/._behavioural_data_s27_run3
- model_for_eLife/data/pre_fMRI/behavioural_data_s27_run4
- __MACOSX/model_for_eLife/data/pre_fMRI/._behavioural_data_s27_run4
- model_for_eLife/data/pre_fMRI/behavioural_data_s29_run1
- __MACOSX/model_for_eLife/data/pre_fMRI/._behavioural_data_s29_run1
- model_for_eLife/data/pre_fMRI/behavioural_data_s29_run2
- __MACOSX/model_for_eLife/data/pre_fMRI/._behavioural_data_s29_run2
- model_for_eLife/data/pre_fMRI/behavioural_data_s29_run3
- __MACOSX/model_for_eLife/data/pre_fMRI/._behavioural_data_s29_run3
- model_for_eLife/data/pre_fMRI/behavioural_data_s29_run4
- __MACOSX/model_for_eLife/data/pre_fMRI/._behavioural_data_s29_run4
- model_for_eLife/data/pre_fMRI/behavioural_data_s30_run1
- __MACOSX/model_for_eLife/data/pre_fMRI/._behavioural_data_s30_run1
- model_for_eLife/data/pre_fMRI/behavioural_data_s30_run2
- __MACOSX/model_for_eLife/data/pre_fMRI/._behavioural_data_s30_run2
- model_for_eLife/data/pre_fMRI/behavioural_data_s30_run3
- __MACOSX/model_for_eLife/data/pre_fMRI/._behavioural_data_s30_run3
- model_for_eLife/data/pre_fMRI/behavioural_data_s30_run4
- __MACOSX/model_for_eLife/data/pre_fMRI/._behavioural_data_s30_run4
- model_for_eLife/data/pre_fMRI/behavioural_data_s32_run1
- __MACOSX/model_for_eLife/data/pre_fMRI/._behavioural_data_s32_run1
- model_for_eLife/data/pre_fMRI/behavioural_data_s32_run2
- __MACOSX/model_for_eLife/data/pre_fMRI/._behavioural_data_s32_run2
- model_for_eLife/data/pre_fMRI/behavioural_data_s32_run3
- __MACOSX/model_for_eLife/data/pre_fMRI/._behavioural_data_s32_run3
- model_for_eLife/data/pre_fMRI/behavioural_data_s32_run4
- __MACOSX/model_for_eLife/data/pre_fMRI/._behavioural_data_s32_run4
- model_for_eLife/data/pre_fMRI/behavioural_data_s33_run1
- __MACOSX/model_for_eLife/data/pre_fMRI/._behavioural_data_s33_run1
- model_for_eLife/data/pre_fMRI/behavioural_data_s33_run2
- __MACOSX/model_for_eLife/data/pre_fMRI/._behavioural_data_s33_run2
- model_for_eLife/data/pre_fMRI/behavioural_data_s33_run3
- __MACOSX/model_for_eLife/data/pre_fMRI/._behavioural_data_s33_run3
- model_for_eLife/data/pre_fMRI/behavioural_data_s33_run4
- __MACOSX/model_for_eLife/data/pre_fMRI/._behavioural_data_s33_run4
- model_for_eLife/data/pre_fMRI/behavioural_data_s34_run1
[truncated: 25 more entries]
