# Supplementary material for: Control of entropy in neural models of environmental state
Source: eLife. 2019 Feb 28;8:e39404. doi: 10.7554/eLife.39404 (PMC6395063; doi:10.7554/eLife.39404)
Supplement: Source code 1. [file elife-39404-code1.zip › model_for_eLife/bayesian_model.m]

%clear; close all;

function [output] = bayesian_model(sub,run,data_dir)

data=dlmread([data_dir '/behavioural_data_' sub '_run' int2str(run)]); % load the behavioural data file

% Data file columns:
% 1: timestamp (ms), 2: trial number, 3: count trials since high reward
% location jumps (ground truth), 4: high reward option (ground truth), 5: participant's
% choice, 6: high reward option payout probability, 7: RT, 8: rewarded or
% not (1 = rewarded), 9:12: options available for selection.

% identify available options for this run
L=data(1,end-3:end)';
nLoc=length(L);

H=1/20; % hazard rate

% recode choices and ground truth high rew loc as numbers 1-4
ch = zeros(1,200); trth = zeros(1,200);
for i=1:length(data)
    try
        ch(i)=find(L==data(i,5));
    catch
        ch(i)=NaN;  % excludes trials on which participants selected an unavailable option. 
    end
    try
        trth(i)=find(L==data(i,4));  
    catch
        trth(i)=nan;  % for the first participant, there was a bug: the first few trials of runs 2 & 3 had an incorrect groundtruth, 
        % that was not one of the available options. this catch excludes these trials.
    end
end
rew=data(:,8);
err=(data(:,8)==9); % err = if they picked an unavailble option
rew(rew==9)=0; % code err trials as zero reward 

%% build hypothesis space
p_space = 0.3:0.01:1; % candidate values for p(reward) for the high reward option.
q = 0.2;  % value of p(reward) at the low reward options. 

% construct 3D matrix representing all candidate states of the world (see
% SI page 25: "Bayesian learning model" for details).
% dimension 1: 4 possible generative states (ie 4 possible high reward locations)
% dimension 2: 4 options
% dimension 3: candidate probabilities for each option, given the
% generative state which tells you which of the 4 options is the high
% reward one
statespace = zeros(nLoc,nLoc,length(p_space));
for h=1:nLoc
    for loc=1:nLoc
        if loc==h 
            statespace(h,loc,:)=p_space;
        else
            statespace(h,loc,:)=ones(size(p_space)).*q;
        end
    end
end

%% run Bayesian learning
% initialise prior to be uniform:
prior = ones(nLoc,nLoc,length(p_space));
prior = prior./sum(prior(:));

% loop over trials
full_posterior = zeros(nLoc,nLoc,length(p_space),length(data));
pH = zeros(nLoc,length(data));
for i=1:length(data)
    
    if ~isnan(ch(i))
        % hypothesis space is hypotheses X locations X pMax
        
        % compute likelihood:
        if rew(i)==1 % if rewarded
            likelihood = permute(reshape(repmat(squeeze(statespace(:,ch(i),:)),1,size(statespace,2)), size(statespace,1),size(statespace,3),size(statespace,2)),[1 3 2]);
        else  % if not rewarded:
            likelihood = permute(reshape(repmat(squeeze(1 - statespace(:,ch(i),:)),1,size(statespace,2)), size(statespace,1),size(statespace,3),size(statespace,2)),[1 3 2]);
        end
        likelihood = likelihood./sum(likelihood(:)); % normalize likelihood
        
        posterior = likelihood.*prior; % Bayes' theorem
        posterior = posterior./sum(posterior(:)); % normalize posterior
        
        full_posterior(:,:,:,i) = posterior; % record trial by trial posterior
        pH(:,i) = sum(sum(posterior,3),2); % marginalize over p and loc to get probability that each hypothesis about high reward location is correct

        % leak - make prior for next trial
        prior = posterior.*(1-H) + ones(size(posterior)).*H./prod(size(posterior)); 
        
    else  % if error trial, carry probability over from previous trial (error trials excluded from analyses)
        if i~=1
            pH(:,i)=pH(:,i-1);
        else 
            pH(:,i)=ones(4,1)/4;
        end
    end
        
end

% entropy across the 4 hypotheses
entropy = -1*nansum(pH.*log(pH));

%% Not part of the Bayesian model, but counts trials relative to exploit/explore transitions
p=ones(200,1)*9999;
r=p; % count up from beginning of run
q=p; % count down to end of run
q(1)=1; % counter for explore trials
s=p; % count up to start of run
u=zeros(200,1); % log next action 
foundit=0;

for i=1:length(data)
   if foundit==0
       % identify start of expoit block as the first trial when they picked the high reward
       % option, and received reward
       if  ((data(i,5)==data(i,4))*(data(i,8)==1))==1 %data(i,5)==data(i,4) %((data(i,5)==data(i,4))*(data(i,8)==1))==1
           foundit=1;
           if i>1
                s(i-q(i-1):(i-1))=-1*q(i-1):1:-1;
                u(i-q(i-1):(i-1))=data(i,5);
           end
           r(i)=1;
           rewLoc=data(i,4);
           if i>1
               r(i-1)=99; 
           end
       else
           r(i)=0;
           p(i)=0;
           if i>1
               q(i)=q(i-1)+1;
           end
       end
   elseif foundit==1
       if data(i,5)==rewLoc
           r(i)=r(i-1)+1;
       else
           foundit=0; % if they were exploiting but have now change location, start coding it as an explore period
           p(i-r(i-1):(i-1))=-1*r(i-1):1:-1; % fill in trial-in-run numbers backwards
           p(i)=99; % p=99 is the first explore trial
           q(i)=1;
       end
   else
       disp('error!');
   end
  
end

%% Outputs:
output.pH=pH';
output.entropy=entropy';
output.posterior=full_posterior;
output.choices=ch';
output.groundtruth=trth';
output.rewards=rew;
output.errors=err;
output.countDownExploit=p;
output.countUpExploit=r;
output.countDownExplore=s;
output.countUpExplore=q;
