# Supplementary material for: Control of entropy in neural models of environmental state
Source: eLife. 2019 Feb 28;8:e39404. doi: 10.7554/eLife.39404 (PMC6395063; doi:10.7554/eLife.39404)
Supplement: Source code 1. [file elife-39404-code1.zip › model_for_eLife/data/fMRI/behavioural_data_s11_run1]

5014	1	0	4	4	70	2467	0	2	4	5	7
11232	2	1	4	4	70	141	0	2	4	5	7
14986	3	2	4	2	70	76	0	2	4	5	7
18814	4	3	4	2	70	208	0	2	4	5	7
21106	5	4	4	7	70	186	0	2	4	5	7
24038	6	5	4	7	70	69	0	2	4	5	7
26531	7	6	4	5	70	90	0	2	4	5	7
31252	8	7	4	5	70	189	0	2	4	5	7
33239	9	8	4	4	70	980	1	2	4	5	7
38663	10	9	4	4	70	95	1	2	4	5	7
43559	11	10	4	4	70	71	1	2	4	5	7
45753	12	11	4	4	70	662	0	2	4	5	7
51032	13	12	4	4	70	125	0	2	4	5	7
52375	14	13	4	4	70	279	1	2	4	5	7
56294	15	14	4	4	70	119	1	2	4	5	7
59412	16	15	4	4	70	136	1	2	4	5	7
63057	17	16	4	4	70	75	1	2	4	5	7
67167	18	17	4	4	70	108	1	2	4	5	7
69170	19	18	4	4	70	226	1	2	4	5	7
72950	20	19	4	4	70	128	1	2	4	5	7
75009	21	20	4	4	70	164	1	2	4	5	7
79669	22	1	7	4	70	141	1	2	4	5	7
82251	23	2	7	4	70	237	0	2	4	5	7
85576	24	3	7	4	70	125	1	2	4	5	7
87743	25	4	7	4	70	165	0	2	4	5	7
92075	26	5	7	4	70	100	0	2	4	5	7
96358	27	6	7	4	70	93	0	2	4	5	7
100048	28	7	7	4	70	167	0	2	4	5	7
101615	29	8	7	5	70	321	0	2	4	5	7
105154	30	9	7	5	70	100	1	2	4	5	7
108605	31	10	7	5	70	124	0	2	4	5	7
110244	32	11	7	5	70	195	0	2	4	5	7
115370	33	12	7	5	70	173	0	2	4	5	7
118643	34	13	7	7	70	101	1	2	4	5	7
122101	35	14	7	7	70	144	0	2	4	5	7
126047	36	15	7	7	70	152	1	2	4	5	7
127471	37	16	7	7	70	283	0	2	4	5	7
130996	38	17	7	7	70	185	1	2	4	5	7
135947	39	18	7	7	70	171	1	2	4	5	7
139226	40	19	7	7	70	297	0	2	4	5	7
144511	41	20	7	7	70	198	0	2	4	5	7
148774	42	21	7	7	70	220	1	2	4	5	7
150348	43	22	7	7	70	297	1	2	4	5	7
154039	44	23	7	7	70	281	1	2	4	5	7
155615	45	24	7	7	70	197	1	2	4	5	7
160533	46	1	5	7	70	273	1	2	4	5	7
164782	47	2	5	7	70	165	0	2	4	5	7
167110	48	3	5	7	70	419	0	2	4	5	7
171888	49	4	5	7	70	123	1	2	4	5	7
174159	50	5	5	7	70	287	0	2	4	5	7
178369	51	6	5	7	70	143	1	2	4	5	7
180503	52	7	5	7	70	162	0	2	4	5	7
182545	53	8	5	7	70	165	0	2	4	5	7
187077	54	9	5	7	70	124	1	2	4	5	7
190891	55	10	5	7	70	142	0	2	4	5	7
194770	56	11	5	7	70	101	1	2	4	5	7
197547	57	12	5	7	70	221	0	2	4	5	7
200041	58	13	5	7	70	162	0	2	4	5	7
202629	59	14	5	7	70	135	0	2	4	5	7
204105	60	15	5	7	70	250	0	2	4	5	7
208880	61	1	7	2	70	127	1	2	4	5	7
211806	62	2	7	2	70	200	0	2	4	5	7
216314	63	3	7	2	70	161	0	2	4	5	7
220170	64	4	7	2	70	147	1	2	4	5	7
223033	65	5	7	2	70	174	0	2	4	5	7
227559	66	6	7	2	70	117	0	2	4	5	7
232334	67	7	7	2	70	146	1	2	4	5	7
236610	68	8	7	2	70	196	0	2	4	5	7
240523	69	9	7	2	70	132	0	2	4	5	7
243418	70	10	7	2	70	158	0	2	4	5	7
245103	71	11	7	4	70	474	0	2	4	5	7
250592	72	12	7	4	70	169	0	2	4	5	7
253814	73	13	7	5	70	173	0	2	4	5	7
258037	74	14	7	5	70	247	0	2	4	5	7
262059	75	15	7	7	70	672	1	2	4	5	7
265764	76	16	7	7	70	168	1	2	4	5	7
267805	77	17	7	7	70	191	1	2	4	5	7
271206	78	18	7	7	70	196	1	2	4	5	7
274311	79	1	5	7	90	200	0	2	4	5	7
277547	80	2	5	7	90	557	0	2	4	5	7
281448	81	3	5	7	90	67	1	2	4	5	7
285288	82	4	5	7	90	236	0	2	4	5	7
289324	83	5	5	7	90	165	0	2	4	5	7
290650	84	6	5	7	90	389	0	2	4	5	7
293178	85	7	5	7	90	122	0	2	4	5	7
294934	86	8	5	7	90	181	0	2	4	5	7
296691	87	9	5	5	90	120	1	2	4	5	7
300379	88	10	5	5	90	150	0	2	4	5	7
305067	89	11	5	5	90	183	0	2	4	5	7
307731	90	12	5	5	90	173	1	2	4	5	7
309680	91	13	5	5	90	237	1	2	4	5	7
311741	92	14	5	5	90	91	1	2	4	5	7
313819	93	15	5	5	90	122	1	2	4	5	7
315594	94	1	7	5	70	118	1	2	4	5	7
320741	95	2	7	5	70	198	0	2	4	5	7
323763	96	3	7	5	70	222	0	2	4	5	7
327524	97	4	7	5	70	158	0	2	4	5	7
331526	98	5	7	5	70	143	0	2	4	5	7
334755	99	6	7	5	70	206	0	2	4	5	7
337139	100	7	7	5	70	233	0	2	4	5	7
339339	101	8	7	4	70	101	0	2	4	5	7
342832	102	9	7	4	70	239	0	2	4	5	7
344805	103	10	7	2	70	158	0	2	4	5	7
348087	104	11	7	2	70	345	0	2	4	5	7
352203	105	12	7	7	70	275	0	2	4	5	7
356188	106	13	7	7	70	207	1	2	4	5	7
361091	107	14	7	7	70	158	1	2	4	5	7
366241	108	15	7	7	70	216	1	2	4	5	7
369094	109	16	7	7	70	356	0	2	4	5	7
371632	110	1	4	7	90	258	0	2	4	5	7
376087	111	2	4	7	90	171	0	2	4	5	7
378603	112	3	4	7	90	189	1	2	4	5	7
380298	113	4	4	7	90	217	0	2	4	5	7
382941	114	5	4	7	90	148	0	2	4	5	7
386310	115	6	4	7	90	128	0	2	4	5	7
388464	116	7	4	7	90	120	0	2	4	5	7
391029	117	8	4	2	90	98	0	2	4	5	7
393350	118	9	4	2	90	146	1	2	4	5	7
398037	119	10	4	2	90	131	0	2	4	5	7
399326	120	11	4	2	90	214	1	2	4	5	7
400910	121	12	4	2	90	189	1	2	4	5	7
403778	122	13	4	2	90	145	0	2	4	5	7
405195	123	14	4	2	90	151	0	2	4	5	7
406746	124	15	4	2	90	352	1	2	4	5	7
412206	125	1	7	2	90	177	1	2	4	5	7
415778	126	2	7	2	90	175	0	2	4	5	7
418112	127	3	7	2	90	241	0	2	4	5	7
421100	128	4	7	2	90	350	1	2	4	5	7
424383	129	5	7	2	90	104	0	2	4	5	7
429501	130	6	7	2	90	240	0	2	4	5	7
434288	131	7	7	2	90	460	0	2	4	5	7
438219	132	8	7	2	90	269	0	2	4	5	7
441105	133	9	7	2	90	111	1	2	4	5	7
443988	134	10	7	2	90	233	1	2	4	5	7
446304	135	11	7	2	90	131	0	2	4	5	7
450111	136	12	7	2	90	151	0	2	4	5	7
451431	137	13	7	2	90	145	0	2	4	5	7
454859	138	14	7	2	90	85	0	2	4	5	7
459852	139	15	7	4	90	81	0	2	4	5	7
461459	140	16	7	4	90	224	1	2	4	5	7
465491	141	17	7	4	90	260	0	2	4	5	7
467202	142	18	7	4	90	142	1	2	4	5	7
472118	143	19	7	4	90	157	0	2	4	5	7
473838	144	20	7	4	90	143	1	2	4	5	7
477803	145	21	7	4	90	158	0	2	4	5	7
480847	146	1	4	4	90	146	1	2	4	5	7
483785	147	2	4	4	90	186	1	2	4	5	7
487280	148	3	4	4	90	187	1	2	4	5	7
490974	149	4	4	4	90	204	1	2	4	5	7
494746	150	5	4	4	90	307	1	2	4	5	7
498292	151	6	4	4	90	346	1	2	4	5	7
501905	152	7	4	4	90	535	1	2	4	5	7
503574	153	8	4	4	90	219	1	2	4	5	7
507846	154	9	4	4	90	131	1	2	4	5	7
509728	155	10	4	4	90	423	1	2	4	5	7
514402	156	11	4	4	90	344	1	2	4	5	7
516607	157	12	4	4	90	246	1	2	4	5	7
520109	158	1	2	4	70	151	1	2	4	5	7
522349	159	2	2	4	70	197	0	2	4	5	7
527551	160	3	2	4	70	392	0	2	4	5	7
532359	161	4	2	4	70	140	1	2	4	5	7
534139	162	5	2	4	70	420	0	2	4	5	7
535982	163	6	2	4	70	1592	1	2	4	5	7
540733	164	7	2	4	70	303	1	2	4	5	7
545348	165	8	2	4	70	226	0	2	4	5	7
547086	166	9	2	4	70	260	1	2	4	5	7
551120	167	10	2	4	70	351	0	2	4	5	7
552848	168	11	2	4	70	369	0	2	4	5	7
557116	169	12	2	5	70	111	0	2	4	5	7
561075	170	13	2	5	70	128	0	2	4	5	7
565259	171	14	2	7	70	150	0	2	4	5	7
569204	172	15	2	7	70	111	0	2	4	5	7
570638	173	16	2	2	70	186	1	2	4	5	7
575200	174	17	2	2	70	273	1	2	4	5	7
577816	175	18	2	2	70	286	1	2	4	5	7
582608	176	19	2	2	70	331	0	2	4	5	7
587491	177	1	4	2	90	219	0	2	4	5	7
589266	178	2	4	2	90	418	0	2	4	5	7
591889	179	3	4	2	90	288	0	2	4	5	7
596421	180	4	4	2	90	143	0	2	4	5	7
599546	181	5	4	4	90	264	1	2	4	5	7
602314	182	6	4	4	90	127	1	2	4	5	7
605655	183	7	4	4	90	135	1	2	4	5	7
608986	184	8	4	4	90	223	1	2	4	5	7
613317	185	9	4	4	90	198	1	2	4	5	7
614825	186	10	4	4	90	313	1	2	4	5	7
618737	187	11	4	4	90	976	1	2	4	5	7
623825	188	12	4	4	90	408	1	2	4	5	7
627428	189	13	4	4	90	286	0	2	4	5	7
630319	190	14	4	4	90	264	1	2	4	5	7
635566	191	15	4	4	90	194	1	2	4	5	7
640716	192	16	4	4	90	368	1	2	4	5	7
642976	193	17	4	4	90	276	1	2	4	5	7
646602	194	18	4	4	90	232	1	2	4	5	7
650820	195	19	4	4	90	468	1	2	4	5	7
652812	196	20	4	4	90	171	1	2	4	5	7
654285	197	1	5	4	70	126	0	2	4	5	7
657237	198	2	5	4	70	183	0	2	4	5	7
661859	199	3	5	4	70	426	1	2	4	5	7
667147	200	4	5	4	70	307	0	2	4	5	7
