# Supplementary material for: Control of entropy in neural models of environmental state
Source: eLife. 2019 Feb 28;8:e39404. doi: 10.7554/eLife.39404 (PMC6395063; doi:10.7554/eLife.39404)
Supplement: Source code 1. [file elife-39404-code1.zip › model_for_eLife/data/fMRI/behavioural_data_s11_run2]

5018	201	1	1	3	70	1265	0	1	3	6	8
11151	202	2	1	3	70	54	0	1	3	6	8
14855	203	3	1	1	70	287	0	1	3	6	8
17400	204	4	1	1	70	96	1	1	3	6	8
20820	205	5	1	1	70	108	1	1	3	6	8
25929	206	6	1	1	70	171	0	1	3	6	8
28330	207	7	1	1	70	425	0	1	3	6	8
33125	208	8	1	1	70	206	1	1	3	6	8
38078	209	9	1	1	70	332	1	1	3	6	8
42880	210	10	1	1	70	200	1	1	3	6	8
46085	211	11	1	1	70	165	1	1	3	6	8
47406	212	12	1	1	70	383	0	1	3	6	8
52248	213	13	1	1	70	194	1	1	3	6	8
54202	214	14	1	1	70	386	1	1	3	6	8
57114	215	15	1	1	70	172	1	1	3	6	8
60821	216	16	1	1	70	397	1	1	3	6	8
63212	217	17	1	1	70	211	1	1	3	6	8
64589	218	18	1	1	70	339	0	1	3	6	8
69091	219	19	1	1	70	299	1	1	3	6	8
73824	220	20	1	1	70	546	0	1	3	6	8
76961	221	21	1	1	70	194	1	1	3	6	8
82160	222	22	1	1	70	53	0	1	3	6	8
84051	223	23	1	1	70	248	1	1	3	6	8
86066	224	24	1	1	70	111	0	1	3	6	8
87601	225	25	1	1	70	176	1	1	3	6	8
89192	226	26	1	1	70	143	1	1	3	6	8
93806	227	27	1	1	70	115	1	1	3	6	8
96871	228	1	3	1	70	141	0	1	3	6	8
99291	229	2	3	1	70	307	1	1	3	6	8
102651	230	3	3	1	70	338	1	1	3	6	8
106525	231	4	3	1	70	420	0	1	3	6	8
110317	232	5	3	1	70	202	0	1	3	6	8
112352	233	6	3	1	70	255	0	1	3	6	8
115519	234	7	3	1	70	333	0	1	3	6	8
119241	235	8	3	8	70	123	0	1	3	6	8
124174	236	9	3	8	70	278	0	1	3	6	8
125979	237	10	3	6	70	136	0	1	3	6	8
128197	238	11	3	6	70	124	1	1	3	6	8
130396	239	12	3	6	70	120	0	1	3	6	8
132372	240	13	3	6	70	100	0	1	3	6	8
134206	241	14	3	6	70	129	0	1	3	6	8
139164	242	15	3	3	70	120	1	1	3	6	8
141438	243	16	3	3	70	115	1	1	3	6	8
145553	244	17	3	3	70	172	0	1	3	6	8
146867	245	18	3	3	70	199	0	1	3	6	8
148617	246	19	3	3	70	103	1	1	3	6	8
151488	247	20	3	3	70	154	1	1	3	6	8
153643	248	21	3	3	70	114	1	1	3	6	8
158365	249	1	1	3	90	345	1	1	3	6	8
160930	250	2	1	3	90	1153	0	1	3	6	8
164917	251	3	1	3	90	278	1	1	3	6	8
166793	252	4	1	3	90	522	0	1	3	6	8
171167	253	5	1	3	90	232	0	1	3	6	8
173427	254	6	1	3	90	259	0	1	3	6	8
175524	255	7	1	3	90	214	0	1	3	6	8
179187	256	8	1	3	90	472	0	1	3	6	8
184576	257	9	1	3	90	564	1	1	3	6	8
189594	258	10	1	3	90	2327	0	1	3	6	8
195508	259	11	1	3	90	1726	0	1	3	6	8
201273	260	12	1	3	90	379	0	1	3	6	8
205833	261	13	1	3	90	121	0	1	3	6	8
207218	262	1	3	3	70	176	1	1	3	6	8
210631	263	2	3	3	70	278	1	1	3	6	8
215012	264	3	3	3	70	235	1	1	3	6	8
218218	265	4	3	3	70	111	0	1	3	6	8
222978	266	5	3	3	70	574	1	1	3	6	8
227710	267	6	3	3	70	285	1	1	3	6	8
232982	268	7	3	3	70	166	0	1	3	6	8
236903	269	8	3	3	70	318	0	1	3	6	8
239819	270	9	3	3	70	255	1	1	3	6	8
243548	271	10	3	3	70	183	1	1	3	6	8
246595	272	11	3	3	70	218	0	1	3	6	8
251232	273	12	3	3	70	309	1	1	3	6	8
255573	274	13	3	3	70	444	1	1	3	6	8
258103	275	14	3	3	70	341	1	1	3	6	8
260718	276	15	3	3	70	242	1	1	3	6	8
262682	277	16	3	3	70	778	1	1	3	6	8
266629	278	17	3	3	70	697	1	1	3	6	8
269191	279	18	3	3	70	224	1	1	3	6	8
271583	280	19	3	3	70	143	1	1	3	6	8
274419	281	1	8	3	90	155	1	1	3	6	8
276317	282	2	8	3	90	974	0	1	3	6	8
279787	283	3	8	3	90	664	0	1	3	6	8
282493	284	4	8	3	90	1043	0	1	3	6	8
286490	285	5	8	3	90	263	0	1	3	6	8
288521	286	6	8	3	90	509	0	1	3	6	8
292590	287	7	8	1	90	151	0	1	3	6	8
297081	288	8	8	1	90	223	0	1	3	6	8
300924	289	9	8	1	90	243	0	1	3	6	8
303145	290	10	8	1	90	231	0	1	3	6	8
307416	291	11	8	1	90	409	0	1	3	6	8
312591	292	12	8	1	90	198	0	1	3	6	8
316394	293	13	8	8	90	221	1	1	3	6	8
320723	294	14	8	8	90	160	1	1	3	6	8
325295	295	15	8	8	90	57	1	1	3	6	8
329202	296	1	1	8	90	177	1	1	3	6	8
332474	297	2	1	8	90	180	0	1	3	6	8
334959	298	3	1	8	90	344	1	1	3	6	8
338882	299	4	1	8	90	173	1	1	3	6	8
340362	300	5	1	8	90	247	0	1	3	6	8
344614	301	6	1	8	90	355	0	1	3	6	8
347794	302	7	1	8	90	284	0	1	3	6	8
352875	303	8	1	8	90	504	1	1	3	6	8
355893	304	9	1	8	90	441	0	1	3	6	8
359196	305	10	1	8	90	701	1	1	3	6	8
362950	306	11	1	8	90	242	0	1	3	6	8
365389	307	12	1	8	90	280	0	1	3	6	8
368422	308	13	1	8	90	350	1	1	3	6	8
372715	309	14	1	8	90	138	0	1	3	6	8
376115	310	15	1	8	90	228	0	1	3	6	8
377775	311	16	1	8	90	546	0	1	3	6	8
382584	312	1	8	6	90	230	0	1	3	6	8
385954	313	2	8	6	90	197	0	1	3	6	8
389810	314	3	8	3	90	184	0	1	3	6	8
394719	315	4	8	3	90	192	0	1	3	6	8
396147	316	5	8	1	90	398	0	1	3	6	8
399173	317	6	8	1	90	419	0	1	3	6	8
403908	318	7	8	8	90	375	1	1	3	6	8
407616	319	8	8	8	90	241	1	1	3	6	8
412217	320	9	8	8	90	697	1	1	3	6	8
416771	321	10	8	8	90	554	1	1	3	6	8
419347	322	11	8	8	90	1450	1	1	3	6	8
424002	323	12	8	8	90	150	1	1	3	6	8
425411	324	13	8	8	90	261	1	1	3	6	8
427534	325	14	8	8	90	491	1	1	3	6	8
430927	326	15	8	8	90	277	1	1	3	6	8
434285	327	16	8	8	90	188	1	1	3	6	8
437951	328	17	8	8	90	120	1	1	3	6	8
441035	329	18	8	8	90	290	1	1	3	6	8
442874	330	1	1	8	90	242	0	1	3	6	8
444479	331	2	1	8	90	197	1	1	3	6	8
447661	332	3	1	8	90	271	0	1	3	6	8
449200	333	4	1	8	90	214	0	1	3	6	8
453115	334	5	1	8	90	184	0	1	3	6	8
455768	335	6	1	8	90	207	0	1	3	6	8
460486	336	7	1	6	90	105	1	1	3	6	8
465533	337	8	1	6	90	326	1	1	3	6	8
468938	338	9	1	6	90	357	0	1	3	6	8
472135	339	10	1	6	90	278	0	1	3	6	8
474781	340	11	1	3	90	142	1	1	3	6	8
478947	341	12	1	3	90	292	0	1	3	6	8
481738	342	13	1	3	90	1306	0	1	3	6	8
487651	343	14	1	3	90	209	0	1	3	6	8
489220	344	15	1	3	90	209	0	1	3	6	8
493508	345	16	1	1	90	122	1	1	3	6	8
496940	346	17	1	1	90	247	0	1	3	6	8
500450	347	18	1	1	90	920	1	1	3	6	8
506117	348	19	1	1	90	328	1	1	3	6	8
510601	349	1	3	1	70	346	0	1	3	6	8
513118	350	2	3	1	70	355	0	1	3	6	8
515335	351	3	3	1	70	376	1	1	3	6	8
516904	352	4	3	1	70	224	0	1	3	6	8
521776	353	5	3	1	70	338	0	1	3	6	8
525603	354	6	3	1	70	806	0	1	3	6	8
530403	355	7	3	8	70	778	0	1	3	6	8
534796	356	8	3	8	70	546	0	1	3	6	8
537644	357	9	3	3	70	122	1	1	3	6	8
541561	358	10	3	3	70	146	1	1	3	6	8
545167	359	11	3	3	70	199	1	1	3	6	8
547473	360	12	3	3	70	194	1	1	3	6	8
551870	361	13	3	3	70	213	0	1	3	6	8
557085	362	14	3	3	70	113	0	1	3	6	8
559001	363	15	3	3	70	339	1	1	3	6	8
561929	364	16	3	3	70	299	0	1	3	6	8
565955	365	17	3	3	70	1040	0	1	3	6	8
571091	366	18	3	3	70	3014	1	1	3	6	8
575840	367	19	3	3	70	308	1	1	3	6	8
579576	368	1	6	3	70	212	0	1	3	6	8
583732	369	2	6	3	70	322	0	1	3	6	8
587773	370	3	6	3	70	118	1	1	3	6	8
590860	371	4	6	3	70	871	0	1	3	6	8
594304	372	5	6	3	70	179	0	1	3	6	8
596390	373	6	6	3	70	382	0	1	3	6	8
600454	374	7	6	1	70	192	1	1	3	6	8
602165	375	8	6	1	70	234	0	1	3	6	8
603910	376	9	6	1	70	235	1	1	3	6	8
608166	377	10	6	1	70	206	0	1	3	6	8
611395	378	11	6	1	70	2314	1	1	3	6	8
617443	379	12	6	1	70	227	0	1	3	6	8
621490	380	13	6	1	70	126	0	1	3	6	8
624816	381	14	6	8	70	377	1	1	3	6	8
628162	382	15	6	8	70	327	1	1	3	6	8
632203	383	16	6	3	70	1809	0	1	3	6	8
636593	384	17	6	3	70	295	1	1	3	6	8
641756	385	18	6	3	70	124	0	1	3	6	8
646364	386	19	6	3	70	319	0	1	3	6	8
649995	387	20	6	1	70	91	0	1	3	6	8
654304	388	1	8	1	90	91	0	1	3	6	8
656741	389	2	8	8	90	128	1	1	3	6	8
660414	390	3	8	8	90	161	1	1	3	6	8
662449	391	4	8	8	90	380	1	1	3	6	8
667763	392	5	8	8	90	509	0	1	3	6	8
671963	393	6	8	8	90	193	0	1	3	6	8
673925	394	7	8	6	90	245	1	1	3	6	8
678403	395	8	8	6	90	461	0	1	3	6	8
683436	396	9	8	6	90	155	1	1	3	6	8
687572	397	10	8	6	90	176	0	1	3	6	8
689975	398	11	8	6	90	309	0	1	3	6	8
695117	399	12	8	6	90	90	0	1	3	6	8
700180	400	13	8	3	90	141	0	1	3	6	8
