# Supplementary material for: Control of entropy in neural models of environmental state
Source: eLife. 2019 Feb 28;8:e39404. doi: 10.7554/eLife.39404 (PMC6395063; doi:10.7554/eLife.39404)
Supplement: Source code 1. [file elife-39404-code1.zip › model_for_eLife/data/fMRI/behavioural_data_s11_run3]

5015	401	1	1	4	90	2569	0	1	4	5	8
10773	402	2	1	4	90	246	0	1	4	5	8
12968	403	3	1	1	90	101	1	1	4	5	8
17839	404	4	1	1	90	174	1	1	4	5	8
19831	405	5	1	1	90	269	1	1	4	5	8
23363	406	6	1	1	90	173	1	1	4	5	8
27730	407	7	1	1	90	123	1	1	4	5	8
31645	408	8	1	1	90	156	1	1	4	5	8
33407	409	9	1	1	90	268	1	1	4	5	8
38783	410	10	1	1	90	209	1	1	4	5	8
43080	411	11	1	1	90	241	1	1	4	5	8
46990	412	12	1	1	90	106	1	1	4	5	8
48537	413	13	1	1	90	219	1	1	4	5	8
50550	414	14	1	1	90	207	1	1	4	5	8
55193	415	15	1	1	90	114	1	1	4	5	8
57930	416	16	1	1	90	147	1	1	4	5	8
60057	417	17	1	1	90	412	1	1	4	5	8
63402	418	18	1	1	90	148	1	1	4	5	8
66346	419	1	8	1	90	147	1	1	4	5	8
68960	420	2	8	1	90	201	0	1	4	5	8
73963	421	3	8	1	90	117	0	1	4	5	8
77180	422	4	8	1	90	162	1	1	4	5	8
81434	423	5	8	1	90	133	0	1	4	5	8
82899	424	6	8	1	90	121	1	1	4	5	8
86462	425	7	8	1	90	344	0	1	4	5	8
88770	426	8	8	1	90	193	0	1	4	5	8
92676	427	9	8	1	90	218	0	1	4	5	8
96632	428	10	8	1	90	112	0	1	4	5	8
100443	429	11	8	8	90	142	1	1	4	5	8
101937	430	12	8	8	90	217	1	1	4	5	8
105009	431	13	8	8	90	209	1	1	4	5	8
108892	432	14	8	8	90	162	1	1	4	5	8
112926	433	15	8	8	90	290	1	1	4	5	8
117185	434	16	8	8	90	251	1	1	4	5	8
119031	435	17	8	8	90	335	1	1	4	5	8
121239	436	18	8	8	90	242	1	1	4	5	8
125152	437	19	8	8	90	414	1	1	4	5	8
130034	438	20	8	8	90	458	1	1	4	5	8
133914	439	21	8	8	90	243	1	1	4	5	8
135692	440	22	8	8	90	652	1	1	4	5	8
139719	441	23	8	8	90	244	1	1	4	5	8
141467	442	24	8	8	90	258	1	1	4	5	8
145806	443	25	8	8	90	110	1	1	4	5	8
149076	444	1	4	8	90	188	0	1	4	5	8
153575	445	2	4	8	90	167	0	1	4	5	8
156790	446	3	4	8	90	178	0	1	4	5	8
158697	447	4	4	8	90	228	0	1	4	5	8
163035	448	5	4	5	90	244	0	1	4	5	8
166846	449	6	4	5	90	199	0	1	4	5	8
171715	450	7	4	4	90	209	1	1	4	5	8
175972	451	8	4	4	90	204	1	1	4	5	8
178170	452	9	4	4	90	1186	1	1	4	5	8
183687	453	10	4	4	90	177	1	1	4	5	8
188314	454	11	4	4	90	388	1	1	4	5	8
192999	455	12	4	4	90	245	1	1	4	5	8
196199	456	13	4	4	90	219	1	1	4	5	8
199605	457	14	4	4	90	160	1	1	4	5	8
203609	458	15	4	4	90	173	1	1	4	5	8
207858	459	16	4	4	90	167	1	1	4	5	8
209642	460	17	4	4	90	175	1	1	4	5	8
214805	461	18	4	4	90	124	1	1	4	5	8
216899	462	19	4	4	90	199	1	1	4	5	8
221428	463	20	4	4	90	325	1	1	4	5	8
226553	464	21	4	4	90	100	1	1	4	5	8
228361	465	22	4	4	90	163	1	1	4	5	8
232457	466	23	4	4	90	84	1	1	4	5	8
235951	467	1	1	4	70	117	0	1	4	5	8
238942	468	2	1	4	70	267	0	1	4	5	8
242672	469	3	1	4	70	155	0	1	4	5	8
246984	470	4	1	1	70	227	0	1	4	5	8
250698	471	5	1	1	70	308	1	1	4	5	8
254675	472	6	1	1	70	202	1	1	4	5	8
257677	473	7	1	1	70	384	1	1	4	5	8
262494	474	8	1	1	70	291	0	1	4	5	8
264014	475	9	1	1	70	517	1	1	4	5	8
265744	476	10	1	1	70	958	1	1	4	5	8
270076	477	11	1	1	70	814	0	1	4	5	8
272945	478	12	1	1	70	265	0	1	4	5	8
276421	479	13	1	1	70	219	1	1	4	5	8
279576	480	14	1	1	70	146	0	1	4	5	8
281928	481	15	1	1	70	138	1	1	4	5	8
285306	482	16	1	1	70	256	0	1	4	5	8
289097	483	17	1	1	70	173	0	1	4	5	8
294265	484	18	1	1	70	202	1	1	4	5	8
299472	485	19	1	1	70	214	1	1	4	5	8
303518	486	20	1	1	70	329	1	1	4	5	8
307268	487	21	1	1	70	305	1	1	4	5	8
311712	488	22	1	1	70	283	0	1	4	5	8
315472	489	23	1	1	70	122	0	1	4	5	8
319888	490	24	1	1	70	142	1	1	4	5	8
321789	491	25	1	1	70	288	0	1	4	5	8
326878	492	26	1	1	70	297	0	1	4	5	8
331205	493	27	1	1	70	296	1	1	4	5	8
332662	494	28	1	1	70	325	1	1	4	5	8
335594	495	29	1	1	70	276	1	1	4	5	8
337395	496	1	5	1	90	323	0	1	4	5	8
342728	497	2	5	1	90	194	0	1	4	5	8
347470	498	3	5	1	90	192	0	1	4	5	8
351847	499	4	5	1	90	198	0	1	4	5	8
354821	500	5	5	8	90	204	0	1	4	5	8
356996	501	6	5	4	90	580	0	1	4	5	8
360038	502	7	5	4	90	328	0	1	4	5	8
364691	503	8	5	5	90	232	0	1	4	5	8
366752	504	9	5	5	90	403	1	1	4	5	8
370632	505	10	5	5	90	171	1	1	4	5	8
374431	506	11	5	5	90	152	1	1	4	5	8
376955	507	12	5	5	90	127	1	1	4	5	8
380856	508	13	5	5	90	204	1	1	4	5	8
385869	509	14	5	5	90	95	1	1	4	5	8
387503	510	15	5	5	90	244	1	1	4	5	8
389817	511	16	5	5	90	307	1	1	4	5	8
391260	512	17	5	5	90	245	1	1	4	5	8
394481	513	18	5	5	90	142	1	1	4	5	8
399267	514	19	5	5	90	209	1	1	4	5	8
400791	515	1	4	5	90	359	0	1	4	5	8
406036	516	2	4	5	90	838	1	1	4	5	8
409564	517	3	4	5	90	227	0	1	4	5	8
414740	518	4	4	5	90	137	0	1	4	5	8
417747	519	5	4	5	90	224	0	1	4	5	8
419507	520	6	4	4	90	318	0	1	4	5	8
424758	521	7	4	4	90	184	1	1	4	5	8
426603	522	8	4	4	90	420	1	1	4	5	8
431691	523	9	4	4	90	125	0	1	4	5	8
433998	524	10	4	4	90	231	0	1	4	5	8
439261	525	11	4	4	90	232	1	1	4	5	8
443621	526	12	4	4	90	159	1	1	4	5	8
445666	527	13	4	4	90	259	1	1	4	5	8
447904	528	14	4	4	90	464	1	1	4	5	8
450371	529	15	4	4	90	450	1	1	4	5	8
454874	530	16	4	4	90	139	1	1	4	5	8
459247	531	17	4	4	90	224	1	1	4	5	8
463239	532	18	4	4	90	222	1	1	4	5	8
466818	533	1	5	4	90	188	0	1	4	5	8
470860	534	2	5	4	90	519	0	1	4	5	8
474849	535	3	5	4	90	349	0	1	4	5	8
479006	536	4	5	4	90	99	1	1	4	5	8
482115	537	5	5	4	90	164	1	1	4	5	8
486898	538	6	5	4	90	121	0	1	4	5	8
490932	539	7	5	4	90	221	0	1	4	5	8
495377	540	8	5	4	90	2311	1	1	4	5	8
502136	541	9	5	4	90	148	0	1	4	5	8
506137	542	10	5	4	90	112	0	1	4	5	8
508416	543	11	5	4	90	131	0	1	4	5	8
512436	544	12	5	1	90	135	0	1	4	5	8
514520	545	13	5	1	90	186	0	1	4	5	8
518879	546	14	5	8	90	140	0	1	4	5	8
522118	547	15	5	8	90	303	0	1	4	5	8
525479	548	16	5	5	90	239	1	1	4	5	8
528248	549	17	5	5	90	378	1	1	4	5	8
532675	550	18	5	5	90	204	1	1	4	5	8
535201	551	1	4	5	70	240	0	1	4	5	8
540533	552	2	4	5	70	158	0	1	4	5	8
545797	553	3	4	5	70	180	0	1	4	5	8
549955	554	4	4	5	70	172	0	1	4	5	8
554243	555	5	4	4	70	286	1	1	4	5	8
557133	556	6	4	4	70	241	1	1	4	5	8
561117	557	7	4	4	70	278	1	1	4	5	8
563220	558	8	4	4	70	447	1	1	4	5	8
567492	559	9	4	4	70	169	1	1	4	5	8
569980	560	10	4	4	70	291	1	1	4	5	8
571747	561	11	4	4	70	220	1	1	4	5	8
575429	562	12	4	4	70	566	1	1	4	5	8
578377	563	13	4	4	70	413	0	1	4	5	8
580107	564	14	4	4	70	399	0	1	4	5	8
582851	565	15	4	4	70	527	0	1	4	5	8
586275	566	16	4	4	70	243	1	1	4	5	8
590946	567	17	4	4	70	1013	0	1	4	5	8
594639	568	18	4	4	70	327	1	1	4	5	8
596623	569	19	4	4	70	237	0	1	4	5	8
598455	570	20	4	4	70	626	1	1	4	5	8
600649	571	1	8	4	90	225	0	1	4	5	8
604457	572	2	8	4	90	174	1	1	4	5	8
607568	573	3	8	4	90	415	0	1	4	5	8
611852	574	4	8	4	90	328	0	1	4	5	8
614363	575	5	8	4	90	290	0	1	4	5	8
618025	576	6	8	4	90	157	0	1	4	5	8
622743	577	7	8	4	90	131	0	1	4	5	8
626305	578	8	8	4	90	114	0	1	4	5	8
628922	579	9	8	1	90	167	0	1	4	5	8
630831	580	10	8	1	90	177	0	1	4	5	8
632756	581	11	8	8	90	488	1	1	4	5	8
634735	582	12	8	8	90	225	1	1	4	5	8
637487	583	13	8	8	90	225	1	1	4	5	8
641272	584	14	8	8	90	719	1	1	4	5	8
643824	585	15	8	8	90	221	1	1	4	5	8
645630	586	16	8	8	90	367	1	1	4	5	8
648626	587	17	8	8	90	169	1	1	4	5	8
651821	588	18	8	8	90	486	1	1	4	5	8
655504	589	19	8	8	90	187	1	1	4	5	8
657977	590	20	8	8	90	563	1	1	4	5	8
662020	591	1	4	8	90	319	0	1	4	5	8
667367	592	2	4	8	90	171	0	1	4	5	8
671591	593	3	4	8	90	65	1	1	4	5	8
675781	594	4	4	8	90	73	1	1	4	5	8
677736	595	5	4	8	90	162	1	1	4	5	8
681127	596	6	4	8	90	124	1	1	4	5	8
686319	597	7	4	8	90	91	1	1	4	5	8
690241	598	8	4	8	90	93	1	1	4	5	8
692281	599	9	4	8	90	238	0	1	4	5	8
695456	600	10	4	8	90	348	0	1	4	5	8
