# Supplementary material for: Control of entropy in neural models of environmental state
Source: eLife. 2019 Feb 28;8:e39404. doi: 10.7554/eLife.39404 (PMC6395063; doi:10.7554/eLife.39404)
Supplement: Source code 1. [file elife-39404-code1.zip › model_for_eLife/data/fMRI/behavioural_data_s11_run4]

5018	601	1	6	3	70	12246	0	2	3	6	7
20438	602	2	6	3	70	129	1	2	3	6	7
21691	603	3	6	3	70	190	0	2	3	6	7
23533	604	4	6	3	70	115	0	2	3	6	7
27231	605	5	6	3	70	116	0	2	3	6	7
30074	606	6	6	2	70	104	0	2	3	6	7
34743	607	7	6	2	70	130	0	2	3	6	7
36219	608	8	6	6	70	160	0	2	3	6	7
39169	609	9	6	6	70	130	1	2	3	6	7
42371	610	10	6	6	70	102	1	2	3	6	7
44160	611	11	6	6	70	140	1	2	3	6	7
45702	612	12	6	6	70	77	1	2	3	6	7
49177	613	13	6	6	70	167	0	2	3	6	7
51987	614	14	6	6	70	120	0	2	3	6	7
53761	615	15	6	6	70	254	1	2	3	6	7
57732	616	1	3	6	70	76	0	2	3	6	7
62348	617	2	3	6	70	247	0	2	3	6	7
65743	618	3	3	6	70	162	0	2	3	6	7
70642	619	4	3	6	70	104	0	2	3	6	7
72909	620	5	3	7	70	220	0	2	3	6	7
77526	621	6	3	7	70	141	0	2	3	6	7
80803	622	7	3	6	70	143	1	2	3	6	7
84388	623	8	3	6	70	130	1	2	3	6	7
88369	624	9	3	6	70	141	0	2	3	6	7
92839	625	10	3	6	70	179	0	2	3	6	7
94738	626	11	3	6	70	243	1	2	3	6	7
96883	627	12	3	6	70	132	0	2	3	6	7
98215	628	13	3	6	70	165	0	2	3	6	7
101340	629	14	3	6	70	110	0	2	3	6	7
102883	630	15	3	6	70	141	1	2	3	6	7
104491	631	16	3	6	70	126	0	2	3	6	7
106737	632	17	3	6	70	128	0	2	3	6	7
111768	633	18	3	6	70	107	0	2	3	6	7
116550	634	19	3	3	70	161	1	2	3	6	7
120086	635	20	3	3	70	96	0	2	3	6	7
124207	636	21	3	3	70	168	1	2	3	6	7
125982	637	22	3	3	70	160	0	2	3	6	7
129299	638	1	7	3	90	97	1	2	3	6	7
133179	639	2	7	3	90	203	0	2	3	6	7
136343	640	3	7	3	90	113	1	2	3	6	7
141414	641	4	7	3	90	211	0	2	3	6	7
146385	642	5	7	3	90	192	0	2	3	6	7
151138	643	6	7	3	90	182	0	2	3	6	7
153047	644	7	7	2	90	273	0	2	3	6	7
157887	645	8	7	2	90	131	0	2	3	6	7
160252	646	9	7	7	90	219	0	2	3	6	7
162050	647	10	7	7	90	188	1	2	3	6	7
166484	648	11	7	7	90	132	1	2	3	6	7
167831	649	12	7	6	90	257	0	2	3	6	7
170433	650	13	7	7	90	131	1	2	3	6	7
171971	651	14	7	7	90	207	1	2	3	6	7
175493	652	15	7	7	90	184	1	2	3	6	7
178178	653	16	7	7	90	186	1	2	3	6	7
182680	654	17	7	7	90	153	1	2	3	6	7
185789	655	18	7	7	90	208	1	2	3	6	7
190173	656	19	7	7	90	183	1	2	3	6	7
194431	657	20	7	7	90	225	1	2	3	6	7
199093	658	21	7	7	90	270	1	2	3	6	7
200708	659	22	7	7	90	520	1	2	3	6	7
202817	660	23	7	7	90	450	1	2	3	6	7
208130	661	24	7	7	90	641	1	2	3	6	7
211084	662	25	7	7	90	245	0	2	3	6	7
214254	663	26	7	7	90	290	1	2	3	6	7
217196	664	27	7	7	90	467	1	2	3	6	7
219837	665	28	7	7	90	520	1	2	3	6	7
225030	666	29	7	7	90	123	0	2	3	6	7
229305	667	30	7	7	90	179	1	2	3	6	7
233746	668	31	7	7	90	445	1	2	3	6	7
235491	669	1	2	7	70	250	1	2	3	6	7
237803	670	2	2	7	70	156	0	2	3	6	7
242613	671	3	2	7	70	154	0	2	3	6	7
247137	672	4	2	7	70	274	0	2	3	6	7
248644	673	5	2	6	70	156	0	2	3	6	7
251628	674	6	2	6	70	99	0	2	3	6	7
254621	675	7	2	3	70	257	1	2	3	6	7
257855	676	8	2	3	70	149	0	2	3	6	7
260844	677	9	2	3	70	155	0	2	3	6	7
264215	678	10	2	3	70	122	0	2	3	6	7
266721	679	11	2	2	70	100	1	2	3	6	7
268656	680	12	2	2	70	237	1	2	3	6	7
272380	681	13	2	2	70	133	1	2	3	6	7
273687	682	1	7	2	90	239	0	2	3	6	7
277405	683	2	7	2	90	264	0	2	3	6	7
282156	684	3	7	2	90	245	0	2	3	6	7
286289	685	4	7	2	90	156	0	2	3	6	7
289310	686	5	7	4	90	274	9	2	3	6	7
290336	687	6	7	3	90	232	0	2	3	6	7
293794	688	7	7	6	90	153	0	2	3	6	7
298443	689	8	7	6	90	130	0	2	3	6	7
302995	690	9	7	6	90	177	0	2	3	6	7
306088	691	10	7	6	90	150	0	2	3	6	7
308534	692	11	7	6	90	151	1	2	3	6	7
313009	693	12	7	6	90	104	0	2	3	6	7
317866	694	13	7	6	90	134	0	2	3	6	7
319198	695	14	7	3	90	575	0	2	3	6	7
321041	696	15	7	3	90	163	1	2	3	6	7
323632	697	16	7	3	90	90	0	2	3	6	7
325791	698	17	7	7	90	157	1	2	3	6	7
327801	699	18	7	7	90	145	1	2	3	6	7
331239	700	19	7	7	90	119	1	2	3	6	7
336021	701	20	7	7	90	86	1	2	3	6	7
340229	702	1	3	7	90	124	0	2	3	6	7
342093	703	2	3	7	90	284	0	2	3	6	7
346788	704	3	3	7	90	118	0	2	3	6	7
348602	705	4	3	7	90	201	0	2	3	6	7
351733	706	5	3	7	90	114	0	2	3	6	7
354056	707	6	3	2	90	145	0	2	3	6	7
355522	708	7	3	2	90	149	1	2	3	6	7
360158	709	8	3	2	90	112	1	2	3	6	7
362021	710	9	3	2	90	164	0	2	3	6	7
366406	711	10	3	2	90	105	0	2	3	6	7
370524	712	11	3	2	90	233	1	2	3	6	7
374830	713	12	3	2	90	185	0	2	3	6	7
378751	714	13	3	2	90	129	0	2	3	6	7
380895	715	14	3	2	90	274	0	2	3	6	7
383237	716	15	3	2	90	146	0	2	3	6	7
384991	717	16	3	3	90	124	1	2	3	6	7
389602	718	17	3	3	90	127	1	2	3	6	7
393440	719	18	3	3	90	91	1	2	3	6	7
396350	720	1	6	3	90	187	0	2	3	6	7
399380	721	2	6	3	90	167	0	2	3	6	7
400765	722	3	6	3	90	215	0	2	3	6	7
403871	723	4	6	3	90	129	1	2	3	6	7
406760	724	5	6	3	90	106	1	2	3	6	7
408136	725	6	6	3	90	146	0	2	3	6	7
411296	726	7	6	3	90	138	0	2	3	6	7
412620	727	8	6	3	90	172	0	2	3	6	7
416232	728	9	6	3	90	200	1	2	3	6	7
421113	729	10	6	3	90	162	0	2	3	6	7
423032	730	11	6	3	90	267	0	2	3	6	7
425232	731	12	6	3	90	114	1	2	3	6	7
428411	732	13	6	3	90	168	0	2	3	6	7
432890	733	1	2	3	90	217	0	2	3	6	7
437113	734	2	2	3	90	269	0	2	3	6	7
439841	735	3	2	6	90	130	1	2	3	6	7
442802	736	4	2	6	90	125	0	2	3	6	7
444465	737	5	2	6	90	171	0	2	3	6	7
446943	738	6	2	6	90	144	0	2	3	6	7
448228	739	7	2	6	90	181	0	2	3	6	7
449738	740	8	2	7	90	308	0	2	3	6	7
454741	741	9	2	7	90	209	1	2	3	6	7
459542	742	10	2	7	90	164	0	2	3	6	7
461769	743	11	2	7	90	386	1	2	3	6	7
467078	744	12	2	7	90	96	0	2	3	6	7
471028	745	13	2	7	90	248	0	2	3	6	7
475596	746	14	2	7	90	123	0	2	3	6	7
478877	747	15	2	7	90	111	0	2	3	6	7
480231	748	16	2	3	90	174	0	2	3	6	7
485003	749	17	2	3	90	131	0	2	3	6	7
487310	750	18	2	2	90	109	1	2	3	6	7
491838	751	19	2	2	90	141	1	2	3	6	7
496487	752	20	2	2	90	183	1	2	3	6	7
500351	753	21	2	2	90	274	0	2	3	6	7
504161	754	22	2	2	90	206	1	2	3	6	7
508077	755	23	2	2	90	261	1	2	3	6	7
512934	756	24	2	2	90	312	1	2	3	6	7
517699	757	25	2	2	90	621	1	2	3	6	7
521999	758	1	6	2	90	206	0	2	3	6	7
525304	759	2	6	2	90	135	1	2	3	6	7
526902	760	3	6	2	90	262	0	2	3	6	7
532093	761	4	6	2	90	98	0	2	3	6	7
534323	762	5	6	2	90	335	1	2	3	6	7
538425	763	6	6	2	90	168	0	2	3	6	7
541371	764	7	6	2	90	168	0	2	3	6	7
546661	765	8	6	2	90	128	0	2	3	6	7
550798	766	9	6	2	90	120	0	2	3	6	7
554993	767	10	6	7	90	510	0	2	3	6	7
559321	768	11	6	7	90	140	0	2	3	6	7
562123	769	12	6	6	90	178	1	2	3	6	7
566480	770	13	6	6	90	161	1	2	3	6	7
569370	771	14	6	6	90	271	1	2	3	6	7
573123	772	15	6	6	90	349	1	2	3	6	7
576840	773	16	6	6	90	235	0	2	3	6	7
581780	774	17	6	6	90	480	1	2	3	6	7
586949	775	18	6	6	90	315	0	2	3	6	7
588766	776	19	6	6	90	1164	1	2	3	6	7
591480	777	20	6	6	90	151	1	2	3	6	7
592956	778	21	6	6	90	419	1	2	3	6	7
595060	779	22	6	6	90	212	0	2	3	6	7
597423	780	23	6	6	90	214	1	2	3	6	7
602139	781	1	7	6	70	157	0	2	3	6	7
605616	782	2	7	6	70	186	0	2	3	6	7
609226	783	3	7	6	70	131	1	2	3	6	7
611887	784	4	7	6	70	161	0	2	3	6	7
616429	785	5	7	6	70	60	1	2	3	6	7
617755	786	6	7	6	70	179	0	2	3	6	7
620370	787	7	7	6	70	134	0	2	3	6	7
623801	788	8	7	6	70	106	1	2	3	6	7
628833	789	9	7	6	70	127	0	2	3	6	7
632718	790	10	7	6	70	123	0	2	3	6	7
636448	791	11	7	6	70	125	0	2	3	6	7
638808	792	12	7	6	70	471	1	2	3	6	7
641594	793	13	7	6	70	129	0	2	3	6	7
643816	794	14	7	6	70	110	0	2	3	6	7
647230	795	15	7	6	70	101	0	2	3	6	7
650682	796	16	7	6	70	120	1	2	3	6	7
653726	797	17	7	6	70	111	0	2	3	6	7
657944	798	18	7	6	70	92	1	2	3	6	7
659254	799	19	7	6	70	209	0	2	3	6	7
662537	800	20	7	6	70	141	0	2	3	6	7
