# Supplementary material for: Control of entropy in neural models of environmental state
Source: eLife. 2019 Feb 28;8:e39404. doi: 10.7554/eLife.39404 (PMC6395063; doi:10.7554/eLife.39404)
Supplement: Source code 1. [file elife-39404-code1.zip › model_for_eLife/data/fMRI/behavioural_data_s13_run1]

5008	1	0	6	3	90	1350	0	2	3	6	7
9567	2	1	6	6	90	769	1	2	3	6	7
13083	3	2	6	6	90	291	1	2	3	6	7
17589	4	3	6	6	90	116	1	2	3	6	7
22026	5	4	6	6	90	294	1	2	3	6	7
25380	6	5	6	6	90	442	1	2	3	6	7
27514	7	6	6	6	90	497	1	2	3	6	7
32736	8	7	6	6	90	286	1	2	3	6	7
37697	9	8	6	6	90	201	1	2	3	6	7
39760	10	9	6	6	90	379	1	2	3	6	7
43786	11	10	6	6	90	584	0	2	3	6	7
45836	12	11	6	6	90	553	1	2	3	6	7
48627	13	12	6	6	90	309	1	2	3	6	7
50659	14	13	6	6	90	315	0	2	3	6	7
55520	15	14	6	6	90	295	1	2	3	6	7
60274	16	15	6	6	90	162	1	2	3	6	7
63405	17	16	6	6	90	250	1	2	3	6	7
66505	18	17	6	6	90	272	1	2	3	6	7
69898	19	18	6	6	90	135	1	2	3	6	7
72921	20	19	6	6	90	254	1	2	3	6	7
76065	21	20	6	6	90	1744	1	2	3	6	7
81690	22	1	3	6	70	162	1	2	3	6	7
84183	23	2	3	6	70	274	0	2	3	6	7
86584	24	3	3	6	70	264	1	2	3	6	7
88619	25	4	3	6	70	264	0	2	3	6	7
91430	26	5	3	7	70	251	0	2	3	6	7
94427	27	6	3	2	70	271	0	2	3	6	7
97911	28	7	3	6	70	139	0	2	3	6	7
102092	29	8	3	3	70	198	1	2	3	6	7
104264	30	9	3	3	70	270	1	2	3	6	7
108972	31	10	3	3	70	230	0	2	3	6	7
110432	32	11	3	3	70	210	0	2	3	6	7
114374	33	12	3	3	70	346	1	2	3	6	7
118095	34	13	3	3	70	186	1	2	3	6	7
121274	35	14	3	3	70	135	1	2	3	6	7
126053	36	15	3	3	70	509	1	2	3	6	7
130110	37	1	2	3	90	207	0	2	3	6	7
134941	38	2	2	3	90	194	0	2	3	6	7
137065	39	3	2	2	90	276	1	2	3	6	7
142021	40	4	2	2	90	161	0	2	3	6	7
143696	41	5	2	2	90	285	1	2	3	6	7
148019	42	6	2	2	90	261	1	2	3	6	7
151348	43	7	2	2	90	1389	1	2	3	6	7
155290	44	8	2	2	90	189	1	2	3	6	7
158429	45	9	2	2	90	237	1	2	3	6	7
162801	46	10	2	2	90	155	1	2	3	6	7
167561	47	11	2	2	90	440	1	2	3	6	7
170715	48	12	2	2	90	1487	1	2	3	6	7
173695	49	13	2	2	90	269	1	2	3	6	7
176671	50	14	2	2	90	148	1	2	3	6	7
179203	51	15	2	2	90	332	1	2	3	6	7
183221	52	16	2	2	90	193	1	2	3	6	7
185951	53	17	2	2	90	162	1	2	3	6	7
189062	54	18	2	2	90	155	1	2	3	6	7
191930	55	19	2	2	90	158	1	2	3	6	7
196447	56	20	2	2	90	237	1	2	3	6	7
199346	57	21	2	2	90	288	1	2	3	6	7
203100	58	22	2	2	90	830	1	2	3	6	7
205962	59	23	2	2	90	386	0	2	3	6	7
208062	60	24	2	2	90	500	1	2	3	6	7
212430	61	25	2	2	90	178	1	2	3	6	7
215285	62	26	2	2	90	1342	1	2	3	6	7
221079	63	27	2	2	90	153	1	2	3	6	7
224760	64	1	6	2	70	4146	0	2	3	6	7
232575	65	2	6	7	70	174	0	2	3	6	7
237744	66	3	6	2	70	176	0	2	3	6	7
241475	67	4	6	7	70	218	1	2	3	6	7
245812	68	5	6	7	70	261	0	2	3	6	7
247353	69	6	6	7	70	2562	0	2	3	6	7
253595	70	7	6	6	70	455	1	2	3	6	7
257351	71	8	6	6	70	322	0	2	3	6	7
258952	72	9	6	6	70	311	0	2	3	6	7
261378	73	10	6	6	70	2200	0	2	3	6	7
268037	74	11	6	7	70	192	1	2	3	6	7
272178	75	12	6	7	70	738	0	2	3	6	7
277451	76	13	6	7	70	217	0	2	3	6	7
281228	77	14	6	6	70	1685	1	2	3	6	7
288020	78	15	6	6	70	754	1	2	3	6	7
291763	79	16	6	6	70	664	0	2	3	6	7
295167	80	17	6	6	70	4456	0	2	3	6	7
300930	81	18	6	6	70	203	1	2	3	6	7
303970	82	19	6	6	70	265	0	2	3	6	7
307644	83	20	6	6	70	139	1	2	3	6	7
312771	84	21	6	6	70	289	0	2	3	6	7
315377	85	1	7	7	90	2787	0	2	3	6	7
320911	86	2	7	4	90	240	9	2	3	6	7
325160	87	3	7	3	90	123	0	2	3	6	7
328620	88	4	7	3	90	262	1	2	3	6	7
333677	89	5	7	3	90	351	0	2	3	6	7
337686	90	6	7	3	90	1324	0	2	3	6	7
342539	91	7	7	3	90	662	0	2	3	6	7
347309	92	8	7	3	90	300	1	2	3	6	7
351759	93	9	7	3	90	4078	0	2	3	6	7
357595	94	10	7	3	90	336	0	2	3	6	7
359820	95	11	7	3	90	2558	0	2	3	6	7
366399	96	12	7	2	90	176	0	2	3	6	7
368521	97	13	7	7	90	340	1	2	3	6	7
372642	98	14	7	7	90	286	1	2	3	6	7
374994	99	15	7	7	90	4781	1	2	3	6	7
380928	100	16	7	7	90	227	1	2	3	6	7
384267	101	17	7	7	90	258	1	2	3	6	7
388831	102	18	7	7	90	2443	1	2	3	6	7
392832	103	19	7	7	90	296	0	2	3	6	7
396991	104	20	7	7	90	142	1	2	3	6	7
400808	105	1	2	7	90	918	0	2	3	6	7
403768	106	2	2	7	90	359	1	2	3	6	7
408133	107	3	2	6	90	442	1	2	3	6	7
411980	108	4	2	6	90	1679	0	2	3	6	7
417246	109	5	2	3	90	3926	1	2	3	6	7
422815	110	6	2	3	90	347	0	2	3	6	7
425464	111	7	2	3	90	9503	0	2	3	6	7
437574	112	8	2	3	90	161	1	2	3	6	7
442204	113	9	2	3	90	197	0	2	3	6	7
443964	114	10	2	3	90	381	0	2	3	6	7
447984	115	11	2	3	90	2377	0	2	3	6	7
452219	116	12	2	3	90	228	1	2	3	6	7
455855	117	13	2	3	90	184	0	2	3	6	7
460142	118	14	2	3	90	1904	0	2	3	6	7
463250	119	15	2	2	90	250	0	2	3	6	7
466955	120	16	2	2	90	179	1	2	3	6	7
471201	121	17	2	6	90	5798	0	2	3	6	7
482016	122	18	2	7	90	915	0	2	3	6	7
485396	123	19	2	6	90	3891	0	2	3	6	7
492071	124	20	2	7	90	2252	0	2	3	6	7
496343	125	21	2	7	90	4852	1	2	3	6	7
505314	126	22	2	7	90	201	1	2	3	6	7
508451	127	23	2	7	90	1180	0	2	3	6	7
513659	128	24	2	6	90	9458	0	2	3	6	7
524320	129	25	2	6	90	360	0	2	3	6	7
527083	130	26	2	6	90	181	0	2	3	6	7
530536	131	27	2	6	90	153	1	2	3	6	7
532096	132	28	2	6	90	176	0	2	3	6	7
537121	133	29	2	6	90	125	0	2	3	6	7
540047	134	30	2	6	90	111	0	2	3	6	7
543184	135	1	6	4	70	102	9	2	3	6	7
546024	136	2	6	3	70	114	0	2	3	6	7
550183	137	3	6	3	70	112	0	2	3	6	7
554967	138	4	6	3	70	238	0	2	3	6	7
559723	139	5	6	2	70	210	0	2	3	6	7
563995	140	6	6	2	70	2452	0	2	3	6	7
567796	141	7	6	7	70	392	1	2	3	6	7
570011	142	8	6	7	70	225	0	2	3	6	7
571821	143	9	6	7	70	307	0	2	3	6	7
576020	144	10	6	7	70	470	1	2	3	6	7
579660	145	11	6	6	70	2947	0	2	3	6	7
585260	146	12	6	6	70	347	1	2	3	6	7
589013	147	13	6	6	70	181	0	2	3	6	7
593946	148	14	6	7	70	1918	0	2	3	6	7
600695	149	15	6	7	70	162	0	2	3	6	7
604758	150	16	6	2	70	262	0	2	3	6	7
607029	151	17	6	2	70	1641	0	2	3	6	7
612108	152	18	6	3	70	818	0	2	3	6	7
615493	153	19	6	6	70	1625	1	2	3	6	7
618553	154	1	3	6	90	327	0	2	3	6	7
621362	155	2	3	6	90	5829	0	2	3	6	7
632288	156	3	3	6	90	220	0	2	3	6	7
635851	157	4	3	6	90	260	0	2	3	6	7
638388	158	5	3	3	90	4482	1	2	3	6	7
644309	159	6	3	3	90	4297	1	2	3	6	7
649813	160	7	3	3	90	184	1	2	3	6	7
653811	161	8	3	3	90	1260	1	2	3	6	7
659601	162	9	3	3	90	2328	1	2	3	6	7
667031	163	10	3	3	90	130	1	2	3	6	7
672226	164	11	3	3	90	5541	1	2	3	6	7
680197	165	12	3	3	90	273	1	2	3	6	7
683627	166	13	3	3	90	4285	0	2	3	6	7
690247	167	14	3	3	90	247	1	2	3	6	7
694203	168	15	3	3	90	174	1	2	3	6	7
698676	169	16	3	3	90	223	0	2	3	6	7
701701	170	17	3	3	90	6435	1	2	3	6	7
709397	171	18	3	3	90	337	1	2	3	6	7
714570	172	19	3	3	90	5182	1	2	3	6	7
720897	173	20	3	3	90	101	1	2	3	6	7
725137	174	21	3	3	90	176	0	2	3	6	7
728365	175	22	3	3	90	8228	1	2	3	6	7
740776	176	23	3	3	90	186	1	2	3	6	7
742493	177	24	3	3	90	236	0	2	3	6	7
745536	178	25	3	3	90	3472	1	2	3	6	7
752279	179	26	3	3	90	5900	1	2	3	6	7
759727	180	1	2	3	90	148	0	2	3	6	7
763811	181	2	2	3	90	5166	0	2	3	6	7
772869	182	3	2	3	90	165	1	2	3	6	7
774826	183	4	2	3	90	12053	0	2	3	6	7
791098	184	5	2	3	90	229	0	2	3	6	7
794124	185	6	2	3	90	474	0	2	3	6	7
799025	186	7	2	3	90	810	1	2	3	6	7
802526	187	8	2	3	90	4818	0	2	3	6	7
810703	188	9	2	3	90	493	0	2	3	6	7
814635	189	10	2	3	90	1221	0	2	3	6	7
817934	190	11	2	7	90	282	0	2	3	6	7
823253	191	12	2	2	90	141	1	2	3	6	7
827546	192	13	2	2	90	238	1	2	3	6	7
830952	193	14	2	2	90	212	1	2	3	6	7
834817	194	15	2	2	90	542	1	2	3	6	7
838809	195	16	2	2	90	3891	1	2	3	6	7
847078	196	17	2	2	90	106	1	2	3	6	7
852041	197	18	2	2	90	2798	1	2	3	6	7
859414	198	19	2	2	90	834	1	2	3	6	7
862832	199	20	2	2	90	1054	1	2	3	6	7
866233	200	1	3	2	70	5452	0	2	3	6	7
