# Supplementary material for: Control of entropy in neural models of environmental state
Source: eLife. 2019 Feb 28;8:e39404. doi: 10.7554/eLife.39404 (PMC6395063; doi:10.7554/eLife.39404)
Supplement: Source code 1. [file elife-39404-code1.zip › model_for_eLife/data/fMRI/behavioural_data_s13_run2]

5015	201	1	8	6	70	1501	0	1	3	6	8
8307	202	2	8	3	70	354	0	1	3	6	8
11012	203	3	8	1	70	308	1	1	3	6	8
15546	204	4	8	1	70	339	0	1	3	6	8
18277	205	5	8	1	70	259	0	1	3	6	8
20587	206	6	8	1	70	381	1	1	3	6	8
23932	207	7	8	1	70	205	0	1	3	6	8
29250	208	8	8	8	70	257	0	1	3	6	8
32683	209	9	8	1	70	240	0	1	3	6	8
37737	210	10	8	3	70	169	0	1	3	6	8
42803	211	11	8	6	70	236	0	1	3	6	8
45101	212	12	8	1	70	277	0	1	3	6	8
48368	213	13	8	1	70	151	0	1	3	6	8
51443	214	14	8	1	70	234	1	1	3	6	8
55572	215	15	8	1	70	74	0	1	3	6	8
58228	216	16	8	1	70	150	0	1	3	6	8
61345	217	17	8	1	70	182	0	1	3	6	8
64751	218	18	8	1	70	172	0	1	3	6	8
66736	219	19	8	6	70	207	0	1	3	6	8
70288	220	20	8	8	70	119	1	1	3	6	8
75346	221	1	6	8	70	283	0	1	3	6	8
79593	222	2	6	8	70	215	1	1	3	6	8
84667	223	3	6	8	70	425	0	1	3	6	8
88075	224	4	6	8	70	643	1	1	3	6	8
91652	225	5	6	8	70	488	1	1	3	6	8
95885	226	6	6	8	70	258	0	1	3	6	8
101066	227	7	6	8	70	293	1	1	3	6	8
106050	228	8	6	8	70	249	0	1	3	6	8
111347	229	9	6	8	70	215	0	1	3	6	8
114964	230	10	6	8	70	353	1	1	3	6	8
116741	231	11	6	8	70	1405	0	1	3	6	8
122389	232	12	6	8	70	254	0	1	3	6	8
126769	233	13	6	6	70	132	1	1	3	6	8
128928	234	14	6	6	70	257	0	1	3	6	8
130903	235	15	6	6	70	204	1	1	3	6	8
133397	236	16	6	6	70	233	1	1	3	6	8
137687	237	17	6	6	70	224	0	1	3	6	8
139053	238	18	6	6	70	196	1	1	3	6	8
142275	239	19	6	6	70	570	0	1	3	6	8
144436	240	1	3	6	70	221	0	1	3	6	8
145841	241	2	3	3	70	368	1	1	3	6	8
149440	242	3	3	3	70	205	1	1	3	6	8
151509	243	4	3	3	70	193	0	1	3	6	8
154104	244	5	3	3	70	215	1	1	3	6	8
156324	245	6	3	3	70	164	1	1	3	6	8
158295	246	7	3	3	70	428	1	1	3	6	8
160036	247	8	3	3	70	269	1	1	3	6	8
164138	248	9	3	3	70	254	1	1	3	6	8
169013	249	10	3	3	70	815	1	1	3	6	8
171709	250	11	3	3	70	305	0	1	3	6	8
174831	251	12	3	1	70	346	1	1	3	6	8
180050	252	13	3	1	70	188	0	1	3	6	8
183835	253	14	3	1	70	106	0	1	3	6	8
186107	254	1	1	1	90	165	1	1	3	6	8
189511	255	2	1	1	90	194	1	1	3	6	8
191274	256	3	1	1	90	178	1	1	3	6	8
195340	257	4	1	1	90	284	1	1	3	6	8
196980	258	5	1	1	90	162	1	1	3	6	8
200606	259	6	1	1	90	3526	1	1	3	6	8
208112	260	7	1	1	90	316	0	1	3	6	8
212938	261	8	1	1	90	543	1	1	3	6	8
217563	262	9	1	1	90	179	1	1	3	6	8
220440	263	10	1	1	90	229	1	1	3	6	8
222710	264	1	6	1	90	248	0	1	3	6	8
225719	265	2	6	1	90	798	0	1	3	6	8
231166	266	3	6	8	90	1058	1	1	3	6	8
235316	267	4	6	8	90	223	0	1	3	6	8
240129	268	5	6	8	90	262	0	1	3	6	8
243642	269	6	6	8	90	262	0	1	3	6	8
248651	270	7	6	8	90	296	1	1	3	6	8
252539	271	8	6	8	90	140	0	1	3	6	8
255004	272	9	6	8	90	391	0	1	3	6	8
257848	273	10	6	6	90	253	0	1	3	6	8
259827	274	11	6	3	90	662	0	1	3	6	8
262249	275	12	6	6	90	216	1	1	3	6	8
266330	276	13	6	6	90	101	1	1	3	6	8
267858	277	14	6	6	90	293	1	1	3	6	8
271170	278	15	6	6	90	202	0	1	3	6	8
276427	279	16	6	6	90	110	0	1	3	6	8
279915	280	17	6	6	90	165	1	1	3	6	8
284445	281	18	6	6	90	166	1	1	3	6	8
289589	282	19	6	6	90	1195	1	1	3	6	8
292599	283	20	6	6	90	618	1	1	3	6	8
295820	284	21	6	6	90	1331	1	1	3	6	8
301190	285	22	6	6	90	1395	1	1	3	6	8
304802	286	23	6	6	90	302	1	1	3	6	8
306630	287	1	3	6	70	254	0	1	3	6	8
308372	288	2	3	6	70	370	0	1	3	6	8
312578	289	3	3	6	70	134	0	1	3	6	8
314521	290	4	3	1	70	3495	0	1	3	6	8
322618	291	5	3	1	70	134	0	1	3	6	8
327561	292	6	3	3	70	115	0	1	3	6	8
329910	293	7	3	3	70	155	0	1	3	6	8
333086	294	8	3	8	70	154	0	1	3	6	8
335660	295	9	3	8	70	157	0	1	3	6	8
339493	296	10	3	6	70	212	0	1	3	6	8
343667	297	11	3	6	70	3711	1	1	3	6	8
351801	298	12	3	6	70	191	1	1	3	6	8
356709	299	13	3	6	70	2154	0	1	3	6	8
361967	300	14	3	6	70	247	0	1	3	6	8
365532	301	15	3	6	70	177	0	1	3	6	8
368380	302	16	3	8	70	214	0	1	3	6	8
370813	303	17	3	8	70	201	0	1	3	6	8
373097	304	1	6	3	90	138	0	1	3	6	8
374772	305	2	6	3	90	198	0	1	3	6	8
378139	306	3	6	1	90	140	0	1	3	6	8
383155	307	4	6	1	90	695	0	1	3	6	8
386779	308	5	6	3	90	59	0	1	3	6	8
389403	309	6	6	8	90	205	0	1	3	6	8
393819	310	7	6	8	90	1518	1	1	3	6	8
397723	311	8	6	8	90	295	0	1	3	6	8
399580	312	9	6	8	90	4560	1	1	3	6	8
405466	313	10	6	8	90	298	1	1	3	6	8
409826	314	11	6	8	90	2409	0	1	3	6	8
413804	315	12	6	8	90	371	0	1	3	6	8
418618	316	13	6	6	90	270	1	1	3	6	8
423654	317	14	6	6	90	938	1	1	3	6	8
428658	318	15	6	6	90	1820	1	1	3	6	8
435192	319	16	6	6	90	729	1	1	3	6	8
438997	320	17	6	6	90	308	1	1	3	6	8
443912	321	18	6	6	90	506	1	1	3	6	8
446145	322	19	6	6	90	4335	1	1	3	6	8
452709	323	20	6	6	90	3419	1	1	3	6	8
461178	324	21	6	6	90	253	1	1	3	6	8
466102	325	22	6	6	90	296	1	1	3	6	8
468097	326	1	1	6	90	705	0	1	3	6	8
473026	327	2	1	6	90	530	0	1	3	6	8
475318	328	3	1	6	90	219	0	1	3	6	8
479304	329	4	1	3	90	637	0	1	3	6	8
483471	330	5	1	3	90	4027	0	1	3	6	8
492498	331	6	1	2	90	4411	9	1	3	6	8
501253	332	7	1	1	90	294	1	1	3	6	8
505257	333	8	1	8	90	3658	0	1	3	6	8
510564	334	9	1	8	90	304	1	1	3	6	8
515064	335	10	1	8	90	302	0	1	3	6	8
517817	336	11	1	8	90	363	1	1	3	6	8
523166	337	12	1	8	90	3052	1	1	3	6	8
527834	338	13	1	8	90	2982	0	1	3	6	8
535469	339	14	1	3	90	4610	0	1	3	6	8
543943	340	15	1	3	90	153	0	1	3	6	8
545736	341	16	1	6	90	358	0	1	3	6	8
549009	342	17	1	1	90	2442	1	1	3	6	8
553806	343	18	1	1	90	222	1	1	3	6	8
555515	344	19	1	1	90	385	1	1	3	6	8
559157	345	20	1	1	90	1821	1	1	3	6	8
564665	346	21	1	1	90	2476	1	1	3	6	8
570245	347	1	8	1	70	3431	0	1	3	6	8
575989	348	2	8	1	70	5605	1	1	3	6	8
582877	349	3	8	1	70	285	1	1	3	6	8
584806	350	4	8	1	70	230	0	1	3	6	8
588770	351	5	8	3	70	3564	0	1	3	6	8
595547	352	6	8	1	70	7848	0	1	3	6	8
607756	353	7	8	1	70	182	0	1	3	6	8
611883	354	8	8	8	70	218	1	1	3	6	8
616077	355	9	8	8	70	2525	0	1	3	6	8
621975	356	10	8	7	70	4197	9	1	3	6	8
629033	357	11	8	5	70	278	9	1	3	6	8
629884	358	12	8	6	70	664	0	1	3	6	8
634650	359	13	8	6	70	231	0	1	3	6	8
639436	360	14	8	6	70	122	0	1	3	6	8
643453	361	15	8	8	70	5608	1	1	3	6	8
653902	362	16	8	8	70	153	0	1	3	6	8
657572	363	17	8	8	70	255	1	1	3	6	8
662819	364	18	8	8	70	352	1	1	3	6	8
665293	365	19	8	8	70	4384	1	1	3	6	8
671241	366	1	6	8	70	426	0	1	3	6	8
674597	367	2	6	8	70	1070	0	1	3	6	8
678908	368	3	6	3	70	4303	0	1	3	6	8
686744	369	4	6	3	70	528	0	1	3	6	8
689197	370	5	6	3	70	355	0	1	3	6	8
692836	371	6	6	8	70	690	0	1	3	6	8
694948	372	7	6	8	70	462	1	1	3	6	8
696771	373	8	6	8	70	480	0	1	3	6	8
701362	374	9	6	8	70	298	1	1	3	6	8
704434	375	10	6	8	70	309	1	1	3	6	8
706108	376	11	6	8	70	319	1	1	3	6	8
711531	377	12	6	8	70	191	1	1	3	6	8
713456	378	13	6	8	70	271	0	1	3	6	8
715383	379	14	6	8	70	305	0	1	3	6	8
718782	380	15	6	8	70	331	0	1	3	6	8
723063	381	16	6	8	70	185	0	1	3	6	8
726943	382	17	6	6	70	172	0	1	3	6	8
728604	383	18	6	6	70	212	1	1	3	6	8
733725	384	19	6	6	70	105	1	1	3	6	8
738730	385	1	3	6	90	347	0	1	3	6	8
741432	386	2	3	6	90	176	0	1	3	6	8
746704	387	3	3	6	90	168	1	1	3	6	8
750682	388	4	3	6	90	125	0	1	3	6	8
752956	389	5	3	6	90	297	0	1	3	6	8
758271	390	6	3	6	90	135	0	1	3	6	8
761060	391	7	3	1	90	121	0	1	3	6	8
764103	392	8	3	3	90	269	1	1	3	6	8
767698	393	9	3	3	90	97	1	1	3	6	8
769038	394	10	3	3	90	163	1	1	3	6	8
772179	395	11	3	3	90	107	1	1	3	6	8
774754	396	12	3	3	90	201	1	1	3	6	8
776320	397	13	3	3	90	273	1	1	3	6	8
779996	398	14	3	3	90	284	1	1	3	6	8
782682	399	15	3	3	90	382	1	1	3	6	8
788134	400	16	3	3	90	792	1	1	3	6	8
