# Supplementary material for: Control of entropy in neural models of environmental state
Source: eLife. 2019 Feb 28;8:e39404. doi: 10.7554/eLife.39404 (PMC6395063; doi:10.7554/eLife.39404)
Supplement: Source code 1. [file elife-39404-code1.zip › model_for_eLife/data/fMRI/behavioural_data_s13_run3]

5009	401	1	8	4	70	1230	0	1	4	5	8
10694	402	2	8	5	70	160	0	1	4	5	8
14160	403	3	8	8	70	245	1	1	4	5	8
19110	404	4	8	8	70	220	1	1	4	5	8
21944	405	5	8	8	70	250	0	1	4	5	8
24189	406	6	8	8	70	294	0	1	4	5	8
25921	407	7	8	8	70	408	1	1	4	5	8
28359	408	8	8	8	70	303	0	1	4	5	8
30394	409	9	8	8	70	288	1	1	4	5	8
33707	410	10	8	8	70	241	1	1	4	5	8
37095	411	11	8	8	70	210	1	1	4	5	8
40804	412	12	8	8	70	277	1	1	4	5	8
44250	413	1	5	8	90	254	0	1	4	5	8
45708	414	2	5	8	90	461	0	1	4	5	8
47896	415	3	5	8	90	175	0	1	4	5	8
52668	416	4	5	1	90	214	1	1	4	5	8
54683	417	5	5	1	90	236	1	1	4	5	8
56814	418	6	5	1	90	326	0	1	4	5	8
60700	419	7	5	1	90	167	0	1	4	5	8
64432	420	8	5	1	90	135	0	1	4	5	8
69119	421	9	5	4	90	432	1	1	4	5	8
73626	422	10	5	4	90	160	0	1	4	5	8
76292	423	11	5	4	90	116	0	1	4	5	8
79965	424	12	5	4	90	294	1	1	4	5	8
84029	425	13	5	4	90	224	1	1	4	5	8
87198	426	14	5	4	90	303	0	1	4	5	8
91422	427	1	4	4	90	91	1	1	4	5	8
92850	428	2	4	4	90	288	1	1	4	5	8
94840	429	3	4	4	90	286	1	1	4	5	8
98055	430	4	4	4	90	219	1	1	4	5	8
102637	431	5	4	4	90	1936	1	1	4	5	8
107057	432	6	4	4	90	252	0	1	4	5	8
110865	433	7	4	4	90	337	1	1	4	5	8
112616	434	8	4	4	90	257	1	1	4	5	8
117469	435	9	4	4	90	2971	1	1	4	5	8
122336	436	10	4	4	90	293	1	1	4	5	8
127461	437	11	4	4	90	148	1	1	4	5	8
131654	438	12	4	4	90	161	1	1	4	5	8
134040	439	13	4	4	90	248	1	1	4	5	8
138634	440	14	4	4	90	228	1	1	4	5	8
142428	441	15	4	4	90	290	1	1	4	5	8
145639	442	16	4	4	90	182	1	1	4	5	8
149695	443	17	4	4	90	129	1	1	4	5	8
152909	444	18	4	4	90	174	1	1	4	5	8
154488	445	19	4	4	90	221	1	1	4	5	8
156702	446	20	4	4	90	643	0	1	4	5	8
160117	447	21	4	4	90	872	1	1	4	5	8
164103	448	22	4	4	90	141	1	1	4	5	8
166700	449	23	4	4	90	260	1	1	4	5	8
169597	450	24	4	4	90	189	1	1	4	5	8
173392	451	25	4	4	90	123	1	1	4	5	8
178128	452	1	1	4	70	138	0	1	4	5	8
179643	453	2	1	4	70	508	0	1	4	5	8
183818	454	3	1	4	70	674	0	1	4	5	8
189433	455	4	1	4	70	333	0	1	4	5	8
191883	456	5	1	5	70	163	0	1	4	5	8
195900	457	6	1	5	70	94	0	1	4	5	8
199964	458	7	1	8	70	146	0	1	4	5	8
205056	459	8	1	8	70	232	0	1	4	5	8
208932	460	9	1	1	70	417	1	1	4	5	8
212272	461	10	1	1	70	289	1	1	4	5	8
215848	462	11	1	1	70	734	1	1	4	5	8
219566	463	12	1	1	70	255	1	1	4	5	8
224455	464	13	1	1	70	264	1	1	4	5	8
228392	465	14	1	1	70	327	1	1	4	5	8
232409	466	1	4	1	90	475	0	1	4	5	8
236807	467	2	4	1	90	1880	0	1	4	5	8
242482	468	3	4	8	90	175	0	1	4	5	8
245478	469	4	4	8	90	180	0	1	4	5	8
250517	470	5	4	5	90	124	0	1	4	5	8
255425	471	6	4	1	90	304	1	1	4	5	8
257732	472	7	4	1	90	305	0	1	4	5	8
260586	473	8	4	1	90	406	1	1	4	5	8
264738	474	9	4	1	90	1820	0	1	4	5	8
268912	475	10	4	1	90	338	1	1	4	5	8
270513	476	11	4	1	90	2585	0	1	4	5	8
275957	477	12	4	1	90	219	0	1	4	5	8
277959	478	13	4	1	90	378	1	1	4	5	8
280033	479	14	4	1	90	1413	1	1	4	5	8
283754	480	15	4	1	90	2501	0	1	4	5	8
291157	481	16	4	1	90	1375	0	1	4	5	8
294882	482	17	4	1	90	302	0	1	4	5	8
300203	483	18	4	8	90	225	1	1	4	5	8
303911	484	19	4	8	90	1068	0	1	4	5	8
308904	485	20	4	8	90	232	0	1	4	5	8
311300	486	21	4	8	90	403	0	1	4	5	8
315403	487	22	4	8	90	1052	0	1	4	5	8
318277	488	1	8	8	70	493	0	1	4	5	8
320206	489	2	8	8	70	1918	1	1	4	5	8
325873	490	3	8	8	70	332	0	1	4	5	8
328141	491	4	8	8	70	567	0	1	4	5	8
331872	492	5	8	8	70	204	1	1	4	5	8
335496	493	6	8	8	70	226	1	1	4	5	8
337127	494	7	8	8	70	2654	0	1	4	5	8
343273	495	8	8	8	70	4960	0	1	4	5	8
351091	496	9	8	8	70	154	1	1	4	5	8
354983	497	10	8	8	70	200	0	1	4	5	8
359176	498	11	8	8	70	178	0	1	4	5	8
362875	499	12	8	8	70	192	1	1	4	5	8
366142	500	13	8	8	70	1777	1	1	4	5	8
370327	501	14	8	8	70	324	0	1	4	5	8
374113	502	1	5	8	90	2615	0	1	4	5	8
380713	503	2	5	4	90	322	1	1	4	5	8
382668	504	3	5	4	90	4449	1	1	4	5	8
389747	505	4	5	4	90	217	1	1	4	5	8
394676	506	5	5	4	90	160	1	1	4	5	8
397675	507	6	5	7	90	3191	9	1	4	5	8
405219	508	7	5	4	90	226	0	1	4	5	8
408801	509	8	5	4	90	160	0	1	4	5	8
411161	510	9	5	4	90	296	1	1	4	5	8
414104	511	10	5	4	90	167	0	1	4	5	8
416009	512	11	5	2	90	346	9	1	4	5	8
417959	513	12	5	1	90	219	0	1	4	5	8
422905	514	13	5	1	90	257	0	1	4	5	8
425249	515	14	5	1	90	145	0	1	4	5	8
429786	516	15	5	8	90	166	0	1	4	5	8
434775	517	16	5	5	90	2762	1	1	4	5	8
439532	518	17	5	5	90	286	1	1	4	5	8
444716	519	18	5	5	90	6355	1	1	4	5	8
452420	520	1	1	5	90	281	1	1	4	5	8
454563	521	2	1	5	90	294	0	1	4	5	8
456555	522	3	1	5	90	4056	0	1	4	5	8
463079	523	4	1	4	90	5538	0	1	4	5	8
470141	524	5	1	4	90	354	0	1	4	5	8
474551	525	6	1	4	90	222	0	1	4	5	8
479412	526	7	1	8	90	240	0	1	4	5	8
481699	527	8	1	1	90	2978	1	1	4	5	8
486725	528	9	1	1	90	309	1	1	4	5	8
491488	529	10	1	1	90	6171	1	1	4	5	8
499400	530	11	1	1	90	352	1	1	4	5	8
503379	531	12	1	1	90	222	1	1	4	5	8
505206	532	13	1	1	90	292	1	1	4	5	8
510566	533	14	1	1	90	929	1	1	4	5	8
513944	534	15	1	1	90	2599	1	1	4	5	8
519068	535	16	1	1	90	2918	1	1	4	5	8
526071	536	17	1	1	90	265	1	1	4	5	8
531026	537	18	1	1	90	159	1	1	4	5	8
535081	538	19	1	1	90	233	1	1	4	5	8
537941	539	20	1	1	90	3252	1	1	4	5	8
546250	540	21	1	1	90	1089	1	1	4	5	8
549797	541	22	1	1	90	360	0	1	4	5	8
554860	542	23	1	1	90	330	1	1	4	5	8
559266	543	24	1	1	90	262	1	1	4	5	8
562076	544	25	1	1	90	988	1	1	4	5	8
567910	545	26	1	1	90	2342	1	1	4	5	8
575323	546	1	4	1	70	216	0	1	4	5	8
579732	547	2	4	1	70	3603	0	1	4	5	8
585498	548	3	4	1	70	456	0	1	4	5	8
587438	549	4	4	1	70	1737	0	1	4	5	8
591653	550	5	4	1	70	4821	0	1	4	5	8
599990	551	6	4	1	70	201	0	1	4	5	8
602811	552	7	4	1	70	4142	0	1	4	5	8
611693	553	8	4	1	70	4836	1	1	4	5	8
620458	554	9	4	1	70	238	0	1	4	5	8
622020	555	10	4	1	70	1951	0	1	4	5	8
626348	556	11	4	1	70	3237	0	1	4	5	8
631004	557	12	4	1	70	344	0	1	4	5	8
634098	558	13	4	1	70	4866	0	1	4	5	8
641704	559	14	4	1	70	2851	0	1	4	5	8
648231	560	15	4	1	70	361	0	1	4	5	8
649882	561	16	4	1	70	6310	0	1	4	5	8
659828	562	17	4	1	70	9624	1	1	4	5	8
673544	563	18	4	1	70	177	0	1	4	5	8
678817	564	19	4	1	70	2105	0	1	4	5	8
683575	565	20	4	1	70	2447	0	1	4	5	8
688151	566	21	4	1	70	6285	0	1	4	5	8
698392	567	1	5	5	70	236	1	1	4	5	8
701621	568	2	5	5	70	212	0	1	4	5	8
705511	569	3	5	1	70	9833	0	1	4	5	8
718539	570	4	5	5	70	144	0	1	4	5	8
722056	571	5	5	5	70	135	1	1	4	5	8
727025	572	6	5	5	70	151	0	1	4	5	8
730913	573	7	5	5	70	154	0	1	4	5	8
734216	574	8	5	5	70	184	0	1	4	5	8
738548	575	9	5	5	70	133	0	1	4	5	8
739873	576	10	5	5	70	384	1	1	4	5	8
745254	577	11	5	4	70	891	1	1	4	5	8
748504	578	12	5	4	70	239	0	1	4	5	8
753326	579	13	5	4	70	6923	0	1	4	5	8
761783	580	14	5	4	70	202	1	1	4	5	8
766667	581	15	5	4	70	2499	0	1	4	5	8
774179	582	16	5	5	70	5023	0	1	4	5	8
781718	583	17	5	5	70	265	1	1	4	5	8
783590	584	1	8	5	90	497	0	1	4	5	8
785709	585	2	8	5	90	3261	0	1	4	5	8
792861	586	3	8	4	90	3189	0	1	4	5	8
798070	587	4	8	4	90	5537	0	1	4	5	8
808551	588	5	8	4	90	9374	1	1	4	5	8
822141	589	6	8	4	90	156	0	1	4	5	8
826928	590	7	8	4	90	1512	0	1	4	5	8
829955	591	8	8	4	90	9229	1	1	4	5	8
841270	592	9	8	4	90	287	0	1	4	5	8
844339	593	10	8	4	90	290	0	1	4	5	8
847550	594	11	8	4	90	2519	0	1	4	5	8
851838	595	12	8	1	90	264	1	1	4	5	8
853762	596	13	8	1	90	265	1	1	4	5	8
858369	597	14	8	4	90	5118	0	1	4	5	8
866859	598	1	5	4	70	172	0	1	4	5	8
869901	599	2	5	1	70	208	0	1	4	5	8
874394	600	3	5	1	70	415	1	1	4	5	8
