# Supplementary material for: Control of entropy in neural models of environmental state
Source: eLife. 2019 Feb 28;8:e39404. doi: 10.7554/eLife.39404 (PMC6395063; doi:10.7554/eLife.39404)
Supplement: Source code 1. [file elife-39404-code1.zip › model_for_eLife/data/fMRI/behavioural_data_s13_run4]

5008	601	1	2	2	90	1607	1	2	4	5	7
8139	602	2	2	2	90	232	1	2	4	5	7
12178	603	3	2	2	90	156	1	2	4	5	7
13583	604	4	2	2	90	226	1	2	4	5	7
17827	605	5	2	2	90	100	1	2	4	5	7
22538	606	6	2	2	90	100	1	2	4	5	7
26231	607	7	2	2	90	149	1	2	4	5	7
31283	608	8	2	2	90	151	1	2	4	5	7
33078	609	9	2	2	90	238	1	2	4	5	7
37101	610	10	2	2	90	450	1	2	4	5	7
41083	611	11	2	2	90	176	1	2	4	5	7
44243	612	12	2	2	90	231	0	2	4	5	7
45940	613	13	2	2	90	241	1	2	4	5	7
50384	614	14	2	2	90	237	1	2	4	5	7
55066	615	15	2	2	90	157	1	2	4	5	7
60315	616	16	2	2	90	152	1	2	4	5	7
65257	617	17	2	2	90	285	1	2	4	5	7
70533	618	18	2	2	90	222	1	2	4	5	7
75130	619	19	2	2	90	1338	0	2	4	5	7
80186	620	20	2	2	90	2845	1	2	4	5	7
85535	621	21	2	2	90	243	1	2	4	5	7
89081	622	22	2	2	90	178	1	2	4	5	7
93671	623	23	2	2	90	119	1	2	4	5	7
97917	624	1	5	2	90	537	0	2	4	5	7
100104	625	2	5	2	90	232	1	2	4	5	7
101843	626	3	5	3	90	290	9	2	4	5	7
104451	627	4	5	2	90	175	0	2	4	5	7
107673	628	5	5	2	90	100	0	2	4	5	7
111558	629	6	5	2	90	94	0	2	4	5	7
113543	630	7	5	4	90	220	0	2	4	5	7
117637	631	8	5	5	90	119	1	2	4	5	7
120709	632	9	5	5	90	100	0	2	4	5	7
124237	633	10	5	5	90	175	0	2	4	5	7
126270	634	11	5	7	90	184	0	2	4	5	7
128555	635	12	5	7	90	244	0	2	4	5	7
133810	636	13	5	5	90	103	1	2	4	5	7
136915	637	14	5	5	90	155	1	2	4	5	7
140629	638	15	5	5	90	122	1	2	4	5	7
142877	639	16	5	5	90	165	1	2	4	5	7
146000	640	17	5	5	90	290	1	2	4	5	7
149676	641	18	5	5	90	3499	1	2	4	5	7
157387	642	19	5	5	90	130	1	2	4	5	7
162078	643	20	5	5	90	119	1	2	4	5	7
164737	644	21	5	5	90	208	1	2	4	5	7
166457	645	22	5	5	90	343	1	2	4	5	7
170211	646	23	5	5	90	183	0	2	4	5	7
174879	647	24	5	5	90	169	1	2	4	5	7
176580	648	1	4	5	90	281	0	2	4	5	7
179848	649	2	4	5	90	318	0	2	4	5	7
184727	650	3	4	5	90	291	1	2	4	5	7
189467	651	4	4	5	90	611	0	2	4	5	7
195148	652	5	4	4	90	1451	1	2	4	5	7
199335	653	6	4	4	90	177	1	2	4	5	7
203307	654	7	4	4	90	167	0	2	4	5	7
205510	655	8	4	4	90	197	1	2	4	5	7
207272	656	9	4	4	90	565	1	2	4	5	7
210811	657	10	4	4	90	420	1	2	4	5	7
215202	658	11	4	4	90	745	0	2	4	5	7
218195	659	12	4	4	90	1014	1	2	4	5	7
223175	660	13	4	4	90	284	0	2	4	5	7
227653	661	14	4	4	90	2669	1	2	4	5	7
233045	662	15	4	4	90	185	1	2	4	5	7
234570	663	16	4	4	90	235	1	2	4	5	7
238140	664	17	4	4	90	178	1	2	4	5	7
240610	665	18	4	4	90	1141	1	2	4	5	7
246636	666	19	4	4	90	2319	1	2	4	5	7
253523	667	20	4	4	90	302	1	2	4	5	7
257748	668	21	4	4	90	242	1	2	4	5	7
261622	669	22	4	4	90	347	1	2	4	5	7
264690	670	23	4	4	90	3758	1	2	4	5	7
271108	671	24	4	4	90	168	1	2	4	5	7
272682	672	25	4	4	90	280	1	2	4	5	7
277428	673	26	4	4	90	1631	1	2	4	5	7
281678	674	27	4	4	90	130	1	2	4	5	7
286507	675	1	5	4	70	197	1	2	4	5	7
290982	676	2	5	4	70	142	0	2	4	5	7
295921	677	3	5	4	70	3021	1	2	4	5	7
300066	678	4	5	4	70	292	0	2	4	5	7
303221	679	5	5	4	70	299	0	2	4	5	7
307142	680	6	5	4	70	163	0	2	4	5	7
309867	681	7	5	7	70	5390	1	2	4	5	7
318430	682	8	5	7	70	205	0	2	4	5	7
320772	683	9	5	7	70	160	1	2	4	5	7
322653	684	10	5	7	70	314	0	2	4	5	7
326557	685	11	5	7	70	178	0	2	4	5	7
331447	686	12	5	7	70	514	0	2	4	5	7
336344	687	13	5	7	70	1183	0	2	4	5	7
339774	688	14	5	2	70	3520	1	2	4	5	7
347840	689	15	5	2	70	183	0	2	4	5	7
352316	690	1	2	2	70	169	1	2	4	5	7
356371	691	2	2	2	70	435	1	2	4	5	7
358618	692	3	2	2	70	351	1	2	4	5	7
360190	693	4	2	2	70	295	0	2	4	5	7
361776	694	5	2	2	70	190	1	2	4	5	7
364628	695	6	2	2	70	1962	1	2	4	5	7
368970	696	7	2	2	70	1952	1	2	4	5	7
373317	697	8	2	2	70	3248	1	2	4	5	7
379420	698	9	2	2	70	4351	1	2	4	5	7
386672	699	10	2	2	70	127	0	2	4	5	7
391221	700	11	2	2	70	3365	0	2	4	5	7
399300	701	12	2	2	70	4204	1	2	4	5	7
407428	702	13	2	2	70	216	0	2	4	5	7
412012	703	14	2	2	70	1221	0	2	4	5	7
415346	704	15	2	2	70	2989	1	2	4	5	7
422064	705	16	2	2	70	139	1	2	4	5	7
423946	706	17	2	2	70	326	1	2	4	5	7
426015	707	18	2	2	70	6858	1	2	4	5	7
434453	708	19	2	2	70	5362	1	2	4	5	7
441466	709	20	2	2	70	244	1	2	4	5	7
444566	710	21	2	2	70	533	1	2	4	5	7
447084	711	22	2	2	70	4383	0	2	4	5	7
455034	712	23	2	2	70	4890	1	2	4	5	7
461306	713	24	2	2	70	154	0	2	4	5	7
465396	714	25	2	2	70	4451	0	2	4	5	7
474725	715	26	2	2	70	167	0	2	4	5	7
476091	716	1	7	6	70	336	9	2	4	5	7
479369	717	2	7	7	70	246	1	2	4	5	7
483271	718	3	7	7	70	228	1	2	4	5	7
488538	719	4	7	7	70	116	1	2	4	5	7
490092	720	5	7	7	70	314	0	2	4	5	7
492699	721	6	7	7	70	3867	1	2	4	5	7
500204	722	7	7	5	70	5173	0	2	4	5	7
509886	723	8	7	7	70	145	0	2	4	5	7
513677	724	9	7	7	70	111	1	2	4	5	7
518358	725	10	7	7	70	129	0	2	4	5	7
522111	726	11	7	7	70	147	1	2	4	5	7
523807	727	12	7	7	70	1009	1	2	4	5	7
526040	728	13	7	7	70	240	0	2	4	5	7
529805	729	14	7	7	70	432	1	2	4	5	7
532953	730	15	7	7	70	114	1	2	4	5	7
534497	731	16	7	7	70	532	1	2	4	5	7
536240	732	17	7	7	70	2594	1	2	4	5	7
542022	733	18	7	7	70	192	1	2	4	5	7
545822	734	19	7	7	70	200	1	2	4	5	7
548582	735	20	7	7	70	1057	1	2	4	5	7
550933	736	1	2	7	90	197	0	2	4	5	7
554935	737	2	2	7	90	3716	0	2	4	5	7
562963	738	3	2	7	90	197	0	2	4	5	7
564631	739	4	2	7	90	270	0	2	4	5	7
569337	740	5	2	7	90	252	0	2	4	5	7
574184	741	6	2	7	90	177	1	2	4	5	7
575539	742	7	2	7	90	282	0	2	4	5	7
579205	743	8	2	7	90	179	0	2	4	5	7
584047	744	9	2	7	90	165	0	2	4	5	7
587694	745	10	2	7	90	331	0	2	4	5	7
590446	746	11	2	2	90	255	0	2	4	5	7
593819	747	12	2	5	90	158	0	2	4	5	7
595116	748	13	2	5	90	448	0	2	4	5	7
597403	749	14	2	4	90	219	1	2	4	5	7
601085	750	15	2	4	90	244	0	2	4	5	7
603751	751	16	2	4	90	3264	0	2	4	5	7
608581	752	17	2	4	90	298	0	2	4	5	7
610164	753	18	2	4	90	378	0	2	4	5	7
613899	754	19	2	7	90	2414	0	2	4	5	7
619585	755	20	2	7	90	206	0	2	4	5	7
623972	756	21	2	5	90	157	1	2	4	5	7
626917	757	22	2	5	90	148	0	2	4	5	7
630344	758	23	2	5	90	158	0	2	4	5	7
631645	759	24	2	5	90	259	0	2	4	5	7
633090	760	25	2	5	90	698	1	2	4	5	7
635554	761	1	7	5	90	252	0	2	4	5	7
640453	762	2	7	5	90	302	0	2	4	5	7
644442	763	3	7	2	90	2772	1	2	4	5	7
649132	764	4	7	2	90	660	1	2	4	5	7
653672	765	5	7	2	90	107	0	2	4	5	7
655955	766	6	7	2	90	342	0	2	4	5	7
661179	767	7	7	2	90	129	0	2	4	5	7
665806	768	8	7	2	90	300	1	2	4	5	7
668858	769	9	7	2	90	3088	0	2	4	5	7
675156	770	10	7	2	90	343	0	2	4	5	7
677520	771	11	7	2	90	4351	0	2	4	5	7
683636	772	12	7	2	90	270	0	2	4	5	7
685258	773	13	7	2	90	163	0	2	4	5	7
689417	774	14	7	4	90	154	0	2	4	5	7
691171	775	15	7	4	90	131	0	2	4	5	7
694862	776	16	7	5	90	1525	1	2	4	5	7
699981	777	17	7	5	90	240	0	2	4	5	7
701903	778	18	7	5	90	2149	0	2	4	5	7
706803	779	19	7	5	90	2960	0	2	4	5	7
711231	780	20	7	5	90	312	0	2	4	5	7
714852	781	21	7	5	90	382	0	2	4	5	7
719762	782	22	7	7	90	596	1	2	4	5	7
724502	783	23	7	7	90	270	1	2	4	5	7
726055	784	1	5	7	70	6188	0	2	4	5	7
735395	785	2	5	6	70	2484	9	2	4	5	7
740184	786	3	5	5	70	268	1	2	4	5	7
745248	787	4	5	5	70	94	1	2	4	5	7
746965	788	5	5	5	70	222	1	2	4	5	7
750670	789	6	5	5	70	5158	1	2	4	5	7
760340	790	7	5	5	70	249	0	2	4	5	7
765575	791	8	5	5	70	3007	0	2	4	5	7
772930	792	9	5	5	70	2526	1	2	4	5	7
778036	793	10	5	5	70	395	1	2	4	5	7
782081	794	11	5	5	70	1039	1	2	4	5	7
786991	795	12	5	5	70	170	1	2	4	5	7
789147	796	13	5	5	70	389	0	2	4	5	7
794381	797	14	5	5	70	177	1	2	4	5	7
797901	798	15	5	5	70	4807	1	2	4	5	7
804910	799	16	5	5	70	137	1	2	4	5	7
809523	800	17	5	4	70	4118	0	2	4	5	7
