# Supplementary material for: Control of entropy in neural models of environmental state
Source: eLife. 2019 Feb 28;8:e39404. doi: 10.7554/eLife.39404 (PMC6395063; doi:10.7554/eLife.39404)
Supplement: Source code 1. [file elife-39404-code1.zip › model_for_eLife/data/fMRI/behavioural_data_s15_run1]

5011	1	0	5	5	90	1885	1	2	4	5	7
9215	2	1	5	5	90	277	0	2	4	5	7
13146	3	2	5	5	90	178	1	2	4	5	7
16738	4	3	5	5	90	140	1	2	4	5	7
18802	5	4	5	5	90	293	1	2	4	5	7
20316	6	5	5	5	90	538	1	2	4	5	7
25557	7	6	5	5	90	154	1	2	4	5	7
28027	8	7	5	5	90	174	1	2	4	5	7
31474	9	8	5	5	90	231	1	2	4	5	7
35289	10	9	5	5	90	154	0	2	4	5	7
39649	11	10	5	5	90	170	0	2	4	5	7
40955	12	11	5	5	90	860	1	2	4	5	7
46359	13	12	5	5	90	255	1	2	4	5	7
51034	14	1	4	5	70	168	0	2	4	5	7
55287	15	2	4	5	70	140	0	2	4	5	7
56607	16	3	4	5	70	434	0	2	4	5	7
61355	17	4	4	4	70	131	0	2	4	5	7
64562	18	5	4	2	70	216	0	2	4	5	7
66329	19	6	4	7	70	637	0	2	4	5	7
69521	20	7	4	5	70	752	1	2	4	5	7
72078	21	8	4	5	70	226	0	2	4	5	7
76062	22	9	4	5	70	175	0	2	4	5	7
77388	23	10	4	5	70	414	0	2	4	5	7
81114	24	11	4	5	70	111	0	2	4	5	7
83180	25	12	4	4	70	152	1	2	4	5	7
86062	26	13	4	4	70	83	1	2	4	5	7
91099	27	14	4	4	70	205	1	2	4	5	7
94955	28	15	4	4	70	216	0	2	4	5	7
99538	29	16	4	4	70	189	1	2	4	5	7
104811	30	17	4	4	70	182	1	2	4	5	7
108591	31	18	4	4	70	173	1	2	4	5	7
113791	32	19	4	4	70	168	1	2	4	5	7
116483	33	20	4	4	70	258	1	2	4	5	7
118169	34	21	4	4	70	302	1	2	4	5	7
119613	35	22	4	4	70	323	1	2	4	5	7
121975	36	23	4	4	70	154	1	2	4	5	7
125755	37	24	4	4	70	128	1	2	4	5	7
128291	38	25	4	4	70	160	1	2	4	5	7
130311	39	1	5	4	70	165	0	2	4	5	7
134308	40	2	5	4	70	155	0	2	4	5	7
136368	41	3	5	4	70	390	0	2	4	5	7
141043	42	4	5	2	70	192	0	2	4	5	7
146137	43	5	5	7	70	374	0	2	4	5	7
148114	44	6	5	5	70	1064	1	2	4	5	7
151514	45	7	5	5	70	151	0	2	4	5	7
152853	46	8	5	5	70	486	1	2	4	5	7
156730	47	9	5	5	70	147	0	2	4	5	7
158943	48	10	5	5	70	149	1	2	4	5	7
160248	49	11	5	5	70	314	1	2	4	5	7
164915	50	12	5	5	70	182	1	2	4	5	7
168596	51	13	5	5	70	146	1	2	4	5	7
170032	52	14	5	5	70	297	1	2	4	5	7
174454	53	15	5	5	70	166	1	2	4	5	7
178452	54	16	5	5	70	184	1	2	4	5	7
182236	55	17	5	5	70	340	0	2	4	5	7
186101	56	18	5	5	70	188	0	2	4	5	7
190277	57	19	5	5	70	154	1	2	4	5	7
193392	58	20	5	5	70	158	0	2	4	5	7
196007	59	21	5	5	70	167	0	2	4	5	7
200748	60	22	5	5	70	135	0	2	4	5	7
203988	61	23	5	4	70	240	0	2	4	5	7
205382	62	24	5	2	70	800	0	2	4	5	7
210478	63	1	2	7	90	203	0	2	4	5	7
212091	64	2	2	5	90	635	0	2	4	5	7
217324	65	3	2	4	90	177	0	2	4	5	7
220677	66	4	2	2	90	208	1	2	4	5	7
225054	67	5	2	2	90	221	1	2	4	5	7
227139	68	6	2	2	90	240	1	2	4	5	7
231636	69	7	2	2	90	153	1	2	4	5	7
233467	70	8	2	2	90	223	1	2	4	5	7
236192	71	9	2	2	90	184	1	2	4	5	7
237914	72	10	2	2	90	257	1	2	4	5	7
241855	73	11	2	2	90	207	1	2	4	5	7
246154	74	12	2	2	90	160	1	2	4	5	7
247730	75	13	2	2	90	304	1	2	4	5	7
252521	76	14	2	2	90	277	1	2	4	5	7
255223	77	15	2	2	90	223	1	2	4	5	7
258072	78	16	2	2	90	186	1	2	4	5	7
259670	79	17	2	2	90	241	1	2	4	5	7
264360	80	1	7	2	70	170	0	2	4	5	7
268694	81	2	7	2	70	129	0	2	4	5	7
270513	82	3	7	2	70	463	1	2	4	5	7
274285	83	4	7	2	70	117	0	2	4	5	7
276243	84	5	7	7	70	522	1	2	4	5	7
281193	85	6	7	7	70	170	0	2	4	5	7
286137	86	7	7	7	70	146	1	2	4	5	7
290105	87	8	7	7	70	164	1	2	4	5	7
292721	88	9	7	7	70	292	1	2	4	5	7
297796	89	10	7	7	70	324	1	2	4	5	7
302999	90	11	7	7	70	138	0	2	4	5	7
307963	91	12	7	7	70	146	0	2	4	5	7
312596	92	13	7	5	70	176	0	2	4	5	7
314692	93	14	7	4	70	509	0	2	4	5	7
316530	94	15	7	2	70	450	0	2	4	5	7
321016	95	16	7	7	70	185	0	2	4	5	7
322839	96	17	7	5	70	921	1	2	4	5	7
325382	97	18	7	5	70	185	1	2	4	5	7
330021	98	19	7	5	70	166	0	2	4	5	7
332605	99	20	7	5	70	173	0	2	4	5	7
334322	100	21	7	5	70	209	0	2	4	5	7
339388	101	1	4	5	90	138	1	2	4	5	7
341638	102	2	4	5	90	366	0	2	4	5	7
344607	103	3	4	4	90	473	1	2	4	5	7
347286	104	4	4	4	90	196	1	2	4	5	7
350862	105	5	4	4	90	153	1	2	4	5	7
352474	106	6	4	4	90	200	1	2	4	5	7
356863	107	7	4	4	90	108	1	2	4	5	7
359213	108	8	4	4	90	197	1	2	4	5	7
362481	109	9	4	4	90	159	0	2	4	5	7
365684	110	10	4	4	90	308	1	2	4	5	7
370781	111	11	4	4	90	125	1	2	4	5	7
374436	112	12	4	4	90	208	1	2	4	5	7
379593	113	13	4	4	90	238	1	2	4	5	7
384124	114	14	4	4	90	197	1	2	4	5	7
387974	115	15	4	4	90	192	1	2	4	5	7
389748	116	16	4	4	90	208	1	2	4	5	7
392166	117	17	4	4	90	133	1	2	4	5	7
394788	118	18	4	4	90	122	1	2	4	5	7
396455	119	19	4	4	90	254	1	2	4	5	7
398261	120	20	4	4	90	301	1	2	4	5	7
400931	121	21	4	4	90	247	1	2	4	5	7
405389	122	22	4	4	90	210	1	2	4	5	7
406784	123	23	4	4	90	209	1	2	4	5	7
409450	124	24	4	4	90	139	1	2	4	5	7
411474	125	1	2	4	90	160	0	2	4	5	7
414163	126	2	2	4	90	115	0	2	4	5	7
415966	127	3	2	4	90	234	0	2	4	5	7
421312	128	4	2	5	90	622	0	2	4	5	7
423721	129	5	2	7	90	285	1	2	4	5	7
426490	130	6	2	7	90	166	1	2	4	5	7
429753	131	7	2	7	90	166	0	2	4	5	7
433587	132	8	2	7	90	167	0	2	4	5	7
435865	133	9	2	7	90	584	1	2	4	5	7
439166	134	10	2	7	90	161	0	2	4	5	7
440711	135	11	2	2	90	353	1	2	4	5	7
443914	136	12	2	2	90	158	1	2	4	5	7
446245	137	13	2	2	90	175	0	2	4	5	7
447656	138	14	2	2	90	317	1	2	4	5	7
449915	139	15	2	2	90	378	0	2	4	5	7
451752	140	16	2	2	90	375	1	2	4	5	7
454963	141	17	2	2	90	155	1	2	4	5	7
458853	142	18	2	2	90	157	1	2	4	5	7
462053	143	19	2	2	90	154	0	2	4	5	7
465117	144	20	2	2	90	124	1	2	4	5	7
466887	145	21	2	2	90	212	1	2	4	5	7
469646	146	22	2	2	90	396	1	2	4	5	7
474736	147	23	2	2	90	229	1	2	4	5	7
478406	148	24	2	2	90	159	1	2	4	5	7
483164	149	25	2	2	90	132	1	2	4	5	7
488201	150	26	2	2	90	151	1	2	4	5	7
492655	151	27	2	2	90	170	1	2	4	5	7
497297	152	28	2	2	90	172	1	2	4	5	7
501067	153	29	2	2	90	259	1	2	4	5	7
502583	154	30	2	2	90	1085	1	2	4	5	7
505071	155	31	2	2	90	183	1	2	4	5	7
509112	156	1	5	2	90	163	0	2	4	5	7
513526	157	2	5	2	90	143	0	2	4	5	7
517715	158	3	5	2	90	116	0	2	4	5	7
519265	159	4	5	4	90	1525	0	2	4	5	7
525754	160	5	5	5	90	109	1	2	4	5	7
527247	161	6	5	5	90	252	1	2	4	5	7
532563	162	7	5	5	90	138	1	2	4	5	7
534196	163	8	5	5	90	207	1	2	4	5	7
538663	164	9	5	5	90	120	1	2	4	5	7
543295	165	10	5	5	90	127	1	2	4	5	7
545357	166	11	5	5	90	125	1	2	4	5	7
550599	167	12	5	5	90	339	1	2	4	5	7
552837	168	13	5	5	90	246	1	2	4	5	7
557965	169	14	5	5	90	186	1	2	4	5	7
560286	170	15	5	5	90	158	1	2	4	5	7
565181	171	1	7	5	90	237	1	2	4	5	7
567502	172	2	7	5	90	208	0	2	4	5	7
570767	173	3	7	5	90	112	0	2	4	5	7
572049	174	4	7	5	90	241	0	2	4	5	7
574623	175	5	7	2	90	1266	0	2	4	5	7
578910	176	6	7	7	90	402	1	2	4	5	7
582937	177	7	7	7	90	188	0	2	4	5	7
587497	178	8	7	7	90	135	1	2	4	5	7
589716	179	9	7	7	90	176	1	2	4	5	7
594871	180	10	7	7	90	224	1	2	4	5	7
598404	181	1	5	7	90	186	0	2	4	5	7
600421	182	2	5	7	90	272	0	2	4	5	7
603519	183	3	5	4	90	679	0	2	4	5	7
607534	184	4	5	2	90	116	0	2	4	5	7
611697	185	5	5	5	90	88	1	2	4	5	7
615188	186	6	5	5	90	108	1	2	4	5	7
619394	187	7	5	5	90	108	1	2	4	5	7
623044	188	8	5	5	90	103	0	2	4	5	7
627235	189	9	5	5	90	79	1	2	4	5	7
632400	190	10	5	5	90	155	1	2	4	5	7
633990	191	11	5	5	90	189	1	2	4	5	7
638293	192	12	5	5	90	162	1	2	4	5	7
642041	193	13	5	5	90	163	1	2	4	5	7
646934	194	14	5	5	90	217	1	2	4	5	7
648549	195	15	5	5	90	232	1	2	4	5	7
652959	196	16	5	5	90	192	1	2	4	5	7
654574	197	17	5	5	90	214	1	2	4	5	7
658005	198	18	5	5	90	218	1	2	4	5	7
660587	199	19	5	5	90	178	1	2	4	5	7
665832	200	20	5	5	90	244	1	2	4	5	7
