# Supplementary material for: Control of entropy in neural models of environmental state
Source: eLife. 2019 Feb 28;8:e39404. doi: 10.7554/eLife.39404 (PMC6395063; doi:10.7554/eLife.39404)
Supplement: Source code 1. [file elife-39404-code1.zip › model_for_eLife/data/fMRI/behavioural_data_s15_run2]

5015	201	1	6	3	90	1498	0	1	3	6	8
11616	202	2	6	2	90	205	9	1	3	6	8
15368	203	3	6	1	90	195	0	1	3	6	8
20391	204	4	6	8	90	184	0	1	3	6	8
25045	205	5	6	6	90	170	1	1	3	6	8
26760	206	6	6	6	90	226	1	1	3	6	8
30244	207	7	6	6	90	308	1	1	3	6	8
32288	208	8	6	6	90	173	1	1	3	6	8
34691	209	9	6	6	90	93	0	1	3	6	8
35973	210	10	6	6	90	287	1	1	3	6	8
38216	211	11	6	6	90	119	0	1	3	6	8
42856	212	12	6	6	90	254	1	1	3	6	8
45210	213	13	6	6	90	255	1	1	3	6	8
50505	214	14	6	6	90	231	1	1	3	6	8
55274	215	15	6	6	90	290	1	1	3	6	8
57730	216	16	6	6	90	162	1	1	3	6	8
60030	217	17	6	6	90	161	1	1	3	6	8
63788	218	18	6	6	90	119	1	1	3	6	8
65387	219	19	6	6	90	189	1	1	3	6	8
68266	220	20	6	6	90	116	1	1	3	6	8
71345	221	21	6	6	90	106	1	1	3	6	8
75756	222	22	6	6	90	124	1	1	3	6	8
79651	223	23	6	6	90	134	1	1	3	6	8
83916	224	1	3	6	70	174	1	1	3	6	8
88320	225	2	3	6	70	175	0	1	3	6	8
91989	226	3	3	6	70	161	0	1	3	6	8
97214	227	4	3	6	70	150	0	1	3	6	8
100969	228	5	3	3	70	144	0	1	3	6	8
104468	229	6	3	1	70	161	0	1	3	6	8
109299	230	7	3	8	70	175	0	1	3	6	8
110935	231	8	3	3	70	1913	0	1	3	6	8
117570	232	9	3	6	70	1424	0	1	3	6	8
123181	233	10	3	8	70	167	0	1	3	6	8
128162	234	11	3	8	70	488	0	1	3	6	8
129802	235	12	3	1	70	335	0	1	3	6	8
132712	236	13	3	3	70	177	1	1	3	6	8
137828	237	14	3	3	70	128	1	1	3	6	8
142971	238	15	3	3	70	143	1	1	3	6	8
144403	239	16	3	3	70	220	0	1	3	6	8
148928	240	17	3	3	70	132	1	1	3	6	8
154060	241	1	1	3	70	178	0	1	3	6	8
158121	242	2	1	3	70	460	1	1	3	6	8
160778	243	3	1	3	70	152	0	1	3	6	8
164854	244	4	1	3	70	98	0	1	3	6	8
169028	245	5	1	1	70	136	0	1	3	6	8
171094	246	6	1	8	70	264	0	1	3	6	8
176188	247	7	1	6	70	147	0	1	3	6	8
177981	248	8	1	3	70	1154	0	1	3	6	8
183900	249	9	1	1	70	209	1	1	3	6	8
186941	250	10	1	1	70	197	0	1	3	6	8
191243	251	11	1	1	70	157	1	1	3	6	8
196369	252	12	1	1	70	156	0	1	3	6	8
200663	253	13	1	1	70	413	1	1	3	6	8
205115	254	14	1	1	70	183	1	1	3	6	8
207799	255	15	1	1	70	186	1	1	3	6	8
210823	256	16	1	1	70	175	1	1	3	6	8
214868	257	17	1	1	70	162	1	1	3	6	8
220110	258	18	1	1	70	212	1	1	3	6	8
221746	259	19	1	1	70	393	0	1	3	6	8
226470	260	20	1	1	70	177	1	1	3	6	8
230799	261	21	1	1	70	248	1	1	3	6	8
235607	262	22	1	1	70	236	1	1	3	6	8
239347	263	23	1	1	70	267	1	1	3	6	8
242554	264	24	1	1	70	256	1	1	3	6	8
246380	265	25	1	1	70	164	0	1	3	6	8
251399	266	1	8	1	90	231	0	1	3	6	8
253582	267	2	8	1	90	294	0	1	3	6	8
258921	268	3	8	1	90	220	0	1	3	6	8
261019	269	4	8	8	90	222	1	1	3	6	8
263998	270	5	8	8	90	192	1	1	3	6	8
267279	271	6	8	8	90	163	1	1	3	6	8
271991	272	7	8	8	90	319	1	1	3	6	8
275170	273	8	8	8	90	315	1	1	3	6	8
280568	274	9	8	8	90	207	1	1	3	6	8
282018	275	10	8	8	90	311	1	1	3	6	8
284746	276	11	8	8	90	174	1	1	3	6	8
287477	277	12	8	8	90	174	1	1	3	6	8
289426	278	13	8	8	90	227	1	1	3	6	8
291575	279	14	8	8	90	199	1	1	3	6	8
295634	280	15	8	8	90	195	1	1	3	6	8
297447	281	16	8	8	90	237	1	1	3	6	8
302067	282	1	3	8	90	578	0	1	3	6	8
307355	283	2	3	8	90	219	0	1	3	6	8
311803	284	3	3	6	90	152	0	1	3	6	8
315407	285	4	3	3	90	461	1	1	3	6	8
317898	286	5	3	3	90	135	1	1	3	6	8
321344	287	6	3	3	90	139	1	1	3	6	8
325326	288	7	3	3	90	128	1	1	3	6	8
329776	289	8	3	3	90	130	1	1	3	6	8
332731	290	9	3	3	90	114	1	1	3	6	8
334134	291	10	3	3	90	217	1	1	3	6	8
337618	292	11	3	3	90	155	1	1	3	6	8
339407	293	12	3	3	90	170	1	1	3	6	8
341445	294	13	3	3	90	207	0	1	3	6	8
342892	295	14	3	3	90	492	1	1	3	6	8
345874	296	15	3	3	90	210	1	1	3	6	8
349477	297	16	3	3	90	151	1	1	3	6	8
351139	298	17	3	3	90	227	1	1	3	6	8
352566	299	18	3	3	90	240	1	1	3	6	8
357620	300	19	3	3	90	170	1	1	3	6	8
362426	301	20	3	3	90	254	1	1	3	6	8
365748	302	21	3	3	90	175	1	1	3	6	8
367284	303	22	3	3	90	137	1	1	3	6	8
371337	304	23	3	3	90	171	0	1	3	6	8
373204	305	24	3	3	90	399	1	1	3	6	8
378594	306	25	3	3	90	219	1	1	3	6	8
381981	307	1	8	3	90	225	0	1	3	6	8
384841	308	2	8	3	90	180	0	1	3	6	8
389468	309	3	8	3	90	296	0	1	3	6	8
392718	310	4	8	1	90	187	0	1	3	6	8
397551	311	5	8	8	90	158	1	1	3	6	8
400439	312	6	8	8	90	185	1	1	3	6	8
405720	313	7	8	8	90	134	1	1	3	6	8
409041	314	8	8	8	90	176	1	1	3	6	8
412175	315	9	8	8	90	131	1	1	3	6	8
415808	316	10	8	8	90	181	1	1	3	6	8
418918	317	11	8	8	90	179	1	1	3	6	8
423105	318	12	8	8	90	219	1	1	3	6	8
428251	319	13	8	8	90	277	1	1	3	6	8
432846	320	14	8	8	90	202	1	1	3	6	8
436742	321	15	8	8	90	272	1	1	3	6	8
440955	322	16	8	8	90	278	0	1	3	6	8
444911	323	17	8	8	90	203	1	1	3	6	8
448077	324	18	8	8	90	157	1	1	3	6	8
450854	325	19	8	8	90	186	1	1	3	6	8
455229	326	20	8	8	90	204	1	1	3	6	8
458024	327	21	8	8	90	150	1	1	3	6	8
463068	328	22	8	8	90	194	1	1	3	6	8
466937	329	23	8	8	90	192	1	1	3	6	8
468670	330	24	8	8	90	238	1	1	3	6	8
472555	331	25	8	8	90	277	1	1	3	6	8
474810	332	26	8	8	90	300	1	1	3	6	8
479704	333	27	8	8	90	260	1	1	3	6	8
482888	334	28	8	8	90	198	1	1	3	6	8
485704	335	29	8	8	90	264	1	1	3	6	8
487332	336	1	6	8	90	245	0	1	3	6	8
490305	337	2	6	8	90	148	0	1	3	6	8
494809	338	3	6	8	90	258	0	1	3	6	8
496998	339	4	6	6	90	182	1	1	3	6	8
500755	340	5	6	6	90	160	1	1	3	6	8
504479	341	6	6	6	90	207	1	1	3	6	8
509777	342	7	6	6	90	146	1	1	3	6	8
512695	343	8	6	6	90	200	1	1	3	6	8
514340	344	9	6	6	90	258	1	1	3	6	8
519662	345	10	6	6	90	196	1	1	3	6	8
522902	346	11	6	6	90	290	1	1	3	6	8
526544	347	12	6	6	90	227	0	1	3	6	8
531177	348	13	6	6	90	161	1	1	3	6	8
534971	349	14	6	6	90	164	1	1	3	6	8
538775	350	15	6	6	90	329	1	1	3	6	8
542597	351	16	6	6	90	271	1	1	3	6	8
545207	352	17	6	6	90	201	1	1	3	6	8
550521	353	18	6	6	90	418	1	1	3	6	8
554849	354	19	6	6	90	129	1	1	3	6	8
557240	355	20	6	6	90	176	1	1	3	6	8
560454	356	21	6	6	90	153	1	1	3	6	8
565118	357	22	6	6	90	188	1	1	3	6	8
569926	358	23	6	6	90	125	1	1	3	6	8
573124	359	1	8	6	70	196	0	1	3	6	8
576697	360	2	8	3	70	1267	1	1	3	6	8
579944	361	3	8	3	70	165	0	1	3	6	8
584592	362	4	8	3	70	208	1	1	3	6	8
586079	363	5	8	3	70	212	1	1	3	6	8
589238	364	6	8	3	70	210	0	1	3	6	8
593966	365	7	8	3	70	138	0	1	3	6	8
596128	366	8	8	3	70	217	0	1	3	6	8
599067	367	9	8	2	70	282	9	1	3	6	8
603141	368	10	8	1	70	172	1	1	3	6	8
605612	369	11	8	1	70	135	1	1	3	6	8
606933	370	12	8	1	70	241	0	1	3	6	8
612148	371	13	8	1	70	173	0	1	3	6	8
617219	372	14	8	1	70	214	0	1	3	6	8
622446	373	15	8	8	70	157	0	1	3	6	8
624494	374	16	8	8	70	906	0	1	3	6	8
628510	375	17	8	6	70	100	0	1	3	6	8
631745	376	18	8	3	70	149	0	1	3	6	8
635917	377	19	8	1	70	82	0	1	3	6	8
637726	378	20	8	8	70	221	0	1	3	6	8
642423	379	21	8	6	70	528	0	1	3	6	8
644548	380	22	8	3	70	258	0	1	3	6	8
647548	381	23	8	1	70	344	0	1	3	6	8
652078	382	24	8	8	70	165	1	1	3	6	8
656474	383	25	8	8	70	147	1	1	3	6	8
660265	384	1	1	8	70	128	1	1	3	6	8
665025	385	2	1	8	70	193	0	1	3	6	8
668456	386	3	1	8	70	219	0	1	3	6	8
670323	387	4	1	8	70	224	0	1	3	6	8
673715	388	5	1	8	70	117	0	1	3	6	8
677078	389	6	1	6	70	489	0	1	3	6	8
682596	390	7	1	3	70	163	0	1	3	6	8
685903	391	8	1	1	70	148	1	1	3	6	8
690332	392	9	1	1	70	136	0	1	3	6	8
692393	393	10	1	1	70	203	1	1	3	6	8
694222	394	11	1	1	70	240	1	1	3	6	8
697331	395	12	1	1	70	185	0	1	3	6	8
701292	396	13	1	1	70	151	1	1	3	6	8
704741	397	1	8	1	70	147	0	1	3	6	8
709468	398	2	8	1	70	218	0	1	3	6	8
714329	399	3	8	1	70	268	0	1	3	6	8
719662	400	4	8	3	70	155	0	1	3	6	8
