# Supplementary material for: Control of entropy in neural models of environmental state
Source: eLife. 2019 Feb 28;8:e39404. doi: 10.7554/eLife.39404 (PMC6395063; doi:10.7554/eLife.39404)
Supplement: Source code 1. [file elife-39404-code1.zip › model_for_eLife/data/fMRI/behavioural_data_s15_run3]

5009	401	1	5	4	90	1245	0	1	4	5	8
7746	402	2	5	5	90	369	1	1	4	5	8
10517	403	3	5	5	90	176	0	1	4	5	8
13158	404	4	5	5	90	129	1	1	4	5	8
17654	405	5	5	5	90	110	1	1	4	5	8
22409	406	6	5	5	90	140	1	1	4	5	8
23964	407	7	5	5	90	422	1	1	4	5	8
29287	408	8	5	5	90	147	0	1	4	5	8
32657	409	9	5	5	90	138	0	1	4	5	8
35265	410	10	5	8	90	322	0	1	4	5	8
39236	411	11	5	1	90	136	0	1	4	5	8
42552	412	12	5	4	90	154	0	1	4	5	8
47138	413	13	5	5	90	132	1	1	4	5	8
51545	414	14	5	5	90	153	1	1	4	5	8
54227	415	15	5	5	90	125	1	1	4	5	8
59186	416	16	5	5	90	137	1	1	4	5	8
64455	417	17	5	5	90	163	1	1	4	5	8
67606	418	18	5	5	90	243	1	1	4	5	8
70766	419	19	5	5	90	342	1	1	4	5	8
72958	420	20	5	5	90	204	1	1	4	5	8
74710	421	1	1	5	90	175	0	1	4	5	8
79211	422	2	1	5	90	192	0	1	4	5	8
84380	423	3	1	5	90	186	0	1	4	5	8
87725	424	4	1	4	90	190	0	1	4	5	8
92840	425	5	1	8	90	163	0	1	4	5	8
96774	426	6	1	1	90	174	1	1	4	5	8
98493	427	7	1	1	90	240	1	1	4	5	8
100282	428	8	1	1	90	287	1	1	4	5	8
102370	429	9	1	1	90	129	1	1	4	5	8
106401	430	10	1	1	90	221	0	1	4	5	8
108855	431	11	1	1	90	217	1	1	4	5	8
111186	432	12	1	1	90	154	1	1	4	5	8
112792	433	13	1	1	90	241	1	1	4	5	8
115786	434	14	1	1	90	134	1	1	4	5	8
119188	435	15	1	1	90	140	1	1	4	5	8
123258	436	16	1	1	90	110	0	1	4	5	8
124938	437	17	1	1	90	226	1	1	4	5	8
130158	438	18	1	1	90	204	1	1	4	5	8
131632	439	1	5	1	70	215	0	1	4	5	8
134111	440	2	5	1	70	771	0	1	4	5	8
137066	441	3	5	1	70	322	0	1	4	5	8
140977	442	4	5	8	70	166	0	1	4	5	8
142945	443	5	5	8	70	530	0	1	4	5	8
147220	444	6	5	5	70	122	1	1	4	5	8
150450	445	7	5	5	70	128	1	1	4	5	8
154854	446	8	5	5	70	194	1	1	4	5	8
156329	447	9	5	5	70	194	1	1	4	5	8
158626	448	10	5	5	70	114	1	1	4	5	8
160265	449	11	5	5	70	172	1	1	4	5	8
164337	450	12	5	5	70	153	0	1	4	5	8
169459	451	13	5	5	70	143	0	1	4	5	8
173906	452	14	5	4	70	188	0	1	4	5	8
178180	453	15	5	1	70	150	0	1	4	5	8
180665	454	1	4	8	90	166	0	1	4	5	8
183412	455	2	4	5	90	111	0	1	4	5	8
187842	456	3	4	4	90	170	1	1	4	5	8
190960	457	4	4	4	90	115	1	1	4	5	8
194378	458	5	4	4	90	208	0	1	4	5	8
198893	459	6	4	4	90	184	1	1	4	5	8
203434	460	7	4	4	90	135	1	1	4	5	8
207196	461	8	4	4	90	237	1	1	4	5	8
209299	462	9	4	4	90	256	0	1	4	5	8
214216	463	10	4	4	90	167	1	1	4	5	8
217628	464	11	4	4	90	172	1	1	4	5	8
222343	465	12	4	4	90	324	0	1	4	5	8
226079	466	13	4	4	90	227	1	1	4	5	8
230023	467	14	4	4	90	155	1	1	4	5	8
231991	468	15	4	4	90	267	1	1	4	5	8
237095	469	16	4	4	90	227	1	1	4	5	8
238704	470	17	4	4	90	193	1	1	4	5	8
243923	471	18	4	4	90	195	1	1	4	5	8
245789	472	19	4	4	90	175	1	1	4	5	8
248989	473	20	4	4	90	228	1	1	4	5	8
253192	474	21	4	4	90	193	1	1	4	5	8
258196	475	1	1	4	70	125	0	1	4	5	8
261764	476	2	1	4	70	188	0	1	4	5	8
263706	477	3	1	1	70	300	1	1	4	5	8
267956	478	4	1	1	70	159	0	1	4	5	8
273243	479	5	1	1	70	175	1	1	4	5	8
275345	480	6	1	1	70	258	1	1	4	5	8
278612	481	7	1	1	70	252	1	1	4	5	8
280667	482	8	1	1	70	416	0	1	4	5	8
282599	483	9	1	1	70	250	0	1	4	5	8
284821	484	10	1	1	70	175	1	1	4	5	8
288612	485	11	1	1	70	501	1	1	4	5	8
291597	486	12	1	1	70	147	1	1	4	5	8
296825	487	13	1	1	70	238	1	1	4	5	8
298388	488	14	1	1	70	237	0	1	4	5	8
302207	489	15	1	1	70	161	1	1	4	5	8
306467	490	16	1	1	70	148	1	1	4	5	8
309365	491	1	5	1	90	134	0	1	4	5	8
313933	492	2	5	1	90	179	1	1	4	5	8
319067	493	3	5	1	90	274	0	1	4	5	8
322860	494	4	5	1	90	215	0	1	4	5	8
327539	495	5	5	8	90	199	0	1	4	5	8
328975	496	6	5	5	90	1034	1	1	4	5	8
331744	497	7	5	5	90	163	1	1	4	5	8
336607	498	8	5	5	90	145	1	1	4	5	8
338338	499	9	5	5	90	331	1	1	4	5	8
342925	500	10	5	5	90	112	1	1	4	5	8
345454	501	11	5	5	90	170	1	1	4	5	8
350087	502	12	5	5	90	231	1	1	4	5	8
353852	503	13	5	5	90	120	1	1	4	5	8
358807	504	14	5	5	90	194	1	1	4	5	8
363912	505	15	5	5	90	482	1	1	4	5	8
366837	506	16	5	5	90	178	1	1	4	5	8
369430	507	17	5	5	90	221	1	1	4	5	8
371215	508	18	5	5	90	126	1	1	4	5	8
374918	509	19	5	5	90	101	1	1	4	5	8
377667	510	20	5	5	90	153	1	1	4	5	8
380123	511	21	5	5	90	121	1	1	4	5	8
382401	512	22	5	5	90	198	1	1	4	5	8
386377	513	23	5	5	90	208	1	1	4	5	8
391631	514	24	5	5	90	177	1	1	4	5	8
393411	515	25	5	5	90	380	1	1	4	5	8
397769	516	26	5	5	90	256	1	1	4	5	8
399666	517	1	4	5	90	161	0	1	4	5	8
404480	518	2	4	5	90	112	0	1	4	5	8
406784	519	3	4	5	90	248	0	1	4	5	8
411348	520	4	4	4	90	254	0	1	4	5	8
416011	521	5	4	1	90	175	0	1	4	5	8
420481	522	6	4	8	90	202	0	1	4	5	8
422086	523	7	4	5	90	632	0	1	4	5	8
427083	524	8	4	4	90	155	0	1	4	5	8
431631	525	9	4	1	90	250	0	1	4	5	8
434748	526	10	4	8	90	98	0	1	4	5	8
436242	527	11	4	5	90	285	1	1	4	5	8
438859	528	12	4	5	90	134	0	1	4	5	8
440376	529	13	4	5	90	272	0	1	4	5	8
445251	530	14	4	5	90	108	0	1	4	5	8
448721	531	15	4	4	90	145	1	1	4	5	8
453452	532	16	4	4	90	137	1	1	4	5	8
456677	533	17	4	4	90	205	1	1	4	5	8
460641	534	1	1	4	70	308	0	1	4	5	8
464714	535	2	1	4	70	341	0	1	4	5	8
468966	536	3	1	4	70	199	0	1	4	5	8
474163	537	4	1	1	70	155	1	1	4	5	8
475932	538	5	1	1	70	251	0	1	4	5	8
478466	539	6	1	1	70	148	1	1	4	5	8
480484	540	7	1	1	70	257	1	1	4	5	8
484866	541	8	1	1	70	207	1	1	4	5	8
488699	542	9	1	1	70	363	0	1	4	5	8
490202	543	10	1	1	70	285	1	1	4	5	8
495507	544	11	1	1	70	165	1	1	4	5	8
497655	545	12	1	1	70	182	1	1	4	5	8
499474	546	13	1	1	70	155	1	1	4	5	8
503126	547	14	1	1	70	230	1	1	4	5	8
506595	548	15	1	1	70	185	0	1	4	5	8
511860	549	16	1	1	70	170	0	1	4	5	8
514316	550	17	1	8	70	191	0	1	4	5	8
516747	551	18	1	5	70	543	1	1	4	5	8
520119	552	19	1	5	70	105	1	1	4	5	8
522502	553	1	4	5	70	116	1	1	4	5	8
525255	554	2	4	5	70	153	0	1	4	5	8
530295	555	3	4	5	70	138	0	1	4	5	8
534652	556	4	4	5	70	248	0	1	4	5	8
536569	557	5	4	5	70	245	0	1	4	5	8
539839	558	6	4	4	70	252	0	1	4	5	8
543071	559	7	4	4	70	233	0	1	4	5	8
547492	560	8	4	1	70	124	1	1	4	5	8
549723	561	9	4	1	70	241	0	1	4	5	8
552111	562	10	4	1	70	128	0	1	4	5	8
556559	563	11	4	1	70	211	1	1	4	5	8
561359	564	12	4	1	70	231	0	1	4	5	8
566302	565	13	4	1	70	165	0	1	4	5	8
567890	566	1	1	8	90	301	0	1	4	5	8
570565	567	2	1	5	90	89	0	1	4	5	8
573915	568	3	1	4	90	215	0	1	4	5	8
578527	569	4	1	1	90	115	1	1	4	5	8
579759	570	5	1	1	90	272	1	1	4	5	8
583454	571	6	1	1	90	257	1	1	4	5	8
586545	572	7	1	1	90	203	1	1	4	5	8
588824	573	8	1	1	90	198	1	1	4	5	8
591422	574	9	1	1	90	156	1	1	4	5	8
594592	575	10	1	1	90	283	1	1	4	5	8
599039	576	11	1	1	90	190	1	1	4	5	8
603745	577	12	1	1	90	245	0	1	4	5	8
607490	578	13	1	1	90	133	1	1	4	5	8
612448	579	14	1	1	90	178	1	1	4	5	8
614643	580	15	1	1	90	209	1	1	4	5	8
617821	581	16	1	1	90	184	1	1	4	5	8
620160	582	1	8	1	90	160	0	1	4	5	8
622905	583	2	8	1	90	153	0	1	4	5	8
624226	584	3	8	8	90	775	1	1	4	5	8
629655	585	4	8	8	90	122	1	1	4	5	8
631885	586	5	8	8	90	100	1	1	4	5	8
633402	587	6	8	8	90	152	1	1	4	5	8
638264	588	7	8	8	90	148	1	1	4	5	8
639810	589	8	8	8	90	263	1	1	4	5	8
644174	590	9	8	8	90	157	1	1	4	5	8
646522	591	10	8	8	90	130	1	1	4	5	8
651153	592	11	8	8	90	187	1	1	4	5	8
652662	593	1	5	8	90	553	1	1	4	5	8
654338	594	2	5	8	90	211	0	1	4	5	8
659292	595	3	5	8	90	220	1	1	4	5	8
660900	596	4	5	8	90	193	0	1	4	5	8
664733	597	5	5	8	90	199	0	1	4	5	8
669760	598	6	5	8	90	341	1	1	4	5	8
674240	599	7	5	8	90	320	0	1	4	5	8
678392	600	8	5	8	90	343	0	1	4	5	8
