# Supplementary material for: Control of entropy in neural models of environmental state
Source: eLife. 2019 Feb 28;8:e39404. doi: 10.7554/eLife.39404 (PMC6395063; doi:10.7554/eLife.39404)
Supplement: Source code 1. [file elife-39404-code1.zip › model_for_eLife/data/fMRI/behavioural_data_s15_run4]

5013	601	1	6	3	90	1337	0	2	3	6	7
10235	602	2	6	2	90	148	0	2	3	6	7
11641	603	3	6	7	90	691	0	2	3	6	7
13606	604	4	6	6	90	645	1	2	3	6	7
18428	605	5	6	6	90	140	1	2	3	6	7
21839	606	6	6	6	90	130	1	2	3	6	7
23191	607	7	6	6	90	214	1	2	3	6	7
25471	608	8	6	6	90	94	1	2	3	6	7
27484	609	9	6	6	90	131	1	2	3	6	7
30612	610	10	6	6	90	368	1	2	3	6	7
34136	611	11	6	6	90	134	1	2	3	6	7
36500	612	12	6	6	90	117	1	2	3	6	7
41498	613	13	6	6	90	151	1	2	3	6	7
46017	614	14	6	6	90	167	1	2	3	6	7
50708	615	15	6	6	90	199	1	2	3	6	7
53477	616	16	6	6	90	136	1	2	3	6	7
57132	617	17	6	6	90	136	1	2	3	6	7
61708	618	18	6	6	90	145	1	2	3	6	7
66059	619	19	6	6	90	210	1	2	3	6	7
69091	620	20	6	6	90	210	1	2	3	6	7
71155	621	21	6	6	90	130	1	2	3	6	7
74243	622	22	6	6	90	681	1	2	3	6	7
79723	623	1	2	6	70	162	0	2	3	6	7
81279	624	2	2	6	70	176	0	2	3	6	7
86311	625	3	2	6	70	127	1	2	3	6	7
89985	626	4	2	6	70	189	0	2	3	6	7
94627	627	5	2	7	70	362	1	2	3	6	7
98578	628	6	2	7	70	179	0	2	3	6	7
103588	629	7	2	7	70	172	0	2	3	6	7
108311	630	8	2	2	70	132	1	2	3	6	7
112356	631	9	2	2	70	110	1	2	3	6	7
117476	632	10	2	2	70	94	1	2	3	6	7
119381	633	11	2	2	70	152	1	2	3	6	7
123047	634	12	2	2	70	179	1	2	3	6	7
127678	635	13	2	2	70	109	1	2	3	6	7
130289	636	14	2	2	70	123	1	2	3	6	7
134474	637	15	2	2	70	121	1	2	3	6	7
136142	638	16	2	2	70	229	1	2	3	6	7
138833	639	17	2	2	70	231	0	2	3	6	7
140918	640	18	2	2	70	554	1	2	3	6	7
145770	641	19	2	2	70	108	1	2	3	6	7
148191	642	20	2	2	70	98	1	2	3	6	7
150064	643	21	2	2	70	149	1	2	3	6	7
153488	644	22	2	2	70	249	0	2	3	6	7
156615	645	1	6	2	90	177	0	2	3	6	7
159077	646	2	6	3	90	188	0	2	3	6	7
162597	647	3	6	6	90	126	1	2	3	6	7
163966	648	4	6	6	90	177	1	2	3	6	7
168485	649	5	6	6	90	140	1	2	3	6	7
171228	650	6	6	6	90	96	1	2	3	6	7
174711	651	7	6	6	90	133	1	2	3	6	7
179564	652	8	6	6	90	144	1	2	3	6	7
181929	653	9	6	6	90	209	1	2	3	6	7
185107	654	10	6	6	90	164	1	2	3	6	7
187946	655	11	6	6	90	255	1	2	3	6	7
193320	656	12	6	6	90	149	1	2	3	6	7
196305	657	13	6	6	90	109	1	2	3	6	7
200253	658	14	6	6	90	178	1	2	3	6	7
203562	659	15	6	6	90	143	1	2	3	6	7
205871	660	16	6	6	90	210	1	2	3	6	7
207903	661	17	6	6	90	180	1	2	3	6	7
210556	662	18	6	6	90	133	1	2	3	6	7
212146	663	19	6	6	90	190	1	2	3	6	7
215313	664	20	6	6	90	78	1	2	3	6	7
217334	665	21	6	6	90	183	1	2	3	6	7
221625	666	1	7	6	90	172	0	2	3	6	7
225589	667	2	7	6	90	332	0	2	3	6	7
227351	668	3	7	6	90	209	0	2	3	6	7
232262	669	4	7	3	90	227	0	2	3	6	7
235894	670	5	7	2	90	176	1	2	3	6	7
237336	671	6	7	2	90	156	1	2	3	6	7
241799	672	7	7	2	90	151	0	2	3	6	7
245941	673	8	7	2	90	93	1	2	3	6	7
250245	674	9	7	2	90	271	0	2	3	6	7
252697	675	10	7	7	90	184	1	2	3	6	7
254745	676	11	7	7	90	104	1	2	3	6	7
256628	677	12	7	7	90	111	1	2	3	6	7
261131	678	13	7	7	90	128	1	2	3	6	7
264861	679	14	7	7	90	119	0	2	3	6	7
267433	680	15	7	7	90	134	1	2	3	6	7
270579	681	16	7	7	90	101	1	2	3	6	7
271860	682	17	7	7	90	254	1	2	3	6	7
273985	683	18	7	7	90	182	0	2	3	6	7
278829	684	19	7	7	90	143	1	2	3	6	7
281614	685	20	7	7	90	382	1	2	3	6	7
286519	686	21	7	7	90	150	1	2	3	6	7
289577	687	22	7	7	90	111	0	2	3	6	7
291251	688	23	7	7	90	1003	1	2	3	6	7
293915	689	24	7	7	90	122	1	2	3	6	7
296049	690	25	7	7	90	87	1	2	3	6	7
297914	691	26	7	7	90	113	0	2	3	6	7
302826	692	27	7	7	90	187	1	2	3	6	7
305030	693	28	7	7	90	160	1	2	3	6	7
308487	694	29	7	7	90	179	1	2	3	6	7
313465	695	1	2	7	70	117	0	2	3	6	7
318145	696	2	2	7	70	197	0	2	3	6	7
321985	697	3	2	6	70	149	1	2	3	6	7
325981	698	4	2	6	70	191	0	2	3	6	7
328701	699	5	2	6	70	124	0	2	3	6	7
330538	700	6	2	3	70	771	0	2	3	6	7
335904	701	7	2	2	70	120	1	2	3	6	7
340968	702	8	2	2	70	161	1	2	3	6	7
346230	703	9	2	2	70	187	0	2	3	6	7
347784	704	10	2	2	70	187	1	2	3	6	7
349530	705	11	2	2	70	164	1	2	3	6	7
352356	706	12	2	2	70	145	0	2	3	6	7
355243	707	13	2	2	70	171	1	2	3	6	7
357408	708	14	2	2	70	139	1	2	3	6	7
360207	709	15	2	2	70	193	0	2	3	6	7
363897	710	16	2	2	70	226	1	2	3	6	7
366469	711	17	2	2	70	202	0	2	3	6	7
370307	712	18	2	2	70	133	1	2	3	6	7
373825	713	19	2	2	70	198	0	2	3	6	7
377408	714	20	2	7	70	124	0	2	3	6	7
380567	715	21	2	6	70	98	1	2	3	6	7
384266	716	22	2	6	70	97	0	2	3	6	7
388570	717	23	2	6	70	116	1	2	3	6	7
391356	718	24	2	6	70	144	0	2	3	6	7
395925	719	1	6	6	70	195	1	2	3	6	7
398230	720	2	6	6	70	160	1	2	3	6	7
402417	721	3	6	6	70	159	1	2	3	6	7
407360	722	4	6	6	70	151	0	2	3	6	7
408800	723	5	6	6	70	625	1	2	3	6	7
413992	724	6	6	6	70	125	0	2	3	6	7
418492	725	7	6	6	70	114	1	2	3	6	7
423143	726	8	6	6	70	179	0	2	3	6	7
426879	727	9	6	3	70	281	0	2	3	6	7
431514	728	10	6	2	70	140	1	2	3	6	7
434279	729	11	6	2	70	107	0	2	3	6	7
437842	730	12	6	2	70	123	0	2	3	6	7
441634	731	13	6	2	70	126	0	2	3	6	7
444601	732	14	6	7	70	356	0	2	3	6	7
449350	733	15	6	6	70	179	1	2	3	6	7
453528	734	16	6	6	70	102	1	2	3	6	7
458641	735	17	6	6	70	283	1	2	3	6	7
462129	736	18	6	6	70	212	1	2	3	6	7
465326	737	19	6	6	70	273	0	2	3	6	7
470196	738	20	6	6	70	183	0	2	3	6	7
473004	739	21	6	6	70	139	1	2	3	6	7
477487	740	1	7	6	90	162	1	2	3	6	7
479691	741	2	7	6	90	240	1	2	3	6	7
484917	742	3	7	6	90	106	0	2	3	6	7
487900	743	4	7	6	90	377	0	2	3	6	7
492554	744	5	7	6	90	224	1	2	3	6	7
496973	745	6	7	6	90	199	0	2	3	6	7
499618	746	7	7	6	90	849	1	2	3	6	7
502107	747	8	7	6	90	185	1	2	3	6	7
504044	748	9	7	6	90	108	0	2	3	6	7
505423	749	10	7	6	90	195	1	2	3	6	7
508831	750	11	7	6	90	97	0	2	3	6	7
512209	751	12	7	6	90	151	0	2	3	6	7
513741	752	13	7	6	90	159	1	2	3	6	7
518175	753	14	7	6	90	139	0	2	3	6	7
522217	754	15	7	6	90	206	1	2	3	6	7
525495	755	16	7	6	90	85	0	2	3	6	7
529721	756	17	7	3	90	102	0	2	3	6	7
533800	757	18	7	2	90	128	0	2	3	6	7
535267	758	19	7	7	90	535	1	2	3	6	7
540879	759	20	7	7	90	121	1	2	3	6	7
543711	760	21	7	7	90	112	0	2	3	6	7
548144	761	22	7	7	90	103	1	2	3	6	7
552605	762	23	7	7	90	240	1	2	3	6	7
557250	763	24	7	7	90	187	0	2	3	6	7
561762	764	1	3	7	70	164	0	2	3	6	7
564687	765	2	3	7	70	216	0	2	3	6	7
568806	766	3	3	6	70	142	1	2	3	6	7
571959	767	4	3	6	70	203	0	2	3	6	7
574900	768	5	3	6	70	231	0	2	3	6	7
579251	769	6	3	6	70	135	1	2	3	6	7
581801	770	7	3	6	70	145	0	2	3	6	7
584732	771	8	3	3	70	130	0	2	3	6	7
589155	772	9	3	2	70	110	0	2	3	6	7
593638	773	10	3	7	70	84	0	2	3	6	7
596516	774	11	3	6	70	129	0	2	3	6	7
600229	775	12	3	3	70	130	1	2	3	6	7
604049	776	13	3	3	70	174	1	2	3	6	7
607920	777	14	3	3	70	112	1	2	3	6	7
611992	778	15	3	3	70	162	1	2	3	6	7
615092	779	16	3	3	70	163	1	2	3	6	7
618594	780	17	3	3	70	108	1	2	3	6	7
623828	781	18	3	3	70	199	1	2	3	6	7
628708	782	19	3	3	70	200	1	2	3	6	7
632530	783	20	3	3	70	164	1	2	3	6	7
635225	784	21	3	3	70	270	0	2	3	6	7
639133	785	22	3	3	70	175	1	2	3	6	7
642794	786	23	3	3	70	177	1	2	3	6	7
645185	787	24	3	3	70	144	0	2	3	6	7
649215	788	25	3	3	70	196	1	2	3	6	7
652876	789	26	3	3	70	215	1	2	3	6	7
656339	790	1	2	3	70	242	0	2	3	6	7
657955	791	2	2	3	70	255	0	2	3	6	7
663285	792	3	2	3	70	470	0	2	3	6	7
668626	793	4	2	2	70	204	1	2	3	6	7
673233	794	5	2	2	70	256	1	2	3	6	7
678481	795	6	2	2	70	122	0	2	3	6	7
683563	796	7	2	2	70	138	0	2	3	6	7
686142	797	8	2	7	70	785	1	2	3	6	7
690315	798	9	2	7	70	90	1	2	3	6	7
693266	799	10	2	7	70	115	1	2	3	6	7
695434	800	11	2	7	70	125	0	2	3	6	7
