# Supplementary material for: Control of entropy in neural models of environmental state
Source: eLife. 2019 Feb 28;8:e39404. doi: 10.7554/eLife.39404 (PMC6395063; doi:10.7554/eLife.39404)
Supplement: Source code 1. [file elife-39404-code1.zip › model_for_eLife/data/fMRI/behavioural_data_s16_run1]

5009	1	0	6	3	70	2236	0	1	3	6	8
11801	2	1	6	3	70	159	0	1	3	6	8
16618	3	2	6	1	70	115	0	1	3	6	8
20432	4	3	6	1	70	120	1	1	3	6	8
22885	5	4	6	1	70	276	0	1	3	6	8
27166	6	5	6	8	70	110	0	1	3	6	8
28755	7	6	6	8	70	539	1	1	3	6	8
30613	8	7	6	8	70	183	0	1	3	6	8
34379	9	8	6	6	70	146	1	1	3	6	8
39347	10	9	6	6	70	113	1	1	3	6	8
44026	11	10	6	6	70	193	0	1	3	6	8
46157	12	11	6	6	70	208	1	1	3	6	8
48259	13	12	6	6	70	191	1	1	3	6	8
51661	14	13	6	6	70	257	1	1	3	6	8
53452	15	14	6	6	70	249	1	1	3	6	8
56738	16	15	6	6	70	195	0	1	3	6	8
60683	17	16	6	6	70	166	1	1	3	6	8
63136	18	17	6	6	70	186	1	1	3	6	8
65365	19	1	3	6	90	199	0	1	3	6	8
67530	20	2	3	6	90	143	0	1	3	6	8
69053	21	3	3	6	90	326	0	1	3	6	8
71406	22	4	3	3	90	544	1	1	3	6	8
76811	23	5	3	3	90	228	0	1	3	6	8
81531	24	6	3	3	90	619	1	1	3	6	8
86743	25	7	3	3	90	175	1	1	3	6	8
89990	26	8	3	3	90	459	0	1	3	6	8
92501	27	9	3	3	90	196	0	1	3	6	8
94381	28	10	3	3	90	175	1	1	3	6	8
97384	29	11	3	3	90	197	1	1	3	6	8
99922	30	12	3	3	90	309	1	1	3	6	8
104549	31	13	3	3	90	312	1	1	3	6	8
108120	32	14	3	3	90	270	1	1	3	6	8
113129	33	15	3	3	90	298	1	1	3	6	8
117895	34	16	3	3	90	136	1	1	3	6	8
119684	35	17	3	3	90	239	0	1	3	6	8
121631	36	18	3	3	90	199	0	1	3	6	8
126228	37	19	3	3	90	124	1	1	3	6	8
129783	38	20	3	3	90	139	1	1	3	6	8
133760	39	21	3	3	90	201	1	1	3	6	8
135602	40	22	3	3	90	222	1	1	3	6	8
140459	41	23	3	3	90	248	1	1	3	6	8
145652	42	24	3	3	90	212	1	1	3	6	8
148300	43	25	3	3	90	336	0	1	3	6	8
151279	44	26	3	3	90	406	1	1	3	6	8
153323	45	27	3	3	90	179	1	1	3	6	8
154766	46	28	3	3	90	216	1	1	3	6	8
157843	47	1	6	3	70	211	0	1	3	6	8
161783	48	2	6	3	70	202	0	1	3	6	8
164042	49	3	6	3	70	213	0	1	3	6	8
168194	50	4	6	1	70	284	1	1	3	6	8
171032	51	5	6	1	70	344	0	1	3	6	8
173233	52	6	6	1	70	342	1	1	3	6	8
178377	53	7	6	1	70	205	0	1	3	6	8
181137	54	8	6	1	70	388	1	1	3	6	8
184328	55	9	6	1	70	386	1	1	3	6	8
188357	56	10	6	1	70	501	0	1	3	6	8
193744	57	11	6	1	70	202	0	1	3	6	8
198092	58	12	6	1	70	145	0	1	3	6	8
199453	59	13	6	8	70	354	1	1	3	6	8
203993	60	14	6	8	70	304	0	1	3	6	8
209331	61	15	6	8	70	251	0	1	3	6	8
211915	62	16	6	8	70	321	0	1	3	6	8
216221	63	17	6	6	70	141	1	1	3	6	8
218462	64	18	6	6	70	284	1	1	3	6	8
223560	65	19	6	6	70	408	0	1	3	6	8
227087	66	20	6	6	70	224	0	1	3	6	8
229111	67	1	8	6	90	162	0	1	3	6	8
231619	68	2	8	3	90	113	0	1	3	6	8
234307	69	3	8	3	90	219	0	1	3	6	8
238880	70	4	8	1	90	336	0	1	3	6	8
240957	71	5	8	1	90	252	1	1	3	6	8
243582	72	6	8	1	90	313	0	1	3	6	8
248188	73	7	8	1	90	269	0	1	3	6	8
253252	74	8	8	8	90	186	1	1	3	6	8
255765	75	9	8	8	90	304	1	1	3	6	8
260686	76	10	8	8	90	679	1	1	3	6	8
264429	77	11	8	8	90	319	1	1	3	6	8
268892	78	12	8	8	90	286	1	1	3	6	8
271130	79	13	8	8	90	303	0	1	3	6	8
275610	80	14	8	8	90	290	1	1	3	6	8
280704	81	15	8	8	90	325	1	1	3	6	8
283045	82	16	8	8	90	518	1	1	3	6	8
285537	83	17	8	8	90	332	1	1	3	6	8
290607	84	18	8	8	90	292	0	1	3	6	8
295954	85	19	8	8	90	193	1	1	3	6	8
300495	86	20	8	8	90	298	1	1	3	6	8
305890	87	21	8	8	90	184	1	1	3	6	8
308220	88	22	8	8	90	346	1	1	3	6	8
312954	89	23	8	8	90	198	0	1	3	6	8
316198	90	24	8	8	90	295	1	1	3	6	8
319860	91	25	8	8	90	259	1	1	3	6	8
324263	92	26	8	8	90	305	1	1	3	6	8
328022	93	27	8	8	90	285	0	1	3	6	8
331034	94	28	8	8	90	279	1	1	3	6	8
336207	95	29	8	8	90	206	1	1	3	6	8
341131	96	1	6	8	90	219	0	1	3	6	8
345608	97	2	6	8	90	235	0	1	3	6	8
348768	98	3	6	8	90	255	0	1	3	6	8
351667	99	4	6	6	90	155	1	1	3	6	8
355635	100	5	6	6	90	266	1	1	3	6	8
358582	101	6	6	6	90	325	1	1	3	6	8
363341	102	7	6	6	90	228	1	1	3	6	8
365771	103	8	6	6	90	402	1	1	3	6	8
368520	104	9	6	6	90	281	1	1	3	6	8
372974	105	10	6	6	90	124	1	1	3	6	8
376718	106	11	6	6	90	184	1	1	3	6	8
379418	107	12	6	6	90	313	1	1	3	6	8
384537	108	13	6	6	90	253	1	1	3	6	8
388741	109	14	6	6	90	294	1	1	3	6	8
393333	110	15	6	6	90	161	1	1	3	6	8
398017	111	16	6	6	90	56	1	1	3	6	8
402556	112	17	6	6	90	220	1	1	3	6	8
404705	113	1	1	6	90	1176	0	1	3	6	8
409850	114	2	1	6	90	101	1	1	3	6	8
412546	115	3	1	6	90	227	0	1	3	6	8
415628	116	4	1	6	90	146	0	1	3	6	8
418843	117	5	1	6	90	225	1	1	3	6	8
420478	118	6	1	6	90	232	0	1	3	6	8
424962	119	7	1	6	90	211	0	1	3	6	8
428346	120	8	1	6	90	100	1	1	3	6	8
433282	121	9	1	6	90	123	0	1	3	6	8
435937	122	10	1	6	90	319	0	1	3	6	8
439560	123	11	1	3	90	471	0	1	3	6	8
442609	124	12	1	3	90	219	1	1	3	6	8
445786	125	13	1	3	90	161	0	1	3	6	8
450566	126	14	1	3	90	278	0	1	3	6	8
452724	127	15	1	1	90	389	1	1	3	6	8
456805	128	16	1	1	90	247	1	1	3	6	8
460562	129	17	1	1	90	166	1	1	3	6	8
462835	130	18	1	1	90	377	1	1	3	6	8
466780	131	19	1	1	90	224	1	1	3	6	8
470841	132	20	1	1	90	163	1	1	3	6	8
475807	133	21	1	1	90	264	1	1	3	6	8
480468	134	22	1	1	90	210	1	1	3	6	8
485276	135	23	1	1	90	254	1	1	3	6	8
488555	136	24	1	1	90	192	0	1	3	6	8
492479	137	1	6	1	70	369	0	1	3	6	8
494248	138	2	6	1	70	473	1	1	3	6	8
496433	139	3	6	1	70	191	0	1	3	6	8
500252	140	4	6	1	70	260	0	1	3	6	8
501960	141	5	6	1	70	478	0	1	3	6	8
506093	142	6	6	8	70	120	1	1	3	6	8
507788	143	7	6	8	70	181	0	1	3	6	8
511218	144	8	6	8	70	329	0	1	3	6	8
513805	145	9	6	8	70	544	0	1	3	6	8
516351	146	10	6	6	70	302	1	1	3	6	8
521652	147	11	6	6	70	159	1	1	3	6	8
523728	148	12	6	6	70	219	1	1	3	6	8
525409	149	13	6	6	70	226	0	1	3	6	8
527231	150	14	6	6	70	369	1	1	3	6	8
532355	151	15	6	6	70	297	1	1	3	6	8
537563	152	16	6	6	70	183	1	1	3	6	8
542710	153	17	6	6	70	193	0	1	3	6	8
545091	154	18	6	6	70	471	1	1	3	6	8
547585	155	19	6	6	70	359	1	1	3	6	8
551851	156	20	6	6	70	185	1	1	3	6	8
554592	157	21	6	6	70	265	1	1	3	6	8
557907	158	1	8	6	70	297	0	1	3	6	8
560888	159	2	8	6	70	591	0	1	3	6	8
565045	160	3	8	6	70	85	0	1	3	6	8
566865	161	4	8	3	70	389	0	1	3	6	8
570173	162	5	8	3	70	103	0	1	3	6	8
572113	163	6	8	1	70	856	1	1	3	6	8
576483	164	7	8	1	70	230	0	1	3	6	8
581558	165	8	8	1	70	70	0	1	3	6	8
585027	166	9	8	8	70	1084	0	1	3	6	8
588752	167	10	8	8	70	283	1	1	3	6	8
594020	168	11	8	8	70	111	1	1	3	6	8
598246	169	12	8	8	70	190	1	1	3	6	8
601867	170	13	8	8	70	195	1	1	3	6	8
603879	171	14	8	8	70	352	0	1	3	6	8
608231	172	15	8	8	70	199	0	1	3	6	8
612369	173	16	8	8	70	333	1	1	3	6	8
617713	174	17	8	8	70	231	1	1	3	6	8
621137	175	18	8	8	70	308	1	1	3	6	8
623368	176	19	8	8	70	310	0	1	3	6	8
628661	177	20	8	8	70	222	1	1	3	6	8
631940	178	21	8	8	70	263	1	1	3	6	8
634255	179	22	8	8	70	461	1	1	3	6	8
637512	180	23	8	8	70	328	1	1	3	6	8
642566	181	1	3	8	70	361	0	1	3	6	8
646141	182	2	3	8	70	251	0	1	3	6	8
647692	183	3	3	8	70	270	1	1	3	6	8
650069	184	4	3	8	70	355	1	1	3	6	8
654099	185	5	3	8	70	286	0	1	3	6	8
657872	186	6	3	8	70	497	0	1	3	6	8
662163	187	7	3	8	70	199	0	1	3	6	8
664270	188	8	3	6	70	341	0	1	3	6	8
667680	189	9	3	6	70	284	0	1	3	6	8
672256	190	10	3	3	70	299	1	1	3	6	8
673997	191	11	3	3	70	292	1	1	3	6	8
677267	192	12	3	3	70	190	1	1	3	6	8
679523	193	13	3	3	70	170	1	1	3	6	8
682784	194	14	3	3	70	261	1	1	3	6	8
684266	195	15	3	3	70	505	1	1	3	6	8
687083	196	16	3	3	70	406	1	1	3	6	8
691344	197	17	3	3	70	152	1	1	3	6	8
696592	198	18	3	3	70	90	1	1	3	6	8
700185	199	19	3	3	70	287	0	1	3	6	8
702866	200	20	3	3	70	226	1	1	3	6	8
