# Supplementary material for: Control of entropy in neural models of environmental state
Source: eLife. 2019 Feb 28;8:e39404. doi: 10.7554/eLife.39404 (PMC6395063; doi:10.7554/eLife.39404)
Supplement: Source code 1. [file elife-39404-code1.zip › model_for_eLife/data/fMRI/behavioural_data_s16_run2]

5008	201	1	5	4	70	1634	0	2	4	5	7
10050	202	2	5	4	70	165	0	2	4	5	7
15133	203	3	5	2	70	117	0	2	4	5	7
19781	204	4	5	2	70	264	1	2	4	5	7
23122	205	5	5	2	70	111	0	2	4	5	7
26051	206	6	5	2	70	424	0	2	4	5	7
30759	207	7	5	7	70	548	0	2	4	5	7
32622	208	8	5	7	70	837	0	2	4	5	7
34847	209	9	5	5	70	588	0	2	4	5	7
40075	210	10	5	5	70	233	1	2	4	5	7
42560	211	1	7	5	90	204	0	2	4	5	7
47052	212	2	7	5	90	111	0	2	4	5	7
49884	213	3	7	4	90	355	0	2	4	5	7
55334	214	4	7	4	90	149	0	2	4	5	7
58555	215	5	7	2	90	130	1	2	4	5	7
60928	216	6	7	2	90	161	0	2	4	5	7
63099	217	7	7	2	90	281	0	2	4	5	7
65716	218	8	7	2	90	110	0	2	4	5	7
70725	219	9	7	7	90	536	1	2	4	5	7
73525	220	10	7	7	90	609	1	2	4	5	7
75409	221	11	7	7	90	850	1	2	4	5	7
77815	222	12	7	7	90	563	1	2	4	5	7
81284	223	13	7	7	90	587	1	2	4	5	7
86128	224	14	7	7	90	5	1	2	4	5	7
88578	225	15	7	7	90	687	1	2	4	5	7
91155	226	16	7	7	90	659	1	2	4	5	7
96492	227	17	7	7	90	636	1	2	4	5	7
101246	228	18	7	7	90	713	1	2	4	5	7
105358	229	1	4	7	90	712	1	2	4	5	7
107854	230	2	4	7	90	698	0	2	4	5	7
112407	231	3	4	7	90	573	0	2	4	5	7
118043	232	4	4	7	90	489	0	2	4	5	7
122321	233	5	4	5	90	217	0	2	4	5	7
125863	234	6	4	5	90	240	0	2	4	5	7
130829	235	7	4	4	90	78	1	2	4	5	7
132956	236	8	4	4	90	463	1	2	4	5	7
136516	237	9	4	4	90	230	1	2	4	5	7
139523	238	10	4	4	90	348	1	2	4	5	7
144089	239	11	4	4	90	152	0	2	4	5	7
148585	240	12	4	4	90	145	0	2	4	5	7
150921	241	13	4	4	90	218	1	2	4	5	7
156126	242	14	4	4	90	166	1	2	4	5	7
158822	243	15	4	4	90	272	1	2	4	5	7
163334	244	16	4	4	90	183	1	2	4	5	7
168355	245	17	4	4	90	203	0	2	4	5	7
173383	246	18	4	4	90	110	1	2	4	5	7
178433	247	19	4	4	90	208	1	2	4	5	7
183575	248	20	4	4	90	214	1	2	4	5	7
185343	249	21	4	4	90	382	1	2	4	5	7
187685	250	22	4	4	90	263	1	2	4	5	7
192589	251	23	4	4	90	127	1	2	4	5	7
195335	252	1	2	4	70	263	0	2	4	5	7
197417	253	2	2	4	70	226	0	2	4	5	7
199588	254	3	2	4	70	184	0	2	4	5	7
201720	255	4	2	2	70	433	0	2	4	5	7
205351	256	5	2	2	70	246	1	2	4	5	7
208079	257	6	2	2	70	246	0	2	4	5	7
213271	258	7	2	2	70	75	1	2	4	5	7
214791	259	8	2	2	70	509	0	2	4	5	7
219698	260	9	2	2	70	252	1	2	4	5	7
221109	261	10	2	2	70	347	1	2	4	5	7
224210	262	11	2	2	70	229	1	2	4	5	7
225789	263	12	2	2	70	212	0	2	4	5	7
229144	264	13	2	2	70	331	0	2	4	5	7
233391	265	14	2	2	70	134	1	2	4	5	7
237528	266	15	2	2	70	189	1	2	4	5	7
241048	267	16	2	2	70	166	1	2	4	5	7
242537	268	17	2	2	70	233	1	2	4	5	7
244016	269	18	2	2	70	277	1	2	4	5	7
245768	270	19	2	2	70	261	1	2	4	5	7
249847	271	1	4	2	90	191	0	2	4	5	7
251449	272	2	4	2	90	262	0	2	4	5	7
255148	273	3	4	2	90	79	1	2	4	5	7
258147	274	4	4	2	90	372	0	2	4	5	7
260625	275	5	4	2	90	239	0	2	4	5	7
264014	276	6	4	2	90	101	0	2	4	5	7
266182	277	7	4	7	90	422	1	2	4	5	7
268440	278	8	4	7	90	592	1	2	4	5	7
270276	279	9	4	7	90	120	0	2	4	5	7
274888	280	10	4	7	90	554	0	2	4	5	7
278777	281	11	4	7	90	582	0	2	4	5	7
280659	282	12	4	5	90	246	1	2	4	5	7
284361	283	13	4	5	90	192	0	2	4	5	7
289000	284	14	4	5	90	177	0	2	4	5	7
293485	285	15	4	5	90	468	0	2	4	5	7
297450	286	16	4	4	90	393	1	2	4	5	7
300372	287	17	4	4	90	106	1	2	4	5	7
301721	288	18	4	4	90	227	1	2	4	5	7
304845	289	19	4	4	90	164	0	2	4	5	7
306683	290	20	4	4	90	425	1	2	4	5	7
309887	291	1	7	4	70	142	0	2	4	5	7
314775	292	2	7	4	70	118	1	2	4	5	7
319563	293	3	7	4	70	114	0	2	4	5	7
324655	294	4	7	4	70	107	1	2	4	5	7
329657	295	5	7	4	70	319	0	2	4	5	7
332333	296	6	7	4	70	426	0	2	4	5	7
337800	297	7	7	4	70	83	0	2	4	5	7
341420	298	8	7	2	70	64	0	2	4	5	7
345788	299	9	7	2	70	101	1	2	4	5	7
350106	300	10	7	2	70	77	0	2	4	5	7
354007	301	11	7	2	70	182	0	2	4	5	7
355571	302	12	7	7	70	525	1	2	4	5	7
359934	303	13	7	7	70	524	0	2	4	5	7
365187	304	14	7	7	70	653	1	2	4	5	7
367117	305	15	7	7	70	577	1	2	4	5	7
370278	306	16	7	7	70	554	1	2	4	5	7
373870	307	1	4	7	90	604	0	2	4	5	7
375827	308	2	4	7	90	604	0	2	4	5	7
378549	309	3	4	7	90	745	1	2	4	5	7
382003	310	4	4	7	90	883	0	2	4	5	7
387972	311	5	4	7	90	643	0	2	4	5	7
391345	312	6	4	5	90	89	0	2	4	5	7
393360	313	7	4	5	90	284	0	2	4	5	7
396816	314	8	4	4	90	260	1	2	4	5	7
401576	315	9	4	4	90	121	1	2	4	5	7
404031	316	10	4	4	90	189	0	2	4	5	7
406196	317	11	4	4	90	206	1	2	4	5	7
409451	318	12	4	4	90	168	1	2	4	5	7
411062	319	13	4	4	90	295	1	2	4	5	7
416189	320	14	4	4	90	150	1	2	4	5	7
418524	321	15	4	4	90	334	1	2	4	5	7
420494	322	16	4	4	90	342	1	2	4	5	7
424079	323	17	4	4	90	148	1	2	4	5	7
426992	324	18	4	4	90	270	1	2	4	5	7
431171	325	19	4	4	90	234	0	2	4	5	7
435251	326	20	4	4	90	196	0	2	4	5	7
439708	327	1	5	4	90	254	0	2	4	5	7
442085	328	2	5	4	90	181	0	2	4	5	7
444511	329	3	5	2	90	194	0	2	4	5	7
447555	330	4	5	2	90	350	1	2	4	5	7
449331	331	5	5	2	90	294	0	2	4	5	7
454395	332	6	5	2	90	551	1	2	4	5	7
456295	333	7	5	2	90	346	0	2	4	5	7
460715	334	8	5	2	90	61	0	2	4	5	7
462069	335	9	5	7	90	470	0	2	4	5	7
466879	336	10	5	7	90	496	0	2	4	5	7
471518	337	11	5	5	90	172	1	2	4	5	7
474497	338	12	5	5	90	153	1	2	4	5	7
478667	339	13	5	5	90	163	1	2	4	5	7
483770	340	14	5	5	90	176	0	2	4	5	7
487751	341	15	5	5	90	175	1	2	4	5	7
490575	342	16	5	5	90	272	1	2	4	5	7
495598	343	17	5	5	90	176	1	2	4	5	7
497720	344	18	5	5	90	337	1	2	4	5	7
499581	345	1	4	5	70	184	0	2	4	5	7
502575	346	2	4	5	70	525	1	2	4	5	7
507983	347	3	4	5	70	202	0	2	4	5	7
512161	348	4	4	5	70	182	1	2	4	5	7
516907	349	5	4	5	70	125	0	2	4	5	7
519635	350	6	4	5	70	250	0	2	4	5	7
521414	351	7	4	5	70	153	0	2	4	5	7
523385	352	8	4	4	70	161	0	2	4	5	7
525542	353	9	4	4	70	353	1	2	4	5	7
527384	354	10	4	4	70	134	1	2	4	5	7
532354	355	11	4	4	70	203	0	2	4	5	7
536941	356	12	4	4	70	120	1	2	4	5	7
541175	357	13	4	4	70	156	1	2	4	5	7
544128	358	14	4	4	70	218	1	2	4	5	7
547786	359	15	4	4	70	349	1	2	4	5	7
549888	360	16	4	4	70	424	1	2	4	5	7
554676	361	17	4	4	70	172	0	2	4	5	7
558037	362	18	4	4	70	203	0	2	4	5	7
559393	363	19	4	4	70	172	0	2	4	5	7
562185	364	20	4	2	70	218	0	2	4	5	7
564966	365	1	2	2	90	313	1	2	4	5	7
568162	366	2	2	2	90	198	1	2	4	5	7
569645	367	3	2	2	90	370	0	2	4	5	7
571529	368	4	2	2	90	333	1	2	4	5	7
575824	369	5	2	2	90	246	1	2	4	5	7
580028	370	6	2	2	90	155	1	2	4	5	7
585131	371	7	2	2	90	226	1	2	4	5	7
590356	372	8	2	2	90	294	1	2	4	5	7
592472	373	9	2	2	90	247	1	2	4	5	7
594155	374	10	2	2	90	259	1	2	4	5	7
599236	375	11	2	2	90	122	1	2	4	5	7
603354	376	12	2	2	90	291	1	2	4	5	7
608177	377	13	2	2	90	262	1	2	4	5	7
610733	378	14	2	2	90	477	1	2	4	5	7
614706	379	15	2	2	90	348	0	2	4	5	7
618173	380	16	2	2	90	614	1	2	4	5	7
623123	381	1	5	2	90	308	0	2	4	5	7
626568	382	2	5	2	90	144	0	2	4	5	7
629019	383	3	5	2	90	204	0	2	4	5	7
634327	384	4	5	7	90	513	1	2	4	5	7
639190	385	5	5	7	90	482	0	2	4	5	7
643112	386	6	5	7	90	694	0	2	4	5	7
647526	387	7	5	7	90	1404	0	2	4	5	7
650794	388	8	5	5	90	342	1	2	4	5	7
652981	389	9	5	5	90	229	0	2	4	5	7
655980	390	10	5	5	90	207	1	2	4	5	7
660065	391	11	5	5	90	199	1	2	4	5	7
662507	392	12	5	5	90	258	1	2	4	5	7
667036	393	13	5	5	90	156	1	2	4	5	7
671875	394	14	5	5	90	281	1	2	4	5	7
673343	395	15	5	5	90	299	1	2	4	5	7
677626	396	16	5	5	90	306	1	2	4	5	7
680773	397	1	4	5	70	194	0	2	4	5	7
684447	398	2	4	5	70	182	1	2	4	5	7
688991	399	3	4	5	70	253	1	2	4	5	7
691996	400	4	4	5	70	418	0	2	4	5	7
