# Supplementary material for: Control of entropy in neural models of environmental state
Source: eLife. 2019 Feb 28;8:e39404. doi: 10.7554/eLife.39404 (PMC6395063; doi:10.7554/eLife.39404)
Supplement: Source code 1. [file elife-39404-code1.zip › model_for_eLife/data/fMRI/behavioural_data_s16_run3]

5019	401	1	8	4	90	1401	0	1	4	5	8
8396	402	2	8	4	90	199	1	1	4	5	8
10845	403	3	8	4	90	123	0	1	4	5	8
14442	404	4	8	4	90	65	0	1	4	5	8
19287	405	5	8	1	90	379	1	1	4	5	8
21306	406	6	8	1	90	201	0	1	4	5	8
25783	407	7	8	1	90	138	1	1	4	5	8
30626	408	8	8	1	90	220	0	1	4	5	8
33904	409	9	8	1	90	94	0	1	4	5	8
36557	410	10	8	1	90	202	0	1	4	5	8
41669	411	11	8	8	90	300	1	1	4	5	8
44980	412	12	8	8	90	90	1	1	4	5	8
47779	413	13	8	8	90	125	1	1	4	5	8
51431	414	14	8	8	90	114	1	1	4	5	8
53191	415	15	8	8	90	293	1	1	4	5	8
58527	416	16	8	8	90	490	1	1	4	5	8
62258	417	17	8	8	90	271	1	1	4	5	8
66011	418	18	8	8	90	568	1	1	4	5	8
69165	419	19	8	8	90	340	1	1	4	5	8
74149	420	20	8	8	90	190	1	1	4	5	8
78536	421	21	8	8	90	98	0	1	4	5	8
82902	422	22	8	8	90	157	0	1	4	5	8
86370	423	23	8	8	90	360	1	1	4	5	8
87892	424	24	8	8	90	314	1	1	4	5	8
90044	425	1	4	8	70	342	0	1	4	5	8
91822	426	2	4	8	70	596	1	1	4	5	8
94841	427	3	4	8	70	87	0	1	4	5	8
97102	428	4	4	8	70	266	1	1	4	5	8
102499	429	5	4	8	70	147	1	1	4	5	8
107637	430	6	4	8	70	46	0	1	4	5	8
108952	431	7	4	8	70	338	0	1	4	5	8
111059	432	8	4	8	70	143	0	1	4	5	8
114158	433	9	4	5	70	423	0	1	4	5	8
116018	434	10	4	5	70	280	0	1	4	5	8
120076	435	11	4	4	70	36	0	1	4	5	8
121659	436	12	4	4	70	139	0	1	4	5	8
122964	437	13	4	1	70	286	0	1	4	5	8
125853	438	14	4	1	70	160	0	1	4	5	8
130287	439	15	4	1	70	372	0	1	4	5	8
132035	440	16	4	8	70	512	0	1	4	5	8
135099	441	17	4	8	70	188	0	1	4	5	8
138987	442	18	4	5	70	154	0	1	4	5	8
141548	443	19	4	5	70	86	0	1	4	5	8
144476	444	20	4	4	70	536	1	1	4	5	8
147702	445	21	4	4	70	68	1	1	4	5	8
152649	446	22	4	4	70	187	0	1	4	5	8
156157	447	1	5	4	70	163	1	1	4	5	8
159334	448	2	5	4	70	122	0	1	4	5	8
161338	449	3	5	4	70	352	0	1	4	5	8
164511	450	4	5	4	70	15	1	1	4	5	8
168449	451	5	5	4	70	830	0	1	4	5	8
170785	452	6	5	4	70	135	0	1	4	5	8
174653	453	7	5	4	70	282	1	1	4	5	8
179180	454	8	5	4	70	161	0	1	4	5	8
183588	455	9	5	4	70	157	0	1	4	5	8
185919	456	10	5	1	70	494	0	1	4	5	8
190387	457	11	5	1	70	247	0	1	4	5	8
192444	458	12	5	8	70	190	0	1	4	5	8
196070	459	13	5	8	70	241	0	1	4	5	8
200588	460	14	5	5	70	414	1	1	4	5	8
203160	461	15	5	5	70	114	1	1	4	5	8
206991	462	16	5	5	70	103	1	1	4	5	8
210382	463	17	5	5	70	228	1	1	4	5	8
214439	464	18	5	5	70	167	0	1	4	5	8
219607	465	1	1	5	70	335	0	1	4	5	8
224941	466	2	1	5	70	139	0	1	4	5	8
229593	467	3	1	5	70	144	1	1	4	5	8
233292	468	4	1	5	70	127	0	1	4	5	8
235338	469	5	1	4	70	334	0	1	4	5	8
237664	470	6	1	4	70	183	0	1	4	5	8
242631	471	7	1	1	70	388	0	1	4	5	8
246256	472	8	1	1	70	305	1	1	4	5	8
248765	473	9	1	1	70	346	0	1	4	5	8
252553	474	10	1	1	70	280	1	1	4	5	8
254740	475	11	1	1	70	367	1	1	4	5	8
257965	476	12	1	1	70	171	0	1	4	5	8
262942	477	13	1	1	70	488	1	1	4	5	8
266139	478	14	1	1	70	429	1	1	4	5	8
269437	479	15	1	1	70	182	1	1	4	5	8
271809	480	16	1	1	70	286	1	1	4	5	8
274456	481	17	1	1	70	210	1	1	4	5	8
279779	482	18	1	1	70	297	0	1	4	5	8
281450	483	19	1	1	70	517	1	1	4	5	8
286213	484	20	1	1	70	306	1	1	4	5	8
288745	485	21	1	1	70	292	1	1	4	5	8
291951	486	22	1	1	70	241	1	1	4	5	8
295475	487	23	1	1	70	401	1	1	4	5	8
299460	488	24	1	1	70	286	1	1	4	5	8
302449	489	25	1	1	70	309	0	1	4	5	8
305441	490	26	1	1	70	187	0	1	4	5	8
310747	491	1	4	1	90	154	0	1	4	5	8
314201	492	2	4	8	90	387	0	1	4	5	8
316827	493	3	4	8	90	173	0	1	4	5	8
319907	494	4	4	5	90	384	0	1	4	5	8
323066	495	5	4	5	90	375	0	1	4	5	8
326791	496	6	4	4	90	123	1	1	4	5	8
328303	497	7	4	4	90	181	1	1	4	5	8
329851	498	8	4	4	90	142	1	1	4	5	8
332067	499	9	4	4	90	156	1	1	4	5	8
334379	500	10	4	4	90	294	1	1	4	5	8
335958	501	11	4	4	90	165	0	1	4	5	8
340390	502	12	4	4	90	168	0	1	4	5	8
345078	503	13	4	4	90	226	1	1	4	5	8
348647	504	14	4	4	90	88	1	1	4	5	8
352226	505	15	4	4	90	94	1	1	4	5	8
353866	506	16	4	4	90	139	1	1	4	5	8
358834	507	17	4	4	90	169	1	1	4	5	8
363866	508	18	4	4	90	171	1	1	4	5	8
367844	509	19	4	4	90	209	1	1	4	5	8
372914	510	20	4	4	90	386	1	1	4	5	8
376978	511	21	4	4	90	164	1	1	4	5	8
380299	512	22	4	4	90	252	1	1	4	5	8
382107	513	23	4	4	90	235	1	1	4	5	8
385766	514	24	4	4	90	149	0	1	4	5	8
390273	515	1	8	4	90	182	0	1	4	5	8
392228	516	2	8	4	90	1302	0	1	4	5	8
395012	517	3	8	1	90	325	0	1	4	5	8
397247	518	4	8	1	90	249	0	1	4	5	8
402346	519	5	8	8	90	172	1	1	4	5	8
405585	520	6	8	8	90	110	1	1	4	5	8
407467	521	7	8	8	90	298	0	1	4	5	8
411330	522	8	8	8	90	80	1	1	4	5	8
415333	523	9	8	8	90	147	1	1	4	5	8
418084	524	10	8	8	90	294	1	1	4	5	8
419781	525	11	8	8	90	271	0	1	4	5	8
425056	526	12	8	8	90	13	1	1	4	5	8
426608	527	13	8	8	90	293	1	1	4	5	8
431483	528	14	8	8	90	211	1	1	4	5	8
436043	529	15	8	8	90	182	1	1	4	5	8
438346	530	16	8	8	90	326	1	1	4	5	8
443628	531	17	8	8	90	238	0	1	4	5	8
445138	532	18	8	8	90	311	1	1	4	5	8
449254	533	19	8	8	90	542	1	1	4	5	8
453524	534	20	8	8	90	236	1	1	4	5	8
455529	535	21	8	8	90	261	1	1	4	5	8
457924	536	22	8	8	90	1063	1	1	4	5	8
463071	537	23	8	8	90	76	1	1	4	5	8
467246	538	24	8	8	90	241	1	1	4	5	8
469698	539	25	8	8	90	233	1	1	4	5	8
472670	540	26	8	8	90	200	1	1	4	5	8
477429	541	1	4	8	90	228	0	1	4	5	8
481656	542	2	4	8	90	360	0	1	4	5	8
484927	543	3	4	8	90	336	0	1	4	5	8
487842	544	4	4	8	90	61	0	1	4	5	8
489222	545	5	4	5	90	180	0	1	4	5	8
492654	546	6	4	5	90	303	1	1	4	5	8
495593	547	7	4	5	90	164	0	1	4	5	8
498894	548	8	4	5	90	285	1	1	4	5	8
500732	549	9	4	5	90	155	0	1	4	5	8
502754	550	10	4	5	90	343	0	1	4	5	8
507647	551	11	4	5	90	574	0	1	4	5	8
512152	552	12	4	4	90	154	1	1	4	5	8
517129	553	13	4	4	90	120	1	1	4	5	8
520786	554	14	4	4	90	122	1	1	4	5	8
525721	555	15	4	4	90	89	1	1	4	5	8
528884	556	16	4	4	90	176	1	1	4	5	8
532538	557	17	4	4	90	155	1	1	4	5	8
535391	558	18	4	4	90	215	1	1	4	5	8
537934	559	1	8	4	90	159	0	1	4	5	8
543087	560	2	8	4	90	181	0	1	4	5	8
546071	561	3	8	4	90	114	0	1	4	5	8
551300	562	4	8	1	90	421	0	1	4	5	8
553108	563	5	8	1	90	372	1	1	4	5	8
555515	564	6	8	1	90	289	0	1	4	5	8
558549	565	7	8	1	90	165	0	1	4	5	8
560215	566	8	8	8	90	261	1	1	4	5	8
563115	567	9	8	8	90	111	1	1	4	5	8
564575	568	10	8	8	90	369	1	1	4	5	8
569079	569	11	8	8	90	254	1	1	4	5	8
570876	570	12	8	8	90	176	1	1	4	5	8
574525	571	13	8	8	90	149	1	1	4	5	8
575834	572	14	8	8	90	245	1	1	4	5	8
579926	573	15	8	8	90	242	0	1	4	5	8
583837	574	16	8	8	90	106	1	1	4	5	8
588616	575	17	8	8	90	180	1	1	4	5	8
591239	576	18	8	8	90	276	1	1	4	5	8
593429	577	19	8	8	90	459	1	1	4	5	8
596498	578	20	8	8	90	290	1	1	4	5	8
601159	579	21	8	8	90	155	0	1	4	5	8
604271	580	22	8	8	90	163	1	1	4	5	8
607451	581	23	8	8	90	410	0	1	4	5	8
610472	582	1	1	8	70	196	0	1	4	5	8
612525	583	2	1	5	70	245	0	1	4	5	8
617703	584	3	1	8	70	461	0	1	4	5	8
620531	585	4	1	8	70	2390	1	1	4	5	8
626499	586	5	1	8	70	161	1	1	4	5	8
628375	587	6	1	8	70	182	0	1	4	5	8
630593	588	7	1	8	70	182	0	1	4	5	8
632333	589	8	1	8	70	161	0	1	4	5	8
636803	590	9	1	5	70	181	1	1	4	5	8
640937	591	10	1	5	70	278	0	1	4	5	8
643575	592	11	1	5	70	155	0	1	4	5	8
644934	593	12	1	5	70	336	1	1	4	5	8
649990	594	13	1	5	70	169	0	1	4	5	8
654482	595	14	1	4	70	165	0	1	4	5	8
658615	596	15	1	4	70	268	0	1	4	5	8
661326	597	16	1	1	70	349	1	1	4	5	8
664971	598	17	1	1	70	288	1	1	4	5	8
667511	599	18	1	1	70	225	0	1	4	5	8
672816	600	19	1	1	70	208	1	1	4	5	8
