# Supplementary material for: Control of entropy in neural models of environmental state
Source: eLife. 2019 Feb 28;8:e39404. doi: 10.7554/eLife.39404 (PMC6395063; doi:10.7554/eLife.39404)
Supplement: Source code 1. [file elife-39404-code1.zip › model_for_eLife/data/fMRI/behavioural_data_s16_run4]

5012	601	1	3	3	90	1008	1	2	3	6	7
10704	602	2	3	3	90	128	0	2	3	6	7
15092	603	3	3	3	90	189	1	2	3	6	7
19765	604	4	3	3	90	142	1	2	3	6	7
24458	605	5	3	3	90	206	0	2	3	6	7
26124	606	6	3	3	90	458	1	2	3	6	7
30430	607	7	3	3	90	107	0	2	3	6	7
33353	608	8	3	3	90	188	1	2	3	6	7
35002	609	9	3	3	90	400	1	2	3	6	7
36944	610	10	3	3	90	177	1	2	3	6	7
41483	611	11	3	3	90	512	1	2	3	6	7
43704	612	12	3	3	90	542	0	2	3	6	7
45908	613	13	3	3	90	260	1	2	3	6	7
50242	614	14	3	3	90	195	1	2	3	6	7
52591	615	15	3	3	90	435	1	2	3	6	7
57173	616	16	3	3	90	176	1	2	3	6	7
59265	617	17	3	3	90	443	1	2	3	6	7
64248	618	18	3	3	90	192	1	2	3	6	7
68656	619	19	3	3	90	228	1	2	3	6	7
72187	620	1	2	3	70	412	0	2	3	6	7
76662	621	2	2	3	70	109	0	2	3	6	7
81230	622	3	2	3	70	90	0	2	3	6	7
85703	623	4	2	2	70	316	1	2	3	6	7
87837	624	5	2	2	70	205	1	2	3	6	7
91593	625	6	2	2	70	124	1	2	3	6	7
94232	626	7	2	2	70	409	1	2	3	6	7
97286	627	8	2	2	70	267	1	2	3	6	7
100632	628	9	2	2	70	251	1	2	3	6	7
105794	629	10	2	2	70	265	1	2	3	6	7
111053	630	11	2	2	70	42	0	2	3	6	7
113213	631	12	2	2	70	283	0	2	3	6	7
117774	632	13	2	2	70	408	0	2	3	6	7
121227	633	14	2	7	70	863	0	2	3	6	7
124620	634	15	2	7	70	676	0	2	3	6	7
128084	635	16	2	6	70	145	1	2	3	6	7
129954	636	17	2	6	70	194	1	2	3	6	7
133263	637	18	2	6	70	214	0	2	3	6	7
136866	638	19	2	6	70	127	0	2	3	6	7
141454	639	20	2	6	70	177	1	2	3	6	7
145216	640	21	2	6	70	184	1	2	3	6	7
148413	641	1	3	6	90	260	0	2	3	6	7
153458	642	2	3	6	90	227	0	2	3	6	7
155372	643	3	3	6	90	150	0	2	3	6	7
157524	644	4	3	3	90	483	1	2	3	6	7
159901	645	5	3	3	90	162	1	2	3	6	7
164442	646	6	3	3	90	32	0	2	3	6	7
168305	647	7	3	3	90	715	0	2	3	6	7
173668	648	8	3	3	90	200	1	2	3	6	7
175695	649	9	3	3	90	150	1	2	3	6	7
179340	650	10	3	3	90	137	1	2	3	6	7
182932	651	11	3	3	90	151	1	2	3	6	7
188166	652	12	3	3	90	408	1	2	3	6	7
192726	653	13	3	3	90	462	1	2	3	6	7
194864	654	14	3	3	90	263	1	2	3	6	7
199815	655	15	3	3	90	829	1	2	3	6	7
203429	656	16	3	3	90	218	1	2	3	6	7
207025	657	17	3	3	90	207	1	2	3	6	7
208784	658	18	3	3	90	208	0	2	3	6	7
212436	659	19	3	3	90	131	0	2	3	6	7
214795	660	20	3	3	90	259	1	2	3	6	7
218296	661	21	3	3	90	140	0	2	3	6	7
222219	662	22	3	3	90	91	1	2	3	6	7
227136	663	1	2	3	70	75	0	2	3	6	7
229332	664	2	2	3	70	1050	0	2	3	6	7
235207	665	3	2	3	70	98	0	2	3	6	7
238947	666	4	2	2	70	162	1	2	3	6	7
240764	667	5	2	2	70	224	1	2	3	6	7
244449	668	6	2	2	70	152	1	2	3	6	7
247218	669	7	2	2	70	240	1	2	3	6	7
252238	670	8	2	2	70	395	1	2	3	6	7
257330	671	9	2	2	70	75	1	2	3	6	7
259920	672	10	2	2	70	313	1	2	3	6	7
263742	673	11	2	2	70	78	1	2	3	6	7
268601	674	12	2	2	70	104	1	2	3	6	7
270530	675	13	2	2	70	1481	0	2	3	6	7
275934	676	14	2	2	70	164	1	2	3	6	7
278346	677	15	2	2	70	226	0	2	3	6	7
282470	678	16	2	2	70	82	0	2	3	6	7
285673	679	17	2	2	70	127	1	2	3	6	7
289039	680	18	2	2	70	183	1	2	3	6	7
292133	681	19	2	2	70	232	1	2	3	6	7
296576	682	20	2	2	70	195	1	2	3	6	7
299106	683	21	2	2	70	308	1	2	3	6	7
302249	684	22	2	2	70	483	0	2	3	6	7
306975	685	1	7	2	90	394	1	2	3	6	7
311036	686	2	7	2	90	204	0	2	3	6	7
315299	687	3	7	2	90	318	0	2	3	6	7
317355	688	4	7	2	90	211	1	2	3	6	7
322048	689	5	7	2	90	140	0	2	3	6	7
326351	690	6	7	2	90	52	0	2	3	6	7
331174	691	7	7	2	90	135	0	2	3	6	7
332980	692	8	7	7	90	497	1	2	3	6	7
337209	693	9	7	7	90	483	1	2	3	6	7
342341	694	10	7	7	90	565	1	2	3	6	7
344138	695	11	7	7	90	844	1	2	3	6	7
349143	696	12	7	7	90	605	1	2	3	6	7
354216	697	13	7	7	90	762	1	2	3	6	7
360008	698	14	7	7	90	614	1	2	3	6	7
364550	699	15	7	7	90	566	1	2	3	6	7
369186	700	16	7	7	90	749	1	2	3	6	7
372093	701	17	7	7	90	922	1	2	3	6	7
375284	702	18	7	7	90	733	1	2	3	6	7
377285	703	19	7	7	90	724	1	2	3	6	7
381380	704	20	7	7	90	1637	1	2	3	6	7
387672	705	21	7	7	90	642	1	2	3	6	7
389663	706	22	7	7	90	1287	1	2	3	6	7
393457	707	23	7	7	90	1372	1	2	3	6	7
399335	708	24	7	7	90	668	1	2	3	6	7
403340	709	1	2	7	70	752	0	2	3	6	7
406967	710	2	2	7	70	668	1	2	3	6	7
412223	711	3	2	7	70	98	0	2	3	6	7
416273	712	4	2	7	70	617	0	2	3	6	7
418950	713	5	2	7	70	748	0	2	3	6	7
420852	714	6	2	6	70	219	0	2	3	6	7
422667	715	7	2	6	70	369	0	2	3	6	7
424528	716	8	2	3	70	519	0	2	3	6	7
430076	717	9	2	3	70	117	0	2	3	6	7
434758	718	10	2	2	70	197	1	2	3	6	7
436970	719	11	2	2	70	180	1	2	3	6	7
441082	720	12	2	2	70	260	1	2	3	6	7
444909	721	13	2	2	70	168	1	2	3	6	7
446534	722	14	2	2	70	582	1	2	3	6	7
451721	723	15	2	2	70	306	1	2	3	6	7
453945	724	16	2	2	70	527	0	2	3	6	7
459198	725	17	2	2	70	25	0	2	3	6	7
463140	726	18	2	2	70	177	1	2	3	6	7
464676	727	19	2	2	70	218	0	2	3	6	7
466535	728	20	2	2	70	231	0	2	3	6	7
471237	729	21	2	2	70	46	1	2	3	6	7
475385	730	22	2	2	70	372	0	2	3	6	7
480417	731	23	2	2	70	127	1	2	3	6	7
483689	732	24	2	2	70	186	1	2	3	6	7
486424	733	25	2	2	70	170	1	2	3	6	7
490094	734	26	2	2	70	149	1	2	3	6	7
494336	735	27	2	2	70	192	0	2	3	6	7
496057	736	28	2	2	70	2402	1	2	3	6	7
499886	737	29	2	2	70	597	1	2	3	6	7
502603	738	1	7	2	90	374	0	2	3	6	7
504819	739	2	7	2	90	924	1	2	3	6	7
509087	740	3	7	2	90	1918	0	2	3	6	7
514563	741	4	7	2	90	447	0	2	3	6	7
517397	742	5	7	2	90	219	0	2	3	6	7
518956	743	6	7	7	90	397	1	2	3	6	7
522711	744	7	7	7	90	481	1	2	3	6	7
528067	745	8	7	7	90	594	1	2	3	6	7
530249	746	9	7	7	90	911	1	2	3	6	7
535374	747	10	7	7	90	402	1	2	3	6	7
537475	748	11	7	7	90	2205	1	2	3	6	7
541331	749	12	7	7	90	803	1	2	3	6	7
543308	750	13	7	7	90	802	1	2	3	6	7
548780	751	14	7	7	90	548	1	2	3	6	7
551739	752	15	7	7	90	787	1	2	3	6	7
556331	753	16	7	7	90	804	1	2	3	6	7
558999	754	17	7	7	90	760	1	2	3	6	7
564415	755	18	7	7	90	556	1	2	3	6	7
568390	756	19	7	7	90	759	1	2	3	6	7
571707	757	20	7	7	90	1000	1	2	3	6	7
575028	758	21	7	7	90	1307	1	2	3	6	7
577980	759	22	7	7	90	744	1	2	3	6	7
582222	760	23	7	7	90	654	1	2	3	6	7
586592	761	1	6	7	90	274	0	2	3	6	7
590472	762	2	6	7	90	716	0	2	3	6	7
593390	763	3	6	7	90	723	0	2	3	6	7
597189	764	4	6	6	90	230	1	2	3	6	7
598609	765	5	6	6	90	278	1	2	3	6	7
602187	766	6	6	6	90	182	1	2	3	6	7
604576	767	7	6	6	90	293	1	2	3	6	7
608559	768	8	6	6	90	191	1	2	3	6	7
611709	769	9	6	6	90	247	1	2	3	6	7
616528	770	10	6	6	90	178	1	2	3	6	7
617974	771	11	6	6	90	255	1	2	3	6	7
619908	772	12	6	6	90	214	1	2	3	6	7
624811	773	13	6	6	90	393	1	2	3	6	7
628188	774	14	6	6	90	176	1	2	3	6	7
632119	775	15	6	6	90	170	0	2	3	6	7
636485	776	16	6	6	90	92	1	2	3	6	7
638095	777	17	6	6	90	217	1	2	3	6	7
642699	778	18	6	6	90	385	1	2	3	6	7
646851	779	19	6	6	90	89	0	2	3	6	7
649305	780	20	6	6	90	190	1	2	3	6	7
651440	781	21	6	6	90	683	1	2	3	6	7
655407	782	22	6	6	90	228	1	2	3	6	7
659901	783	1	2	6	70	361	1	2	3	6	7
664892	784	2	2	6	70	172	0	2	3	6	7
668312	785	3	2	6	70	368	1	2	3	6	7
672865	786	4	2	6	70	123	1	2	3	6	7
674763	787	5	2	6	70	338	0	2	3	6	7
676540	788	6	2	6	70	866	0	2	3	6	7
680879	789	7	2	6	70	249	0	2	3	6	7
682698	790	8	2	3	70	356	0	2	3	6	7
687284	791	9	2	3	70	241	0	2	3	6	7
689350	792	10	2	2	70	261	0	2	3	6	7
691308	793	11	2	2	70	1461	1	2	3	6	7
697091	794	12	2	2	70	209	1	2	3	6	7
701867	795	13	2	2	70	214	1	2	3	6	7
703577	796	14	2	2	70	304	1	2	3	6	7
707429	797	15	2	2	70	219	1	2	3	6	7
709642	798	16	2	2	70	369	1	2	3	6	7
715056	799	17	2	2	70	36	0	2	3	6	7
718470	800	18	2	2	70	281	0	2	3	6	7
