# Supplementary material for: Control of entropy in neural models of environmental state
Source: eLife. 2019 Feb 28;8:e39404. doi: 10.7554/eLife.39404 (PMC6395063; doi:10.7554/eLife.39404)
Supplement: Source code 1. [file elife-39404-code1.zip › model_for_eLife/data/fMRI/behavioural_data_s17_run1]

5019	1	0	5	4	90	1571	1	1	4	5	8
8417	2	1	5	4	90	232	1	1	4	5	8
11834	3	2	5	4	90	221	0	1	4	5	8
16108	4	3	5	4	90	191	0	1	4	5	8
18067	5	4	5	5	90	499	1	1	4	5	8
20338	6	5	5	5	90	276	0	1	4	5	8
22287	7	6	5	5	90	557	0	1	4	5	8
24831	8	7	5	8	90	221	0	1	4	5	8
28951	9	8	5	1	90	331	0	1	4	5	8
32386	10	9	5	4	90	143	0	1	4	5	8
33988	11	10	5	4	90	238	0	1	4	5	8
36429	12	11	5	1	90	1442	0	1	4	5	8
39051	13	12	5	5	90	1094	1	1	4	5	8
41318	14	13	5	5	90	622	1	1	4	5	8
46491	15	14	5	5	90	275	1	1	4	5	8
51130	16	15	5	5	90	193	1	1	4	5	8
55498	17	16	5	5	90	187	1	1	4	5	8
59839	18	17	5	5	90	252	1	1	4	5	8
63906	19	18	5	5	90	328	1	1	4	5	8
68454	20	19	5	5	90	379	1	1	4	5	8
73805	21	1	8	5	70	326	0	1	4	5	8
76414	22	2	8	5	70	277	0	1	4	5	8
81633	23	3	8	4	70	382	0	1	4	5	8
83276	24	4	8	1	70	1235	1	1	4	5	8
87038	25	5	8	1	70	394	0	1	4	5	8
89302	26	6	8	1	70	333	0	1	4	5	8
92072	27	7	8	8	70	266	0	1	4	5	8
97231	28	8	8	8	70	238	0	1	4	5	8
101312	29	9	8	4	70	859	0	1	4	5	8
105750	30	10	8	5	70	214	1	1	4	5	8
108729	31	11	8	5	70	218	1	1	4	5	8
111593	32	12	8	5	70	228	0	1	4	5	8
113152	33	13	8	5	70	374	0	1	4	5	8
116088	34	14	8	5	70	213	1	1	4	5	8
117825	35	15	8	5	70	269	1	1	4	5	8
122056	36	16	8	5	70	196	0	1	4	5	8
125947	37	17	8	5	70	162	0	1	4	5	8
128733	38	18	8	5	70	185	0	1	4	5	8
133212	39	19	8	4	70	190	0	1	4	5	8
136497	40	20	8	8	70	264	1	1	4	5	8
139286	41	21	8	8	70	236	1	1	4	5	8
140902	42	22	8	8	70	447	0	1	4	5	8
144025	43	1	4	8	70	199	0	1	4	5	8
147966	44	2	4	8	70	179	0	1	4	5	8
152299	45	3	4	1	70	236	0	1	4	5	8
155351	46	4	4	1	70	271	0	1	4	5	8
157338	47	5	4	4	70	325	1	1	4	5	8
160759	48	6	4	4	70	146	1	1	4	5	8
165460	49	7	4	4	70	218	1	1	4	5	8
169860	50	8	4	4	70	207	1	1	4	5	8
172888	51	9	4	4	70	355	0	1	4	5	8
174499	52	10	4	4	70	425	0	1	4	5	8
176328	53	11	4	4	70	679	0	1	4	5	8
179568	54	12	4	1	70	595	0	1	4	5	8
183673	55	13	4	8	70	252	0	1	4	5	8
189030	56	1	1	5	70	280	0	1	4	5	8
193263	57	2	1	5	70	224	0	1	4	5	8
196449	58	3	1	8	70	151	0	1	4	5	8
199097	59	4	1	1	70	367	1	1	4	5	8
201135	60	5	1	1	70	316	0	1	4	5	8
206513	61	6	1	1	70	320	0	1	4	5	8
211712	62	7	1	4	70	252	0	1	4	5	8
213591	63	8	1	4	70	335	0	1	4	5	8
215148	64	9	1	8	70	926	0	1	4	5	8
218171	65	10	1	8	70	216	0	1	4	5	8
222751	66	11	1	5	70	536	0	1	4	5	8
228356	67	12	1	1	70	477	1	1	4	5	8
232046	68	13	1	1	70	318	0	1	4	5	8
237258	69	14	1	1	70	378	1	1	4	5	8
239732	70	15	1	1	70	517	1	1	4	5	8
245117	71	16	1	1	70	321	1	1	4	5	8
248032	72	17	1	1	70	698	0	1	4	5	8
252638	73	18	1	1	70	271	1	1	4	5	8
256198	74	19	1	1	70	381	1	1	4	5	8
261315	75	20	1	1	70	221	0	1	4	5	8
264947	76	21	1	8	70	582	0	1	4	5	8
267911	77	22	1	1	70	1416	1	1	4	5	8
273409	78	23	1	1	70	527	1	1	4	5	8
275258	79	1	8	1	70	476	1	1	4	5	8
278842	80	2	8	1	70	329	0	1	4	5	8
283452	81	3	8	1	70	958	0	1	4	5	8
287935	82	4	8	1	70	423	0	1	4	5	8
293373	83	5	8	1	70	2769	0	1	4	5	8
300564	84	6	8	4	70	396	0	1	4	5	8
304386	85	7	8	5	70	256	0	1	4	5	8
308407	86	8	8	8	70	216	0	1	4	5	8
311787	87	9	8	8	70	236	0	1	4	5	8
314817	88	10	8	4	70	262	0	1	4	5	8
317664	89	11	8	1	70	274	0	1	4	5	8
319550	90	12	8	5	70	319	1	1	4	5	8
321966	91	13	8	5	70	238	0	1	4	5	8
324089	92	14	8	5	70	577	0	1	4	5	8
327810	93	15	8	5	70	172	0	1	4	5	8
330742	94	16	8	4	70	188	0	1	4	5	8
333114	95	17	8	1	70	291	1	1	4	5	8
336174	96	18	8	1	70	359	1	1	4	5	8
341307	97	19	8	1	70	261	0	1	4	5	8
345907	98	20	8	1	70	330	0	1	4	5	8
349046	99	21	8	1	70	274	1	1	4	5	8
352625	100	22	8	1	70	792	0	1	4	5	8
357204	101	23	8	1	70	325	0	1	4	5	8
360762	102	24	8	8	70	1124	1	1	4	5	8
364307	103	25	8	8	70	315	0	1	4	5	8
367335	104	26	8	8	70	178	0	1	4	5	8
371275	105	27	8	8	70	336	0	1	4	5	8
375123	106	28	8	4	70	1115	1	1	4	5	8
380450	107	1	5	4	90	337	0	1	4	5	8
384381	108	2	5	4	90	273	0	1	4	5	8
387038	109	3	5	4	90	227	0	1	4	5	8
389833	110	4	5	5	90	323	1	1	4	5	8
392223	111	5	5	5	90	294	1	1	4	5	8
395617	112	6	5	5	90	202	1	1	4	5	8
397955	113	7	5	5	90	882	1	1	4	5	8
402007	114	8	5	5	90	275	1	1	4	5	8
404792	115	9	5	5	90	215	1	1	4	5	8
406487	116	10	5	5	90	352	1	1	4	5	8
411866	117	11	5	5	90	212	1	1	4	5	8
413636	118	12	5	5	90	681	1	1	4	5	8
415734	119	13	5	5	90	544	1	1	4	5	8
418076	120	14	5	5	90	610	1	1	4	5	8
420667	121	15	5	5	90	798	1	1	4	5	8
425361	122	16	5	5	90	261	1	1	4	5	8
429173	123	17	5	5	90	293	1	1	4	5	8
430944	124	18	5	5	90	393	1	1	4	5	8
435364	125	19	5	5	90	488	1	1	4	5	8
438395	126	20	5	5	90	193	1	1	4	5	8
440295	127	21	5	5	90	291	1	1	4	5	8
443136	128	22	5	5	90	251	1	1	4	5	8
446204	129	23	5	5	90	576	1	1	4	5	8
447987	130	24	5	5	90	363	1	1	4	5	8
451490	131	25	5	5	90	257	1	1	4	5	8
453628	132	26	5	5	90	870	1	1	4	5	8
458297	133	27	5	5	90	301	1	1	4	5	8
459828	134	28	5	5	90	375	1	1	4	5	8
461483	135	29	5	5	90	262	1	1	4	5	8
464676	136	30	5	5	90	239	1	1	4	5	8
467606	137	1	4	5	70	328	0	1	4	5	8
473062	138	2	4	5	70	293	0	1	4	5	8
477298	139	3	4	8	70	234	0	1	4	5	8
482229	140	4	4	1	70	258	0	1	4	5	8
487608	141	5	4	5	70	329	0	1	4	5	8
490534	142	6	4	4	70	327	1	1	4	5	8
492249	143	7	4	4	70	305	1	1	4	5	8
496581	144	8	4	4	70	368	1	1	4	5	8
498329	145	9	4	4	70	961	1	1	4	5	8
503439	146	10	4	4	70	240	1	1	4	5	8
507004	147	11	4	4	70	222	1	1	4	5	8
510882	148	12	4	4	70	504	0	1	4	5	8
515040	149	13	4	4	70	246	0	1	4	5	8
517772	150	14	4	1	70	383	0	1	4	5	8
522904	151	15	4	8	70	590	0	1	4	5	8
526425	152	16	4	4	70	302	0	1	4	5	8
528363	153	17	4	4	70	576	1	1	4	5	8
531926	154	18	4	4	70	302	1	1	4	5	8
536185	155	19	4	4	70	521	1	1	4	5	8
541132	156	20	4	4	70	703	1	1	4	5	8
545279	157	21	4	4	70	342	1	1	4	5	8
547198	158	22	4	4	70	344	1	1	4	5	8
549759	159	23	4	4	70	255	1	1	4	5	8
555098	160	1	5	4	90	301	0	1	4	5	8
558601	161	2	5	4	90	262	0	1	4	5	8
563608	162	3	5	4	90	178	0	1	4	5	8
565525	163	4	5	4	90	251	0	1	4	5	8
567298	164	5	5	1	90	1499	0	1	4	5	8
570901	165	6	5	1	90	696	0	1	4	5	8
575270	166	7	5	8	90	463	0	1	4	5	8
580328	167	8	5	5	90	237	1	1	4	5	8
585472	168	9	5	5	90	271	1	1	4	5	8
590207	169	10	5	5	90	337	1	1	4	5	8
595531	170	11	5	5	90	271	0	1	4	5	8
600540	171	12	5	5	90	206	1	1	4	5	8
603780	172	13	5	5	90	317	1	1	4	5	8
605336	173	14	5	5	90	324	1	1	4	5	8
610728	174	15	5	5	90	291	1	1	4	5	8
615047	175	16	5	5	90	487	1	1	4	5	8
620423	176	17	5	5	90	397	0	1	4	5	8
623359	177	18	5	5	90	373	1	1	4	5	8
627942	178	19	5	5	90	283	1	1	4	5	8
629608	179	1	4	5	70	587	0	1	4	5	8
631793	180	2	4	5	70	486	0	1	4	5	8
635499	181	3	4	5	70	249	1	1	4	5	8
638108	182	4	4	5	70	291	0	1	4	5	8
641757	183	5	4	5	70	907	0	1	4	5	8
647665	184	6	4	8	70	505	1	1	4	5	8
652564	185	7	4	8	70	340	0	1	4	5	8
656799	186	8	4	8	70	308	1	1	4	5	8
659015	187	9	4	8	70	312	1	1	4	5	8
661653	188	10	4	8	70	252	0	1	4	5	8
664590	189	11	4	8	70	283	0	1	4	5	8
666375	190	12	4	1	70	794	0	1	4	5	8
670724	191	13	4	4	70	176	1	1	4	5	8
673301	192	14	4	4	70	318	1	1	4	5	8
676807	193	15	4	4	70	448	1	1	4	5	8
679455	194	16	4	4	70	260	0	1	4	5	8
684297	195	17	4	4	70	262	1	1	4	5	8
688574	196	18	4	4	70	480	1	1	4	5	8
692739	197	19	4	4	70	510	1	1	4	5	8
695079	198	20	4	4	70	399	0	1	4	5	8
697335	199	1	1	4	70	1019	0	1	4	5	8
702757	200	2	1	1	70	478	0	1	4	5	8
