# Supplementary material for: Control of entropy in neural models of environmental state
Source: eLife. 2019 Feb 28;8:e39404. doi: 10.7554/eLife.39404 (PMC6395063; doi:10.7554/eLife.39404)
Supplement: Source code 1. [file elife-39404-code1.zip › model_for_eLife/data/fMRI/behavioural_data_s17_run2]

5015	201	1	6	3	90	1954	0	2	3	6	7
11510	202	2	6	2	90	217	0	2	3	6	7
15077	203	3	6	6	90	232	1	2	3	6	7
19312	204	4	6	6	90	175	1	2	3	6	7
21471	205	5	6	6	90	261	1	2	3	6	7
25155	206	6	6	6	90	187	1	2	3	6	7
27586	207	7	6	6	90	230	1	2	3	6	7
32274	208	8	6	6	90	245	1	2	3	6	7
36679	209	9	6	6	90	218	1	2	3	6	7
40703	210	10	6	6	90	340	1	2	3	6	7
42229	211	11	6	6	90	442	1	2	3	6	7
44780	212	12	6	6	90	343	1	2	3	6	7
50029	213	13	6	6	90	339	1	2	3	6	7
52519	214	14	6	6	90	500	1	2	3	6	7
56682	215	15	6	6	90	256	1	2	3	6	7
59949	216	1	3	6	90	389	1	2	3	6	7
63919	217	2	3	6	90	222	0	2	3	6	7
65652	218	3	3	6	90	453	0	2	3	6	7
68299	219	4	3	8	90	241	9	2	3	6	7
69806	220	5	3	7	90	494	0	2	3	6	7
73039	221	6	3	2	90	587	0	2	3	6	7
76467	222	7	3	3	90	215	1	2	3	6	7
79901	223	8	3	3	90	204	1	2	3	6	7
84838	224	9	3	3	90	226	1	2	3	6	7
87909	225	10	3	3	90	388	1	2	3	6	7
89718	226	11	3	3	90	372	1	2	3	6	7
94238	227	1	7	3	90	267	0	2	3	6	7
95937	228	2	7	3	90	373	0	2	3	6	7
98822	229	3	7	2	90	384	0	2	3	6	7
102238	230	4	7	7	90	853	1	2	3	6	7
106599	231	5	7	7	90	287	1	2	3	6	7
108914	232	6	7	7	90	397	1	2	3	6	7
111190	233	7	7	7	90	267	1	2	3	6	7
114894	234	8	7	7	90	260	1	2	3	6	7
117778	235	9	7	7	90	430	0	2	3	6	7
121044	236	10	7	7	90	323	1	2	3	6	7
124800	237	11	7	7	90	289	1	2	3	6	7
128525	238	12	7	7	90	305	1	2	3	6	7
133167	239	13	7	7	90	255	1	2	3	6	7
137956	240	14	7	7	90	176	1	2	3	6	7
141370	241	15	7	7	90	415	1	2	3	6	7
145543	242	16	7	7	90	163	1	2	3	6	7
148274	243	17	7	7	90	278	1	2	3	6	7
149834	244	18	7	7	90	340	1	2	3	6	7
154548	245	19	7	7	90	278	1	2	3	6	7
157491	246	20	7	7	90	357	1	2	3	6	7
162965	247	21	7	7	90	246	1	2	3	6	7
166979	248	22	7	7	90	328	0	2	3	6	7
171048	249	1	3	7	70	351	1	2	3	6	7
174564	250	2	3	7	70	285	0	2	3	6	7
178318	251	3	3	7	70	336	0	2	3	6	7
181948	252	4	3	3	70	377	1	2	3	6	7
185950	253	5	3	3	70	221	1	2	3	6	7
190856	254	6	3	3	70	453	0	2	3	6	7
196296	255	7	3	3	70	391	1	2	3	6	7
199206	256	8	3	3	70	553	1	2	3	6	7
204278	257	9	3	3	70	242	1	2	3	6	7
207698	258	10	3	3	70	319	1	2	3	6	7
212906	259	11	3	3	70	210	1	2	3	6	7
216536	260	12	3	3	70	334	1	2	3	6	7
220449	261	13	3	3	70	302	1	2	3	6	7
224418	262	14	3	3	70	285	1	2	3	6	7
226784	263	15	3	3	70	468	1	2	3	6	7
232199	264	16	3	3	70	238	1	2	3	6	7
234486	265	17	3	3	70	825	0	2	3	6	7
239543	266	18	3	3	70	315	0	2	3	6	7
242773	267	19	3	2	70	247	0	2	3	6	7
246156	268	20	3	6	70	468	0	2	3	6	7
249337	269	21	3	7	70	253	0	2	3	6	7
252301	270	22	3	3	70	299	1	2	3	6	7
255761	271	1	7	3	90	285	0	2	3	6	7
257830	272	2	7	3	90	249	0	2	3	6	7
261305	273	3	7	2	90	188	0	2	3	6	7
266083	274	4	7	6	90	212	0	2	3	6	7
267701	275	5	7	7	90	316	1	2	3	6	7
270181	276	6	7	7	90	243	1	2	3	6	7
271777	277	7	7	7	90	277	1	2	3	6	7
274137	278	8	7	7	90	213	1	2	3	6	7
276931	279	9	7	7	90	256	0	2	3	6	7
280279	280	10	7	7	90	182	1	2	3	6	7
284823	281	11	7	7	90	226	1	2	3	6	7
290078	282	12	7	7	90	289	1	2	3	6	7
294258	283	13	7	7	90	351	1	2	3	6	7
297956	284	14	7	7	90	715	1	2	3	6	7
299921	285	15	7	7	90	387	1	2	3	6	7
303763	286	16	7	7	90	165	1	2	3	6	7
306753	287	17	7	7	90	269	1	2	3	6	7
308321	288	18	7	7	90	227	1	2	3	6	7
312964	289	19	7	7	90	206	1	2	3	6	7
317140	290	1	2	7	90	278	0	2	3	6	7
318992	291	2	2	7	90	404	0	2	3	6	7
321035	292	3	2	3	90	503	0	2	3	6	7
325821	293	4	2	2	90	212	1	2	3	6	7
329066	294	5	2	2	90	192	1	2	3	6	7
333277	295	6	2	2	90	236	1	2	3	6	7
336996	296	7	2	2	90	220	1	2	3	6	7
338921	297	8	2	2	90	286	1	2	3	6	7
344280	298	9	2	2	90	227	1	2	3	6	7
348776	299	10	2	2	90	227	1	2	3	6	7
353610	300	11	2	2	90	158	1	2	3	6	7
355847	301	12	2	2	90	235	1	2	3	6	7
360579	302	13	2	2	90	210	1	2	3	6	7
362271	303	14	2	2	90	358	1	2	3	6	7
364882	304	15	2	2	90	178	1	2	3	6	7
369963	305	16	2	2	90	203	1	2	3	6	7
373901	306	17	2	2	90	195	1	2	3	6	7
376856	307	18	2	2	90	299	1	2	3	6	7
382207	308	19	2	2	90	168	1	2	3	6	7
387379	309	20	2	2	90	229	1	2	3	6	7
392632	310	21	2	2	90	255	1	2	3	6	7
396279	311	1	6	2	70	266	0	2	3	6	7
400701	312	2	6	2	70	197	0	2	3	6	7
405585	313	3	6	3	70	270	0	2	3	6	7
409297	314	4	6	6	70	214	1	2	3	6	7
413566	315	5	6	6	70	332	1	2	3	6	7
416515	316	6	6	6	70	244	1	2	3	6	7
418709	317	7	6	6	70	416	1	2	3	6	7
420998	318	8	6	6	70	865	1	2	3	6	7
426605	319	9	6	6	70	683	1	2	3	6	7
429203	320	10	6	6	70	622	1	2	3	6	7
431022	321	11	6	6	70	428	1	2	3	6	7
433148	322	12	6	6	70	391	1	2	3	6	7
436998	323	13	6	6	70	269	1	2	3	6	7
438428	324	14	6	6	70	307	0	2	3	6	7
442385	325	15	6	6	70	309	1	2	3	6	7
445834	326	16	6	6	70	355	1	2	3	6	7
450776	327	17	6	6	70	327	1	2	3	6	7
455033	328	18	6	6	70	423	1	2	3	6	7
459534	329	19	6	6	70	261	1	2	3	6	7
462865	330	20	6	6	70	341	1	2	3	6	7
466322	331	21	6	6	70	228	0	2	3	6	7
468192	332	22	6	6	70	581	0	2	3	6	7
470591	333	1	3	7	70	273	0	2	3	6	7
473090	334	2	3	2	70	260	0	2	3	6	7
475014	335	3	3	3	70	246	0	2	3	6	7
477210	336	4	3	3	70	188	0	2	3	6	7
481836	337	5	3	6	70	173	0	2	3	6	7
485102	338	6	3	2	70	179	0	2	3	6	7
488856	339	7	3	7	70	200	0	2	3	6	7
492748	340	8	3	7	70	253	1	2	3	6	7
497525	341	9	3	7	70	206	0	2	3	6	7
500774	342	10	3	7	70	316	0	2	3	6	7
505002	343	11	3	3	70	319	0	2	3	6	7
507536	344	12	3	3	70	280	1	2	3	6	7
512519	345	13	3	3	70	188	1	2	3	6	7
517185	346	14	3	3	70	326	1	2	3	6	7
519203	347	15	3	3	70	348	0	2	3	6	7
523091	348	16	3	3	70	261	1	2	3	6	7
526921	349	17	3	3	70	209	1	2	3	6	7
529066	350	18	3	3	70	353	1	2	3	6	7
534517	351	19	3	3	70	459	0	2	3	6	7
538627	352	20	3	3	70	315	0	2	3	6	7
541684	353	21	3	2	70	303	0	2	3	6	7
545488	354	22	3	6	70	292	0	2	3	6	7
547942	355	23	3	6	70	309	0	2	3	6	7
550872	356	24	3	7	70	347	0	2	3	6	7
555021	357	25	3	7	70	1030	0	2	3	6	7
560595	358	26	3	3	70	180	0	2	3	6	7
561953	359	27	3	3	70	268	1	2	3	6	7
563457	360	1	2	3	90	263	0	2	3	6	7
566779	361	2	2	3	90	199	0	2	3	6	7
570537	362	3	2	2	90	229	1	2	3	6	7
575628	363	4	2	2	90	246	1	2	3	6	7
580792	364	5	2	2	90	275	1	2	3	6	7
585797	365	6	2	2	90	359	1	2	3	6	7
588127	366	7	2	2	90	296	0	2	3	6	7
590145	367	8	2	2	90	422	1	2	3	6	7
594888	368	9	2	2	90	388	1	2	3	6	7
598933	369	10	2	2	90	664	1	2	3	6	7
603039	370	11	2	2	90	744	1	2	3	6	7
607342	371	12	2	2	90	401	1	2	3	6	7
612219	372	13	2	2	90	242	1	2	3	6	7
615873	373	14	2	2	90	341	1	2	3	6	7
620365	374	15	2	2	90	446	1	2	3	6	7
623179	375	16	2	2	90	475	0	2	3	6	7
628361	376	1	3	2	70	342	0	2	3	6	7
630522	377	2	3	3	70	751	1	2	3	6	7
634095	378	3	3	3	70	285	1	2	3	6	7
636837	379	4	3	3	70	285	1	2	3	6	7
641712	380	5	3	3	70	734	1	2	3	6	7
647427	381	6	3	3	70	421	1	2	3	6	7
649616	382	7	3	3	70	564	0	2	3	6	7
651342	383	8	3	3	70	342	1	2	3	6	7
653025	384	9	3	3	70	433	1	2	3	6	7
656495	385	10	3	3	70	260	0	2	3	6	7
659072	386	11	3	3	70	322	1	2	3	6	7
664493	387	12	3	3	70	669	1	2	3	6	7
669146	388	13	3	3	70	311	1	2	3	6	7
671911	389	14	3	3	70	191	1	2	3	6	7
676409	390	15	3	3	70	232	1	2	3	6	7
681412	391	16	3	3	70	196	0	2	3	6	7
684813	392	17	3	3	70	232	0	2	3	6	7
687674	393	18	3	6	70	908	0	2	3	6	7
690647	394	19	3	3	70	386	1	2	3	6	7
692625	395	20	3	3	70	266	1	2	3	6	7
696436	396	21	3	3	70	254	1	2	3	6	7
697876	397	22	3	3	70	291	1	2	3	6	7
702988	398	23	3	3	70	226	1	2	3	6	7
706357	399	24	3	3	70	753	1	2	3	6	7
711612	400	25	3	3	70	627	1	2	3	6	7
