# Supplementary material for: Control of entropy in neural models of environmental state
Source: eLife. 2019 Feb 28;8:e39404. doi: 10.7554/eLife.39404 (PMC6395063; doi:10.7554/eLife.39404)
Supplement: Source code 1. [file elife-39404-code1.zip › model_for_eLife/data/fMRI/behavioural_data_s17_run3]

5006	401	1	2	4	90	1107	0	2	4	5	7
8491	402	2	2	5	90	216	0	2	4	5	7
11874	403	3	2	7	90	138	0	2	4	5	7
15906	404	4	2	2	90	215	1	2	4	5	7
20619	405	5	2	2	90	199	1	2	4	5	7
22655	406	6	2	2	90	244	1	2	4	5	7
27312	407	7	2	2	90	182	1	2	4	5	7
31738	408	8	2	2	90	177	1	2	4	5	7
33591	409	9	2	2	90	574	1	2	4	5	7
35429	410	10	2	2	90	299	1	2	4	5	7
37857	411	11	2	2	90	456	1	2	4	5	7
43140	412	12	2	2	90	264	1	2	4	5	7
45570	413	13	2	2	90	220	1	2	4	5	7
48155	414	14	2	2	90	227	1	2	4	5	7
51752	415	15	2	2	90	433	1	2	4	5	7
54526	416	16	2	2	90	903	1	2	4	5	7
58936	417	1	7	2	70	171	0	2	4	5	7
62682	418	2	7	2	70	154	1	2	4	5	7
66503	419	3	7	2	70	143	0	2	4	5	7
69798	420	4	7	2	70	193	0	2	4	5	7
73213	421	5	7	7	70	191	0	2	4	5	7
78126	422	6	7	4	70	237	0	2	4	5	7
81025	423	7	7	5	70	304	0	2	4	5	7
83403	424	8	7	2	70	174	0	2	4	5	7
88592	425	9	7	4	70	874	0	2	4	5	7
93928	426	10	7	7	70	1105	1	2	4	5	7
97971	427	11	7	7	70	267	1	2	4	5	7
100458	428	12	7	7	70	252	1	2	4	5	7
102018	429	13	7	7	70	455	1	2	4	5	7
107183	430	14	7	7	70	709	0	2	4	5	7
112359	431	15	7	7	70	192	1	2	4	5	7
116583	432	16	7	7	70	354	0	2	4	5	7
120319	433	17	7	7	70	621	1	2	4	5	7
122672	434	1	4	7	90	352	0	2	4	5	7
126409	435	2	4	7	90	316	0	2	4	5	7
130609	436	3	4	4	90	648	1	2	4	5	7
135870	437	4	4	4	90	210	1	2	4	5	7
140584	438	5	4	4	90	225	1	2	4	5	7
145375	439	6	4	4	90	262	0	2	4	5	7
147918	440	7	4	4	90	334	1	2	4	5	7
152231	441	8	4	4	90	239	1	2	4	5	7
154058	442	9	4	4	90	316	1	2	4	5	7
158406	443	10	4	4	90	297	1	2	4	5	7
160523	444	11	4	4	90	884	1	2	4	5	7
165246	445	12	4	4	90	434	1	2	4	5	7
170429	446	13	4	4	90	24	1	2	4	5	7
173772	447	14	4	4	90	263	1	2	4	5	7
177278	448	15	4	4	90	216	1	2	4	5	7
182234	449	16	4	4	90	150	1	2	4	5	7
184276	450	17	4	4	90	507	1	2	4	5	7
188838	451	18	4	4	90	233	1	2	4	5	7
193842	452	19	4	4	90	165	1	2	4	5	7
197864	453	20	4	4	90	289	1	2	4	5	7
200240	454	21	4	4	90	384	1	2	4	5	7
203682	455	22	4	4	90	299	1	2	4	5	7
207712	456	23	4	4	90	327	1	2	4	5	7
210222	457	24	4	4	90	185	1	2	4	5	7
212067	458	25	4	4	90	301	1	2	4	5	7
216556	459	26	4	4	90	133	1	2	4	5	7
218554	460	27	4	4	90	165	1	2	4	5	7
223742	461	28	4	4	90	128	1	2	4	5	7
228129	462	29	4	4	90	213	1	2	4	5	7
229761	463	30	4	4	90	323	0	2	4	5	7
232477	464	1	7	4	90	189	0	2	4	5	7
237513	465	2	7	5	90	196	0	2	4	5	7
242649	466	3	7	2	90	886	0	2	4	5	7
248572	467	4	7	7	90	176	1	2	4	5	7
252376	468	5	7	7	90	241	1	2	4	5	7
254457	469	6	7	7	90	352	1	2	4	5	7
256858	470	7	7	7	90	347	1	2	4	5	7
260031	471	8	7	7	90	243	1	2	4	5	7
264289	472	9	7	7	90	449	1	2	4	5	7
267069	473	10	7	7	90	409	1	2	4	5	7
270279	474	11	7	7	90	221	1	2	4	5	7
273750	475	12	7	7	90	156	1	2	4	5	7
276713	476	13	7	7	90	323	1	2	4	5	7
280719	477	14	7	7	90	223	1	2	4	5	7
283245	478	15	7	7	90	207	1	2	4	5	7
285831	479	16	7	7	90	226	1	2	4	5	7
289070	480	17	7	7	90	235	1	2	4	5	7
290769	481	18	7	7	90	397	1	2	4	5	7
296243	482	19	7	7	90	257	1	2	4	5	7
299197	483	20	7	7	90	419	1	2	4	5	7
303689	484	21	7	7	90	223	1	2	4	5	7
307359	485	22	7	7	90	205	1	2	4	5	7
309077	486	23	7	7	90	844	1	2	4	5	7
313479	487	24	7	7	90	169	1	2	4	5	7
316869	488	1	5	7	90	229	1	2	4	5	7
319337	489	2	5	7	90	187	1	2	4	5	7
324058	490	3	5	7	90	179	0	2	4	5	7
327878	491	4	5	7	90	222	0	2	4	5	7
331916	492	5	5	5	90	232	0	2	4	5	7
335513	493	6	5	4	90	306	0	2	4	5	7
338100	494	7	5	2	90	248	1	2	4	5	7
342027	495	8	5	2	90	256	1	2	4	5	7
343601	496	9	5	2	90	296	0	2	4	5	7
346013	497	10	5	2	90	205	0	2	4	5	7
350669	498	1	2	5	70	227	0	2	4	5	7
352391	499	2	2	4	70	209	0	2	4	5	7
356704	500	3	2	7	70	146	0	2	4	5	7
359064	501	4	2	2	70	289	1	2	4	5	7
361698	502	5	2	2	70	166	0	2	4	5	7
365850	503	6	2	2	70	124	0	2	4	5	7
368158	504	7	2	5	70	919	0	2	4	5	7
372461	505	8	2	5	70	191	0	2	4	5	7
375081	506	9	2	4	70	132	0	2	4	5	7
376696	507	10	2	7	70	403	1	2	4	5	7
378791	508	11	2	7	70	251	1	2	4	5	7
382598	509	12	2	7	70	168	0	2	4	5	7
387802	510	13	2	7	70	204	1	2	4	5	7
390457	511	14	2	7	70	234	0	2	4	5	7
395164	512	15	2	7	70	276	0	2	4	5	7
397761	513	16	2	7	70	299	0	2	4	5	7
402443	514	17	2	2	70	295	0	2	4	5	7
405406	515	18	2	2	70	270	1	2	4	5	7
407387	516	19	2	2	70	238	1	2	4	5	7
409440	517	20	2	2	70	194	1	2	4	5	7
412552	518	21	2	2	70	555	1	2	4	5	7
417227	519	22	2	2	70	157	1	2	4	5	7
419354	520	23	2	2	70	502	1	2	4	5	7
422390	521	24	2	2	70	306	1	2	4	5	7
427711	522	25	2	2	70	185	1	2	4	5	7
429604	523	26	2	2	70	460	1	2	4	5	7
432202	524	1	5	2	90	122	0	2	4	5	7
433732	525	2	5	2	90	227	0	2	4	5	7
436879	526	3	5	2	90	140	0	2	4	5	7
439622	527	4	5	5	90	454	0	2	4	5	7
442024	528	5	5	5	90	243	1	2	4	5	7
445086	529	6	5	5	90	169	1	2	4	5	7
448590	530	7	5	5	90	138	1	2	4	5	7
451566	531	8	5	5	90	188	1	2	4	5	7
455604	532	9	5	5	90	253	1	2	4	5	7
459320	533	10	5	4	90	399	1	2	4	5	7
463935	534	11	5	5	90	202	1	2	4	5	7
468160	535	12	5	5	90	198	1	2	4	5	7
471867	536	13	5	5	90	201	1	2	4	5	7
473620	537	14	5	5	90	389	1	2	4	5	7
477629	538	15	5	5	90	169	1	2	4	5	7
482726	539	16	5	5	90	161	1	2	4	5	7
485427	540	17	5	5	90	481	1	2	4	5	7
488565	541	18	5	5	90	536	1	2	4	5	7
490948	542	19	5	5	90	359	1	2	4	5	7
495509	543	20	5	5	90	297	1	2	4	5	7
497299	544	21	5	5	90	475	1	2	4	5	7
500944	545	22	5	5	90	317	1	2	4	5	7
505051	546	23	5	5	90	214	1	2	4	5	7
508882	547	24	5	5	90	163	1	2	4	5	7
513536	548	25	5	5	90	223	1	2	4	5	7
515707	549	26	5	5	90	268	0	2	4	5	7
517114	550	27	5	5	90	744	1	2	4	5	7
520700	551	1	2	5	70	188	1	2	4	5	7
524115	552	2	2	5	70	214	1	2	4	5	7
527647	553	3	2	5	70	219	0	2	4	5	7
532775	554	4	2	5	70	431	0	2	4	5	7
535172	555	5	2	4	70	290	0	2	4	5	7
540314	556	6	2	2	70	192	1	2	4	5	7
542599	557	7	2	2	70	266	0	2	4	5	7
546346	558	8	2	7	70	200	0	2	4	5	7
548663	559	9	2	4	70	2268	0	2	4	5	7
553235	560	10	2	4	70	321	0	2	4	5	7
558660	561	11	2	5	70	210	0	2	4	5	7
560675	562	12	2	2	70	313	0	2	4	5	7
563789	563	13	2	7	70	377	0	2	4	5	7
568694	564	14	2	7	70	269	0	2	4	5	7
573145	565	15	2	2	70	324	1	2	4	5	7
574757	566	16	2	2	70	291	1	2	4	5	7
577590	567	17	2	2	70	167	0	2	4	5	7
579925	568	18	2	2	70	184	1	2	4	5	7
582366	569	19	2	2	70	172	1	2	4	5	7
584900	570	20	2	2	70	173	1	2	4	5	7
588575	571	21	2	2	70	207	0	2	4	5	7
591763	572	22	2	2	70	165	1	2	4	5	7
594857	573	1	7	2	70	207	0	2	4	5	7
600004	574	2	7	2	70	237	1	2	4	5	7
602987	575	3	7	2	70	267	1	2	4	5	7
605285	576	4	7	2	70	174	1	2	4	5	7
607162	577	5	7	2	70	489	0	2	4	5	7
611457	578	6	7	2	70	202	0	2	4	5	7
613262	579	7	7	2	70	351	0	2	4	5	7
615875	580	8	7	4	70	221	0	2	4	5	7
620757	581	9	7	7	70	233	1	2	4	5	7
622608	582	10	7	7	70	228	0	2	4	5	7
627406	583	11	7	7	70	324	0	2	4	5	7
630799	584	12	7	5	70	332	0	2	4	5	7
635990	585	13	7	5	70	370	1	2	4	5	7
639920	586	1	2	5	90	215	0	2	4	5	7
642565	587	2	2	5	90	215	0	2	4	5	7
646774	588	3	2	4	90	121	0	2	4	5	7
650943	589	4	2	2	90	127	1	2	4	5	7
655231	590	5	2	2	90	152	1	2	4	5	7
658181	591	6	2	2	90	96	1	2	4	5	7
661492	592	7	2	2	90	105	1	2	4	5	7
663168	593	8	2	2	90	253	1	2	4	5	7
664805	594	9	2	2	90	234	1	2	4	5	7
666336	595	10	2	2	90	171	0	2	4	5	7
669407	596	11	2	2	90	238	0	2	4	5	7
672021	597	12	2	2	90	466	1	2	4	5	7
675769	598	13	2	2	90	178	1	2	4	5	7
677387	599	14	2	2	90	296	1	2	4	5	7
680987	600	15	2	2	90	205	1	2	4	5	7
