# Supplementary material for: Control of entropy in neural models of environmental state
Source: eLife. 2019 Feb 28;8:e39404. doi: 10.7554/eLife.39404 (PMC6395063; doi:10.7554/eLife.39404)
Supplement: Source code 1. [file elife-39404-code1.zip › model_for_eLife/data/fMRI/behavioural_data_s17_run4]

5004	601	1	8	3	90	1525	0	1	3	6	8
11042	602	2	8	8	90	310	1	1	3	6	8
12868	603	3	8	8	90	225	1	1	3	6	8
18206	604	4	8	8	90	178	1	1	3	6	8
22639	605	5	8	8	90	202	1	1	3	6	8
26054	606	6	8	8	90	150	1	1	3	6	8
28259	607	7	8	8	90	405	1	1	3	6	8
33567	608	8	8	8	90	213	0	1	3	6	8
38088	609	9	8	8	90	213	1	1	3	6	8
42286	610	10	8	8	90	154	1	1	3	6	8
44806	611	11	8	8	90	150	1	1	3	6	8
49638	612	12	8	8	90	248	1	1	3	6	8
52406	613	13	8	8	90	216	1	1	3	6	8
57117	614	14	8	8	90	177	1	1	3	6	8
61665	615	15	8	8	90	198	1	1	3	6	8
64858	616	16	8	8	90	213	1	1	3	6	8
69123	617	17	8	8	90	277	1	1	3	6	8
73725	618	18	8	8	90	246	0	1	3	6	8
78004	619	19	8	8	90	214	1	1	3	6	8
81168	620	1	6	8	90	213	0	1	3	6	8
83000	621	2	6	8	90	330	1	1	3	6	8
85105	622	3	6	8	90	266	0	1	3	6	8
88554	623	4	6	8	90	199	0	1	3	6	8
89905	624	5	6	3	90	1686	1	1	3	6	8
95501	625	6	6	3	90	162	0	1	3	6	8
98886	626	7	6	3	90	160	0	1	3	6	8
100237	627	8	6	6	90	730	1	1	3	6	8
104760	628	9	6	6	90	196	1	1	3	6	8
108334	629	10	6	6	90	168	1	1	3	6	8
111143	630	11	6	6	90	194	1	1	3	6	8
116193	631	12	6	6	90	201	1	1	3	6	8
119946	632	13	6	6	90	278	0	1	3	6	8
124107	633	14	6	6	90	180	1	1	3	6	8
127181	634	15	6	6	90	598	1	1	3	6	8
131808	635	16	6	6	90	159	1	1	3	6	8
133851	636	17	6	6	90	269	1	1	3	6	8
138781	637	18	6	6	90	161	1	1	3	6	8
141454	638	19	6	6	90	289	1	1	3	6	8
143017	639	20	6	6	90	241	1	1	3	6	8
146050	640	21	6	6	90	186	1	1	3	6	8
147525	641	1	1	6	90	309	0	1	3	6	8
149195	642	2	1	6	90	245	0	1	3	6	8
151142	643	3	1	6	90	220	1	1	3	6	8
154426	644	4	1	6	90	185	0	1	3	6	8
157653	645	5	1	6	90	360	0	1	3	6	8
162226	646	6	1	1	90	296	1	1	3	6	8
167463	647	7	1	1	90	354	0	1	3	6	8
171030	648	8	1	1	90	153	1	1	3	6	8
172970	649	9	1	1	90	234	0	1	3	6	8
175955	650	10	1	8	90	193	0	1	3	6	8
178084	651	11	1	3	90	546	0	1	3	6	8
179999	652	12	1	3	90	867	0	1	3	6	8
184896	653	13	1	6	90	237	0	1	3	6	8
188563	654	14	1	8	90	164	1	1	3	6	8
189931	655	15	1	8	90	271	1	1	3	6	8
194518	656	16	1	8	90	196	0	1	3	6	8
199022	657	17	1	8	90	180	1	1	3	6	8
202970	658	1	3	8	90	189	0	1	3	6	8
207587	659	2	3	8	90	189	0	1	3	6	8
210725	660	3	3	8	90	193	0	1	3	6	8
215941	661	4	3	1	90	185	1	1	3	6	8
218716	662	5	3	1	90	176	0	1	3	6	8
222576	663	6	3	1	90	194	1	1	3	6	8
226289	664	7	3	1	90	235	0	1	3	6	8
231186	665	8	3	1	90	195	0	1	3	6	8
232526	666	9	3	3	90	405	0	1	3	6	8
234522	667	10	3	6	90	463	0	1	3	6	8
236134	668	11	3	3	90	250	1	1	3	6	8
239356	669	12	3	3	90	165	1	1	3	6	8
244106	670	13	3	3	90	156	1	1	3	6	8
247634	671	14	3	3	90	204	1	1	3	6	8
250801	672	15	3	3	90	162	1	1	3	6	8
255415	673	16	3	3	90	207	1	1	3	6	8
258142	674	1	6	3	90	264	0	1	3	6	8
259566	675	2	6	3	90	293	0	1	3	6	8
264589	676	3	6	6	90	224	1	1	3	6	8
269397	677	4	6	6	90	223	1	1	3	6	8
272499	678	5	6	6	90	184	1	1	3	6	8
274734	679	6	6	6	90	285	1	1	3	6	8
278901	680	7	6	6	90	191	1	1	3	6	8
283792	681	8	6	6	90	271	1	1	3	6	8
285794	682	9	6	6	90	458	1	1	3	6	8
289470	683	10	6	6	90	240	1	1	3	6	8
291778	684	11	6	6	90	253	1	1	3	6	8
296515	685	12	6	6	90	242	1	1	3	6	8
299804	686	13	6	6	90	284	1	1	3	6	8
302758	687	14	6	6	90	292	1	1	3	6	8
305779	688	15	6	6	90	258	1	1	3	6	8
310754	689	16	6	6	90	171	1	1	3	6	8
314526	690	17	6	6	90	115	1	1	3	6	8
319529	691	18	6	6	90	337	1	1	3	6	8
322285	692	19	6	6	90	207	1	1	3	6	8
326050	693	20	6	6	90	155	1	1	3	6	8
330733	694	21	6	6	90	204	1	1	3	6	8
332768	695	22	6	6	90	237	1	1	3	6	8
334685	696	23	6	6	90	266	1	1	3	6	8
336735	697	24	6	6	90	227	1	1	3	6	8
339225	698	25	6	6	90	172	1	1	3	6	8
343571	699	26	6	6	90	202	1	1	3	6	8
346334	700	27	6	6	90	186	1	1	3	6	8
350163	701	28	6	6	90	214	1	1	3	6	8
353251	702	29	6	6	90	212	1	1	3	6	8
354609	703	30	6	6	90	301	1	1	3	6	8
357886	704	31	6	6	90	278	1	1	3	6	8
359314	705	1	3	6	70	245	0	1	3	6	8
362140	706	2	3	6	70	228	1	1	3	6	8
366848	707	3	3	6	70	191	1	1	3	6	8
370124	708	4	3	6	70	211	0	1	3	6	8
371525	709	5	3	6	70	274	0	1	3	6	8
376861	710	6	3	8	70	264	0	1	3	6	8
379792	711	7	3	1	70	277	1	1	3	6	8
383284	712	8	3	1	70	135	1	1	3	6	8
385696	713	9	3	1	70	220	0	1	3	6	8
390228	714	10	3	1	70	204	0	1	3	6	8
393377	715	11	3	3	70	196	0	1	3	6	8
397252	716	12	3	3	70	141	1	1	3	6	8
402070	717	13	3	3	70	145	0	1	3	6	8
404769	718	14	3	3	70	251	1	1	3	6	8
406435	719	15	3	3	70	351	0	1	3	6	8
408088	720	16	3	3	70	252	1	1	3	6	8
411015	721	1	6	3	70	204	0	1	3	6	8
412360	722	2	6	6	70	880	1	1	3	6	8
416121	723	3	6	6	70	197	1	1	3	6	8
420324	724	4	6	6	70	155	1	1	3	6	8
422901	725	5	6	6	70	161	1	1	3	6	8
424379	726	6	6	6	70	223	1	1	3	6	8
426401	727	7	6	6	70	185	1	1	3	6	8
429983	728	8	6	6	70	236	0	1	3	6	8
431595	729	9	6	6	70	454	1	1	3	6	8
435312	730	10	6	6	70	225	1	1	3	6	8
440545	731	11	6	6	70	504	1	1	3	6	8
444017	732	12	6	6	70	176	0	1	3	6	8
448547	733	13	6	6	70	150	0	1	3	6	8
453782	734	14	6	8	70	196	0	1	3	6	8
457988	735	15	6	1	70	192	0	1	3	6	8
459426	736	16	6	3	70	309	0	1	3	6	8
461109	737	17	6	6	70	498	0	1	3	6	8
466603	738	18	6	1	70	184	0	1	3	6	8
470222	739	19	6	8	70	184	0	1	3	6	8
473083	740	1	1	3	90	1136	0	1	3	6	8
476131	741	2	1	6	90	749	1	1	3	6	8
478251	742	3	1	6	90	261	0	1	3	6	8
481213	743	4	1	6	90	331	0	1	3	6	8
483354	744	5	1	3	90	4164	1	1	3	6	8
490932	745	6	1	3	90	312	0	1	3	6	8
494719	746	7	1	3	90	181	0	1	3	6	8
497525	747	8	1	2	90	219	9	1	3	6	8
499099	748	9	1	1	90	978	1	1	3	6	8
504437	749	10	1	1	90	217	1	1	3	6	8
506320	750	11	1	1	90	276	1	1	3	6	8
511018	751	12	1	1	90	205	1	1	3	6	8
514816	752	13	1	1	90	226	0	1	3	6	8
518172	753	14	1	8	90	203	0	1	3	6	8
523479	754	15	1	6	90	169	0	1	3	6	8
525128	755	16	1	3	90	244	0	1	3	6	8
528707	756	17	1	3	90	202	0	1	3	6	8
531162	757	18	1	6	90	223	0	1	3	6	8
536044	758	19	1	8	90	248	1	1	3	6	8
539465	759	20	1	8	90	184	0	1	3	6	8
541118	760	21	1	8	90	324	0	1	3	6	8
546071	761	22	1	1	90	175	0	1	3	6	8
551015	762	23	1	1	90	173	0	1	3	6	8
553965	763	24	1	3	90	213	0	1	3	6	8
557359	764	25	1	6	90	181	0	1	3	6	8
559805	765	26	1	8	90	176	1	1	3	6	8
562725	766	27	1	8	90	201	0	1	3	6	8
564813	767	1	6	8	90	230	0	1	3	6	8
568126	768	2	6	3	90	131	1	1	3	6	8
573119	769	3	6	3	90	184	0	1	3	6	8
576479	770	4	6	6	90	233	1	1	3	6	8
580577	771	5	6	6	90	216	0	1	3	6	8
584445	772	6	6	1	90	217	0	1	3	6	8
588168	773	7	6	6	90	198	1	1	3	6	8
592757	774	8	6	6	90	222	1	1	3	6	8
597154	775	9	6	6	90	145	1	1	3	6	8
602280	776	10	6	6	90	450	1	1	3	6	8
603990	777	11	6	6	90	549	1	1	3	6	8
609339	778	12	6	6	90	957	0	1	3	6	8
611923	779	13	6	6	90	374	1	1	3	6	8
617280	780	14	6	6	90	370	1	1	3	6	8
618863	781	15	6	6	90	434	1	1	3	6	8
621443	782	16	6	6	90	292	0	1	3	6	8
625216	783	17	6	6	90	404	1	1	3	6	8
630005	784	18	6	6	90	910	1	1	3	6	8
635070	785	19	6	6	90	451	1	1	3	6	8
636750	786	20	6	6	90	1013	1	1	3	6	8
640985	787	21	6	6	90	1451	1	1	3	6	8
643871	788	1	3	6	70	1205	0	1	3	6	8
647786	789	2	3	6	70	294	0	1	3	6	8
652082	790	3	3	3	70	906	1	1	3	6	8
654644	791	4	3	3	70	258	1	1	3	6	8
657654	792	5	3	3	70	207	1	1	3	6	8
660676	793	6	3	3	70	284	1	1	3	6	8
662491	794	7	3	3	70	274	1	1	3	6	8
666010	795	8	3	3	70	298	0	1	3	6	8
669751	796	9	3	3	70	370	1	1	3	6	8
671378	797	10	3	3	70	575	1	1	3	6	8
677068	798	11	3	3	70	495	1	1	3	6	8
681199	799	12	3	3	70	687	1	1	3	6	8
683809	800	13	3	3	70	845	1	1	3	6	8
