# Supplementary material for: Control of entropy in neural models of environmental state
Source: eLife. 2019 Feb 28;8:e39404. doi: 10.7554/eLife.39404 (PMC6395063; doi:10.7554/eLife.39404)
Supplement: Source code 1. [file elife-39404-code1.zip › model_for_eLife/data/fMRI/behavioural_data_s19_run1]

5007	1	0	4	4	90	3748	1	1	4	5	8
12010	2	1	4	4	90	287	0	1	4	5	8
14294	3	2	4	1	90	522	1	1	4	5	8
17715	4	3	4	1	90	303	1	1	4	5	8
21268	5	4	4	1	90	262	1	1	4	5	8
24803	6	5	4	1	90	189	0	1	4	5	8
27438	7	6	4	1	90	185	0	1	4	5	8
31633	8	7	4	8	90	187	0	1	4	5	8
33300	9	8	4	8	90	324	0	1	4	5	8
35281	10	9	4	5	90	202	0	1	4	5	8
38059	11	10	4	5	90	142	1	1	4	5	8
40052	12	11	4	5	90	150	0	1	4	5	8
44909	13	12	4	5	90	262	0	1	4	5	8
46653	14	13	4	4	90	242	0	1	4	5	8
51811	15	14	4	4	90	199	1	1	4	5	8
56184	16	15	4	4	90	141	0	1	4	5	8
58912	17	16	4	4	90	222	1	1	4	5	8
60650	18	17	4	4	90	1151	1	1	4	5	8
63284	19	18	4	4	90	284	1	1	4	5	8
65691	20	19	4	4	90	385	0	1	4	5	8
67925	21	20	4	4	90	270	1	1	4	5	8
69894	22	21	4	4	90	430	1	1	4	5	8
73415	23	22	4	4	90	222	1	1	4	5	8
77630	24	23	4	4	90	187	1	1	4	5	8
80574	25	24	4	4	90	153	1	1	4	5	8
82046	26	25	4	4	90	398	1	1	4	5	8
87371	27	26	4	4	90	325	1	1	4	5	8
91995	28	27	4	4	90	160	1	1	4	5	8
95421	29	28	4	4	90	332	1	1	4	5	8
98526	30	1	8	4	70	270	0	1	4	5	8
103847	31	2	8	4	70	237	0	1	4	5	8
105756	32	3	8	1	70	551	1	1	4	5	8
107655	33	4	8	1	70	305	0	1	4	5	8
109402	34	5	8	1	70	370	0	1	4	5	8
111731	35	6	8	1	70	219	1	1	4	5	8
116991	36	7	8	1	70	197	0	1	4	5	8
120012	37	8	8	8	70	253	1	1	4	5	8
122137	38	9	8	8	70	263	1	1	4	5	8
126866	39	1	4	8	70	270	0	1	4	5	8
130709	40	2	4	8	70	286	0	1	4	5	8
133098	41	3	4	5	70	211	1	1	4	5	8
138153	42	4	4	5	70	263	1	1	4	5	8
142625	43	5	4	5	70	206	1	1	4	5	8
146095	44	6	4	5	70	719	0	1	4	5	8
148825	45	7	4	5	70	278	0	1	4	5	8
152711	46	8	4	4	70	203	1	1	4	5	8
156459	47	9	4	4	70	131	0	1	4	5	8
161311	48	10	4	4	70	165	0	1	4	5	8
165410	49	11	4	1	70	709	0	1	4	5	8
168973	50	12	4	1	70	261	0	1	4	5	8
173367	51	13	4	8	70	271	0	1	4	5	8
176525	52	14	4	8	70	243	0	1	4	5	8
178171	53	15	4	5	70	838	0	1	4	5	8
183818	54	16	4	5	70	194	0	1	4	5	8
188456	55	17	4	4	70	242	0	1	4	5	8
191551	56	18	4	4	70	164	1	1	4	5	8
196424	57	19	4	4	70	316	0	1	4	5	8
198873	58	20	4	4	70	200	1	1	4	5	8
200930	59	21	4	4	70	364	1	1	4	5	8
205623	60	22	4	4	70	133	1	1	4	5	8
209953	61	23	4	4	70	229	0	1	4	5	8
215035	62	24	4	4	70	141	1	1	4	5	8
217739	63	25	4	4	70	271	0	1	4	5	8
219289	64	26	4	4	70	448	1	1	4	5	8
223534	65	1	5	4	90	218	0	1	4	5	8
227644	66	2	5	4	90	131	0	1	4	5	8
230862	67	3	5	5	90	143	1	1	4	5	8
234105	68	4	5	5	90	418	1	1	4	5	8
237484	69	5	5	5	90	152	1	1	4	5	8
240935	70	6	5	5	90	232	1	1	4	5	8
243656	71	7	5	5	90	222	1	1	4	5	8
247362	72	8	5	5	90	428	0	1	4	5	8
252646	73	9	5	5	90	85	1	1	4	5	8
257709	74	10	5	5	90	256	1	1	4	5	8
260610	75	11	5	5	90	187	1	1	4	5	8
263860	76	12	5	5	90	543	1	1	4	5	8
268905	77	13	5	5	90	595	1	1	4	5	8
271269	78	14	5	5	90	1372	0	1	4	5	8
274252	79	15	5	5	90	335	1	1	4	5	8
278824	80	16	5	5	90	639	1	1	4	5	8
282400	81	17	5	5	90	247	1	1	4	5	8
284742	82	18	5	5	90	306	1	1	4	5	8
286881	83	19	5	5	90	546	1	1	4	5	8
290140	84	20	5	5	90	125	0	1	4	5	8
292169	85	21	5	5	90	211	1	1	4	5	8
294681	86	22	5	5	90	516	1	1	4	5	8
299877	87	23	5	5	90	125	1	1	4	5	8
304962	88	24	5	5	90	403	1	1	4	5	8
307248	89	25	5	5	90	387	1	1	4	5	8
311057	90	26	5	5	90	170	1	1	4	5	8
313262	91	1	8	5	90	444	0	1	4	5	8
318068	92	2	8	5	90	1023	0	1	4	5	8
321641	93	3	8	5	90	189	0	1	4	5	8
326607	94	4	8	1	90	214	0	1	4	5	8
329663	95	5	8	1	90	233	0	1	4	5	8
331628	96	6	8	8	90	293	1	1	4	5	8
333971	97	7	8	8	90	296	1	1	4	5	8
336978	98	8	8	8	90	493	1	1	4	5	8
339811	99	9	8	8	90	209	1	1	4	5	8
341961	100	10	8	8	90	185	1	1	4	5	8
343836	101	11	8	8	90	227	1	1	4	5	8
346046	102	12	8	8	90	102	1	1	4	5	8
348130	103	13	8	8	90	23	0	1	4	5	8
350276	104	14	8	8	90	246	1	1	4	5	8
354788	105	15	8	8	90	1351	0	1	4	5	8
359886	106	16	8	8	90	217	1	1	4	5	8
362733	107	17	8	8	90	343	1	1	4	5	8
368034	108	18	8	8	90	236	1	1	4	5	8
371450	109	19	8	8	90	554	1	1	4	5	8
376681	110	20	8	8	90	312	1	1	4	5	8
380649	111	21	8	8	90	873	1	1	4	5	8
384329	112	22	8	8	90	131	1	1	4	5	8
387044	113	23	8	8	90	308	1	1	4	5	8
389063	114	24	8	8	90	357	1	1	4	5	8
391017	115	25	8	8	90	445	0	1	4	5	8
395578	116	1	1	8	70	437	1	1	4	5	8
398738	117	2	1	8	70	387	1	1	4	5	8
400306	118	3	1	8	70	380	0	1	4	5	8
405215	119	4	1	8	70	101	0	1	4	5	8
407567	120	5	1	4	70	120	1	1	4	5	8
409553	121	6	1	4	70	311	0	1	4	5	8
411123	122	7	1	4	70	311	1	1	4	5	8
413872	123	8	1	4	70	231	0	1	4	5	8
416801	124	9	1	4	70	112	1	1	4	5	8
420699	125	10	1	4	70	343	0	1	4	5	8
424384	126	11	1	4	70	409	0	1	4	5	8
427249	127	12	1	1	70	332	0	1	4	5	8
430273	128	13	1	1	70	273	1	1	4	5	8
431892	129	14	1	1	70	415	1	1	4	5	8
436395	130	15	1	1	70	183	1	1	4	5	8
440181	131	16	1	1	70	493	1	1	4	5	8
442405	132	17	1	1	70	467	0	1	4	5	8
447825	133	18	1	1	70	158	1	1	4	5	8
451968	134	19	1	1	70	237	1	1	4	5	8
454732	135	20	1	1	70	500	1	1	4	5	8
457761	136	21	1	1	70	288	0	1	4	5	8
460516	137	22	1	1	70	320	1	1	4	5	8
464645	138	23	1	1	70	559	0	1	4	5	8
468992	139	24	1	1	70	446	1	1	4	5	8
471974	140	25	1	1	70	469	1	1	4	5	8
474810	141	26	1	1	70	353	0	1	4	5	8
476327	142	27	1	1	70	571	1	1	4	5	8
479424	143	1	4	1	90	1788	0	1	4	5	8
484236	144	2	4	5	90	211	0	1	4	5	8
488440	145	3	4	5	90	183	0	1	4	5	8
491641	146	4	4	8	90	278	1	1	4	5	8
496485	147	5	4	8	90	431	1	1	4	5	8
498275	148	6	4	8	90	581	0	1	4	5	8
501080	149	7	4	8	90	128	0	1	4	5	8
502659	150	8	4	4	90	745	0	1	4	5	8
506467	151	9	4	4	90	85	1	1	4	5	8
509629	152	10	4	4	90	213	1	1	4	5	8
511827	153	11	4	4	90	107	1	1	4	5	8
516136	154	12	4	4	90	123	1	1	4	5	8
521161	155	13	4	4	90	566	1	1	4	5	8
524162	156	14	4	4	90	356	0	1	4	5	8
529049	157	15	4	4	90	204	1	1	4	5	8
534128	158	16	4	4	90	126	1	1	4	5	8
538712	159	17	4	4	90	186	1	1	4	5	8
543169	160	18	4	4	90	236	1	1	4	5	8
544619	161	19	4	4	90	2457	1	1	4	5	8
550859	162	20	4	4	90	163	1	1	4	5	8
554326	163	21	4	4	90	141	1	1	4	5	8
559367	164	22	4	4	90	112	1	1	4	5	8
562470	165	23	4	4	90	241	1	1	4	5	8
563867	166	1	8	4	70	784	0	1	4	5	8
566418	167	2	8	4	70	304	0	1	4	5	8
569190	168	3	8	5	70	204	1	1	4	5	8
572587	169	4	8	5	70	143	1	1	4	5	8
577616	170	5	8	5	70	144	1	1	4	5	8
582424	171	6	8	5	70	135	0	1	4	5	8
585594	172	7	8	5	70	470	0	1	4	5	8
589015	173	8	8	8	70	326	1	1	4	5	8
592051	174	9	8	8	70	512	1	1	4	5	8
594429	175	10	8	8	70	1002	0	1	4	5	8
598370	176	11	8	8	70	184	1	1	4	5	8
602532	177	12	8	8	70	995	1	1	4	5	8
606068	178	13	8	8	70	277	1	1	4	5	8
611260	179	14	8	8	70	249	1	1	4	5	8
615501	180	15	8	8	70	301	1	1	4	5	8
619658	181	16	8	8	70	419	1	1	4	5	8
621329	182	17	8	8	70	242	1	1	4	5	8
626420	183	18	8	8	70	388	0	1	4	5	8
628178	184	19	8	1	70	4241	0	1	4	5	8
636245	185	20	8	1	70	160	1	1	4	5	8
641260	186	21	8	1	70	235	0	1	4	5	8
643380	187	1	5	1	90	421	0	1	4	5	8
646333	188	2	5	8	90	581	1	1	4	5	8
651414	189	3	5	8	90	139	0	1	4	5	8
655329	190	4	5	8	90	119	0	1	4	5	8
656894	191	5	5	4	90	341	0	1	4	5	8
659858	192	6	5	4	90	212	0	1	4	5	8
664999	193	7	5	5	90	118	1	1	4	5	8
668829	194	8	5	5	90	803	1	1	4	5	8
674070	195	9	5	5	90	130	1	1	4	5	8
677485	196	10	5	5	90	181	1	1	4	5	8
681629	197	11	5	5	90	247	1	1	4	5	8
685398	198	12	5	5	90	80	1	1	4	5	8
690095	199	13	5	5	90	214	1	1	4	5	8
693904	200	14	5	5	90	153	1	1	4	5	8
