# Supplementary material for: Control of entropy in neural models of environmental state
Source: eLife. 2019 Feb 28;8:e39404. doi: 10.7554/eLife.39404 (PMC6395063; doi:10.7554/eLife.39404)
Supplement: Source code 1. [file elife-39404-code1.zip › model_for_eLife/data/fMRI/behavioural_data_s19_run2]

5012	201	1	2	4	70	2581	0	2	4	5	7
9223	202	2	2	4	70	378	0	2	4	5	7
12257	203	3	2	2	70	206	0	2	4	5	7
16481	204	4	2	2	70	122	0	2	4	5	7
20278	205	5	2	5	70	504	0	2	4	5	7
22210	206	6	2	5	70	262	0	2	4	5	7
27531	207	7	2	7	70	409	0	2	4	5	7
31069	208	8	2	7	70	568	0	2	4	5	7
33598	209	9	2	4	70	263	0	2	4	5	7
35548	210	10	2	4	70	200	0	2	4	5	7
40181	211	11	2	5	70	133	0	2	4	5	7
45314	212	12	2	5	70	232	1	2	4	5	7
49787	213	13	2	5	70	107	0	2	4	5	7
52756	214	14	2	5	70	165	0	2	4	5	7
56042	215	15	2	2	70	164	1	2	4	5	7
57641	216	1	7	2	90	323	0	2	4	5	7
59306	217	2	7	2	90	303	0	2	4	5	7
64695	218	3	7	7	90	443	1	2	4	5	7
66888	219	4	7	7	90	585	1	2	4	5	7
71016	220	5	7	7	90	263	1	2	4	5	7
74371	221	6	7	7	90	2584	1	2	4	5	7
80443	222	7	7	7	90	616	1	2	4	5	7
86131	223	8	7	7	90	410	1	2	4	5	7
88128	224	9	7	7	90	669	1	2	4	5	7
90560	225	10	7	7	90	879	1	2	4	5	7
94181	226	11	7	7	90	418	1	2	4	5	7
98635	227	12	7	7	90	308	1	2	4	5	7
103452	228	13	7	7	90	426	1	2	4	5	7
105942	229	14	7	7	90	947	1	2	4	5	7
109152	230	1	2	7	90	591	0	2	4	5	7
111999	231	2	2	7	90	565	0	2	4	5	7
114617	232	3	2	5	90	266	1	2	4	5	7
118903	233	4	2	5	90	255	0	2	4	5	7
120900	234	5	2	5	90	279	1	2	4	5	7
125856	235	6	2	5	90	92	0	2	4	5	7
127800	236	7	2	5	90	210	0	2	4	5	7
131178	237	8	2	4	90	164	0	2	4	5	7
135056	238	9	2	4	90	189	1	2	4	5	7
140156	239	10	2	4	90	173	0	2	4	5	7
142657	240	11	2	4	90	510	0	2	4	5	7
144979	241	12	2	2	90	279	1	2	4	5	7
147760	242	13	2	2	90	246	1	2	4	5	7
151098	243	14	2	2	90	302	0	2	4	5	7
154624	244	15	2	2	90	302	1	2	4	5	7
158181	245	16	2	2	90	246	1	2	4	5	7
162956	246	17	2	2	90	202	1	2	4	5	7
167343	247	18	2	2	90	135	1	2	4	5	7
171436	248	19	2	2	90	241	1	2	4	5	7
175533	249	20	2	2	90	322	1	2	4	5	7
179057	250	21	2	2	90	354	1	2	4	5	7
182231	251	22	2	2	90	465	1	2	4	5	7
186891	252	23	2	2	90	195	0	2	4	5	7
191689	253	24	2	2	90	23	1	2	4	5	7
194157	254	25	2	2	90	1731	1	2	4	5	7
198230	255	26	2	2	90	325	1	2	4	5	7
200937	256	27	2	2	90	189	1	2	4	5	7
204928	257	1	5	2	70	82	0	2	4	5	7
206945	258	2	5	2	70	328	0	2	4	5	7
212304	259	3	5	5	70	588	1	2	4	5	7
214598	260	4	5	5	70	743	1	2	4	5	7
219179	261	5	5	5	70	238	1	2	4	5	7
222797	262	6	5	5	70	261	1	2	4	5	7
225231	263	7	5	5	70	307	1	2	4	5	7
227834	264	8	5	5	70	428	1	2	4	5	7
232627	265	9	5	5	70	260	1	2	4	5	7
235743	266	10	5	5	70	221	1	2	4	5	7
237575	267	11	5	5	70	538	0	2	4	5	7
242246	268	12	5	5	70	240	0	2	4	5	7
245017	269	13	5	7	70	447	0	2	4	5	7
247834	270	14	5	7	70	611	0	2	4	5	7
253183	271	15	5	4	70	115	1	2	4	5	7
258175	272	16	5	4	70	182	0	2	4	5	7
262651	273	17	5	4	70	304	1	2	4	5	7
264631	274	18	5	4	70	551	0	2	4	5	7
266326	275	19	5	2	70	642	1	2	4	5	7
269693	276	20	5	2	70	240	0	2	4	5	7
272962	277	21	5	2	70	203	0	2	4	5	7
274335	278	22	5	5	70	564	1	2	4	5	7
277651	279	23	5	5	70	305	0	2	4	5	7
280545	280	24	5	5	70	248	1	2	4	5	7
285515	281	25	5	5	70	99	1	2	4	5	7
288861	282	26	5	5	70	425	1	2	4	5	7
290687	283	27	5	5	70	287	0	2	4	5	7
294120	284	28	5	5	70	429	0	2	4	5	7
298138	285	1	4	4	90	201	1	2	4	5	7
302007	286	2	4	4	90	211	1	2	4	5	7
304017	287	3	4	4	90	305	1	2	4	5	7
306036	288	4	4	4	90	1359	1	2	4	5	7
310868	289	5	4	4	90	170	0	2	4	5	7
314107	290	6	4	4	90	245	1	2	4	5	7
316399	291	7	4	4	90	471	1	2	4	5	7
318218	292	8	4	4	90	1189	0	2	4	5	7
324321	293	9	4	4	90	116	0	2	4	5	7
327682	294	10	4	7	90	394	0	2	4	5	7
333026	295	11	4	7	90	518	0	2	4	5	7
338604	296	12	4	5	90	171	1	2	4	5	7
340683	297	13	4	5	90	389	0	2	4	5	7
345827	298	14	4	5	90	241	0	2	4	5	7
349802	299	15	4	5	90	172	0	2	4	5	7
351706	300	16	4	5	90	372	0	2	4	5	7
353842	301	17	4	3	90	912	9	2	4	5	7
355921	302	18	4	2	90	220	1	2	4	5	7
360988	303	19	4	2	90	189	0	2	4	5	7
365822	304	20	4	2	90	312	0	2	4	5	7
367929	305	21	4	4	90	338	1	2	4	5	7
370363	306	22	4	4	90	198	0	2	4	5	7
374286	307	23	4	4	90	142	1	2	4	5	7
375901	308	1	5	4	70	316	1	2	4	5	7
379270	309	2	5	4	70	571	0	2	4	5	7
381256	310	3	5	4	70	386	0	2	4	5	7
384374	311	4	5	7	70	486	0	2	4	5	7
387052	312	5	5	7	70	478	1	2	4	5	7
389149	313	6	5	7	70	617	0	2	4	5	7
393065	314	7	5	7	70	739	0	2	4	5	7
395149	315	8	5	5	70	528	0	2	4	5	7
399192	316	9	5	5	70	158	1	2	4	5	7
402627	317	10	5	5	70	575	1	2	4	5	7
406731	318	11	5	5	70	224	1	2	4	5	7
410728	319	12	5	5	70	338	1	2	4	5	7
413368	320	13	5	5	70	353	1	2	4	5	7
417774	321	14	5	5	70	354	1	2	4	5	7
421198	322	15	5	5	70	223	1	2	4	5	7
426210	323	16	5	5	70	228	1	2	4	5	7
429668	324	17	5	5	70	244	1	2	4	5	7
432198	325	18	5	5	70	774	1	2	4	5	7
437957	326	19	5	5	70	265	0	2	4	5	7
441380	327	20	5	2	70	149	0	2	4	5	7
444174	328	21	5	2	70	227	0	2	4	5	7
446372	329	22	5	5	70	521	1	2	4	5	7
450045	330	1	4	5	70	130	1	2	4	5	7
452264	331	2	4	5	70	824	0	2	4	5	7
457455	332	3	4	4	70	70	1	2	4	5	7
460588	333	4	4	4	70	102	0	2	4	5	7
465416	334	5	4	4	70	314	0	2	4	5	7
469363	335	6	4	7	70	841	0	2	4	5	7
475032	336	7	4	7	70	390	0	2	4	5	7
477102	337	8	4	2	70	349	1	2	4	5	7
480992	338	9	4	2	70	254	1	2	4	5	7
483020	339	10	4	2	70	410	0	2	4	5	7
484554	340	11	4	2	70	300	0	2	4	5	7
489425	341	12	4	2	70	117	0	2	4	5	7
493534	342	13	4	2	70	198	0	2	4	5	7
495763	343	14	4	5	70	1373	0	2	4	5	7
500079	344	15	4	5	70	656	1	2	4	5	7
502165	345	16	4	4	70	814	1	2	4	5	7
506186	346	17	4	4	70	186	1	2	4	5	7
511168	347	18	4	4	70	983	1	2	4	5	7
515912	348	19	4	4	70	181	0	2	4	5	7
521029	349	1	5	4	90	101	0	2	4	5	7
523988	350	2	5	4	90	724	1	2	4	5	7
528916	351	3	5	4	90	99	0	2	4	5	7
530462	352	4	5	4	90	1004	1	2	4	5	7
535171	353	5	5	4	90	300	0	2	4	5	7
539941	354	6	5	5	90	645	1	2	4	5	7
544238	355	7	5	5	90	1107	1	2	4	5	7
550431	356	8	5	5	90	915	1	2	4	5	7
555206	357	9	5	5	90	201	1	2	4	5	7
560237	358	10	5	5	90	155	1	2	4	5	7
563402	359	11	5	5	90	705	1	2	4	5	7
565555	360	12	5	5	90	980	1	2	4	5	7
570734	361	13	5	5	90	529	1	2	4	5	7
576163	362	14	5	5	90	231	1	2	4	5	7
578690	363	15	5	5	90	248	0	2	4	5	7
583248	364	16	5	5	90	220	1	2	4	5	7
587794	365	17	5	5	90	181	1	2	4	5	7
592226	366	18	5	5	90	270	1	2	4	5	7
593687	367	19	5	5	90	410	1	2	4	5	7
598790	368	20	5	5	90	211	1	2	4	5	7
601480	369	21	5	5	90	202	1	2	4	5	7
605624	370	22	5	5	90	192	1	2	4	5	7
609173	371	1	7	5	90	113	0	2	4	5	7
614086	372	2	7	5	90	154	0	2	4	5	7
615781	373	3	7	4	90	684	1	2	4	5	7
619768	374	4	7	4	90	393	1	2	4	5	7
624055	375	5	7	4	90	442	0	2	4	5	7
628657	376	6	7	2	90	678	0	2	4	5	7
632717	377	7	7	2	90	313	1	2	4	5	7
636875	378	8	7	2	90	287	0	2	4	5	7
639817	379	9	7	7	90	485	1	2	4	5	7
645426	380	10	7	7	90	474	1	2	4	5	7
647690	381	11	7	7	90	1097	1	2	4	5	7
653544	382	12	7	7	90	336	1	2	4	5	7
657409	383	13	7	7	90	379	1	2	4	5	7
662252	384	14	7	7	90	594	1	2	4	5	7
666088	385	1	4	7	70	548	1	2	4	5	7
669201	386	2	4	7	70	577	0	2	4	5	7
671443	387	3	4	7	70	624	0	2	4	5	7
674443	388	4	4	2	70	243	1	2	4	5	7
679531	389	5	4	2	70	331	0	2	4	5	7
682928	390	6	4	2	70	456	0	2	4	5	7
685557	391	7	4	4	70	294	1	2	4	5	7
688780	392	8	4	4	70	194	0	2	4	5	7
692465	393	9	4	4	70	355	1	2	4	5	7
695560	394	10	4	4	70	118	0	2	4	5	7
697757	395	11	4	4	70	228	1	2	4	5	7
702328	396	12	4	4	70	129	1	2	4	5	7
703821	397	13	4	4	70	253	1	2	4	5	7
705766	398	14	4	4	70	1013	0	2	4	5	7
709157	399	15	4	4	70	171	1	2	4	5	7
711822	400	16	4	4	70	165	1	2	4	5	7
