# Supplementary material for: Control of entropy in neural models of environmental state
Source: eLife. 2019 Feb 28;8:e39404. doi: 10.7554/eLife.39404 (PMC6395063; doi:10.7554/eLife.39404)
Supplement: Source code 1. [file elife-39404-code1.zip › model_for_eLife/data/fMRI/behavioural_data_s19_run3]

5018	401	1	3	3	70	1601	1	1	3	6	8
9786	402	2	3	3	70	383	1	1	3	6	8
14957	403	3	3	3	70	116	1	1	3	6	8
17862	404	4	3	3	70	229	1	1	3	6	8
22033	405	5	3	3	70	171	1	1	3	6	8
23401	406	6	3	3	70	179	1	1	3	6	8
27953	407	7	3	3	70	152	0	1	3	6	8
30367	408	8	3	3	70	127	1	1	3	6	8
31629	409	9	3	3	70	267	1	1	3	6	8
33187	410	10	3	3	70	428	1	1	3	6	8
38528	411	11	3	3	70	129	1	1	3	6	8
42192	412	12	3	3	70	124	0	1	3	6	8
46806	413	13	3	3	70	200	1	1	3	6	8
50238	414	14	3	3	70	188	1	1	3	6	8
52209	415	15	3	3	70	444	1	1	3	6	8
53880	416	16	3	3	70	272	1	1	3	6	8
58236	417	17	3	3	70	118	1	1	3	6	8
61823	418	18	3	3	70	252	0	1	3	6	8
65598	419	19	3	1	70	298	0	1	3	6	8
68905	420	20	3	1	70	275	0	1	3	6	8
71071	421	21	3	8	70	412	0	1	3	6	8
75911	422	22	3	8	70	423	0	1	3	6	8
78686	423	23	3	7	70	624	9	1	3	6	8
80356	424	24	3	6	70	759	0	1	3	6	8
83610	425	1	6	6	90	227	1	1	3	6	8
85891	426	2	6	6	90	185	0	1	3	6	8
90236	427	3	6	6	90	218	1	1	3	6	8
92030	428	4	6	6	90	338	1	1	3	6	8
93660	429	5	6	6	90	248	1	1	3	6	8
97177	430	6	6	6	90	170	1	1	3	6	8
102129	431	7	6	6	90	164	1	1	3	6	8
107212	432	8	6	6	90	229	1	1	3	6	8
109541	433	9	6	6	90	278	0	1	3	6	8
111208	434	10	6	6	90	265	1	1	3	6	8
116276	435	11	6	6	90	189	1	1	3	6	8
117808	436	12	6	6	90	206	1	1	3	6	8
119309	437	13	6	6	90	158	1	1	3	6	8
124150	438	14	6	6	90	288	1	1	3	6	8
128512	439	15	6	6	90	189	1	1	3	6	8
132993	440	16	6	6	90	334	1	1	3	6	8
138074	441	17	6	6	90	829	1	1	3	6	8
143604	442	18	6	6	90	262	1	1	3	6	8
145095	443	19	6	6	90	794	1	1	3	6	8
150740	444	20	6	6	90	348	1	1	3	6	8
153502	445	21	6	6	90	307	1	1	3	6	8
156696	446	1	1	6	70	187	0	1	3	6	8
160890	447	2	1	6	70	2095	0	1	3	6	8
165793	448	3	1	6	70	218	0	1	3	6	8
167339	449	4	1	6	70	209	0	1	3	6	8
171668	450	5	1	6	70	149	1	1	3	6	8
175874	451	6	1	6	70	103	0	1	3	6	8
180511	452	7	1	6	70	153	1	1	3	6	8
185282	453	8	1	6	70	164	0	1	3	6	8
187697	454	9	1	6	70	213	1	1	3	6	8
189644	455	10	1	6	70	221	0	1	3	6	8
194176	456	11	1	6	70	114	0	1	3	6	8
198672	457	12	1	3	70	197	0	1	3	6	8
200692	458	13	1	3	70	266	0	1	3	6	8
202665	459	14	1	1	70	650	1	1	3	6	8
204699	460	1	6	1	90	367	0	1	3	6	8
207439	461	2	6	1	90	312	0	1	3	6	8
208986	462	3	6	8	90	272	0	1	3	6	8
214316	463	4	6	8	90	134	0	1	3	6	8
216961	464	5	6	8	90	183	1	1	3	6	8
218959	465	6	6	8	90	289	0	1	3	6	8
223435	466	7	6	8	90	245	0	1	3	6	8
228109	467	8	6	6	90	298	1	1	3	6	8
230872	468	9	6	6	90	268	1	1	3	6	8
235678	469	10	6	6	90	201	0	1	3	6	8
237757	470	11	6	6	90	227	1	1	3	6	8
242439	471	12	6	6	90	235	1	1	3	6	8
247462	472	13	6	6	90	185	1	1	3	6	8
250457	473	14	6	6	90	270	1	1	3	6	8
255406	474	15	6	6	90	220	1	1	3	6	8
259338	475	16	6	6	90	183	0	1	3	6	8
262070	476	17	6	6	90	348	0	1	3	6	8
266738	477	18	6	3	90	181	0	1	3	6	8
271742	478	19	6	3	90	137	1	1	3	6	8
275400	479	20	6	3	90	252	0	1	3	6	8
277395	480	21	6	3	90	298	0	1	3	6	8
278883	481	22	6	1	90	446	0	1	3	6	8
281633	482	1	8	1	70	189	0	1	3	6	8
285777	483	2	8	8	70	147	1	1	3	6	8
289000	484	3	8	8	70	247	1	1	3	6	8
290656	485	4	8	8	70	421	0	1	3	6	8
294311	486	5	8	8	70	229	0	1	3	6	8
297439	487	6	8	6	70	224	0	1	3	6	8
301520	488	7	8	6	70	221	0	1	3	6	8
306810	489	8	8	3	70	235	0	1	3	6	8
308379	490	9	8	3	70	339	0	1	3	6	8
310804	491	10	8	1	70	503	0	1	3	6	8
315648	492	11	8	1	70	362	0	1	3	6	8
319606	493	12	8	8	70	199	1	1	3	6	8
324215	494	13	8	8	70	248	0	1	3	6	8
327421	495	14	8	8	70	251	1	1	3	6	8
330513	496	15	8	8	70	279	1	1	3	6	8
335830	497	16	8	8	70	241	0	1	3	6	8
338191	498	17	8	8	70	269	1	1	3	6	8
342589	499	18	8	8	70	204	0	1	3	6	8
344740	500	19	8	8	70	358	1	1	3	6	8
347804	501	20	8	8	70	178	1	1	3	6	8
352772	502	21	8	8	70	313	0	1	3	6	8
355763	503	22	8	8	70	223	0	1	3	6	8
360371	504	23	8	6	70	162	0	1	3	6	8
364123	505	24	8	6	70	211	0	1	3	6	8
369247	506	25	8	6	70	198	0	1	3	6	8
370843	507	26	8	3	70	630	0	1	3	6	8
374489	508	27	8	3	70	193	0	1	3	6	8
377857	509	1	6	3	70	224	1	1	3	6	8
382750	510	2	6	3	70	225	0	1	3	6	8
384347	511	3	6	1	70	767	0	1	3	6	8
388724	512	4	6	1	70	333	1	1	3	6	8
390491	513	5	6	1	70	485	0	1	3	6	8
395685	514	6	6	1	70	321	0	1	3	6	8
399360	515	7	6	6	70	203	1	1	3	6	8
403592	516	8	6	6	70	206	1	1	3	6	8
404986	517	9	6	6	70	242	1	1	3	6	8
409031	518	10	6	6	70	187	1	1	3	6	8
410911	519	11	6	6	70	396	1	1	3	6	8
414068	520	12	6	6	70	445	1	1	3	6	8
415784	521	13	6	6	70	257	0	1	3	6	8
419431	522	14	6	6	70	157	0	1	3	6	8
420724	523	15	6	6	70	235	1	1	3	6	8
423207	524	1	3	6	90	304	0	1	3	6	8
425468	525	2	3	8	90	298	1	1	3	6	8
429914	526	3	3	8	90	260	0	1	3	6	8
431600	527	4	3	8	90	310	0	1	3	6	8
436041	528	5	3	8	90	169	0	1	3	6	8
441259	529	6	3	6	90	216	1	1	3	6	8
445959	530	7	3	6	90	178	0	1	3	6	8
448068	531	8	3	6	90	488	0	1	3	6	8
452867	532	9	3	3	90	196	1	1	3	6	8
455017	533	10	3	3	90	301	1	1	3	6	8
457639	534	11	3	3	90	274	1	1	3	6	8
462334	535	12	3	3	90	235	1	1	3	6	8
464280	536	13	3	3	90	251	1	1	3	6	8
465971	537	14	3	3	90	319	1	1	3	6	8
468171	538	15	3	3	90	701	1	1	3	6	8
471408	539	16	3	3	90	601	1	1	3	6	8
473486	540	17	3	3	90	284	1	1	3	6	8
475647	541	18	3	3	90	260	1	1	3	6	8
479449	542	19	3	3	90	265	1	1	3	6	8
484712	543	20	3	3	90	201	1	1	3	6	8
486718	544	21	3	3	90	359	1	1	3	6	8
488374	545	22	3	3	90	364	0	1	3	6	8
490875	546	23	3	3	90	254	1	1	3	6	8
493906	547	24	3	3	90	186	1	1	3	6	8
496024	548	25	3	3	90	412	1	1	3	6	8
498346	549	26	3	3	90	309	1	1	3	6	8
503266	550	27	3	3	90	213	1	1	3	6	8
506437	551	28	3	3	90	220	1	1	3	6	8
508907	552	1	8	3	70	318	0	1	3	6	8
510427	553	2	8	3	70	313	1	1	3	6	8
512732	554	3	8	3	70	331	0	1	3	6	8
517098	555	4	8	3	70	136	0	1	3	6	8
520887	556	5	8	1	70	222	0	1	3	6	8
523996	557	6	8	1	70	191	1	1	3	6	8
528574	558	7	8	1	70	236	0	1	3	6	8
533911	559	8	8	1	70	259	0	1	3	6	8
536749	560	9	8	8	70	215	0	1	3	6	8
541659	561	10	8	8	70	183	1	1	3	6	8
545281	562	11	8	8	70	198	1	1	3	6	8
546878	563	12	8	8	70	311	0	1	3	6	8
549427	564	1	6	8	70	279	0	1	3	6	8
551304	565	2	6	8	70	135	0	1	3	6	8
553994	566	3	6	8	70	151	1	1	3	6	8
555387	567	4	6	8	70	279	0	1	3	6	8
558852	568	5	6	8	70	285	0	1	3	6	8
561580	569	6	6	6	70	144	1	1	3	6	8
564318	570	7	6	6	70	295	1	1	3	6	8
568827	571	8	6	6	70	233	0	1	3	6	8
573102	572	9	6	6	70	310	1	1	3	6	8
576442	573	10	6	6	70	260	1	1	3	6	8
581776	574	11	6	6	70	214	0	1	3	6	8
585379	575	12	6	6	70	381	1	1	3	6	8
590595	576	13	6	6	70	280	1	1	3	6	8
595735	577	14	6	6	70	252	1	1	3	6	8
599004	578	15	6	6	70	314	1	1	3	6	8
601048	579	16	6	6	70	478	1	1	3	6	8
602913	580	17	6	6	70	607	1	1	3	6	8
604641	581	18	6	6	70	342	0	1	3	6	8
609889	582	19	6	6	70	265	1	1	3	6	8
611958	583	20	6	6	70	248	1	1	3	6	8
616229	584	21	6	6	70	281	1	1	3	6	8
617804	585	1	1	6	70	401	0	1	3	6	8
622090	586	2	1	6	70	180	0	1	3	6	8
624898	587	3	1	3	70	323	0	1	3	6	8
628725	588	4	1	3	70	215	1	1	3	6	8
631763	589	5	1	3	70	379	1	1	3	6	8
634407	590	6	1	3	70	448	0	1	3	6	8
639935	591	7	1	3	70	206	1	1	3	6	8
645254	592	8	1	3	70	221	0	1	3	6	8
646718	593	9	1	3	70	281	0	1	3	6	8
651558	594	1	3	1	70	156	0	1	3	6	8
653036	595	2	3	1	70	231	1	1	3	6	8
657095	596	3	3	1	70	233	0	1	3	6	8
662353	597	4	3	1	70	243	0	1	3	6	8
664450	598	5	3	8	70	269	0	1	3	6	8
669504	599	6	3	8	70	85	0	1	3	6	8
673199	600	7	3	6	70	183	0	1	3	6	8
