# Supplementary material for: Control of entropy in neural models of environmental state
Source: eLife. 2019 Feb 28;8:e39404. doi: 10.7554/eLife.39404 (PMC6395063; doi:10.7554/eLife.39404)
Supplement: Source code 1. [file elife-39404-code1.zip › model_for_eLife/data/fMRI/behavioural_data_s19_run4]

5012	601	1	6	3	90	1391	1	2	3	6	7
9943	602	2	6	3	90	191	1	2	3	6	7
15135	603	3	6	3	90	211	0	2	3	6	7
17159	604	4	6	3	90	287	0	2	3	6	7
19718	605	5	6	2	90	215	0	2	3	6	7
24866	606	6	6	2	90	261	0	2	3	6	7
28634	607	7	6	6	90	189	1	2	3	6	7
32499	608	8	6	6	90	186	1	2	3	6	7
35691	609	9	6	6	90	265	1	2	3	6	7
38027	610	10	6	6	90	287	1	2	3	6	7
43027	611	11	6	6	90	158	1	2	3	6	7
47319	612	12	6	6	90	236	1	2	3	6	7
51436	613	13	6	6	90	119	1	2	3	6	7
54726	614	14	6	6	90	480	1	2	3	6	7
59730	615	15	6	6	90	157	1	2	3	6	7
63534	616	16	6	6	90	384	1	2	3	6	7
68965	617	17	6	6	90	329	1	2	3	6	7
73973	618	18	6	6	90	132	1	2	3	6	7
76498	619	19	6	6	90	231	0	2	3	6	7
79714	620	20	6	6	90	181	1	2	3	6	7
81920	621	21	6	6	90	283	0	2	3	6	7
86321	622	22	6	7	90	344	0	2	3	6	7
90390	623	1	2	7	70	454	0	2	3	6	7
95014	624	2	2	3	70	248	0	2	3	6	7
99916	625	3	2	3	70	224	0	2	3	6	7
101549	626	4	2	2	70	222	0	2	3	6	7
106063	627	5	2	2	70	157	1	2	3	6	7
110841	628	6	2	2	70	235	1	2	3	6	7
114938	629	7	2	2	70	244	0	2	3	6	7
116382	630	8	2	2	70	289	0	2	3	6	7
120968	631	9	2	6	70	212	0	2	3	6	7
126016	632	10	2	6	70	119	0	2	3	6	7
130427	633	11	2	7	70	410	0	2	3	6	7
135706	634	12	2	7	70	470	0	2	3	6	7
137812	635	13	2	3	70	286	0	2	3	6	7
139544	636	14	2	3	70	231	0	2	3	6	7
144365	637	15	2	2	70	195	0	2	3	6	7
147994	638	16	2	2	70	239	1	2	3	6	7
152037	639	17	2	2	70	426	0	2	3	6	7
155098	640	18	2	2	70	262	1	2	3	6	7
157321	641	19	2	2	70	314	1	2	3	6	7
159708	642	20	2	2	70	233	1	2	3	6	7
161412	643	21	2	2	70	284	1	2	3	6	7
166236	644	22	2	2	70	183	0	2	3	6	7
168897	645	1	6	2	90	426	0	2	3	6	7
171515	646	2	6	2	90	288	0	2	3	6	7
173700	647	3	6	3	90	207	0	2	3	6	7
176103	648	4	6	3	90	197	0	2	3	6	7
179753	649	5	6	6	90	282	1	2	3	6	7
181370	650	6	6	6	90	315	1	2	3	6	7
186208	651	7	6	6	90	161	1	2	3	6	7
190474	652	8	6	6	90	279	1	2	3	6	7
193456	653	9	6	6	90	327	1	2	3	6	7
198250	654	10	6	6	90	219	1	2	3	6	7
201356	655	11	6	6	90	286	1	2	3	6	7
204996	656	12	6	6	90	375	1	2	3	6	7
209502	657	13	6	6	90	397	1	2	3	6	7
212382	658	14	6	6	90	273	1	2	3	6	7
213868	659	15	6	6	90	173	1	2	3	6	7
215289	660	16	6	6	90	301	1	2	3	6	7
218262	661	17	6	6	90	457	1	2	3	6	7
222214	662	18	6	6	90	172	1	2	3	6	7
225160	663	19	6	6	90	251	0	2	3	6	7
229805	664	20	6	7	90	387	0	2	3	6	7
233150	665	21	6	7	90	443	0	2	3	6	7
236787	666	1	7	3	90	257	0	2	3	6	7
239342	667	2	7	3	90	433	0	2	3	6	7
243118	668	3	7	2	90	175	0	2	3	6	7
248020	669	4	7	2	90	359	0	2	3	6	7
251972	670	5	7	3	90	269	0	2	3	6	7
255137	671	6	7	3	90	580	0	2	3	6	7
258282	672	7	7	6	90	320	0	2	3	6	7
260540	673	8	7	6	90	241	1	2	3	6	7
265197	674	9	7	6	90	242	0	2	3	6	7
267262	675	10	7	6	90	269	0	2	3	6	7
271517	676	11	7	7	90	419	0	2	3	6	7
273257	677	12	7	7	90	542	1	2	3	6	7
277941	678	13	7	7	90	423	1	2	3	6	7
282599	679	14	7	7	90	439	1	2	3	6	7
287586	680	15	7	7	90	583	1	2	3	6	7
290169	681	16	7	7	90	613	1	2	3	6	7
293589	682	17	7	7	90	489	1	2	3	6	7
295594	683	18	7	7	90	554	1	2	3	6	7
300294	684	19	7	7	90	370	1	2	3	6	7
303142	685	20	7	7	90	376	0	2	3	6	7
305905	686	21	7	7	90	451	1	2	3	6	7
310909	687	22	7	7	90	449	1	2	3	6	7
314211	688	23	7	7	90	504	1	2	3	6	7
318964	689	24	7	7	90	426	1	2	3	6	7
323540	690	25	7	7	90	501	1	2	3	6	7
326045	691	26	7	7	90	441	1	2	3	6	7
328233	692	27	7	7	90	483	1	2	3	6	7
330610	693	28	7	7	90	647	1	2	3	6	7
333298	694	29	7	7	90	422	1	2	3	6	7
336589	695	1	2	7	70	370	0	2	3	6	7
339488	696	2	2	7	70	500	1	2	3	6	7
344108	697	3	2	7	70	503	0	2	3	6	7
346308	698	4	2	7	70	550	0	2	3	6	7
349990	699	5	2	2	70	79	0	2	3	6	7
351486	700	6	2	2	70	515	1	2	3	6	7
353781	701	7	2	2	70	349	0	2	3	6	7
356902	702	8	2	2	70	206	1	2	3	6	7
358300	703	9	2	2	70	428	0	2	3	6	7
363336	704	10	2	2	70	62	1	2	3	6	7
367280	705	11	2	2	70	294	1	2	3	6	7
372198	706	12	2	2	70	261	0	2	3	6	7
375932	707	13	2	2	70	229	0	2	3	6	7
378094	708	14	2	3	70	501	0	2	3	6	7
382240	709	15	2	3	70	380	0	2	3	6	7
385852	710	16	2	6	70	191	0	2	3	6	7
391011	711	17	2	6	70	193	0	2	3	6	7
396172	712	18	2	7	70	461	0	2	3	6	7
400512	713	19	2	7	70	467	0	2	3	6	7
402970	714	20	2	7	70	428	0	2	3	6	7
408031	715	21	2	6	70	172	0	2	3	6	7
410366	716	22	2	6	70	631	0	2	3	6	7
414702	717	23	2	6	70	186	0	2	3	6	7
416435	718	24	2	3	70	337	0	2	3	6	7
420549	719	1	6	3	70	193	0	2	3	6	7
423501	720	2	6	3	70	400	0	2	3	6	7
425207	721	3	6	2	70	547	0	2	3	6	7
428334	722	4	6	2	70	140	1	2	3	6	7
432631	723	5	6	2	70	508	0	2	3	6	7
434885	724	6	6	2	70	264	0	2	3	6	7
436898	725	7	6	2	70	310	1	2	3	6	7
441581	726	8	6	2	70	247	0	2	3	6	7
444660	727	9	6	2	70	314	0	2	3	6	7
449751	728	10	6	6	70	228	1	2	3	6	7
452138	729	11	6	6	70	291	1	2	3	6	7
455413	730	12	6	6	70	284	1	2	3	6	7
457733	731	13	6	6	70	277	0	2	3	6	7
462286	732	14	6	6	70	309	0	2	3	6	7
466596	733	15	6	6	70	215	1	2	3	6	7
468308	734	16	6	6	70	297	1	2	3	6	7
472702	735	17	6	6	70	177	1	2	3	6	7
476098	736	18	6	6	70	287	0	2	3	6	7
480655	737	19	6	6	70	237	0	2	3	6	7
484703	738	20	6	7	70	742	0	2	3	6	7
487934	739	21	6	7	70	577	0	2	3	6	7
491283	740	1	7	3	90	204	1	2	3	6	7
493900	741	2	7	3	90	289	0	2	3	6	7
495971	742	3	7	3	90	525	0	2	3	6	7
501027	743	4	7	3	90	119	1	2	3	6	7
505281	744	5	7	3	90	249	0	2	3	6	7
507713	745	6	7	3	90	310	0	2	3	6	7
511588	746	7	7	3	90	224	0	2	3	6	7
515568	747	8	7	3	90	222	0	2	3	6	7
518588	748	9	7	3	90	187	1	2	3	6	7
520019	749	10	7	3	90	376	0	2	3	6	7
525206	750	11	7	3	90	197	0	2	3	6	7
529454	751	12	7	3	90	558	0	2	3	6	7
534100	752	13	7	3	90	273	0	2	3	6	7
536769	753	14	7	2	90	324	0	2	3	6	7
541703	754	15	7	2	90	315	0	2	3	6	7
546841	755	16	7	6	90	172	1	2	3	6	7
548426	756	17	7	6	90	317	0	2	3	6	7
551981	757	18	7	6	90	243	1	2	3	6	7
553670	758	19	7	6	90	343	0	2	3	6	7
555158	759	20	7	6	90	428	0	2	3	6	7
559663	760	21	7	7	90	519	1	2	3	6	7
564817	761	22	7	7	90	725	1	2	3	6	7
568832	762	23	7	7	90	748	1	2	3	6	7
571118	763	24	7	7	90	730	1	2	3	6	7
576693	764	1	3	7	70	524	0	2	3	6	7
578437	765	2	3	7	70	640	0	2	3	6	7
581218	766	3	3	7	70	666	1	2	3	6	7
584393	767	4	3	7	70	636	1	2	3	6	7
586506	768	5	3	7	70	934	1	2	3	6	7
589612	769	6	3	7	70	605	0	2	3	6	7
592853	770	7	3	7	70	555	0	2	3	6	7
596202	771	8	3	2	70	204	0	2	3	6	7
599800	772	9	3	2	70	337	0	2	3	6	7
602375	773	10	3	2	70	320	1	2	3	6	7
604241	774	11	3	2	70	452	0	2	3	6	7
609201	775	12	3	2	70	306	1	2	3	6	7
610815	776	13	3	2	70	400	0	2	3	6	7
612961	777	14	3	2	70	409	0	2	3	6	7
616808	778	15	3	3	70	171	1	2	3	6	7
620674	779	16	3	3	70	286	0	2	3	6	7
623313	780	17	3	3	70	410	0	2	3	6	7
627411	781	18	3	6	70	205	0	2	3	6	7
629428	782	19	3	6	70	298	1	2	3	6	7
631508	783	20	3	6	70	264	0	2	3	6	7
636406	784	21	3	6	70	272	0	2	3	6	7
639917	785	22	3	7	70	668	0	2	3	6	7
644265	786	23	3	7	70	851	0	2	3	6	7
649073	787	24	3	2	70	239	1	2	3	6	7
651248	788	25	3	2	70	439	0	2	3	6	7
655144	789	26	3	2	70	240	0	2	3	6	7
657538	790	1	2	2	70	270	1	2	3	6	7
660105	791	2	2	2	70	182	0	2	3	6	7
663884	792	3	2	2	70	211	1	2	3	6	7
668661	793	4	2	2	70	249	1	2	3	6	7
672462	794	5	2	2	70	262	1	2	3	6	7
674834	795	6	2	2	70	365	1	2	3	6	7
678050	796	7	2	2	70	322	0	2	3	6	7
682266	797	8	2	2	70	310	1	2	3	6	7
686632	798	9	2	2	70	332	0	2	3	6	7
688860	799	10	2	2	70	345	0	2	3	6	7
694112	800	11	2	2	70	347	1	2	3	6	7
