# Supplementary material for: Control of entropy in neural models of environmental state
Source: eLife. 2019 Feb 28;8:e39404. doi: 10.7554/eLife.39404 (PMC6395063; doi:10.7554/eLife.39404)
Supplement: Source code 1. [file elife-39404-code1.zip › model_for_eLife/data/fMRI/behavioural_data_s21_run1]

5009	1	0	1	4	90	2037	1	1	4	5	8
8418	2	1	1	4	90	779	0	1	4	5	8
11015	3	2	1	5	90	319	0	1	4	5	8
12490	4	3	1	4	90	661	0	1	4	5	8
15454	5	4	1	1	90	156	1	1	4	5	8
18807	6	5	1	1	90	195	0	1	4	5	8
21859	7	6	1	1	90	158	1	1	4	5	8
23821	8	7	1	1	90	447	1	1	4	5	8
28140	9	8	1	1	90	558	1	1	4	5	8
32599	10	9	1	1	90	471	1	1	4	5	8
35375	11	10	1	1	90	598	1	1	4	5	8
39426	12	11	1	1	90	209	1	1	4	5	8
42403	13	12	1	1	90	392	1	1	4	5	8
45191	14	13	1	1	90	358	1	1	4	5	8
48297	15	14	1	1	90	215	1	1	4	5	8
50463	16	15	1	1	90	440	1	1	4	5	8
55154	17	16	1	1	90	336	1	1	4	5	8
56788	18	17	1	1	90	653	1	1	4	5	8
61026	19	18	1	1	90	184	1	1	4	5	8
65366	20	19	1	1	90	256	1	1	4	5	8
69076	21	20	1	1	90	200	1	1	4	5	8
73806	22	21	1	1	90	471	1	1	4	5	8
77202	23	22	1	1	90	357	1	1	4	5	8
81363	24	23	1	1	90	211	0	1	4	5	8
86502	25	24	1	1	90	169	1	1	4	5	8
91377	26	25	1	1	90	274	0	1	4	5	8
94430	27	1	5	1	90	1773	0	1	4	5	8
97979	28	2	5	8	90	635	0	1	4	5	8
101435	29	3	5	5	90	179	1	1	4	5	8
105035	30	4	5	5	90	146	1	1	4	5	8
106985	31	5	5	5	90	368	1	1	4	5	8
112357	32	6	5	5	90	198	1	1	4	5	8
113933	33	7	5	5	90	405	1	1	4	5	8
118258	34	8	5	5	90	219	1	1	4	5	8
122729	35	9	5	5	90	273	1	1	4	5	8
127544	36	10	5	5	90	289	1	1	4	5	8
129113	37	11	5	5	90	429	1	1	4	5	8
132980	38	12	5	5	90	258	1	1	4	5	8
136368	39	13	5	5	90	261	1	1	4	5	8
139875	40	14	5	5	90	204	1	1	4	5	8
143192	41	15	5	5	90	223	1	1	4	5	8
148140	42	16	5	5	90	222	1	1	4	5	8
149699	43	17	5	5	90	518	1	1	4	5	8
152675	44	18	5	5	90	164	1	1	4	5	8
157195	45	19	5	5	90	199	1	1	4	5	8
160978	46	20	5	5	90	203	0	1	4	5	8
162476	47	21	5	5	90	464	1	1	4	5	8
164454	48	22	5	5	90	178	1	1	4	5	8
169576	49	23	5	5	90	178	1	1	4	5	8
172717	50	24	5	5	90	257	1	1	4	5	8
177292	51	25	5	5	90	320	1	1	4	5	8
181386	52	26	5	5	90	322	1	1	4	5	8
184411	53	1	1	5	90	265	0	1	4	5	8
188404	54	2	1	5	90	316	0	1	4	5	8
191942	55	3	1	5	90	283	0	1	4	5	8
194305	56	4	1	4	90	156	0	1	4	5	8
198377	57	5	1	1	90	493	1	1	4	5	8
203796	58	6	1	1	90	200	0	1	4	5	8
208277	59	7	1	1	90	153	1	1	4	5	8
210792	60	8	1	1	90	259	1	1	4	5	8
215128	61	9	1	1	90	178	1	1	4	5	8
217800	62	10	1	1	90	229	0	1	4	5	8
221831	63	11	1	1	90	177	1	1	4	5	8
226489	64	12	1	1	90	171	1	1	4	5	8
228996	65	13	1	1	90	333	1	1	4	5	8
233149	66	1	5	1	70	475	0	1	4	5	8
234930	67	2	5	2	70	427	9	1	4	5	8
237654	68	3	5	1	70	204	0	1	4	5	8
241074	69	4	5	8	70	569	0	1	4	5	8
243887	70	5	5	8	70	458	0	1	4	5	8
248395	71	6	5	4	70	86	0	1	4	5	8
250340	72	7	5	4	70	311	0	1	4	5	8
254008	73	8	5	5	70	119	0	1	4	5	8
257133	74	9	5	5	70	138	1	1	4	5	8
260244	75	10	5	5	70	100	1	1	4	5	8
263422	76	11	5	5	70	151	1	1	4	5	8
265286	77	12	5	5	70	291	1	1	4	5	8
267233	78	13	5	5	70	169	1	1	4	5	8
269689	79	14	5	5	70	291	1	1	4	5	8
271143	80	15	5	5	70	303	1	1	4	5	8
275351	81	16	5	5	70	359	1	1	4	5	8
278571	82	17	5	5	70	197	1	1	4	5	8
283333	83	18	5	5	70	238	1	1	4	5	8
287619	84	19	5	5	70	338	0	1	4	5	8
291176	85	20	5	5	70	322	1	1	4	5	8
292756	86	21	5	5	70	382	1	1	4	5	8
294416	87	22	5	5	70	185	1	1	4	5	8
299600	88	23	5	5	70	214	0	1	4	5	8
301584	89	1	8	5	70	282	0	1	4	5	8
304248	90	2	8	4	70	168	1	1	4	5	8
308947	91	3	8	4	70	152	1	1	4	5	8
311380	92	4	8	4	70	213	0	1	4	5	8
314336	93	5	8	4	70	139	1	1	4	5	8
317613	94	6	8	4	70	109	0	1	4	5	8
321973	95	7	8	4	70	84	0	1	4	5	8
325881	96	8	8	1	70	149	0	1	4	5	8
327529	97	9	8	8	70	411	1	1	4	5	8
329163	98	10	8	8	70	192	1	1	4	5	8
331843	99	11	8	8	70	152	1	1	4	5	8
335883	100	12	8	8	70	182	1	1	4	5	8
339541	101	13	8	8	70	94	1	1	4	5	8
342587	102	14	8	8	70	200	1	1	4	5	8
346065	103	15	8	8	70	283	1	1	4	5	8
349564	104	16	8	8	70	217	1	1	4	5	8
351482	105	17	8	8	70	431	1	1	4	5	8
355465	106	18	8	8	70	294	1	1	4	5	8
360512	107	19	8	8	70	466	1	1	4	5	8
363127	108	20	8	8	70	653	0	1	4	5	8
368397	109	21	8	8	70	197	1	1	4	5	8
371212	110	22	8	8	70	314	1	1	4	5	8
373226	111	23	8	8	70	706	1	1	4	5	8
377777	112	24	8	8	70	200	1	1	4	5	8
382054	113	25	8	8	70	192	1	1	4	5	8
384505	114	26	8	8	70	353	1	1	4	5	8
389699	115	27	8	8	70	205	1	1	4	5	8
391194	116	28	8	8	70	331	0	1	4	5	8
394588	117	29	8	8	70	574	1	1	4	5	8
396628	118	1	5	8	90	349	0	1	4	5	8
400436	119	2	5	1	90	243	1	1	4	5	8
405173	120	3	5	1	90	330	0	1	4	5	8
409884	121	4	5	1	90	178	1	1	4	5	8
413562	122	5	5	1	90	180	0	1	4	5	8
415281	123	6	5	4	90	262	1	1	4	5	8
417535	124	7	5	4	90	186	1	1	4	5	8
419959	125	8	5	4	90	120	0	1	4	5	8
423644	126	9	5	4	90	161	0	1	4	5	8
426609	127	10	5	4	90	135	0	1	4	5	8
430150	128	11	5	5	90	181	1	1	4	5	8
433386	129	12	5	5	90	156	1	1	4	5	8
435593	130	13	5	5	90	233	1	1	4	5	8
438784	131	14	5	5	90	124	1	1	4	5	8
441111	132	15	5	5	90	181	1	1	4	5	8
445891	133	16	5	5	90	188	1	1	4	5	8
451183	134	17	5	5	90	102	1	1	4	5	8
453405	135	18	5	5	90	361	0	1	4	5	8
456338	136	19	5	5	90	192	1	1	4	5	8
461402	137	20	5	5	90	253	1	1	4	5	8
465290	138	21	5	5	90	173	1	1	4	5	8
467602	139	22	5	5	90	370	1	1	4	5	8
470435	140	23	5	5	90	210	1	1	4	5	8
475587	141	24	5	5	90	223	1	1	4	5	8
477669	142	25	5	5	90	377	1	1	4	5	8
483006	143	26	5	5	90	360	1	1	4	5	8
488239	144	27	5	5	90	401	0	1	4	5	8
492563	145	28	5	5	90	302	1	1	4	5	8
496465	146	1	4	5	70	815	0	1	4	5	8
499630	147	2	4	5	70	335	1	1	4	5	8
502490	148	3	4	5	70	211	0	1	4	5	8
506102	149	4	4	5	70	170	0	1	4	5	8
509940	150	5	4	8	70	171	0	1	4	5	8
511248	151	6	4	1	70	299	1	1	4	5	8
515996	152	7	4	1	70	138	0	1	4	5	8
519936	153	8	4	1	70	161	0	1	4	5	8
522576	154	9	4	4	70	173	1	1	4	5	8
525005	155	10	4	4	70	210	0	1	4	5	8
527304	156	11	4	4	70	204	1	1	4	5	8
530666	157	12	4	4	70	227	1	1	4	5	8
532465	158	13	4	4	70	266	1	1	4	5	8
537178	159	14	4	4	70	202	1	1	4	5	8
541705	160	15	4	4	70	160	1	1	4	5	8
545319	161	16	4	4	70	445	0	1	4	5	8
547940	162	17	4	4	70	306	1	1	4	5	8
550779	163	18	4	4	70	199	1	1	4	5	8
555743	164	19	4	4	70	268	0	1	4	5	8
559221	165	20	4	4	70	198	0	1	4	5	8
563299	166	21	4	8	70	300	0	1	4	5	8
565721	167	22	4	5	70	333	1	1	4	5	8
570115	168	23	4	5	70	284	0	1	4	5	8
572436	169	24	4	5	70	341	0	1	4	5	8
574253	170	25	4	1	70	329	0	1	4	5	8
576916	171	26	4	1	70	197	1	1	4	5	8
580170	172	1	8	1	90	312	0	1	4	5	8
581708	173	2	8	8	90	506	0	1	4	5	8
584548	174	3	8	1	90	453	1	1	4	5	8
590074	175	4	8	1	90	148	0	1	4	5	8
592642	176	5	8	1	90	227	0	1	4	5	8
597345	177	6	8	4	90	180	0	1	4	5	8
601836	178	7	8	4	90	156	0	1	4	5	8
604441	179	8	8	8	90	247	1	1	4	5	8
608210	180	9	8	8	90	190	1	1	4	5	8
611353	181	10	8	8	90	170	1	1	4	5	8
614151	182	11	8	8	90	211	1	1	4	5	8
616230	183	12	8	8	90	266	1	1	4	5	8
619419	184	13	8	8	90	253	1	1	4	5	8
623512	185	14	8	8	90	204	0	1	4	5	8
626136	186	15	8	8	90	306	1	1	4	5	8
630828	187	16	8	8	90	237	1	1	4	5	8
632301	188	17	8	8	90	439	1	1	4	5	8
635972	189	1	1	8	70	238	0	1	4	5	8
639525	190	2	1	8	70	268	0	1	4	5	8
643881	191	3	1	5	70	284	0	1	4	5	8
648645	192	4	1	4	70	127	1	1	4	5	8
653292	193	5	1	4	70	106	0	1	4	5	8
656220	194	6	1	4	70	137	0	1	4	5	8
659890	195	7	1	1	70	179	1	1	4	5	8
663456	196	8	1	1	70	450	1	1	4	5	8
666474	197	9	1	1	70	223	0	1	4	5	8
668061	198	10	1	1	70	839	0	1	4	5	8
671439	199	11	1	1	70	253	1	1	4	5	8
675767	200	12	1	1	70	580	1	1	4	5	8
