# Supplementary material for: Control of entropy in neural models of environmental state
Source: eLife. 2019 Feb 28;8:e39404. doi: 10.7554/eLife.39404 (PMC6395063; doi:10.7554/eLife.39404)
Supplement: Source code 1. [file elife-39404-code1.zip › model_for_eLife/data/fMRI/behavioural_data_s21_run2]

5013	201	1	4	4	70	2799	1	2	4	5	7
12300	202	2	4	4	70	79	0	2	4	5	7
15003	203	3	4	4	70	136	0	2	4	5	7
16435	204	4	4	5	70	242	1	2	4	5	7
19410	205	5	4	5	70	158	0	2	4	5	7
21371	206	6	4	5	70	175	0	2	4	5	7
25007	207	7	4	2	70	240	0	2	4	5	7
28752	208	8	4	2	70	143	1	2	4	5	7
31408	209	9	4	2	70	195	0	2	4	5	7
34370	210	10	4	7	70	174	1	2	4	5	7
36628	211	11	4	7	70	209	0	2	4	5	7
39184	212	12	4	7	70	288	0	2	4	5	7
41582	213	13	4	2	70	140	1	2	4	5	7
43719	214	14	4	2	70	285	0	2	4	5	7
46512	215	15	4	2	70	155	0	2	4	5	7
48192	216	16	4	4	70	191	1	2	4	5	7
52380	217	1	5	4	90	116	0	2	4	5	7
54364	218	2	5	4	90	187	0	2	4	5	7
59438	219	3	5	5	90	227	1	2	4	5	7
63938	220	4	5	5	90	189	1	2	4	5	7
67955	221	5	5	5	90	214	1	2	4	5	7
72234	222	6	5	5	90	215	0	2	4	5	7
74741	223	7	5	5	90	329	1	2	4	5	7
79337	224	8	5	5	90	266	1	2	4	5	7
81220	225	9	5	5	90	619	1	2	4	5	7
86178	226	10	5	5	90	219	1	2	4	5	7
88843	227	11	5	5	90	398	0	2	4	5	7
93178	228	12	5	5	90	257	1	2	4	5	7
94951	229	13	5	5	90	329	1	2	4	5	7
96514	230	14	5	5	90	199	1	2	4	5	7
100680	231	15	5	5	90	394	1	2	4	5	7
106031	232	16	5	5	90	315	1	2	4	5	7
110380	233	17	5	5	90	472	1	2	4	5	7
115827	234	18	5	5	90	312	0	2	4	5	7
119873	235	19	5	5	90	268	1	2	4	5	7
121674	236	1	4	5	90	752	0	2	4	5	7
125884	237	2	4	5	90	204	0	2	4	5	7
130346	238	3	4	4	90	175	1	2	4	5	7
132519	239	4	4	4	90	262	1	2	4	5	7
135247	240	5	4	4	90	408	1	2	4	5	7
140698	241	6	4	4	90	289	1	2	4	5	7
143328	242	7	4	4	90	582	0	2	4	5	7
148666	243	8	4	4	90	172	1	2	4	5	7
151471	244	9	4	4	90	226	1	2	4	5	7
156003	245	10	4	4	90	121	1	2	4	5	7
159875	246	11	4	4	90	139	0	2	4	5	7
163415	247	12	4	4	90	667	1	2	4	5	7
168203	248	13	4	4	90	232	1	2	4	5	7
171695	249	14	4	4	90	249	1	2	4	5	7
174798	250	15	4	4	90	259	1	2	4	5	7
177254	251	1	2	4	90	269	1	2	4	5	7
179956	252	2	2	4	90	255	0	2	4	5	7
183935	253	3	2	4	90	221	0	2	4	5	7
185583	254	4	2	2	90	306	1	2	4	5	7
188122	255	5	2	2	90	227	1	2	4	5	7
192866	256	6	2	2	90	177	1	2	4	5	7
195012	257	7	2	2	90	418	1	2	4	5	7
197176	258	8	2	2	90	489	1	2	4	5	7
200384	259	9	2	2	90	535	0	2	4	5	7
205554	260	10	2	2	90	220	0	2	4	5	7
207653	261	11	2	8	90	765	9	2	4	5	7
211406	262	12	2	7	90	301	1	2	4	5	7
215294	263	13	2	7	90	194	0	2	4	5	7
219301	264	14	2	7	90	199	0	2	4	5	7
224387	265	15	2	4	90	148	0	2	4	5	7
228902	266	16	2	5	90	151	0	2	4	5	7
233840	267	17	2	2	90	145	1	2	4	5	7
235635	268	18	2	2	90	224	1	2	4	5	7
240683	269	19	2	2	90	226	1	2	4	5	7
245742	270	20	2	2	90	460	1	2	4	5	7
250771	271	21	2	2	90	287	1	2	4	5	7
255928	272	22	2	2	90	173	1	2	4	5	7
257563	273	1	7	2	90	1610	0	2	4	5	7
261936	274	2	7	2	90	191	0	2	4	5	7
264873	275	3	7	5	90	571	1	2	4	5	7
268597	276	4	7	5	90	187	0	2	4	5	7
272192	277	5	7	5	90	249	0	2	4	5	7
274020	278	6	7	7	90	595	1	2	4	5	7
278533	279	7	7	7	90	167	1	2	4	5	7
283430	280	8	7	7	90	172	0	2	4	5	7
288120	281	9	7	7	90	638	1	2	4	5	7
290617	282	10	7	7	90	416	1	2	4	5	7
295492	283	11	7	7	90	301	0	2	4	5	7
300199	284	12	7	7	90	165	1	2	4	5	7
301892	285	13	7	7	90	1095	1	2	4	5	7
307184	286	14	7	7	90	205	1	2	4	5	7
311830	287	15	7	7	90	198	1	2	4	5	7
316481	288	16	7	7	90	120	0	2	4	5	7
319053	289	17	7	7	90	310	1	2	4	5	7
322615	290	18	7	7	90	321	1	2	4	5	7
324205	291	19	7	7	90	827	1	2	4	5	7
327121	292	20	7	7	90	293	1	2	4	5	7
329253	293	1	4	7	90	296	1	2	4	5	7
333847	294	2	4	7	90	285	0	2	4	5	7
336710	295	3	4	7	90	281	0	2	4	5	7
342015	296	4	4	4	90	198	1	2	4	5	7
344687	297	5	4	4	90	201	1	2	4	5	7
349718	298	6	4	4	90	187	1	2	4	5	7
353092	299	7	4	4	90	145	1	2	4	5	7
356768	300	8	4	4	90	291	0	2	4	5	7
359689	301	9	4	4	90	324	1	2	4	5	7
364087	302	10	4	4	90	320	1	2	4	5	7
367216	303	11	4	4	90	329	1	2	4	5	7
369522	304	12	4	4	90	379	1	2	4	5	7
371069	305	13	4	4	90	372	1	2	4	5	7
374517	306	14	4	4	90	375	1	2	4	5	7
377320	307	15	4	4	90	557	1	2	4	5	7
381587	308	16	4	4	90	295	0	2	4	5	7
384603	309	17	4	4	90	572	1	2	4	5	7
387178	310	18	4	4	90	611	1	2	4	5	7
389298	311	19	4	4	90	725	1	2	4	5	7
394090	312	20	4	4	90	249	0	2	4	5	7
398421	313	21	4	4	90	273	1	2	4	5	7
401793	314	22	4	4	90	207	1	2	4	5	7
406857	315	1	5	4	70	167	0	2	4	5	7
411148	316	2	5	4	70	233	1	2	4	5	7
413561	317	3	5	4	70	358	1	2	4	5	7
417156	318	4	5	4	70	124	0	2	4	5	7
422222	319	5	5	4	70	365	0	2	4	5	7
424742	320	6	5	5	70	214	1	2	4	5	7
428353	321	7	5	5	70	219	1	2	4	5	7
429805	322	8	5	5	70	404	1	2	4	5	7
434870	323	9	5	5	70	329	0	2	4	5	7
439280	324	10	5	5	70	227	0	2	4	5	7
441402	325	11	5	5	70	367	0	2	4	5	7
443659	326	12	5	2	70	251	0	2	4	5	7
447507	327	13	5	7	70	194	0	2	4	5	7
449845	328	14	5	7	70	184	0	2	4	5	7
454552	329	15	5	2	70	239	1	2	4	5	7
457853	330	16	5	2	70	168	0	2	4	5	7
460857	331	17	5	2	70	157	0	2	4	5	7
463444	332	18	5	4	70	132	1	2	4	5	7
468646	333	19	5	4	70	319	0	2	4	5	7
471431	334	20	5	4	70	326	0	2	4	5	7
476578	335	21	5	5	70	175	1	2	4	5	7
479662	336	22	5	5	70	760	1	2	4	5	7
482547	337	23	5	5	70	314	1	2	4	5	7
485024	338	24	5	5	70	205	0	2	4	5	7
488166	339	25	5	5	70	233	1	2	4	5	7
489845	340	26	5	5	70	1146	1	2	4	5	7
495306	341	1	2	5	70	220	1	2	4	5	7
500300	342	2	2	5	70	297	1	2	4	5	7
505020	343	3	2	5	70	270	0	2	4	5	7
509773	344	4	2	5	70	238	0	2	4	5	7
513749	345	5	2	7	70	453	0	2	4	5	7
515546	346	6	2	2	70	423	0	2	4	5	7
518021	347	7	2	4	70	258	0	2	4	5	7
521176	348	8	2	7	70	229	0	2	4	5	7
523017	349	9	2	2	70	909	1	2	4	5	7
528035	350	10	2	2	70	136	1	2	4	5	7
533173	351	11	2	2	70	247	1	2	4	5	7
538437	352	12	2	2	70	305	1	2	4	5	7
543109	353	13	2	2	70	298	1	2	4	5	7
548079	354	14	2	2	70	400	0	2	4	5	7
550320	355	15	2	2	70	676	1	2	4	5	7
554626	356	16	2	2	70	220	1	2	4	5	7
558119	357	17	2	2	70	198	1	2	4	5	7
561336	358	18	2	2	70	155	0	2	4	5	7
566404	359	19	2	2	70	316	1	2	4	5	7
570988	360	20	2	2	70	185	0	2	4	5	7
574011	361	21	2	4	70	230	0	2	4	5	7
576906	362	1	5	5	90	142	1	2	4	5	7
581577	363	2	5	5	90	397	1	2	4	5	7
586163	364	3	5	5	90	278	1	2	4	5	7
590086	365	4	5	5	90	739	1	2	4	5	7
594723	366	5	5	5	90	219	1	2	4	5	7
597854	367	6	5	5	90	362	1	2	4	5	7
599409	368	7	5	5	90	331	1	2	4	5	7
604371	369	8	5	5	90	352	1	2	4	5	7
608674	370	9	5	5	90	335	1	2	4	5	7
613379	371	10	5	5	90	290	1	2	4	5	7
615543	372	11	5	5	90	488	1	2	4	5	7
618434	373	12	5	5	90	2507	1	2	4	5	7
625186	374	13	5	5	90	795	1	2	4	5	7
627399	375	14	5	5	90	1500	1	2	4	5	7
633874	376	15	5	5	90	601	1	2	4	5	7
635641	377	16	5	5	90	2052	1	2	4	5	7
641740	378	17	5	5	90	256	1	2	4	5	7
643155	379	18	5	5	90	956	1	2	4	5	7
646104	380	19	5	5	90	375	1	2	4	5	7
649550	381	20	5	5	90	244	1	2	4	5	7
652586	382	1	4	5	70	220	0	2	4	5	7
655989	383	2	4	5	70	159	0	2	4	5	7
659023	384	3	4	4	70	130	0	2	4	5	7
662909	385	4	4	2	70	243	1	2	4	5	7
665943	386	5	4	2	70	320	1	2	4	5	7
669729	387	6	4	2	70	206	0	2	4	5	7
673655	388	7	4	2	70	245	0	2	4	5	7
678377	389	8	4	7	70	220	0	2	4	5	7
682975	390	9	4	4	70	178	1	2	4	5	7
685902	391	10	4	4	70	314	0	2	4	5	7
690614	392	11	4	4	70	153	1	2	4	5	7
694613	393	12	4	4	70	406	1	2	4	5	7
697476	394	13	4	4	70	441	1	2	4	5	7
701696	395	14	4	4	70	285	1	2	4	5	7
703436	396	15	4	4	70	5838	0	2	4	5	7
710935	397	16	4	4	70	340	1	2	4	5	7
714845	398	17	4	4	70	157	0	2	4	5	7
716686	399	18	4	7	70	3232	0	2	4	5	7
723322	400	19	4	2	70	163	0	2	4	5	7
