# Supplementary material for: Control of entropy in neural models of environmental state
Source: eLife. 2019 Feb 28;8:e39404. doi: 10.7554/eLife.39404 (PMC6395063; doi:10.7554/eLife.39404)
Supplement: Source code 1. [file elife-39404-code1.zip › model_for_eLife/data/fMRI/behavioural_data_s21_run3]

5019	401	1	3	1	90	1926	0	1	3	6	8
9164	402	2	3	8	90	307	0	1	3	6	8
12776	403	3	3	3	90	146	1	1	3	6	8
16841	404	4	3	3	90	237	1	1	3	6	8
20164	405	5	3	3	90	205	1	1	3	6	8
25224	406	6	3	3	90	271	1	1	3	6	8
28780	407	7	3	3	90	406	1	1	3	6	8
34082	408	8	3	3	90	174	1	1	3	6	8
38005	409	9	3	3	90	246	1	1	3	6	8
39622	410	10	3	3	90	420	1	1	3	6	8
43519	411	11	3	3	90	213	1	1	3	6	8
48216	412	12	3	3	90	237	1	1	3	6	8
53509	413	13	3	3	90	300	1	1	3	6	8
58207	414	14	3	3	90	333	0	1	3	6	8
61948	415	15	3	3	90	484	1	1	3	6	8
66026	416	16	3	3	90	238	1	1	3	6	8
67862	417	17	3	3	90	835	1	1	3	6	8
69844	418	1	6	3	70	299	0	1	3	6	8
74642	419	2	6	3	70	151	0	1	3	6	8
79736	420	3	6	8	70	143	1	1	3	6	8
81025	421	4	6	8	70	244	0	1	3	6	8
85348	422	5	6	8	70	225	0	1	3	6	8
87932	423	6	6	1	70	225	0	1	3	6	8
89943	424	7	6	1	70	215	0	1	3	6	8
92941	425	8	6	6	70	177	1	1	3	6	8
97143	426	9	6	6	70	166	0	1	3	6	8
99452	427	10	6	6	70	303	0	1	3	6	8
103318	428	11	6	1	70	165	0	1	3	6	8
104629	429	12	6	3	70	1095	0	1	3	6	8
109108	430	13	6	8	70	954	0	1	3	6	8
115101	431	14	6	3	70	140	0	1	3	6	8
117004	432	15	6	1	70	535	0	1	3	6	8
122394	433	16	6	6	70	154	1	1	3	6	8
126883	434	17	6	6	70	206	1	1	3	6	8
131757	435	18	6	6	70	146	1	1	3	6	8
134450	436	1	1	6	70	400	0	1	3	6	8
137032	437	2	1	6	70	271	0	1	3	6	8
141407	438	3	1	6	70	234	1	1	3	6	8
144961	439	4	1	6	70	240	0	1	3	6	8
150122	440	5	1	6	70	198	0	1	3	6	8
154667	441	6	1	1	70	159	1	1	3	6	8
159797	442	7	1	1	70	189	1	1	3	6	8
164631	443	8	1	1	70	167	1	1	3	6	8
166228	444	9	1	1	70	743	0	1	3	6	8
169732	445	10	1	1	70	216	1	1	3	6	8
173047	446	11	1	1	70	153	0	1	3	6	8
177446	447	12	1	1	70	165	1	1	3	6	8
181477	448	13	1	1	70	129	1	1	3	6	8
184810	449	14	1	1	70	169	1	1	3	6	8
187404	450	15	1	1	70	175	1	1	3	6	8
189066	451	16	1	1	70	244	0	1	3	6	8
190910	452	17	1	1	70	288	1	1	3	6	8
194342	453	18	1	1	70	148	1	1	3	6	8
197427	454	1	6	1	70	150	0	1	3	6	8
202019	455	2	6	1	70	131	0	1	3	6	8
205523	456	3	6	8	70	172	0	1	3	6	8
208180	457	4	6	8	70	507	0	1	3	6	8
213728	458	5	6	3	70	182	0	1	3	6	8
216428	459	6	6	3	70	263	0	1	3	6	8
221057	460	7	6	6	70	221	0	1	3	6	8
225446	461	8	6	6	70	420	0	1	3	6	8
230508	462	9	6	1	70	177	0	1	3	6	8
233244	463	10	6	1	70	225	0	1	3	6	8
238183	464	11	6	8	70	115	1	1	3	6	8
243103	465	12	6	8	70	290	0	1	3	6	8
245293	466	13	6	8	70	463	1	1	3	6	8
250189	467	14	6	8	70	347	0	1	3	6	8
254742	468	15	6	8	70	332	0	1	3	6	8
259125	469	16	6	3	70	202	1	1	3	6	8
261133	470	17	6	3	70	312	0	1	3	6	8
265596	471	1	1	3	70	210	0	1	3	6	8
268847	472	2	1	3	70	422	0	1	3	6	8
271057	473	3	1	6	70	803	0	1	3	6	8
273312	474	4	1	6	70	666	0	1	3	6	8
275672	475	5	1	2	70	655	9	1	3	6	8
278025	476	6	1	1	70	430	0	1	3	6	8
279748	477	7	1	1	70	928	0	1	3	6	8
285787	478	8	1	8	70	190	1	1	3	6	8
288968	479	9	1	8	70	304	1	1	3	6	8
292419	480	10	1	8	70	129	0	1	3	6	8
294130	481	11	1	8	70	190	1	1	3	6	8
298568	482	12	1	8	70	179	0	1	3	6	8
300477	483	13	1	8	70	278	1	1	3	6	8
303493	484	14	1	8	70	249	0	1	3	6	8
308381	485	15	1	8	70	188	0	1	3	6	8
310494	486	16	1	3	70	250	0	1	3	6	8
314562	487	17	1	1	70	221	0	1	3	6	8
318982	488	18	1	6	70	198	0	1	3	6	8
323407	489	19	1	6	70	174	1	1	3	6	8
326170	490	20	1	6	70	282	0	1	3	6	8
329776	491	21	1	6	70	267	0	1	3	6	8
334738	492	22	1	3	70	245	0	1	3	6	8
340018	493	23	1	1	70	558	1	1	3	6	8
345634	494	24	1	1	70	192	1	1	3	6	8
347833	495	25	1	1	70	575	1	1	3	6	8
351274	496	1	6	1	90	211	1	1	3	6	8
352955	497	2	6	1	90	662	0	1	3	6	8
356809	498	3	6	1	90	233	0	1	3	6	8
359023	499	4	6	1	90	511	0	1	3	6	8
361310	500	5	6	8	90	234	0	1	3	6	8
365205	501	6	6	6	90	380	1	1	3	6	8
369119	502	7	6	6	90	167	1	1	3	6	8
373179	503	8	6	6	90	184	1	1	3	6	8
375739	504	9	6	6	90	353	1	1	3	6	8
379699	505	10	6	6	90	234	1	1	3	6	8
382102	506	11	6	6	90	350	1	1	3	6	8
386188	507	12	6	6	90	250	1	1	3	6	8
388599	508	13	6	6	90	637	0	1	3	6	8
392674	509	14	6	6	90	284	1	1	3	6	8
396416	510	15	6	6	90	333	0	1	3	6	8
397883	511	1	1	6	90	423	0	1	3	6	8
403165	512	2	1	3	90	222	0	1	3	6	8
404934	513	3	1	1	90	1374	1	1	3	6	8
408049	514	4	1	1	90	326	0	1	3	6	8
410278	515	5	1	1	90	372	1	1	3	6	8
412244	516	6	1	1	90	164	1	1	3	6	8
415853	517	7	1	1	90	160	1	1	3	6	8
417780	518	8	1	1	90	186	1	1	3	6	8
423056	519	9	1	1	90	563	1	1	3	6	8
428071	520	10	1	1	90	254	1	1	3	6	8
432884	521	11	1	1	90	194	1	1	3	6	8
435831	522	12	1	1	90	266	1	1	3	6	8
438907	523	13	1	1	90	620	1	1	3	6	8
442059	524	14	1	1	90	316	1	1	3	6	8
444698	525	15	1	1	90	679	1	1	3	6	8
448992	526	16	1	1	90	312	1	1	3	6	8
451960	527	17	1	1	90	895	1	1	3	6	8
456012	528	18	1	1	90	386	1	1	3	6	8
458713	529	19	1	1	90	508	1	1	3	6	8
463836	530	20	1	1	90	219	1	1	3	6	8
467148	531	21	1	1	90	252	1	1	3	6	8
469390	532	1	8	1	70	353	0	1	3	6	8
474182	533	2	8	1	70	189	1	1	3	6	8
479401	534	3	8	2	70	184	9	1	3	6	8
480557	535	4	8	1	70	105	0	1	3	6	8
483061	536	5	8	1	70	331	0	1	3	6	8
485162	537	6	8	1	70	461	0	1	3	6	8
487680	538	7	8	8	70	140	1	1	3	6	8
491055	539	8	8	8	70	162	0	1	3	6	8
495025	540	9	8	8	70	154	0	1	3	6	8
499744	541	10	8	3	70	243	0	1	3	6	8
503338	542	11	8	6	70	207	1	1	3	6	8
506464	543	12	8	6	70	186	0	1	3	6	8
509518	544	13	8	6	70	216	0	1	3	6	8
514331	545	14	8	3	70	191	1	1	3	6	8
518918	546	15	8	3	70	284	0	1	3	6	8
523887	547	16	8	3	70	185	1	1	3	6	8
527008	548	17	8	3	70	410	1	1	3	6	8
531497	549	18	8	3	70	163	1	1	3	6	8
535797	550	19	8	3	70	612	0	1	3	6	8
540965	551	20	8	3	70	241	0	1	3	6	8
542715	552	21	8	8	70	2494	1	1	3	6	8
546794	553	22	8	8	70	315	1	1	3	6	8
548921	554	23	8	8	70	191	0	1	3	6	8
553384	555	24	8	8	70	184	1	1	3	6	8
554938	556	25	8	8	70	335	0	1	3	6	8
558936	557	26	8	8	70	1347	0	1	3	6	8
561535	558	27	8	1	70	961	0	1	3	6	8
566430	559	28	8	1	70	170	0	1	3	6	8
567762	560	1	6	6	90	320	0	1	3	6	8
572249	561	2	6	6	90	232	1	1	3	6	8
576557	562	3	6	6	90	207	1	1	3	6	8
579539	563	4	6	6	90	277	1	1	3	6	8
581970	564	5	6	6	90	272	1	1	3	6	8
583842	565	6	6	6	90	277	0	1	3	6	8
587520	566	7	6	6	90	188	1	1	3	6	8
590677	567	8	6	6	90	221	0	1	3	6	8
594170	568	9	6	6	90	425	1	1	3	6	8
597388	569	10	6	6	90	607	0	1	3	6	8
599987	570	11	6	6	90	609	1	1	3	6	8
602668	571	12	6	6	90	437	1	1	3	6	8
607715	572	1	8	6	90	406	0	1	3	6	8
611440	573	2	8	6	90	242	0	1	3	6	8
616304	574	3	8	3	90	143	1	1	3	6	8
618656	575	4	8	3	90	215	0	1	3	6	8
623009	576	5	8	3	90	134	0	1	3	6	8
628191	577	6	8	1	90	162	0	1	3	6	8
632675	578	7	8	8	90	263	1	1	3	6	8
634170	579	8	8	8	90	1482	1	1	3	6	8
636824	580	9	8	8	90	556	1	1	3	6	8
640049	581	10	8	8	90	629	1	1	3	6	8
644891	582	11	8	8	90	276	1	1	3	6	8
649304	583	12	8	8	90	319	1	1	3	6	8
653939	584	13	8	8	90	220	1	1	3	6	8
655502	585	14	8	8	90	343	1	1	3	6	8
658567	586	15	8	8	90	401	1	1	3	6	8
660723	587	16	8	8	90	1066	0	1	3	6	8
664878	588	17	8	8	90	152	1	1	3	6	8
669772	589	1	1	8	90	131	0	1	3	6	8
673616	590	2	1	8	90	194	0	1	3	6	8
678689	591	3	1	6	90	187	0	1	3	6	8
681447	592	4	1	3	90	222	0	1	3	6	8
686479	593	5	1	1	90	193	1	1	3	6	8
690963	594	6	1	1	90	178	1	1	3	6	8
695202	595	7	1	1	90	693	1	1	3	6	8
697294	596	8	1	1	90	1384	1	1	3	6	8
700849	597	9	1	1	90	1351	1	1	3	6	8
704472	598	10	1	1	90	243	1	1	3	6	8
707484	599	11	1	1	90	177	1	1	3	6	8
710446	600	12	1	1	90	240	1	1	3	6	8
