# Supplementary material for: Control of entropy in neural models of environmental state
Source: eLife. 2019 Feb 28;8:e39404. doi: 10.7554/eLife.39404 (PMC6395063; doi:10.7554/eLife.39404)
Supplement: Source code 1. [file elife-39404-code1.zip › model_for_eLife/data/fMRI/behavioural_data_s21_run4]

5008	601	1	6	3	70	1105	0	2	3	6	7
8610	602	2	6	2	70	158	0	2	3	6	7
11774	603	3	6	6	70	162	1	2	3	6	7
13456	604	4	6	6	70	336	0	2	3	6	7
15190	605	5	6	6	70	200	0	2	3	6	7
18686	606	6	6	7	70	131	0	2	3	6	7
20311	607	7	6	7	70	183	0	2	3	6	7
23963	608	8	6	2	70	109	0	2	3	6	7
26286	609	9	6	2	70	134	1	2	3	6	7
27772	610	10	6	2	70	153	0	2	3	6	7
30091	611	11	6	2	70	131	0	2	3	6	7
34450	612	12	6	3	70	105	0	2	3	6	7
38490	613	13	6	6	70	126	1	2	3	6	7
40334	614	14	6	6	70	181	1	2	3	6	7
44938	615	1	2	6	70	132	1	2	3	6	7
49651	616	2	2	6	70	163	1	2	3	6	7
54466	617	3	2	6	70	215	0	2	3	6	7
58133	618	4	2	6	70	242	1	2	3	6	7
60089	619	5	2	6	70	344	0	2	3	6	7
61926	620	6	2	6	70	586	0	2	3	6	7
66080	621	7	2	7	70	522	0	2	3	6	7
70726	622	8	2	3	70	129	0	2	3	6	7
75202	623	9	2	2	70	138	0	2	3	6	7
76930	624	10	2	6	70	1596	0	2	3	6	7
80063	625	11	2	6	70	256	0	2	3	6	7
84022	626	12	2	7	70	242	0	2	3	6	7
85438	627	13	2	2	70	241	0	2	3	6	7
90748	628	14	2	3	70	80	0	2	3	6	7
92816	629	15	2	3	70	108	1	2	3	6	7
95306	630	16	2	3	70	151	0	2	3	6	7
98974	631	1	6	3	70	201	0	2	3	6	7
103156	632	2	6	2	70	182	0	2	3	6	7
107237	633	3	6	7	70	376	1	2	3	6	7
108863	634	4	6	7	70	202	0	2	3	6	7
111165	635	5	6	7	70	232	0	2	3	6	7
114818	636	6	6	6	70	166	1	2	3	6	7
116550	637	7	6	6	70	289	1	2	3	6	7
121401	638	8	6	6	70	230	1	2	3	6	7
124305	639	9	6	6	70	289	1	2	3	6	7
127395	640	10	6	6	70	242	1	2	3	6	7
130992	641	11	6	6	70	267	1	2	3	6	7
136192	642	12	6	6	70	1088	1	2	3	6	7
140051	643	13	6	6	70	682	1	2	3	6	7
145138	644	14	6	6	70	388	0	2	3	6	7
150084	645	15	6	6	70	177	1	2	3	6	7
152481	646	16	6	6	70	238	0	2	3	6	7
157676	647	17	6	6	70	142	1	2	3	6	7
162774	648	18	6	6	70	235	1	2	3	6	7
164199	649	19	6	6	70	265	0	2	3	6	7
169417	650	1	7	6	70	233	0	2	3	6	7
171251	651	2	7	3	70	420	0	2	3	6	7
175701	652	3	7	2	70	134	0	2	3	6	7
177677	653	4	7	7	70	285	1	2	3	6	7
182641	654	5	7	7	70	163	0	2	3	6	7
185391	655	6	7	7	70	230	1	2	3	6	7
190654	656	7	7	7	70	186	1	2	3	6	7
192562	657	8	7	7	70	461	0	2	3	6	7
198031	658	9	7	7	70	322	0	2	3	6	7
200856	659	10	7	7	70	441	1	2	3	6	7
204241	660	11	7	7	70	213	0	2	3	6	7
205766	661	12	7	3	70	477	1	2	3	6	7
210334	662	13	7	3	70	379	1	2	3	6	7
213290	663	14	7	3	70	210	0	2	3	6	7
216194	664	15	7	3	70	179	0	2	3	6	7
221327	665	1	3	3	70	185	1	2	3	6	7
225336	666	2	3	3	70	157	1	2	3	6	7
229836	667	3	3	3	70	143	1	2	3	6	7
233380	668	4	3	3	70	190	1	2	3	6	7
237747	669	5	3	3	70	204	1	2	3	6	7
239231	670	6	3	3	70	256	1	2	3	6	7
241278	671	7	3	3	70	204	1	2	3	6	7
245837	672	8	3	3	70	226	1	2	3	6	7
248366	673	9	3	3	70	227	0	2	3	6	7
249724	674	10	3	3	70	235	0	2	3	6	7
251665	675	11	3	3	70	188	1	2	3	6	7
256809	676	12	3	3	70	163	1	2	3	6	7
259162	677	13	3	3	70	187	1	2	3	6	7
261065	678	14	3	3	70	229	1	2	3	6	7
265668	679	15	3	3	70	209	0	2	3	6	7
270991	680	16	3	3	70	200	1	2	3	6	7
273858	681	17	3	3	70	260	1	2	3	6	7
275877	682	18	3	3	70	256	1	2	3	6	7
277482	683	19	3	3	70	3294	0	2	3	6	7
283330	684	20	3	3	70	232	1	2	3	6	7
287150	685	21	3	3	70	261	0	2	3	6	7
289226	686	22	3	3	70	224	1	2	3	6	7
292071	687	23	3	3	70	140	0	2	3	6	7
295600	688	24	3	6	70	616	0	2	3	6	7
298965	689	25	3	7	70	211	0	2	3	6	7
300704	690	26	3	2	70	436	0	2	3	6	7
302354	691	1	6	3	70	232	0	2	3	6	7
305258	692	2	6	2	70	170	0	2	3	6	7
309190	693	3	6	7	70	184	0	2	3	6	7
312052	694	4	6	6	70	138	1	2	3	6	7
315894	695	5	6	6	70	131	0	2	3	6	7
318893	696	6	6	6	70	170	1	2	3	6	7
321935	697	7	6	6	70	147	1	2	3	6	7
324841	698	8	6	6	70	157	1	2	3	6	7
329313	699	9	6	6	70	295	1	2	3	6	7
333515	700	10	6	6	70	160	1	2	3	6	7
336371	701	11	6	6	70	200	1	2	3	6	7
340452	702	12	6	6	70	209	0	2	3	6	7
343126	703	13	6	6	70	598	1	2	3	6	7
345214	704	14	6	6	70	359	1	2	3	6	7
350088	705	15	6	6	70	171	1	2	3	6	7
353645	706	16	6	6	70	232	1	2	3	6	7
356139	707	17	6	6	70	569	0	2	3	6	7
359425	708	1	3	6	90	592	0	2	3	6	7
364446	709	2	3	6	90	266	0	2	3	6	7
367064	710	3	3	2	90	233	0	2	3	6	7
368623	711	4	3	3	90	217	1	2	3	6	7
373004	712	5	3	3	90	174	1	2	3	6	7
377370	713	6	3	3	90	189	1	2	3	6	7
379398	714	7	3	3	90	634	1	2	3	6	7
384540	715	8	3	3	90	192	1	2	3	6	7
387665	716	9	3	3	90	281	1	2	3	6	7
390565	717	10	3	3	90	458	1	2	3	6	7
395494	718	11	3	3	90	201	1	2	3	6	7
399864	719	12	3	3	90	174	1	2	3	6	7
404315	720	13	3	3	90	289	1	2	3	6	7
407740	721	14	3	3	90	325	1	2	3	6	7
410332	722	15	3	3	90	252	1	2	3	6	7
415136	723	16	3	3	90	256	1	2	3	6	7
418932	724	17	3	3	90	189	1	2	3	6	7
423842	725	18	3	3	90	205	1	2	3	6	7
428069	726	19	3	3	90	160	1	2	3	6	7
430192	727	1	7	3	90	154	0	2	3	6	7
435090	728	2	7	3	90	146	0	2	3	6	7
439117	729	3	7	6	90	193	0	2	3	6	7
442990	730	4	7	2	90	264	0	2	3	6	7
447177	731	5	7	7	90	281	1	2	3	6	7
450775	732	6	7	7	90	214	1	2	3	6	7
455797	733	7	7	7	90	305	1	2	3	6	7
457842	734	8	7	7	90	280	1	2	3	6	7
462650	735	9	7	7	90	247	1	2	3	6	7
465380	736	10	7	7	90	299	1	2	3	6	7
470162	737	11	7	7	90	323	1	2	3	6	7
475216	738	12	7	7	90	299	1	2	3	6	7
480321	739	13	7	7	90	283	1	2	3	6	7
484755	740	1	2	7	90	314	1	2	3	6	7
487729	741	2	2	7	90	343	0	2	3	6	7
490170	742	3	2	7	90	471	0	2	3	6	7
493971	743	4	2	3	90	760	0	2	3	6	7
499304	744	5	2	2	90	367	1	2	3	6	7
502313	745	6	2	2	90	324	1	2	3	6	7
507265	746	7	2	2	90	185	1	2	3	6	7
510757	747	8	2	2	90	355	1	2	3	6	7
514960	748	9	2	2	90	392	1	2	3	6	7
518248	749	10	2	2	90	266	1	2	3	6	7
521798	750	11	2	2	90	337	1	2	3	6	7
525842	751	1	7	2	70	300	1	2	3	6	7
529546	752	2	7	2	70	149	0	2	3	6	7
532522	753	3	7	2	70	163	0	2	3	6	7
535600	754	4	7	6	70	247	0	2	3	6	7
540860	755	5	7	7	70	251	1	2	3	6	7
543198	756	6	7	7	70	228	1	2	3	6	7
546130	757	7	7	7	70	319	0	2	3	6	7
549287	758	8	7	7	70	273	1	2	3	6	7
552115	759	9	7	7	70	200	1	2	3	6	7
555652	760	10	7	7	70	304	1	2	3	6	7
559903	761	11	7	7	70	364	0	2	3	6	7
561379	762	12	7	7	70	347	1	2	3	6	7
563250	763	1	2	7	90	732	0	2	3	6	7
566729	764	2	2	7	90	541	0	2	3	6	7
570337	765	3	2	3	90	165	0	2	3	6	7
571653	766	4	2	3	90	223	0	2	3	6	7
573398	767	5	2	6	90	593	0	2	3	6	7
577201	768	6	2	2	90	253	1	2	3	6	7
581164	769	7	2	2	90	147	1	2	3	6	7
584169	770	8	2	2	90	185	0	2	3	6	7
586631	771	9	2	2	90	156	1	2	3	6	7
588796	772	10	2	2	90	172	1	2	3	6	7
591858	773	11	2	2	90	183	1	2	3	6	7
593427	774	12	2	2	90	311	1	2	3	6	7
597422	775	13	2	2	90	268	1	2	3	6	7
599798	776	14	2	2	90	492	1	2	3	6	7
601454	777	15	2	2	90	384	1	2	3	6	7
603595	778	16	2	2	90	488	1	2	3	6	7
605832	779	17	2	2	90	325	1	2	3	6	7
611202	780	18	2	2	90	426	1	2	3	6	7
615762	781	1	3	2	70	169	1	2	3	6	7
618139	782	2	3	2	70	246	0	2	3	6	7
622083	783	3	3	2	70	198	1	2	3	6	7
626554	784	4	3	2	70	144	0	2	3	6	7
631559	785	5	3	2	70	124	0	2	3	6	7
635694	786	6	3	6	70	163	0	2	3	6	7
637065	787	7	3	7	70	284	1	2	3	6	7
642143	788	8	3	7	70	223	0	2	3	6	7
646545	789	9	3	7	70	218	0	2	3	6	7
648837	790	10	3	3	70	187	1	2	3	6	7
653725	791	11	3	3	70	124	1	2	3	6	7
658555	792	12	3	3	70	166	1	2	3	6	7
661107	793	13	3	3	70	390	1	2	3	6	7
666603	794	14	3	3	70	255	1	2	3	6	7
668120	795	15	3	3	70	353	1	2	3	6	7
673262	796	1	2	3	90	199	0	2	3	6	7
676767	797	2	2	3	90	231	0	2	3	6	7
681411	798	3	2	6	90	246	1	2	3	6	7
685594	799	4	2	6	90	241	0	2	3	6	7
687843	800	5	2	6	90	241	0	2	3	6	7
