# Supplementary material for: Control of entropy in neural models of environmental state
Source: eLife. 2019 Feb 28;8:e39404. doi: 10.7554/eLife.39404 (PMC6395063; doi:10.7554/eLife.39404)
Supplement: Source code 1. [file elife-39404-code1.zip › model_for_eLife/data/fMRI/behavioural_data_s22_run1]

5016	1	0	1	5	90	9666	1	1	4	5	8
18876	2	1	1	5	90	925	0	1	4	5	8
23770	3	2	1	5	90	120	0	1	4	5	8
28254	4	3	1	5	90	112	1	1	4	5	8
30648	5	4	1	5	90	214	0	1	4	5	8
33614	6	5	1	4	90	211	0	1	4	5	8
37383	7	6	1	4	90	129	1	1	4	5	8
41134	8	7	1	4	90	72	1	1	4	5	8
45420	9	8	1	4	90	89	0	1	4	5	8
46898	10	9	1	4	90	269	1	1	4	5	8
49687	11	10	1	4	90	131	0	1	4	5	8
53260	12	11	1	4	90	97	0	1	4	5	8
57493	13	12	1	4	90	93	0	1	4	5	8
58810	14	13	1	1	90	1215	1	1	4	5	8
64119	15	14	1	1	90	199	1	1	4	5	8
68234	16	15	1	1	90	143	1	1	4	5	8
70352	17	16	1	1	90	296	1	1	4	5	8
75300	18	17	1	1	90	158	1	1	4	5	8
76711	19	18	1	1	90	268	1	1	4	5	8
78472	20	19	1	1	90	189	1	1	4	5	8
81072	21	20	1	1	90	162	1	1	4	5	8
83366	22	21	1	1	90	253	1	1	4	5	8
87717	23	22	1	1	90	155	1	1	4	5	8
89725	24	23	1	1	90	185	1	1	4	5	8
93899	25	24	1	1	90	159	1	1	4	5	8
96201	26	25	1	1	90	218	1	1	4	5	8
101239	27	1	5	1	90	124	0	1	4	5	8
102833	28	2	5	1	90	219	0	1	4	5	8
106864	29	3	5	1	90	135	0	1	4	5	8
108795	30	4	5	8	90	289	0	1	4	5	8
114044	31	5	5	5	90	93	1	1	4	5	8
117326	32	6	5	5	90	128	1	1	4	5	8
120578	33	7	5	5	90	167	1	1	4	5	8
122535	34	8	5	5	90	176	1	1	4	5	8
123888	35	9	5	5	90	510	1	1	4	5	8
128285	36	10	5	5	90	201	1	1	4	5	8
132405	37	11	5	5	90	88	1	1	4	5	8
134015	38	12	5	5	90	244	1	1	4	5	8
136907	39	13	5	5	90	98	1	1	4	5	8
142092	40	14	5	5	90	160	1	1	4	5	8
145041	41	15	5	5	90	214	1	1	4	5	8
149398	42	16	5	5	90	143	1	1	4	5	8
151026	43	17	5	5	90	272	1	1	4	5	8
155155	44	18	5	5	90	183	1	1	4	5	8
160243	45	19	5	5	90	159	1	1	4	5	8
163458	46	20	5	5	90	365	1	1	4	5	8
166857	47	21	5	5	90	182	1	1	4	5	8
168211	48	22	5	5	90	326	1	1	4	5	8
170869	49	23	5	5	90	254	1	1	4	5	8
173826	50	24	5	5	90	144	0	1	4	5	8
178738	51	25	5	5	90	119	1	1	4	5	8
182594	52	26	5	5	90	120	0	1	4	5	8
185761	53	1	1	5	90	165	1	1	4	5	8
190595	54	2	1	5	90	166	0	1	4	5	8
192256	55	3	1	5	90	214	0	1	4	5	8
197386	56	4	1	4	90	283	1	1	4	5	8
202318	57	5	1	4	90	145	0	1	4	5	8
207178	58	6	1	4	90	188	0	1	4	5	8
210363	59	7	1	1	90	418	1	1	4	5	8
214935	60	8	1	1	90	198	1	1	4	5	8
216355	61	9	1	1	90	332	1	1	4	5	8
217825	62	10	1	1	90	248	1	1	4	5	8
219414	63	11	1	1	90	175	0	1	4	5	8
221852	64	12	1	1	90	204	1	1	4	5	8
225514	65	13	1	1	90	150	1	1	4	5	8
229011	66	1	5	1	70	104	0	1	4	5	8
231511	67	2	5	1	70	154	0	1	4	5	8
234040	68	3	5	1	70	219	0	1	4	5	8
236434	69	4	5	8	70	211	0	1	4	5	8
240496	70	5	5	8	70	213	0	1	4	5	8
243646	71	6	5	8	70	86	0	1	4	5	8
246326	72	7	5	5	70	140	1	1	4	5	8
248640	73	8	5	5	70	164	0	1	4	5	8
252596	74	9	5	5	70	94	1	1	4	5	8
257281	75	10	5	5	70	132	1	1	4	5	8
258692	76	11	5	5	70	288	1	1	4	5	8
263575	77	12	5	5	70	161	1	1	4	5	8
264919	78	13	5	5	70	249	0	1	4	5	8
270008	79	14	5	5	70	154	1	1	4	5	8
274578	80	15	5	5	70	119	0	1	4	5	8
277787	81	16	5	5	70	176	1	1	4	5	8
281368	82	17	5	5	70	144	1	1	4	5	8
285185	83	18	5	5	70	121	0	1	4	5	8
290070	84	19	5	5	70	237	1	1	4	5	8
293061	85	20	5	5	70	229	1	1	4	5	8
295235	86	21	5	5	70	259	1	1	4	5	8
297746	87	22	5	5	70	327	1	1	4	5	8
302913	88	23	5	5	70	148	1	1	4	5	8
305493	89	1	8	5	70	517	1	1	4	5	8
311098	90	2	8	5	70	104	0	1	4	5	8
312974	91	3	8	5	70	210	1	1	4	5	8
317304	92	4	8	5	70	219	0	1	4	5	8
319664	93	5	8	4	70	287	0	1	4	5	8
321427	94	6	8	4	70	230	0	1	4	5	8
323884	95	7	8	1	70	202	0	1	4	5	8
329169	96	8	8	1	70	203	0	1	4	5	8
333203	97	9	8	8	70	223	1	1	4	5	8
335020	98	10	8	8	70	259	0	1	4	5	8
338095	99	11	8	8	70	186	1	1	4	5	8
341720	100	12	8	8	70	268	1	1	4	5	8
344418	101	13	8	8	70	289	0	1	4	5	8
348018	102	14	8	8	70	143	1	1	4	5	8
351367	103	15	8	8	70	436	0	1	4	5	8
353746	104	16	8	8	70	265	0	1	4	5	8
358007	105	17	8	8	70	150	0	1	4	5	8
362083	106	18	8	5	70	127	0	1	4	5	8
365776	107	19	8	5	70	145	0	1	4	5	8
368862	108	20	8	4	70	367	0	1	4	5	8
371075	109	21	8	4	70	205	0	1	4	5	8
374557	110	22	8	1	70	127	0	1	4	5	8
378853	111	23	8	1	70	168	0	1	4	5	8
381702	112	24	8	1	70	212	0	1	4	5	8
385194	113	25	8	8	70	160	0	1	4	5	8
388191	114	26	8	8	70	235	0	1	4	5	8
391966	115	27	8	5	70	106	0	1	4	5	8
393407	116	28	8	5	70	253	0	1	4	5	8
396998	117	29	8	4	70	156	0	1	4	5	8
399798	118	1	5	4	90	146	0	1	4	5	8
403182	119	2	5	4	90	104	0	1	4	5	8
408117	120	3	5	4	90	167	0	1	4	5	8
410210	121	4	5	5	90	190	1	1	4	5	8
415094	122	5	5	5	90	109	1	1	4	5	8
419539	123	6	5	5	90	165	1	1	4	5	8
421723	124	7	5	5	90	244	1	1	4	5	8
424447	125	8	5	5	90	162	1	1	4	5	8
427262	126	9	5	5	90	122	1	1	4	5	8
431696	127	10	5	5	90	142	1	1	4	5	8
433151	128	11	5	5	90	633	1	1	4	5	8
434932	129	12	5	5	90	300	0	1	4	5	8
438395	130	13	5	5	90	165	1	1	4	5	8
441038	131	14	5	5	90	143	0	1	4	5	8
442523	132	15	5	5	90	252	1	1	4	5	8
447167	133	16	5	5	90	155	1	1	4	5	8
450376	134	17	5	5	90	185	1	1	4	5	8
451882	135	18	5	5	90	281	0	1	4	5	8
454338	136	19	5	5	90	204	1	1	4	5	8
456763	137	20	5	5	90	232	1	1	4	5	8
460041	138	21	5	5	90	112	1	1	4	5	8
465114	139	22	5	5	90	182	1	1	4	5	8
467205	140	23	5	5	90	684	1	1	4	5	8
472424	141	24	5	5	90	221	1	1	4	5	8
475119	142	25	5	5	90	205	1	1	4	5	8
477802	143	26	5	5	90	134	0	1	4	5	8
479587	144	27	5	5	90	286	0	1	4	5	8
481397	145	28	5	5	90	398	1	1	4	5	8
483084	146	1	4	5	70	240	0	1	4	5	8
488039	147	2	4	5	70	156	0	1	4	5	8
493030	148	3	4	5	70	192	0	1	4	5	8
496985	149	4	4	4	70	229	0	1	4	5	8
500977	150	5	4	4	70	194	1	1	4	5	8
504757	151	6	4	4	70	176	0	1	4	5	8
506747	152	7	4	4	70	463	1	1	4	5	8
511371	153	8	4	4	70	170	1	1	4	5	8
515637	154	9	4	4	70	188	0	1	4	5	8
517408	155	10	4	4	70	268	0	1	4	5	8
520196	156	11	4	4	70	187	1	1	4	5	8
524943	157	12	4	4	70	409	1	1	4	5	8
528261	158	13	4	4	70	361	1	1	4	5	8
530932	159	14	4	4	70	205	1	1	4	5	8
536232	160	15	4	4	70	164	1	1	4	5	8
537671	161	16	4	4	70	322	0	1	4	5	8
542002	162	17	4	4	70	273	1	1	4	5	8
546853	163	18	4	4	70	172	0	1	4	5	8
550692	164	19	4	4	70	127	1	1	4	5	8
555006	165	20	4	4	70	127	1	1	4	5	8
556252	166	21	4	4	70	483	0	1	4	5	8
560556	167	22	4	4	70	108	1	1	4	5	8
564465	168	23	4	4	70	189	1	1	4	5	8
567166	169	24	4	4	70	190	0	1	4	5	8
568512	170	25	4	4	70	311	1	1	4	5	8
570158	171	26	4	4	70	212	1	1	4	5	8
572148	172	1	8	4	90	163	0	1	4	5	8
573730	173	2	8	4	90	218	0	1	4	5	8
576934	174	3	8	4	90	120	0	1	4	5	8
579610	175	4	8	4	90	251	0	1	4	5	8
584205	176	5	8	1	90	415	0	1	4	5	8
587692	177	6	8	1	90	201	1	1	4	5	8
589250	178	7	8	1	90	330	0	1	4	5	8
591739	179	8	8	1	90	204	0	1	4	5	8
593205	180	9	8	1	90	289	0	1	4	5	8
595580	181	10	8	8	90	218	1	1	4	5	8
599143	182	11	8	8	90	272	1	1	4	5	8
602934	183	12	8	8	90	321	1	1	4	5	8
607104	184	13	8	8	90	276	1	1	4	5	8
610857	185	14	8	8	90	258	1	1	4	5	8
613630	186	15	8	8	90	282	0	1	4	5	8
618483	187	16	8	8	90	217	0	1	4	5	8
621884	188	17	8	8	90	181	1	1	4	5	8
626956	189	1	1	8	70	131	1	1	4	5	8
630787	190	2	1	8	70	263	1	1	4	5	8
634812	191	3	1	8	70	187	0	1	4	5	8
636712	192	4	1	8	70	238	0	1	4	5	8
639788	193	5	1	8	70	244	0	1	4	5	8
643456	194	6	1	5	70	146	1	1	4	5	8
645393	195	7	1	5	70	238	1	1	4	5	8
650178	196	8	1	5	70	223	0	1	4	5	8
654399	197	9	1	5	70	141	1	1	4	5	8
659288	198	10	1	5	70	160	0	1	4	5	8
662545	199	11	1	5	70	203	0	1	4	5	8
666254	200	12	1	4	70	237	0	1	4	5	8
