# Supplementary material for: Control of entropy in neural models of environmental state
Source: eLife. 2019 Feb 28;8:e39404. doi: 10.7554/eLife.39404 (PMC6395063; doi:10.7554/eLife.39404)
Supplement: Source code 1. [file elife-39404-code1.zip › model_for_eLife/data/fMRI/behavioural_data_s22_run2]

5018	201	1	4	5	70	1572	0	2	4	5	7
9330	202	2	4	5	70	110	0	2	4	5	7
14387	203	3	4	4	70	95	1	2	4	5	7
17219	204	4	4	4	70	124	1	2	4	5	7
20282	205	5	4	4	70	95	0	2	4	5	7
23488	206	6	4	4	70	76	1	2	4	5	7
26841	207	7	4	4	70	50	0	2	4	5	7
30154	208	8	4	4	70	203	1	2	4	5	7
31748	209	9	4	4	70	210	1	2	4	5	7
34456	210	10	4	4	70	180	0	2	4	5	7
38000	211	11	4	4	70	59	1	2	4	5	7
40641	212	12	4	4	70	104	1	2	4	5	7
44386	213	13	4	4	70	111	0	2	4	5	7
46748	214	14	4	4	70	143	1	2	4	5	7
49445	215	15	4	4	70	145	1	2	4	5	7
51144	216	16	4	4	70	259	1	2	4	5	7
53172	217	1	5	4	90	137	1	2	4	5	7
55700	218	2	5	4	90	114	1	2	4	5	7
57790	219	3	5	4	90	181	0	2	4	5	7
61640	220	4	5	4	90	103	0	2	4	5	7
63642	221	5	5	4	90	262	0	2	4	5	7
66257	222	6	5	4	90	91	0	2	4	5	7
69608	223	7	5	2	90	122	0	2	4	5	7
74532	224	8	5	2	90	130	1	2	4	5	7
78700	225	9	5	2	90	104	0	2	4	5	7
83455	226	10	5	2	90	174	0	2	4	5	7
85906	227	11	5	7	90	676	0	2	4	5	7
90769	228	12	5	7	90	363	0	2	4	5	7
92881	229	13	5	5	90	288	1	2	4	5	7
94694	230	14	5	5	90	185	1	2	4	5	7
98217	231	15	5	5	90	158	1	2	4	5	7
101797	232	16	5	5	90	160	1	2	4	5	7
106714	233	17	5	5	90	142	0	2	4	5	7
110841	234	18	5	5	90	283	1	2	4	5	7
115737	235	19	5	5	90	158	1	2	4	5	7
120052	236	1	4	5	90	281	1	2	4	5	7
124022	237	2	4	5	90	292	1	2	4	5	7
128521	238	3	4	5	90	174	0	2	4	5	7
131482	239	4	4	5	90	171	0	2	4	5	7
135715	240	5	4	5	90	141	0	2	4	5	7
140198	241	6	4	4	90	123	1	2	4	5	7
142068	242	7	4	4	90	303	1	2	4	5	7
146088	243	8	4	4	90	163	1	2	4	5	7
147683	244	9	4	4	90	297	1	2	4	5	7
150334	245	10	4	4	90	110	1	2	4	5	7
152576	246	11	4	4	90	122	1	2	4	5	7
156114	247	12	4	4	90	130	1	2	4	5	7
158676	248	13	4	4	90	186	1	2	4	5	7
163279	249	14	4	4	90	134	1	2	4	5	7
166642	250	15	4	4	90	172	1	2	4	5	7
168176	251	1	2	4	90	245	1	2	4	5	7
171283	252	2	2	4	90	199	1	2	4	5	7
175295	253	3	2	4	90	211	0	2	4	5	7
177721	254	4	2	2	90	240	1	2	4	5	7
181550	255	5	2	2	90	276	1	2	4	5	7
183911	256	6	2	2	90	252	1	2	4	5	7
187561	257	7	2	2	90	183	1	2	4	5	7
189130	258	8	2	2	90	279	1	2	4	5	7
193881	259	9	2	2	90	213	0	2	4	5	7
195514	260	10	2	2	90	274	1	2	4	5	7
198058	261	11	2	2	90	506	1	2	4	5	7
201593	262	12	2	2	90	226	1	2	4	5	7
203829	263	13	2	2	90	311	1	2	4	5	7
208812	264	14	2	2	90	308	1	2	4	5	7
213596	265	15	2	2	90	161	1	2	4	5	7
217706	266	16	2	2	90	129	1	2	4	5	7
220617	267	17	2	2	90	171	1	2	4	5	7
222516	268	18	2	2	90	229	1	2	4	5	7
224752	269	19	2	2	90	146	1	2	4	5	7
229170	270	20	2	2	90	182	0	2	4	5	7
231957	271	21	2	2	90	211	1	2	4	5	7
235945	272	22	2	2	90	161	0	2	4	5	7
239378	273	1	7	2	90	173	0	2	4	5	7
241089	274	2	7	2	90	191	1	2	4	5	7
246290	275	3	7	2	90	163	0	2	4	5	7
250295	276	4	7	2	90	184	0	2	4	5	7
252598	277	5	7	2	90	418	1	2	4	5	7
256049	278	6	7	2	90	101	1	2	4	5	7
259613	279	7	7	2	90	140	1	2	4	5	7
263061	280	8	7	2	90	223	1	2	4	5	7
265796	281	9	7	2	90	191	0	2	4	5	7
270794	282	10	7	2	90	196	0	2	4	5	7
272614	283	11	7	2	90	330	0	2	4	5	7
276766	284	12	7	2	90	136	1	2	4	5	7
280550	285	13	7	2	90	166	0	2	4	5	7
285149	286	14	7	7	90	370	1	2	4	5	7
289096	287	15	7	7	90	188	1	2	4	5	7
290686	288	16	7	7	90	783	1	2	4	5	7
294614	289	17	7	7	90	550	1	2	4	5	7
299183	290	18	7	7	90	420	1	2	4	5	7
303506	291	19	7	7	90	424	1	2	4	5	7
307710	292	20	7	7	90	396	1	2	4	5	7
313126	293	1	4	7	90	398	0	2	4	5	7
316794	294	2	4	7	90	269	1	2	4	5	7
319648	295	3	4	7	90	337	0	2	4	5	7
323023	296	4	4	7	90	312	0	2	4	5	7
325942	297	5	4	7	90	781	0	2	4	5	7
327988	298	6	4	5	90	232	0	2	4	5	7
330635	299	7	4	5	90	153	1	2	4	5	7
333118	300	8	4	5	90	172	0	2	4	5	7
336262	301	9	4	5	90	130	0	2	4	5	7
339228	302	10	4	4	90	108	1	2	4	5	7
342866	303	11	4	4	90	88	1	2	4	5	7
346626	304	12	4	4	90	295	1	2	4	5	7
348336	305	13	4	4	90	297	0	2	4	5	7
351587	306	14	4	4	90	156	1	2	4	5	7
355906	307	15	4	4	90	148	1	2	4	5	7
360649	308	16	4	4	90	227	1	2	4	5	7
363446	309	17	4	4	90	369	1	2	4	5	7
367607	310	18	4	4	90	175	0	2	4	5	7
371886	311	19	4	4	90	152	1	2	4	5	7
376815	312	20	4	4	90	127	1	2	4	5	7
380999	313	21	4	4	90	316	1	2	4	5	7
385768	314	22	4	4	90	178	1	2	4	5	7
390997	315	1	5	4	70	332	0	2	4	5	7
392979	316	2	5	4	70	444	0	2	4	5	7
397623	317	3	5	2	70	206	0	2	4	5	7
400779	318	4	5	2	70	126	0	2	4	5	7
403335	319	5	5	7	70	321	0	2	4	5	7
408194	320	6	5	7	70	328	0	2	4	5	7
411839	321	7	5	5	70	130	0	2	4	5	7
416039	322	8	5	5	70	239	0	2	4	5	7
417714	323	9	5	4	70	355	0	2	4	5	7
422666	324	10	5	4	70	145	1	2	4	5	7
426833	325	11	5	4	70	159	0	2	4	5	7
428499	326	12	5	4	70	267	0	2	4	5	7
431635	327	13	5	4	70	195	0	2	4	5	7
435220	328	14	5	2	70	129	1	2	4	5	7
440445	329	15	5	2	70	107	0	2	4	5	7
444831	330	16	5	2	70	176	0	2	4	5	7
448974	331	17	5	7	70	385	0	2	4	5	7
450692	332	18	5	7	70	586	0	2	4	5	7
455382	333	19	5	5	70	212	1	2	4	5	7
458063	334	20	5	5	70	142	0	2	4	5	7
461154	335	21	5	5	70	96	0	2	4	5	7
463620	336	22	5	5	70	164	1	2	4	5	7
467544	337	23	5	5	70	93	1	2	4	5	7
472104	338	24	5	5	70	156	1	2	4	5	7
475346	339	25	5	5	70	118	1	2	4	5	7
479203	340	26	5	5	70	145	1	2	4	5	7
482615	341	1	2	5	70	209	0	2	4	5	7
486321	342	2	2	5	70	191	1	2	4	5	7
490468	343	3	2	5	70	87	1	2	4	5	7
495101	344	4	2	5	70	94	0	2	4	5	7
498589	345	5	2	5	70	277	0	2	4	5	7
502527	346	6	2	4	70	168	0	2	4	5	7
503934	347	7	2	4	70	342	0	2	4	5	7
508838	348	8	2	2	70	173	1	2	4	5	7
510698	349	9	2	2	70	177	0	2	4	5	7
512810	350	10	2	2	70	188	0	2	4	5	7
514660	351	11	2	7	70	403	0	2	4	5	7
516291	352	12	2	7	70	388	1	2	4	5	7
520019	353	13	2	7	70	357	1	2	4	5	7
523853	354	14	2	7	70	416	0	2	4	5	7
528025	355	15	2	7	70	475	0	2	4	5	7
531677	356	16	2	5	70	117	1	2	4	5	7
535367	357	17	2	5	70	62	1	2	4	5	7
539992	358	18	2	5	70	111	1	2	4	5	7
545016	359	19	2	5	70	191	1	2	4	5	7
547227	360	20	2	5	70	307	1	2	4	5	7
552616	361	21	2	5	70	295	0	2	4	5	7
557507	362	1	5	5	90	236	1	2	4	5	7
560098	363	2	5	5	90	204	0	2	4	5	7
565255	364	3	5	5	90	249	1	2	4	5	7
569137	365	4	5	5	90	374	1	2	4	5	7
570985	366	5	5	5	90	290	1	2	4	5	7
573361	367	6	5	5	90	209	1	2	4	5	7
576980	368	7	5	5	90	157	0	2	4	5	7
579972	369	8	5	5	90	180	1	2	4	5	7
583763	370	9	5	5	90	156	1	2	4	5	7
587065	371	10	5	5	90	171	1	2	4	5	7
591199	372	11	5	5	90	114	1	2	4	5	7
594496	373	12	5	5	90	172	0	2	4	5	7
599478	374	13	5	5	90	254	1	2	4	5	7
604740	375	14	5	5	90	330	1	2	4	5	7
606648	376	15	5	5	90	609	1	2	4	5	7
611456	377	16	5	5	90	208	0	2	4	5	7
615140	378	17	5	5	90	110	1	2	4	5	7
617560	379	18	5	5	90	211	1	2	4	5	7
621991	380	19	5	5	90	149	1	2	4	5	7
624384	381	20	5	5	90	241	1	2	4	5	7
627452	382	1	4	5	70	188	0	2	4	5	7
632633	383	2	4	5	70	177	0	2	4	5	7
634964	384	3	4	5	70	265	0	2	4	5	7
636880	385	4	4	4	70	231	0	2	4	5	7
639476	386	5	4	4	70	173	0	2	4	5	7
644348	387	6	4	2	70	198	0	2	4	5	7
648698	388	7	4	2	70	180	0	2	4	5	7
651784	389	8	4	2	70	191	0	2	4	5	7
655748	390	9	4	7	70	654	0	2	4	5	7
660609	391	10	4	7	70	380	0	2	4	5	7
665021	392	11	4	7	70	510	1	2	4	5	7
670485	393	12	4	7	70	392	0	2	4	5	7
672231	394	13	4	7	70	623	1	2	4	5	7
676517	395	14	4	7	70	434	1	2	4	5	7
681968	396	15	4	7	70	518	0	2	4	5	7
686289	397	16	4	7	70	413	1	2	4	5	7
688759	398	17	4	7	70	644	0	2	4	5	7
692705	399	18	4	7	70	349	0	2	4	5	7
695589	400	19	4	7	70	409	1	2	4	5	7
