# Supplementary material for: Control of entropy in neural models of environmental state
Source: eLife. 2019 Feb 28;8:e39404. doi: 10.7554/eLife.39404 (PMC6395063; doi:10.7554/eLife.39404)
Supplement: Source code 1. [file elife-39404-code1.zip › model_for_eLife/data/fMRI/behavioural_data_s22_run3]

5005	401	1	3	6	90	1418	0	1	3	6	8
9129	402	2	3	6	90	172	1	1	3	6	8
10514	403	3	3	6	90	276	0	1	3	6	8
15840	404	4	3	3	90	466	1	1	3	6	8
18099	405	5	3	3	90	325	1	1	3	6	8
19716	406	6	3	3	90	275	1	1	3	6	8
22320	407	7	3	3	90	137	1	1	3	6	8
26466	408	8	3	3	90	120	1	1	3	6	8
27940	409	9	3	3	90	428	1	1	3	6	8
33137	410	10	3	3	90	352	1	1	3	6	8
36849	411	11	3	3	90	137	1	1	3	6	8
41518	412	12	3	3	90	282	1	1	3	6	8
43827	413	13	3	3	90	388	1	1	3	6	8
45811	414	14	3	3	90	188	1	1	3	6	8
49044	415	15	3	3	90	136	1	1	3	6	8
51087	416	16	3	3	90	181	1	1	3	6	8
56213	417	17	3	3	90	188	1	1	3	6	8
60558	418	1	6	3	70	154	1	1	3	6	8
63397	419	2	6	3	70	199	1	1	3	6	8
64862	420	3	6	3	70	411	0	1	3	6	8
69181	421	4	6	3	70	131	1	1	3	6	8
71587	422	5	6	3	70	193	1	1	3	6	8
75896	423	6	6	3	70	168	0	1	3	6	8
79606	424	7	6	3	70	177	1	1	3	6	8
84589	425	8	6	3	70	205	0	1	3	6	8
86849	426	9	6	3	70	225	0	1	3	6	8
88894	427	10	6	1	70	310	0	1	3	6	8
90769	428	11	6	1	70	281	0	1	3	6	8
92977	429	12	6	1	70	175	1	1	3	6	8
97301	430	13	6	1	70	199	0	1	3	6	8
99684	431	14	6	1	70	222	0	1	3	6	8
102210	432	15	6	1	70	279	0	1	3	6	8
105368	433	16	6	8	70	318	0	1	3	6	8
107794	434	17	6	8	70	218	0	1	3	6	8
112351	435	18	6	6	70	147	1	1	3	6	8
115656	436	1	1	6	70	218	1	1	3	6	8
119115	437	2	1	6	70	132	0	1	3	6	8
121086	438	3	1	6	70	171	0	1	3	6	8
125368	439	4	1	6	70	140	0	1	3	6	8
129446	440	5	1	3	70	192	0	1	3	6	8
133192	441	6	1	3	70	135	0	1	3	6	8
135584	442	7	1	3	70	350	0	1	3	6	8
139395	443	8	1	1	70	131	1	1	3	6	8
143546	444	9	1	1	70	112	1	1	3	6	8
147732	445	10	1	1	70	278	1	1	3	6	8
149876	446	11	1	1	70	246	1	1	3	6	8
155234	447	12	1	1	70	428	1	1	3	6	8
157685	448	13	1	1	70	264	1	1	3	6	8
161966	449	14	1	1	70	209	0	1	3	6	8
165385	450	15	1	1	70	141	0	1	3	6	8
168004	451	16	1	1	70	187	0	1	3	6	8
169878	452	17	1	1	70	335	0	1	3	6	8
173049	453	18	1	8	70	434	0	1	3	6	8
178449	454	1	6	8	70	189	0	1	3	6	8
182093	455	2	6	6	70	157	0	1	3	6	8
185953	456	3	6	6	70	163	0	1	3	6	8
190894	457	4	6	3	70	158	0	1	3	6	8
194119	458	5	6	3	70	202	0	1	3	6	8
196842	459	6	6	1	70	219	0	1	3	6	8
201888	460	7	6	1	70	157	1	1	3	6	8
205190	461	8	6	1	70	215	0	1	3	6	8
208165	462	9	6	1	70	166	0	1	3	6	8
212054	463	10	6	8	70	224	0	1	3	6	8
215674	464	11	6	8	70	287	0	1	3	6	8
220468	465	12	6	6	70	195	0	1	3	6	8
224416	466	13	6	6	70	243	0	1	3	6	8
227027	467	14	6	3	70	227	0	1	3	6	8
230507	468	15	6	3	70	205	0	1	3	6	8
234374	469	16	6	1	70	159	0	1	3	6	8
239412	470	17	6	1	70	171	0	1	3	6	8
241408	471	1	1	1	70	593	0	1	3	6	8
245076	472	2	1	8	70	222	0	1	3	6	8
249573	473	3	1	8	70	148	0	1	3	6	8
251958	474	4	1	8	70	274	1	1	3	6	8
256669	475	5	1	8	70	172	0	1	3	6	8
260346	476	6	1	8	70	238	1	1	3	6	8
262736	477	7	1	8	70	196	0	1	3	6	8
265923	478	8	1	8	70	174	0	1	3	6	8
269306	479	9	1	8	70	156	0	1	3	6	8
270639	480	10	1	8	70	490	0	1	3	6	8
273557	481	11	1	6	70	163	0	1	3	6	8
278115	482	12	1	6	70	147	0	1	3	6	8
280647	483	13	1	6	70	236	1	1	3	6	8
283051	484	14	1	6	70	264	1	1	3	6	8
285259	485	15	1	6	70	202	1	1	3	6	8
289567	486	16	1	6	70	119	0	1	3	6	8
291527	487	17	1	6	70	170	0	1	3	6	8
295011	488	18	1	6	70	130	0	1	3	6	8
298454	489	19	1	6	70	187	0	1	3	6	8
301031	490	20	1	6	70	217	0	1	3	6	8
306002	491	21	1	3	70	150	1	1	3	6	8
310897	492	22	1	3	70	182	0	1	3	6	8
315866	493	23	1	3	70	172	0	1	3	6	8
318301	494	24	1	3	70	297	0	1	3	6	8
320775	495	25	1	1	70	484	1	1	3	6	8
326134	496	1	6	1	90	209	0	1	3	6	8
330410	497	2	6	1	90	195	0	1	3	6	8
332465	498	3	6	1	90	303	1	1	3	6	8
337816	499	4	6	1	90	165	0	1	3	6	8
340189	500	5	6	1	90	236	0	1	3	6	8
344196	501	6	6	8	90	231	0	1	3	6	8
346120	502	7	6	8	90	350	0	1	3	6	8
347772	503	8	6	8	90	270	0	1	3	6	8
350457	504	9	6	6	90	156	1	1	3	6	8
352508	505	10	6	6	90	269	1	1	3	6	8
355161	506	11	6	6	90	156	0	1	3	6	8
357423	507	12	6	6	90	102	1	1	3	6	8
361420	508	13	6	6	90	137	1	1	3	6	8
366447	509	14	6	6	90	136	0	1	3	6	8
369661	510	15	6	6	90	164	1	1	3	6	8
371656	511	1	1	6	90	250	0	1	3	6	8
375247	512	2	1	6	90	149	0	1	3	6	8
380054	513	3	1	6	90	159	1	1	3	6	8
384373	514	4	1	6	90	192	1	1	3	6	8
388285	515	5	1	6	90	191	0	1	3	6	8
389901	516	6	1	6	90	761	1	1	3	6	8
394846	517	7	1	6	90	191	1	1	3	6	8
396209	518	8	1	6	90	339	0	1	3	6	8
400227	519	9	1	6	90	179	0	1	3	6	8
404724	520	10	1	6	90	124	0	1	3	6	8
407345	521	11	1	6	90	212	0	1	3	6	8
410534	522	12	1	3	90	182	1	1	3	6	8
412754	523	13	1	3	90	228	1	1	3	6	8
417273	524	14	1	3	90	162	0	1	3	6	8
419122	525	15	1	3	90	256	0	1	3	6	8
423853	526	16	1	3	90	166	0	1	3	6	8
427341	527	17	1	3	90	488	1	1	3	6	8
431400	528	18	1	3	90	243	1	1	3	6	8
434565	529	19	1	3	90	218	0	1	3	6	8
435910	530	20	1	3	90	307	1	1	3	6	8
440665	531	21	1	3	90	289	0	1	3	6	8
444162	532	1	8	3	70	146	0	1	3	6	8
448583	533	2	8	3	70	182	0	1	3	6	8
451975	534	3	8	3	70	244	1	1	3	6	8
455526	535	4	8	3	70	251	0	1	3	6	8
457263	536	5	8	3	70	332	1	1	3	6	8
462162	537	6	8	3	70	172	0	1	3	6	8
467187	538	7	8	3	70	183	0	1	3	6	8
468649	539	8	8	3	70	284	0	1	3	6	8
471541	540	9	8	3	70	262	0	1	3	6	8
473346	541	10	8	3	70	268	0	1	3	6	8
476534	542	11	8	1	70	171	0	1	3	6	8
481601	543	12	8	1	70	220	0	1	3	6	8
484993	544	13	8	8	70	516	0	1	3	6	8
488125	545	14	8	8	70	224	0	1	3	6	8
491143	546	15	8	8	70	182	1	1	3	6	8
496349	547	16	8	8	70	333	1	1	3	6	8
500503	548	17	8	8	70	335	1	1	3	6	8
502899	549	18	8	8	70	321	0	1	3	6	8
504648	550	19	8	8	70	289	0	1	3	6	8
509553	551	20	8	6	70	405	0	1	3	6	8
514297	552	21	8	6	70	263	0	1	3	6	8
519311	553	22	8	3	70	185	0	1	3	6	8
524118	554	23	8	3	70	173	0	1	3	6	8
526263	555	24	8	1	70	253	0	1	3	6	8
530981	556	25	8	1	70	197	0	1	3	6	8
536099	557	26	8	1	70	181	0	1	3	6	8
538482	558	27	8	8	70	598	1	1	3	6	8
542155	559	28	8	8	70	221	0	1	3	6	8
546115	560	1	6	8	90	186	0	1	3	6	8
550457	561	2	6	8	90	174	0	1	3	6	8
553734	562	3	6	6	90	147	1	1	3	6	8
557641	563	4	6	6	90	237	1	1	3	6	8
560181	564	5	6	6	90	547	1	1	3	6	8
563577	565	6	6	6	90	268	1	1	3	6	8
565667	566	7	6	6	90	262	1	1	3	6	8
570602	567	8	6	6	90	147	1	1	3	6	8
573882	568	9	6	6	90	171	1	1	3	6	8
578306	569	10	6	6	90	205	1	1	3	6	8
581670	570	11	6	6	90	447	1	1	3	6	8
586671	571	12	6	6	90	538	1	1	3	6	8
589091	572	1	8	6	90	349	0	1	3	6	8
592475	573	2	8	6	90	215	0	1	3	6	8
594512	574	3	8	6	90	265	1	1	3	6	8
597322	575	4	8	6	90	294	0	1	3	6	8
599268	576	5	8	6	90	440	0	1	3	6	8
602966	577	6	8	6	90	239	0	1	3	6	8
606211	578	7	8	3	90	184	0	1	3	6	8
607760	579	8	8	3	90	490	0	1	3	6	8
611385	580	9	8	3	90	238	1	1	3	6	8
615592	581	10	8	3	90	226	0	1	3	6	8
620393	582	11	8	1	90	214	0	1	3	6	8
621787	583	12	8	1	90	390	0	1	3	6	8
626603	584	13	8	1	90	376	0	1	3	6	8
630459	585	14	8	8	90	788	1	1	3	6	8
633283	586	15	8	8	90	226	1	1	3	6	8
636705	587	16	8	8	90	184	1	1	3	6	8
638083	588	17	8	8	90	261	1	1	3	6	8
640682	589	1	1	8	90	195	0	1	3	6	8
642833	590	2	1	8	90	209	1	1	3	6	8
646752	591	3	1	8	90	176	1	1	3	6	8
648876	592	4	1	8	90	214	0	1	3	6	8
650651	593	5	1	8	90	199	0	1	3	6	8
652163	594	6	1	8	90	296	0	1	3	6	8
655451	595	7	1	6	90	141	1	1	3	6	8
658646	596	8	1	6	90	154	1	1	3	6	8
660920	597	9	1	6	90	226	0	1	3	6	8
663944	598	10	1	6	90	193	1	1	3	6	8
667957	599	11	1	6	90	245	0	1	3	6	8
671264	600	12	1	6	90	483	0	1	3	6	8
