# Supplementary material for: Control of entropy in neural models of environmental state
Source: eLife. 2019 Feb 28;8:e39404. doi: 10.7554/eLife.39404 (PMC6395063; doi:10.7554/eLife.39404)
Supplement: Source code 1. [file elife-39404-code1.zip › model_for_eLife/data/fMRI/behavioural_data_s22_run4]

5008	601	1	6	3	70	1427	0	2	3	6	7
9695	602	2	6	3	70	124	0	2	3	6	7
12367	603	3	6	2	70	79	0	2	3	6	7
13941	604	4	6	2	70	199	0	2	3	6	7
18785	605	5	6	6	70	136	1	2	3	6	7
23230	606	6	6	6	70	103	1	2	3	6	7
27859	607	7	6	6	70	108	0	2	3	6	7
33038	608	8	6	6	70	109	1	2	3	6	7
34538	609	9	6	6	70	274	1	2	3	6	7
36225	610	10	6	6	70	195	1	2	3	6	7
38988	611	11	6	6	70	104	0	2	3	6	7
40232	612	12	6	6	70	261	1	2	3	6	7
41869	613	13	6	6	70	168	1	2	3	6	7
46444	614	14	6	6	70	164	0	2	3	6	7
49275	615	1	2	6	70	159	0	2	3	6	7
50688	616	2	2	6	70	251	0	2	3	6	7
53322	617	3	2	6	70	187	0	2	3	6	7
57629	618	4	2	7	70	416	1	2	3	6	7
60292	619	5	2	7	70	400	0	2	3	6	7
62331	620	6	2	7	70	414	0	2	3	6	7
64770	621	7	2	3	70	165	0	2	3	6	7
69032	622	8	2	3	70	303	0	2	3	6	7
73856	623	9	2	2	70	107	1	2	3	6	7
75409	624	10	2	2	70	259	1	2	3	6	7
78060	625	11	2	2	70	191	0	2	3	6	7
81565	626	12	2	2	70	153	1	2	3	6	7
85030	627	13	2	2	70	123	1	2	3	6	7
89833	628	14	2	2	70	119	1	2	3	6	7
93055	629	15	2	2	70	244	1	2	3	6	7
98072	630	16	2	2	70	175	0	2	3	6	7
101800	631	1	6	2	70	135	0	2	3	6	7
105585	632	2	6	2	70	69	0	2	3	6	7
109060	633	3	6	3	70	383	0	2	3	6	7
111318	634	4	6	3	70	515	1	2	3	6	7
113376	635	5	6	3	70	215	1	2	3	6	7
114860	636	6	6	3	70	314	0	2	3	6	7
117013	637	7	6	3	70	162	0	2	3	6	7
122260	638	8	6	6	70	155	1	2	3	6	7
126203	639	9	6	6	70	146	1	2	3	6	7
127474	640	10	6	6	70	236	1	2	3	6	7
129327	641	11	6	6	70	177	1	2	3	6	7
131468	642	12	6	6	70	139	0	2	3	6	7
135478	643	13	6	6	70	142	1	2	3	6	7
137150	644	14	6	6	70	248	0	2	3	6	7
142115	645	15	6	6	70	125	1	2	3	6	7
146335	646	16	6	6	70	206	0	2	3	6	7
151279	647	17	6	6	70	245	1	2	3	6	7
156214	648	18	6	6	70	143	0	2	3	6	7
160468	649	19	6	6	70	114	1	2	3	6	7
162508	650	1	7	6	70	252	1	2	3	6	7
165651	651	2	7	6	70	156	1	2	3	6	7
168592	652	3	7	6	70	153	0	2	3	6	7
169955	653	4	7	6	70	206	0	2	3	6	7
171401	654	5	7	6	70	313	1	2	3	6	7
175870	655	6	7	6	70	170	0	2	3	6	7
179614	656	7	7	7	70	352	1	2	3	6	7
184584	657	8	7	7	70	364	1	2	3	6	7
189456	658	9	7	7	70	412	1	2	3	6	7
194983	659	10	7	7	70	391	0	2	3	6	7
198304	660	11	7	7	70	445	0	2	3	6	7
201711	661	12	7	2	70	171	0	2	3	6	7
204732	662	13	7	2	70	168	1	2	3	6	7
207354	663	14	7	2	70	157	0	2	3	6	7
211896	664	15	7	2	70	100	0	2	3	6	7
213170	665	1	3	3	70	384	1	2	3	6	7
215818	666	2	3	3	70	260	0	2	3	6	7
220522	667	3	3	3	70	292	1	2	3	6	7
223396	668	4	3	3	70	175	0	2	3	6	7
226784	669	5	3	3	70	125	1	2	3	6	7
228115	670	6	3	3	70	279	1	2	3	6	7
233493	671	7	3	3	70	227	0	2	3	6	7
236959	672	8	3	3	70	294	0	2	3	6	7
241837	673	9	3	6	70	200	0	2	3	6	7
246954	674	10	3	6	70	182	1	2	3	6	7
248454	675	11	3	6	70	256	0	2	3	6	7
253791	676	12	3	6	70	121	1	2	3	6	7
255396	677	13	3	6	70	263	1	2	3	6	7
257155	678	14	3	6	70	206	0	2	3	6	7
261617	679	15	3	6	70	188	0	2	3	6	7
263079	680	16	3	7	70	669	0	2	3	6	7
266445	681	17	3	7	70	426	0	2	3	6	7
270590	682	18	3	2	70	193	0	2	3	6	7
273245	683	19	3	2	70	149	0	2	3	6	7
275099	684	20	3	3	70	218	1	2	3	6	7
276734	685	21	3	3	70	199	1	2	3	6	7
280558	686	22	3	3	70	131	1	2	3	6	7
284300	687	23	3	3	70	275	1	2	3	6	7
287535	688	24	3	3	70	279	1	2	3	6	7
290676	689	25	3	3	70	158	0	2	3	6	7
293845	690	26	3	3	70	149	1	2	3	6	7
298001	691	1	6	3	70	148	0	2	3	6	7
300874	692	2	6	3	70	135	0	2	3	6	7
305960	693	3	6	3	70	127	0	2	3	6	7
308717	694	4	6	6	70	229	1	2	3	6	7
310314	695	5	6	6	70	467	1	2	3	6	7
313204	696	6	6	6	70	165	1	2	3	6	7
317348	697	7	6	6	70	160	1	2	3	6	7
320486	698	8	6	6	70	270	1	2	3	6	7
324092	699	9	6	6	70	188	1	2	3	6	7
326245	700	10	6	6	70	218	1	2	3	6	7
330277	701	11	6	6	70	194	1	2	3	6	7
335534	702	12	6	6	70	155	1	2	3	6	7
340210	703	13	6	6	70	218	1	2	3	6	7
343346	704	14	6	6	70	321	1	2	3	6	7
348012	705	15	6	6	70	160	1	2	3	6	7
352989	706	16	6	6	70	134	1	2	3	6	7
357751	707	17	6	6	70	230	0	2	3	6	7
360250	708	1	3	6	90	422	0	2	3	6	7
362950	709	2	3	6	90	240	0	2	3	6	7
365646	710	3	3	7	90	535	0	2	3	6	7
369108	711	4	3	7	90	375	0	2	3	6	7
371886	712	5	3	2	90	110	0	2	3	6	7
373398	713	6	3	2	90	257	0	2	3	6	7
377110	714	7	3	3	90	185	1	2	3	6	7
379666	715	8	3	3	90	137	1	2	3	6	7
383633	716	9	3	3	90	167	1	2	3	6	7
386896	717	10	3	3	90	162	1	2	3	6	7
389299	718	11	3	3	90	256	1	2	3	6	7
391054	719	12	3	3	90	295	1	2	3	6	7
394291	720	13	3	3	90	171	1	2	3	6	7
396364	721	14	3	3	90	191	1	2	3	6	7
401277	722	15	3	3	90	215	1	2	3	6	7
405299	723	16	3	3	90	226	1	2	3	6	7
407752	724	17	3	3	90	254	1	2	3	6	7
409481	725	18	3	3	90	424	1	2	3	6	7
412970	726	19	3	3	90	122	1	2	3	6	7
417324	727	1	7	3	90	168	1	2	3	6	7
422190	728	2	7	3	90	162	0	2	3	6	7
427086	729	3	7	3	90	194	0	2	3	6	7
431925	730	4	7	3	90	405	0	2	3	6	7
436594	731	5	7	6	90	1200	0	2	3	6	7
439200	732	6	7	6	90	270	0	2	3	6	7
443813	733	7	7	7	90	435	1	2	3	6	7
446308	734	8	7	7	90	405	1	2	3	6	7
450146	735	9	7	7	90	460	1	2	3	6	7
452283	736	10	7	7	90	461	0	2	3	6	7
454691	737	11	7	7	90	425	1	2	3	6	7
458731	738	12	7	7	90	408	1	2	3	6	7
463344	739	13	7	7	90	375	1	2	3	6	7
466656	740	1	2	7	90	542	0	2	3	6	7
471868	741	2	2	7	90	387	0	2	3	6	7
476428	742	3	2	7	90	515	0	2	3	6	7
480432	743	4	2	2	90	330	1	2	3	6	7
485147	744	5	2	2	90	122	1	2	3	6	7
487698	745	6	2	2	90	249	1	2	3	6	7
492758	746	7	2	2	90	179	0	2	3	6	7
494254	747	8	2	2	90	287	1	2	3	6	7
496842	748	9	2	2	90	237	1	2	3	6	7
498403	749	10	2	2	90	277	0	2	3	6	7
500330	750	11	2	2	90	583	0	2	3	6	7
502284	751	1	7	2	70	199	0	2	3	6	7
504525	752	2	7	3	70	156	0	2	3	6	7
506577	753	3	7	3	70	184	0	2	3	6	7
511210	754	4	7	6	70	220	0	2	3	6	7
513855	755	5	7	6	70	248	0	2	3	6	7
515286	756	6	7	6	70	251	0	2	3	6	7
518351	757	7	7	7	70	322	1	2	3	6	7
522604	758	8	7	7	70	319	1	2	3	6	7
525688	759	9	7	7	70	403	1	2	3	6	7
528500	760	10	7	7	70	390	0	2	3	6	7
531921	761	11	7	7	70	293	0	2	3	6	7
537038	762	12	7	2	70	149	0	2	3	6	7
540067	763	1	2	2	90	193	0	2	3	6	7
545126	764	2	2	3	90	227	0	2	3	6	7
549213	765	3	2	3	90	141	0	2	3	6	7
553312	766	4	2	6	90	184	0	2	3	6	7
557268	767	5	2	6	90	131	0	2	3	6	7
560170	768	6	2	7	90	457	0	2	3	6	7
562063	769	7	2	7	90	640	0	2	3	6	7
565180	770	8	2	7	90	363	0	2	3	6	7
567796	771	9	2	7	90	376	1	2	3	6	7
569466	772	10	2	7	90	460	1	2	3	6	7
574894	773	11	2	7	90	428	0	2	3	6	7
578800	774	12	2	7	90	509	0	2	3	6	7
583292	775	13	2	7	90	511	0	2	3	6	7
588615	776	14	2	7	90	406	1	2	3	6	7
593983	777	15	2	7	90	436	0	2	3	6	7
596440	778	16	2	7	90	430	0	2	3	6	7
600545	779	17	2	7	90	586	0	2	3	6	7
603331	780	18	2	2	90	149	1	2	3	6	7
606587	781	1	3	2	70	128	0	2	3	6	7
611645	782	2	3	2	70	194	1	2	3	6	7
614040	783	3	3	2	70	176	0	2	3	6	7
616553	784	4	3	2	70	193	0	2	3	6	7
619782	785	5	3	3	70	238	0	2	3	6	7
624947	786	6	3	3	70	171	1	2	3	6	7
627640	787	7	3	3	70	142	1	2	3	6	7
631475	788	8	3	3	70	249	1	2	3	6	7
636460	789	9	3	3	70	342	1	2	3	6	7
641911	790	10	3	3	70	167	1	2	3	6	7
644716	791	11	3	3	70	301	1	2	3	6	7
649183	792	12	3	3	70	167	0	2	3	6	7
653039	793	13	3	3	70	298	1	2	3	6	7
656723	794	14	3	3	70	307	1	2	3	6	7
660329	795	15	3	3	70	169	1	2	3	6	7
664640	796	1	2	3	90	169	0	2	3	6	7
668682	797	2	2	3	90	171	1	2	3	6	7
671498	798	3	2	3	90	264	0	2	3	6	7
673600	799	4	2	3	90	643	1	2	3	6	7
678450	800	5	2	3	90	197	0	2	3	6	7
