# Supplementary material for: Control of entropy in neural models of environmental state
Source: eLife. 2019 Feb 28;8:e39404. doi: 10.7554/eLife.39404 (PMC6395063; doi:10.7554/eLife.39404)
Supplement: Source code 1. [file elife-39404-code1.zip › model_for_eLife/data/fMRI/behavioural_data_s23_run1]

5004	1	0	3	3	70	1260	1	1	3	6	8
10481	2	1	3	3	70	125	1	1	3	6	8
12379	3	2	3	3	70	263	1	1	3	6	8
14743	4	3	3	3	70	175	1	1	3	6	8
20007	5	4	3	3	70	264	0	1	3	6	8
23425	6	5	3	3	70	165	0	1	3	6	8
25362	7	6	3	1	70	686	1	1	3	6	8
28749	8	7	3	1	70	155	0	1	3	6	8
32076	9	8	3	1	70	164	0	1	3	6	8
35014	10	9	3	8	70	112	0	1	3	6	8
39381	11	10	3	6	70	80	0	1	3	6	8
43693	12	11	3	3	70	90	1	1	3	6	8
47290	13	12	3	3	70	143	1	1	3	6	8
50141	14	13	3	3	70	162	0	1	3	6	8
53009	15	14	3	3	70	118	1	1	3	6	8
56940	16	15	3	3	70	173	1	1	3	6	8
58557	17	16	3	3	70	443	1	1	3	6	8
63572	18	17	3	3	70	119	1	1	3	6	8
67139	19	18	3	3	70	173	0	1	3	6	8
70639	20	19	3	3	70	111	0	1	3	6	8
73538	21	1	1	1	90	265	1	1	3	6	8
78145	22	2	1	1	90	309	1	1	3	6	8
79700	23	3	1	1	90	317	1	1	3	6	8
82242	24	4	1	1	90	134	1	1	3	6	8
85362	25	5	1	1	90	158	1	1	3	6	8
86834	26	6	1	1	90	275	1	1	3	6	8
88941	27	7	1	1	90	132	1	1	3	6	8
94024	28	8	1	1	90	197	0	1	3	6	8
95854	29	9	1	8	90	1141	0	1	3	6	8
101688	30	10	1	1	90	108	0	1	3	6	8
104620	31	11	1	6	90	140	1	1	3	6	8
106541	32	12	1	6	90	185	1	1	3	6	8
108581	33	13	1	6	90	142	1	1	3	6	8
109946	34	14	1	6	90	202	0	1	3	6	8
111860	35	15	1	6	90	451	0	1	3	6	8
115020	36	1	3	3	90	140	1	1	3	6	8
118942	37	2	3	3	90	140	1	1	3	6	8
122928	38	3	3	3	90	114	1	1	3	6	8
126059	39	4	3	3	90	154	1	1	3	6	8
130107	40	5	3	3	90	293	1	1	3	6	8
133340	41	6	3	3	90	233	1	1	3	6	8
136825	42	7	3	3	90	131	1	1	3	6	8
138984	43	8	3	3	90	131	1	1	3	6	8
142580	44	9	3	3	90	145	1	1	3	6	8
147502	45	10	3	3	90	184	1	1	3	6	8
150657	46	11	3	3	90	127	1	1	3	6	8
154671	47	12	3	3	90	155	1	1	3	6	8
156187	48	13	3	3	90	262	1	1	3	6	8
157790	49	14	3	3	90	220	1	1	3	6	8
162055	50	15	3	3	90	134	0	1	3	6	8
165049	51	16	3	3	90	163	1	1	3	6	8
169170	52	17	3	3	90	147	1	1	3	6	8
171928	53	18	3	3	90	266	1	1	3	6	8
177239	54	1	8	3	90	146	0	1	3	6	8
179672	55	2	8	3	90	191	0	1	3	6	8
183447	56	3	8	1	90	205	0	1	3	6	8
188058	57	4	8	8	90	232	1	1	3	6	8
191666	58	5	8	8	90	231	1	1	3	6	8
195440	59	6	8	8	90	227	1	1	3	6	8
197434	60	7	8	8	90	206	1	1	3	6	8
198939	61	8	8	8	90	196	1	1	3	6	8
201403	62	9	8	8	90	230	1	1	3	6	8
205059	63	10	8	8	90	178	1	1	3	6	8
209003	64	11	8	8	90	292	0	1	3	6	8
211589	65	12	8	8	90	229	1	1	3	6	8
216721	66	13	8	8	90	201	1	1	3	6	8
221353	67	14	8	8	90	187	1	1	3	6	8
224505	68	15	8	8	90	345	1	1	3	6	8
229541	69	1	1	8	70	184	1	1	3	6	8
232383	70	2	1	8	70	196	1	1	3	6	8
234033	71	3	1	8	70	274	0	1	3	6	8
236771	72	4	1	8	70	181	0	1	3	6	8
238442	73	5	1	6	70	875	0	1	3	6	8
243284	74	6	1	3	70	260	0	1	3	6	8
247374	75	7	1	1	70	253	1	1	3	6	8
249738	76	8	1	1	70	276	0	1	3	6	8
251914	77	9	1	1	70	916	0	1	3	6	8
257582	78	10	1	8	70	95	0	1	3	6	8
262106	79	11	1	6	70	158	1	1	3	6	8
266483	80	12	1	6	70	155	0	1	3	6	8
269368	81	13	1	6	70	263	0	1	3	6	8
274441	82	14	1	3	70	141	0	1	3	6	8
279292	83	15	1	1	70	224	1	1	3	6	8
284160	84	16	1	1	70	193	1	1	3	6	8
286807	85	1	6	1	70	237	1	1	3	6	8
289912	86	2	6	1	70	231	0	1	3	6	8
293284	87	3	6	1	70	197	0	1	3	6	8
295773	88	4	6	8	70	271	1	1	3	6	8
298811	89	5	6	8	70	190	1	1	3	6	8
304072	90	6	6	8	70	217	1	1	3	6	8
305493	91	7	6	8	70	164	1	1	3	6	8
307169	92	8	6	8	70	291	0	1	3	6	8
308622	93	9	6	8	70	198	0	1	3	6	8
310605	94	10	6	8	70	249	0	1	3	6	8
313164	95	11	6	6	70	1138	0	1	3	6	8
315945	96	12	6	3	70	104	1	1	3	6	8
319814	97	13	6	3	70	186	0	1	3	6	8
321363	98	14	6	1	70	283	0	1	3	6	8
323856	99	15	6	8	70	206	0	1	3	6	8
327068	100	1	8	6	90	14	0	1	3	6	8
329457	101	2	8	3	90	217	0	1	3	6	8
332805	102	3	8	3	90	96	0	1	3	6	8
336906	103	4	8	1	90	258	0	1	3	6	8
339329	104	5	8	8	90	141	1	1	3	6	8
342746	105	6	8	8	90	413	1	1	3	6	8
346902	106	7	8	8	90	164	1	1	3	6	8
352026	107	8	8	8	90	209	1	1	3	6	8
354916	108	9	8	8	90	165	1	1	3	6	8
356208	109	10	8	8	90	366	1	1	3	6	8
361119	110	11	8	8	90	360	1	1	3	6	8
362818	111	12	8	8	90	231	1	1	3	6	8
366953	112	13	8	8	90	166	1	1	3	6	8
369943	113	14	8	8	90	252	1	1	3	6	8
374384	114	15	8	8	90	223	1	1	3	6	8
379319	115	16	8	8	90	272	1	1	3	6	8
381515	116	17	8	8	90	254	1	1	3	6	8
383981	117	18	8	8	90	164	1	1	3	6	8
387292	118	19	8	8	90	286	1	1	3	6	8
392567	119	20	8	8	90	179	1	1	3	6	8
396448	120	21	8	8	90	155	1	1	3	6	8
397990	121	22	8	8	90	274	1	1	3	6	8
402250	122	23	8	8	90	180	1	1	3	6	8
403953	123	24	8	8	90	301	1	1	3	6	8
406427	124	25	8	8	90	287	1	1	3	6	8
409828	125	26	8	8	90	507	1	1	3	6	8
413823	126	27	8	8	90	258	1	1	3	6	8
417141	127	28	8	8	90	284	1	1	3	6	8
418573	128	29	8	8	90	229	1	1	3	6	8
420664	129	30	8	8	90	265	1	1	3	6	8
423281	130	31	8	8	90	423	1	1	3	6	8
427511	131	32	8	8	90	242	1	1	3	6	8
432433	132	33	8	8	90	217	1	1	3	6	8
434081	133	34	8	8	90	229	1	1	3	6	8
436017	134	1	3	8	70	139	0	1	3	6	8
437661	135	2	3	8	70	162	0	1	3	6	8
441039	136	3	3	6	70	123	0	1	3	6	8
444823	137	4	3	3	70	143	1	1	3	6	8
448429	138	5	3	3	70	235	1	1	3	6	8
449907	139	6	3	3	70	240	1	1	3	6	8
455161	140	7	3	3	70	97	0	1	3	6	8
458536	141	8	3	1	70	328	0	1	3	6	8
462548	142	9	3	8	70	137	0	1	3	6	8
467144	143	10	3	6	70	201	0	1	3	6	8
471565	144	11	3	3	70	133	1	1	3	6	8
475247	145	12	3	3	70	142	0	1	3	6	8
479665	146	13	3	3	70	58	1	1	3	6	8
484377	147	14	3	3	70	290	1	1	3	6	8
487492	148	15	3	3	70	211	1	1	3	6	8
492202	149	16	3	3	70	227	0	1	3	6	8
496999	150	17	3	3	70	175	1	1	3	6	8
499420	151	18	3	3	70	213	1	1	3	6	8
501250	152	19	3	3	70	210	1	1	3	6	8
504856	153	20	3	3	70	95	0	1	3	6	8
508127	154	21	3	3	70	90	1	1	3	6	8
512596	155	22	3	3	70	251	1	1	3	6	8
516358	156	23	3	3	70	185	1	1	3	6	8
518234	157	24	3	3	70	269	1	1	3	6	8
519860	158	25	3	3	70	194	1	1	3	6	8
521623	159	26	3	3	70	259	1	1	3	6	8
523146	160	27	3	3	70	292	0	1	3	6	8
528150	161	1	1	3	90	88	1	1	3	6	8
531570	162	2	1	3	90	156	0	1	3	6	8
536570	163	3	1	3	90	96	0	1	3	6	8
538612	164	4	1	1	90	173	0	1	3	6	8
542443	165	5	1	8	90	154	0	1	3	6	8
544900	166	6	1	6	90	150	0	1	3	6	8
547706	167	7	1	3	90	147	0	1	3	6	8
552684	168	8	1	1	90	143	0	1	3	6	8
556962	169	9	1	8	90	188	0	1	3	6	8
561764	170	10	1	6	90	462	1	1	3	6	8
565205	171	1	8	6	70	120	1	1	3	6	8
569304	172	2	8	6	70	209	0	1	3	6	8
572083	173	3	8	6	70	134	0	1	3	6	8
576452	174	4	8	3	70	94	1	1	3	6	8
579385	175	5	8	3	70	134	0	1	3	6	8
584255	176	6	8	3	70	136	0	1	3	6	8
588513	177	7	8	1	70	249	0	1	3	6	8
590299	178	8	8	8	70	1024	1	1	3	6	8
596078	179	9	8	8	70	163	1	1	3	6	8
600656	180	10	8	8	70	184	1	1	3	6	8
603113	181	11	8	8	70	271	1	1	3	6	8
605066	182	12	8	8	70	562	1	1	3	6	8
609094	183	13	8	8	70	295	1	1	3	6	8
611643	184	14	8	8	70	211	1	1	3	6	8
614439	185	15	8	8	70	152	1	1	3	6	8
616091	186	16	8	8	70	160	1	1	3	6	8
620074	187	17	8	8	70	298	1	1	3	6	8
623557	188	18	8	8	70	258	1	1	3	6	8
628309	189	19	8	8	70	256	1	1	3	6	8
633377	190	20	8	8	70	165	1	1	3	6	8
638558	191	1	1	8	70	144	0	1	3	6	8
641558	192	2	1	8	70	215	0	1	3	6	8
644401	193	3	1	6	70	372	0	1	3	6	8
648546	194	4	1	3	70	233	1	1	3	6	8
652015	195	5	1	3	70	387	0	1	3	6	8
655145	196	6	1	3	70	156	0	1	3	6	8
659096	197	7	1	1	70	475	1	1	3	6	8
662115	198	8	1	1	70	192	0	1	3	6	8
663738	199	9	1	8	70	1016	1	1	3	6	8
668702	200	10	1	8	70	112	0	1	3	6	8
