# Supplementary material for: Control of entropy in neural models of environmental state
Source: eLife. 2019 Feb 28;8:e39404. doi: 10.7554/eLife.39404 (PMC6395063; doi:10.7554/eLife.39404)
Supplement: Source code 1. [file elife-39404-code1.zip › model_for_eLife/data/fMRI/behavioural_data_s23_run2]

5017	201	1	8	4	90	1378	0	1	4	5	8
9376	202	2	8	1	90	121	1	1	4	5	8
10716	203	3	8	1	90	218	0	1	4	5	8
14351	204	4	8	1	90	126	1	1	4	5	8
17382	205	5	8	1	90	154	0	1	4	5	8
22044	206	6	8	1	90	237	0	1	4	5	8
27132	207	7	8	8	90	51	1	1	4	5	8
28350	208	8	8	8	90	214	1	1	4	5	8
32484	209	9	8	8	90	102	1	1	4	5	8
36132	210	10	8	8	90	107	1	1	4	5	8
40555	211	11	8	8	90	95	0	1	4	5	8
41971	212	12	8	8	90	654	1	1	4	5	8
45430	213	13	8	8	90	139	1	1	4	5	8
47137	214	1	4	8	70	170	0	1	4	5	8
50533	215	2	4	8	70	90	0	1	4	5	8
55633	216	3	4	5	70	186	0	1	4	5	8
57065	217	4	4	4	70	232	1	1	4	5	8
62124	218	5	4	4	70	178	1	1	4	5	8
63989	219	6	4	4	70	150	1	1	4	5	8
66662	220	7	4	4	70	169	1	1	4	5	8
68712	221	8	4	4	70	149	1	1	4	5	8
70464	222	9	4	4	70	173	0	1	4	5	8
73043	223	10	4	4	70	156	1	1	4	5	8
77233	224	11	4	4	70	97	1	1	4	5	8
79668	225	12	4	4	70	150	1	1	4	5	8
82491	226	13	4	4	70	203	1	1	4	5	8
84835	227	14	4	4	70	155	1	1	4	5	8
89281	228	15	4	4	70	262	1	1	4	5	8
92252	229	16	4	4	70	157	0	1	4	5	8
93750	230	17	4	4	70	768	1	1	4	5	8
98056	231	1	8	4	70	176	0	1	4	5	8
101082	232	2	8	4	70	516	1	1	4	5	8
104823	233	3	8	4	70	148	0	1	4	5	8
108560	234	4	8	4	70	140	1	1	4	5	8
113030	235	5	8	4	70	125	0	1	4	5	8
115838	236	6	8	4	70	195	0	1	4	5	8
117308	237	7	8	1	70	439	1	1	4	5	8
121917	238	8	8	1	70	171	0	1	4	5	8
127184	239	9	8	1	70	124	0	1	4	5	8
131288	240	10	8	8	70	155	1	1	4	5	8
134268	241	11	8	8	70	128	1	1	4	5	8
136407	242	12	8	8	70	188	1	1	4	5	8
137812	243	13	8	8	70	172	1	1	4	5	8
140026	244	14	8	8	70	78	1	1	4	5	8
143749	245	15	8	8	70	113	0	1	4	5	8
147401	246	16	8	8	70	170	1	1	4	5	8
150738	247	17	8	8	70	134	1	1	4	5	8
153201	248	1	5	8	90	221	1	1	4	5	8
156621	249	2	5	8	90	147	0	1	4	5	8
158076	250	3	5	8	90	203	1	1	4	5	8
160595	251	4	5	8	90	180	0	1	4	5	8
163670	252	5	5	8	90	204	1	1	4	5	8
165114	253	6	5	8	90	189	0	1	4	5	8
168858	254	7	5	8	90	151	0	1	4	5	8
170473	255	8	5	5	90	325	1	1	4	5	8
172614	256	9	5	5	90	145	1	1	4	5	8
176561	257	10	5	5	90	84	1	1	4	5	8
179146	258	11	5	5	90	182	1	1	4	5	8
183829	259	12	5	5	90	415	1	1	4	5	8
185658	260	13	5	5	90	246	1	1	4	5	8
190670	261	14	5	5	90	153	1	1	4	5	8
193347	262	15	5	5	90	177	1	1	4	5	8
196431	263	16	5	5	90	159	1	1	4	5	8
198004	264	17	5	5	90	120	1	1	4	5	8
203104	265	18	5	5	90	216	1	1	4	5	8
205101	266	19	5	5	90	258	1	1	4	5	8
207622	267	20	5	5	90	288	1	1	4	5	8
209582	268	21	5	5	90	150	1	1	4	5	8
213351	269	22	5	5	90	91	1	1	4	5	8
217395	270	23	5	5	90	94	1	1	4	5	8
221399	271	24	5	5	90	160	1	1	4	5	8
225541	272	25	5	5	90	165	1	1	4	5	8
228118	273	1	4	5	70	116	0	1	4	5	8
233082	274	2	4	5	70	97	0	1	4	5	8
238158	275	3	4	4	70	109	0	1	4	5	8
241651	276	4	4	1	70	215	1	1	4	5	8
244261	277	5	4	1	70	124	1	1	4	5	8
246960	278	6	4	1	70	134	0	1	4	5	8
248318	279	7	4	1	70	703	0	1	4	5	8
251313	280	8	4	8	70	135	0	1	4	5	8
252599	281	9	4	5	70	595	0	1	4	5	8
255725	282	10	4	4	70	97	0	1	4	5	8
260157	283	11	4	1	70	156	0	1	4	5	8
264424	284	12	4	8	70	83	1	1	4	5	8
265754	285	13	4	8	70	185	1	1	4	5	8
269810	286	14	4	8	70	85	0	1	4	5	8
274781	287	15	4	8	70	103	0	1	4	5	8
277602	288	16	4	5	70	76	0	1	4	5	8
279694	289	17	4	4	70	126	0	1	4	5	8
282247	290	1	8	1	70	166	0	1	4	5	8
285791	291	2	8	8	70	79	1	1	4	5	8
287258	292	3	8	8	70	174	0	1	4	5	8
290683	293	4	8	8	70	88	0	1	4	5	8
294828	294	5	8	5	70	83	0	1	4	5	8
296173	295	6	8	4	70	134	0	1	4	5	8
299730	296	7	8	1	70	189	0	1	4	5	8
304890	297	8	8	8	70	138	1	1	4	5	8
308710	298	9	8	8	70	191	1	1	4	5	8
313384	299	10	8	8	70	184	1	1	4	5	8
315639	300	11	8	8	70	205	1	1	4	5	8
320180	301	12	8	8	70	153	1	1	4	5	8
324107	302	13	8	8	70	208	1	1	4	5	8
325594	303	14	8	8	70	225	1	1	4	5	8
329906	304	15	8	8	70	217	1	1	4	5	8
332743	305	1	1	8	90	283	0	1	4	5	8
336869	306	2	1	8	90	211	0	1	4	5	8
339972	307	3	1	5	90	995	1	1	4	5	8
343486	308	4	1	5	90	157	0	1	4	5	8
346389	309	5	1	5	90	149	0	1	4	5	8
351600	310	6	1	4	90	81	0	1	4	5	8
353363	311	7	1	1	90	314	1	1	4	5	8
357734	312	8	1	1	90	167	0	1	4	5	8
360834	313	9	1	8	90	702	0	1	4	5	8
363288	314	10	1	5	90	173	0	1	4	5	8
367784	315	11	1	4	90	125	0	1	4	5	8
369729	316	12	1	1	90	278	1	1	4	5	8
371590	317	13	1	1	90	578	1	1	4	5	8
377231	318	14	1	1	90	244	1	1	4	5	8
378948	319	15	1	1	90	422	1	1	4	5	8
383209	320	16	1	1	90	200	1	1	4	5	8
388298	321	17	1	1	90	209	1	1	4	5	8
392069	322	18	1	1	90	455	1	1	4	5	8
395394	323	19	1	1	90	328	1	1	4	5	8
396927	324	20	1	1	90	313	1	1	4	5	8
398801	325	21	1	1	90	437	1	1	4	5	8
401868	326	22	1	1	90	248	1	1	4	5	8
403313	327	1	4	1	70	261	0	1	4	5	8
407062	328	2	4	1	70	203	1	1	4	5	8
410378	329	3	4	1	70	116	0	1	4	5	8
412576	330	4	4	1	70	170	0	1	4	5	8
415303	331	5	4	8	70	121	0	1	4	5	8
419202	332	6	4	5	70	173	0	1	4	5	8
422114	333	7	4	4	70	125	1	1	4	5	8
426770	334	8	4	4	70	239	1	1	4	5	8
428137	335	9	4	4	70	191	1	1	4	5	8
431426	336	10	4	4	70	137	1	1	4	5	8
434553	337	11	4	4	70	218	1	1	4	5	8
439716	338	12	4	4	70	135	1	1	4	5	8
444754	339	13	4	4	70	194	0	1	4	5	8
449932	340	1	1	4	90	126	1	1	4	5	8
453799	341	2	1	4	90	225	0	1	4	5	8
458642	342	3	1	4	90	251	0	1	4	5	8
462693	343	4	1	1	90	150	1	1	4	5	8
467943	344	5	1	1	90	168	1	1	4	5	8
470864	345	6	1	1	90	217	1	1	4	5	8
475189	346	7	1	1	90	257	1	1	4	5	8
478737	347	8	1	1	90	192	0	1	4	5	8
482603	348	9	1	1	90	121	1	1	4	5	8
485576	349	10	1	1	90	176	1	1	4	5	8
487731	350	11	1	1	90	216	1	1	4	5	8
489157	351	12	1	1	90	214	1	1	4	5	8
493880	352	1	5	1	90	165	0	1	4	5	8
498905	353	2	5	1	90	392	0	1	4	5	8
502908	354	3	5	8	90	316	0	1	4	5	8
505552	355	4	5	5	90	171	1	1	4	5	8
508053	356	5	5	5	90	120	1	1	4	5	8
509649	357	6	5	5	90	196	0	1	4	5	8
511085	358	7	5	4	90	216	0	1	4	5	8
515339	359	8	5	5	90	86	1	1	4	5	8
518968	360	9	5	5	90	115	1	1	4	5	8
522016	361	10	5	5	90	103	1	1	4	5	8
523556	362	11	5	5	90	163	1	1	4	5	8
525561	363	12	5	5	90	130	0	1	4	5	8
527110	364	13	5	5	90	830	1	1	4	5	8
529837	365	1	1	5	90	729	0	1	4	5	8
534725	366	2	1	5	90	115	0	1	4	5	8
537249	367	3	1	4	90	173	1	1	4	5	8
540072	368	4	1	4	90	146	0	1	4	5	8
544730	369	5	1	4	90	68	0	1	4	5	8
549123	370	6	1	1	90	129	1	1	4	5	8
551190	371	7	1	1	90	172	1	1	4	5	8
556142	372	8	1	1	90	218	1	1	4	5	8
557785	373	9	1	1	90	191	1	1	4	5	8
561734	374	10	1	1	90	205	1	1	4	5	8
564294	375	11	1	1	90	213	1	1	4	5	8
569348	376	12	1	1	90	207	1	1	4	5	8
574102	377	13	1	1	90	181	1	1	4	5	8
577520	378	14	1	1	90	258	1	1	4	5	8
581437	379	15	1	1	90	154	1	1	4	5	8
585442	380	16	1	1	90	183	1	1	4	5	8
586898	381	17	1	1	90	244	1	1	4	5	8
589158	382	18	1	1	90	183	1	1	4	5	8
594095	383	19	1	1	90	222	1	1	4	5	8
598766	384	20	1	1	90	223	1	1	4	5	8
600671	385	21	1	1	90	330	1	1	4	5	8
603971	386	1	5	1	70	179	0	1	4	5	8
605282	387	2	5	1	70	7062	0	1	4	5	8
617075	388	3	5	8	70	369	0	1	4	5	8
619488	389	4	5	5	70	135	1	1	4	5	8
621336	390	5	5	5	70	220	0	1	4	5	8
624269	391	6	5	5	70	122	0	1	4	5	8
625659	392	7	5	4	70	94	0	1	4	5	8
628430	393	8	5	4	70	133	0	1	4	5	8
629937	394	9	5	1	70	8	1	1	4	5	8
633804	395	10	5	1	70	122	0	1	4	5	8
638394	396	11	5	1	70	87	0	1	4	5	8
639999	397	12	5	8	70	328	0	1	4	5	8
643007	398	13	5	5	70	72	1	1	4	5	8
644367	399	14	5	5	70	155	1	1	4	5	8
647434	400	1	4	5	90	148	0	1	4	5	8
