# Supplementary material for: Control of entropy in neural models of environmental state
Source: eLife. 2019 Feb 28;8:e39404. doi: 10.7554/eLife.39404 (PMC6395063; doi:10.7554/eLife.39404)
Supplement: Source code 1. [file elife-39404-code1.zip › model_for_eLife/data/fMRI/behavioural_data_s23_run3]

5005	401	1	7	3	70	1898	0	2	3	6	7
10552	402	2	7	2	70	120	0	2	3	6	7
13130	403	3	7	7	70	137	0	2	3	6	7
17314	404	4	7	6	70	58	0	2	3	6	7
21469	405	5	7	3	70	98	0	2	3	6	7
23092	406	6	7	2	70	216	0	2	3	6	7
27887	407	7	7	7	70	95	0	2	3	6	7
30706	408	8	7	6	70	113	0	2	3	6	7
33366	409	9	7	3	70	165	1	2	3	6	7
36182	410	10	7	3	70	147	0	2	3	6	7
37796	411	11	7	3	70	489	1	2	3	6	7
39970	412	12	7	3	70	112	0	2	3	6	7
43699	413	13	7	3	70	208	0	2	3	6	7
47968	414	14	7	2	70	66	0	2	3	6	7
49492	415	15	7	6	70	439	1	2	3	6	7
54020	416	16	7	6	70	69	1	2	3	6	7
55660	417	17	7	6	70	149	0	2	3	6	7
59540	418	18	7	6	70	89	0	2	3	6	7
63629	419	19	7	7	70	337	1	2	3	6	7
68549	420	20	7	7	70	127	1	2	3	6	7
72036	421	21	7	7	70	169	1	2	3	6	7
77296	422	22	7	7	70	107	1	2	3	6	7
82436	423	23	7	7	70	194	1	2	3	6	7
84425	424	24	7	7	70	320	1	2	3	6	7
86989	425	25	7	7	70	331	1	2	3	6	7
91005	426	26	7	7	70	113	1	2	3	6	7
94659	427	1	3	7	70	88	0	2	3	6	7
99535	428	2	3	7	70	114	0	2	3	6	7
104608	429	3	3	3	70	155	0	2	3	6	7
108632	430	4	3	2	70	151	0	2	3	6	7
111722	431	5	3	6	70	137	0	2	3	6	7
113556	432	6	3	7	70	224	1	2	3	6	7
117361	433	7	3	7	70	103	0	2	3	6	7
119123	434	8	3	7	70	269	0	2	3	6	7
123261	435	9	3	3	70	99	0	2	3	6	7
125811	436	10	3	2	70	139	0	2	3	6	7
127424	437	11	3	7	70	265	1	2	3	6	7
131640	438	12	3	7	70	84	0	2	3	6	7
134593	439	13	3	7	70	174	0	2	3	6	7
138751	440	14	3	7	70	425	0	2	3	6	7
141533	441	15	3	6	70	95	0	2	3	6	7
145726	442	16	3	3	70	110	1	2	3	6	7
150845	443	17	3	3	70	141	1	2	3	6	7
152280	444	18	3	3	70	170	1	2	3	6	7
154374	445	19	3	3	70	109	0	2	3	6	7
155953	446	20	3	3	70	125	1	2	3	6	7
157281	447	1	7	3	90	142	0	2	3	6	7
158981	448	2	7	3	90	130	0	2	3	6	7
160931	449	3	7	2	90	81	0	2	3	6	7
162733	450	4	7	6	90	146	1	2	3	6	7
164632	451	5	7	6	90	104	0	2	3	6	7
168353	452	1	6	6	90	60	1	2	3	6	7
172541	453	2	6	6	90	137	1	2	3	6	7
174715	454	3	6	6	90	290	1	2	3	6	7
179177	455	4	6	6	90	463	1	2	3	6	7
181150	456	5	6	6	90	1487	1	2	3	6	7
186837	457	6	6	6	90	132	1	2	3	6	7
188491	458	7	6	6	90	133	1	2	3	6	7
191634	459	8	6	6	90	143	1	2	3	6	7
195142	460	9	6	6	90	158	1	2	3	6	7
199616	461	10	6	6	90	286	1	2	3	6	7
201907	462	11	6	6	90	351	1	2	3	6	7
205309	463	12	6	6	90	166	1	2	3	6	7
208257	464	13	6	6	90	157	1	2	3	6	7
213377	465	14	6	6	90	137	1	2	3	6	7
215164	466	15	6	6	90	241	1	2	3	6	7
217422	467	16	6	6	90	160	1	2	3	6	7
220889	468	17	6	6	90	82	1	2	3	6	7
223093	469	18	6	6	90	103	1	2	3	6	7
224445	470	19	6	6	90	87	1	2	3	6	7
228564	471	20	6	6	90	139	1	2	3	6	7
230164	472	21	6	6	90	198	1	2	3	6	7
231722	473	22	6	6	90	325	1	2	3	6	7
235127	474	1	7	6	90	132	0	2	3	6	7
237964	475	2	7	6	90	230	0	2	3	6	7
241709	476	3	7	3	90	83	0	2	3	6	7
245409	477	4	7	2	90	156	0	2	3	6	7
248956	478	5	7	7	90	86	0	2	3	6	7
252046	479	6	7	6	90	92	0	2	3	6	7
253401	480	7	7	3	90	142	1	2	3	6	7
257625	481	8	7	3	90	114	0	2	3	6	7
262130	482	9	7	3	90	106	0	2	3	6	7
263860	483	10	7	2	90	180	0	2	3	6	7
267172	484	11	7	7	90	735	1	2	3	6	7
271715	485	12	7	7	90	105	1	2	3	6	7
273840	486	13	7	7	90	150	1	2	3	6	7
275925	487	14	7	7	90	116	0	2	3	6	7
280193	488	15	7	7	90	101	1	2	3	6	7
281844	489	16	7	7	90	130	1	2	3	6	7
286039	490	17	7	7	90	847	1	2	3	6	7
290214	491	18	7	7	90	138	1	2	3	6	7
291542	492	19	7	7	90	326	1	2	3	6	7
296471	493	20	7	7	90	106	1	2	3	6	7
297751	494	21	7	7	90	164	1	2	3	6	7
299990	495	22	7	7	90	158	1	2	3	6	7
302397	496	23	7	7	90	175	1	2	3	6	7
305234	497	24	7	7	90	140	1	2	3	6	7
307195	498	25	7	7	90	112	1	2	3	6	7
310031	499	26	7	7	90	207	1	2	3	6	7
312321	500	27	7	7	90	280	1	2	3	6	7
316704	501	28	7	7	90	446	1	2	3	6	7
319967	502	29	7	7	90	108	1	2	3	6	7
323521	503	30	7	7	90	133	1	2	3	6	7
325556	504	1	3	7	90	142	1	2	3	6	7
328497	505	2	3	7	90	94	0	2	3	6	7
332177	506	3	3	7	90	136	0	2	3	6	7
336036	507	4	3	6	90	110	0	2	3	6	7
341083	508	5	3	3	90	134	1	2	3	6	7
346181	509	6	3	3	90	174	1	2	3	6	7
351001	510	7	3	3	90	120	1	2	3	6	7
353138	511	8	3	3	90	137	1	2	3	6	7
355551	512	9	3	3	90	175	1	2	3	6	7
360601	513	10	3	3	90	193	1	2	3	6	7
363859	514	11	3	3	90	156	1	2	3	6	7
368596	515	12	3	3	90	131	1	2	3	6	7
372334	516	13	3	3	90	267	1	2	3	6	7
377683	517	14	3	3	90	160	1	2	3	6	7
382472	518	15	3	3	90	405	1	2	3	6	7
387659	519	16	3	3	90	138	0	2	3	6	7
390181	520	17	3	3	90	235	1	2	3	6	7
393460	521	18	3	3	90	213	1	2	3	6	7
398487	522	19	3	3	90	264	1	2	3	6	7
400300	523	20	3	3	90	158	1	2	3	6	7
404351	524	21	3	3	90	129	0	2	3	6	7
406336	525	22	3	3	90	144	1	2	3	6	7
408367	526	23	3	3	90	189	0	2	3	6	7
413129	527	24	3	3	90	83	0	2	3	6	7
415299	528	25	3	2	90	394	0	2	3	6	7
420283	529	26	3	7	90	251	0	2	3	6	7
423268	530	27	3	6	90	207	0	2	3	6	7
425418	531	1	2	3	70	293	1	2	3	6	7
428225	532	2	2	3	70	186	0	2	3	6	7
430897	533	3	2	3	70	574	0	2	3	6	7
436383	534	4	2	3	70	206	0	2	3	6	7
441436	535	5	2	2	70	184	1	2	3	6	7
443286	536	6	2	2	70	292	1	2	3	6	7
448550	537	7	2	2	70	101	1	2	3	6	7
452566	538	8	2	2	70	162	0	2	3	6	7
457595	539	9	2	2	70	117	0	2	3	6	7
459987	540	10	2	7	70	525	0	2	3	6	7
463398	541	11	2	6	70	95	0	2	3	6	7
466761	542	12	2	3	70	175	0	2	3	6	7
470714	543	13	2	2	70	126	0	2	3	6	7
472697	544	14	2	6	70	253	0	2	3	6	7
476212	545	15	2	7	70	105	0	2	3	6	7
480322	546	16	2	3	70	158	1	2	3	6	7
483592	547	17	2	3	70	96	1	2	3	6	7
486786	548	18	2	3	70	149	0	2	3	6	7
488102	549	19	2	3	70	584	0	2	3	6	7
491276	550	20	2	2	70	150	0	2	3	6	7
492835	551	21	2	7	70	515	1	2	3	6	7
495697	552	1	6	7	70	112	0	2	3	6	7
499590	553	2	6	7	70	137	0	2	3	6	7
503666	554	3	6	6	70	119	0	2	3	6	7
505158	555	4	6	3	70	624	0	2	3	6	7
510385	556	5	6	2	70	139	0	2	3	6	7
514232	557	6	6	7	70	106	1	2	3	6	7
516779	558	7	6	7	70	206	0	2	3	6	7
520119	559	8	6	7	70	139	0	2	3	6	7
523234	560	9	6	6	70	106	1	2	3	6	7
525437	561	10	6	6	70	152	1	2	3	6	7
527745	562	11	6	6	70	297	1	2	3	6	7
530471	563	12	6	6	70	514	1	2	3	6	7
534535	564	13	6	6	70	142	1	2	3	6	7
537197	565	14	6	6	70	116	1	2	3	6	7
540524	566	1	7	6	90	122	0	2	3	6	7
545604	567	2	7	6	90	80	0	2	3	6	7
547935	568	3	7	3	90	192	0	2	3	6	7
549306	569	4	7	2	90	408	0	2	3	6	7
552234	570	5	7	7	90	2091	0	2	3	6	7
556675	571	6	7	6	90	231	0	2	3	6	7
559098	572	7	7	3	90	376	0	2	3	6	7
562713	573	8	7	2	90	164	1	2	3	6	7
566797	574	9	7	2	90	174	0	2	3	6	7
569997	575	10	7	7	90	148	1	2	3	6	7
574664	576	11	7	7	90	308	1	2	3	6	7
579399	577	12	7	7	90	70	1	2	3	6	7
581967	578	1	6	7	70	132	1	2	3	6	7
585972	579	2	6	7	70	81	0	2	3	6	7
589837	580	3	6	6	70	1184	1	2	3	6	7
594339	581	4	6	6	70	247	1	2	3	6	7
596811	582	5	6	6	70	177	0	2	3	6	7
599226	583	6	6	6	70	172	1	2	3	6	7
602266	584	7	6	6	70	124	0	2	3	6	7
606399	585	8	6	6	70	270	1	2	3	6	7
609736	586	9	6	6	70	62	0	2	3	6	7
611986	587	10	6	6	70	148	1	2	3	6	7
616586	588	11	6	6	70	114	1	2	3	6	7
621459	589	12	6	6	70	321	1	2	3	6	7
624125	590	1	3	6	70	184	0	2	3	6	7
625569	591	2	3	6	70	283	0	2	3	6	7
627274	592	3	3	3	70	931	1	2	3	6	7
630934	593	4	3	3	70	325	0	2	3	6	7
632531	594	5	3	3	70	429	1	2	3	6	7
636081	595	6	3	3	70	180	0	2	3	6	7
637483	596	7	3	2	70	1547	0	2	3	6	7
643941	597	8	3	7	70	127	0	2	3	6	7
649119	598	9	3	6	70	159	0	2	3	6	7
654262	599	10	3	3	70	143	1	2	3	6	7
656640	600	11	3	3	70	197	0	2	3	6	7
