# Supplementary material for: Control of entropy in neural models of environmental state
Source: eLife. 2019 Feb 28;8:e39404. doi: 10.7554/eLife.39404 (PMC6395063; doi:10.7554/eLife.39404)
Supplement: Source code 1. [file elife-39404-code1.zip › model_for_eLife/data/fMRI/behavioural_data_s23_run4]

5006	601	1	2	4	90	1257	0	2	4	5	7
10909	602	2	2	2	90	9	1	2	4	5	7
12544	603	3	2	2	90	406	1	2	4	5	7
15952	604	4	2	2	90	243	1	2	4	5	7
18264	605	5	2	2	90	109	1	2	4	5	7
22565	606	6	2	2	90	78	1	2	4	5	7
23789	607	7	2	2	90	219	1	2	4	5	7
25585	608	8	2	2	90	162	0	2	4	5	7
29176	609	9	2	2	90	152	1	2	4	5	7
32024	610	10	2	2	90	108	1	2	4	5	7
35398	611	11	2	2	90	178	1	2	4	5	7
37322	612	12	2	2	90	364	0	2	4	5	7
40221	613	13	2	2	90	165	0	2	4	5	7
43696	614	14	2	7	90	54	0	2	4	5	7
47327	615	15	2	5	90	106	0	2	4	5	7
52542	616	16	2	4	90	150	1	2	4	5	7
57394	617	17	2	4	90	88	0	2	4	5	7
60070	618	1	7	4	90	147	0	2	4	5	7
61797	619	2	7	2	90	125	0	2	4	5	7
64714	620	3	7	7	90	60	1	2	4	5	7
66197	621	4	7	7	90	114	1	2	4	5	7
70253	622	5	7	7	90	105	1	2	4	5	7
71993	623	6	7	7	90	102	0	2	4	5	7
75343	624	7	7	7	90	95	1	2	4	5	7
77900	625	8	7	7	90	118	1	2	4	5	7
80659	626	9	7	7	90	93	1	2	4	5	7
82755	627	10	7	7	90	181	1	2	4	5	7
86739	628	11	7	7	90	57	1	2	4	5	7
89616	629	12	7	7	90	120	1	2	4	5	7
93371	630	13	7	7	90	181	1	2	4	5	7
97295	631	14	7	7	90	307	1	2	4	5	7
98849	632	15	7	7	90	183	0	2	4	5	7
101463	633	16	7	7	90	158	1	2	4	5	7
105612	634	17	7	7	90	90	1	2	4	5	7
108971	635	18	7	7	90	217	1	2	4	5	7
111963	636	19	7	7	90	734	0	2	4	5	7
114802	637	20	7	7	90	146	1	2	4	5	7
116427	638	21	7	7	90	120	0	2	4	5	7
117953	639	22	7	7	90	832	1	2	4	5	7
120860	640	23	7	7	90	138	1	2	4	5	7
123710	641	24	7	7	90	108	1	2	4	5	7
125894	642	25	7	7	90	133	1	2	4	5	7
129254	643	26	7	7	90	85	1	2	4	5	7
132161	644	1	4	7	90	79	1	2	4	5	7
135878	645	2	4	7	90	124	0	2	4	5	7
141026	646	3	4	7	90	102	1	2	4	5	7
143538	647	4	4	7	90	90	0	2	4	5	7
147035	648	5	4	7	90	95	1	2	4	5	7
149921	649	6	4	7	90	141	0	2	4	5	7
154751	650	7	4	7	90	48	0	2	4	5	7
159568	651	8	4	5	90	56	0	2	4	5	7
162905	652	9	4	4	90	137	1	2	4	5	7
167078	653	10	4	4	90	135	0	2	4	5	7
171383	654	11	4	4	90	103	1	2	4	5	7
173207	655	12	4	4	90	245	1	2	4	5	7
176409	656	13	4	4	90	114	1	2	4	5	7
179267	657	14	4	4	90	165	1	2	4	5	7
180990	658	15	4	4	90	335	1	2	4	5	7
184894	659	1	5	4	90	112	0	2	4	5	7
187589	660	2	5	4	90	201	1	2	4	5	7
190795	661	3	5	4	90	102	0	2	4	5	7
192502	662	4	5	4	90	121	0	2	4	5	7
196597	663	5	5	2	90	130	0	2	4	5	7
198132	664	6	5	7	90	170	0	2	4	5	7
203423	665	7	5	5	90	54	1	2	4	5	7
208074	666	8	5	5	90	180	1	2	4	5	7
211614	667	9	5	5	90	112	1	2	4	5	7
215479	668	10	5	5	90	302	1	2	4	5	7
220860	669	11	5	5	90	215	1	2	4	5	7
223565	670	12	5	5	90	221	1	2	4	5	7
225587	671	13	5	5	90	975	1	2	4	5	7
230691	672	14	5	5	90	99	1	2	4	5	7
235286	673	15	5	5	90	190	1	2	4	5	7
239599	674	16	5	5	90	148	0	2	4	5	7
240997	675	17	5	5	90	638	1	2	4	5	7
245628	676	18	5	5	90	84	1	2	4	5	7
248724	677	19	5	5	90	116	1	2	4	5	7
252702	678	20	5	5	90	116	1	2	4	5	7
255551	679	21	5	5	90	220	1	2	4	5	7
257595	680	22	5	5	90	219	1	2	4	5	7
260788	681	23	5	5	90	111	1	2	4	5	7
264439	682	24	5	5	90	50	1	2	4	5	7
267931	683	25	5	5	90	144	1	2	4	5	7
272191	684	26	5	5	90	105	1	2	4	5	7
276431	685	1	7	5	70	236	0	2	4	5	7
280020	686	2	7	5	70	336	0	2	4	5	7
284200	687	3	7	4	70	149	0	2	4	5	7
286954	688	4	7	2	70	788	1	2	4	5	7
289587	689	5	7	2	70	249	0	2	4	5	7
293103	690	6	7	2	70	1522	0	2	4	5	7
299065	691	7	7	7	70	62	0	2	4	5	7
301299	692	8	7	5	70	57	0	2	4	5	7
305903	693	9	7	4	70	248	1	2	4	5	7
308961	694	10	7	4	70	139	0	2	4	5	7
311844	695	11	7	4	70	134	0	2	4	5	7
314678	696	12	7	2	70	122	0	2	4	5	7
317499	697	13	7	7	70	115	1	2	4	5	7
320035	698	14	7	7	70	122	1	2	4	5	7
321530	699	15	7	7	70	186	0	2	4	5	7
326400	700	16	7	7	70	194	1	2	4	5	7
329519	701	17	7	7	70	120	1	2	4	5	7
331816	702	18	7	7	70	162	1	2	4	5	7
335387	703	19	7	7	70	196	1	2	4	5	7
340671	704	20	7	7	70	258	0	2	4	5	7
344647	705	21	7	7	70	90	1	2	4	5	7
347685	706	22	7	7	70	118	0	2	4	5	7
352145	707	23	7	7	70	112	1	2	4	5	7
357130	708	24	7	7	70	110	1	2	4	5	7
358477	709	25	7	7	70	141	1	2	4	5	7
361359	710	26	7	7	70	108	1	2	4	5	7
363834	711	1	4	7	90	129	0	2	4	5	7
365294	712	2	4	7	90	125	0	2	4	5	7
366592	713	3	4	5	90	779	0	2	4	5	7
370290	714	4	4	4	90	85	1	2	4	5	7
375419	715	5	4	4	90	228	1	2	4	5	7
380337	716	6	4	4	90	172	1	2	4	5	7
384908	717	7	4	4	90	721	1	2	4	5	7
387914	718	8	4	4	90	151	1	2	4	5	7
390446	719	9	4	4	90	152	0	2	4	5	7
392661	720	10	4	4	90	308	1	2	4	5	7
395979	721	11	4	4	90	109	1	2	4	5	7
397371	722	1	2	4	90	156	0	2	4	5	7
402616	723	2	2	4	90	110	0	2	4	5	7
406994	724	3	2	4	90	124	0	2	4	5	7
411202	725	4	2	2	90	280	1	2	4	5	7
415650	726	5	2	2	90	115	1	2	4	5	7
419187	727	6	2	2	90	107	1	2	4	5	7
422315	728	7	2	2	90	91	1	2	4	5	7
425708	729	8	2	2	90	113	1	2	4	5	7
428068	730	9	2	2	90	104	1	2	4	5	7
433163	731	10	2	2	90	129	1	2	4	5	7
437356	732	11	2	2	90	197	1	2	4	5	7
439754	733	12	2	2	90	140	1	2	4	5	7
443755	734	13	2	2	90	89	1	2	4	5	7
448452	735	14	2	2	90	97	1	2	4	5	7
451705	736	15	2	2	90	276	1	2	4	5	7
456609	737	16	2	2	90	204	1	2	4	5	7
460147	738	17	2	2	90	276	1	2	4	5	7
463086	739	18	2	2	90	91	1	2	4	5	7
465716	740	19	2	2	90	200	0	2	4	5	7
470318	741	20	2	2	90	148	0	2	4	5	7
472429	742	21	2	7	90	336	0	2	4	5	7
475735	743	22	2	7	90	287	0	2	4	5	7
478535	744	1	4	5	70	40	0	2	4	5	7
482305	745	2	4	4	70	308	0	2	4	5	7
485849	746	3	4	2	70	3	0	2	4	5	7
488103	747	4	4	7	70	443	0	2	4	5	7
489821	748	5	4	5	70	128	0	2	4	5	7
492762	749	6	4	4	70	49	1	2	4	5	7
495868	750	7	4	4	70	123	0	2	4	5	7
499264	751	8	4	4	70	136	1	2	4	5	7
504218	752	9	4	4	70	214	1	2	4	5	7
505990	753	10	4	4	70	302	0	2	4	5	7
510304	754	11	4	4	70	174	1	2	4	5	7
511808	755	12	4	4	70	633	0	2	4	5	7
515094	756	13	4	4	70	259	1	2	4	5	7
517546	757	14	4	4	70	135	0	2	4	5	7
519198	758	15	4	4	70	203	1	2	4	5	7
524040	759	16	4	4	70	102	1	2	4	5	7
529084	760	17	4	4	70	168	1	2	4	5	7
533683	761	1	7	4	70	123	0	2	4	5	7
535295	762	2	7	4	70	290	0	2	4	5	7
538595	763	3	7	2	70	99	0	2	4	5	7
541249	764	4	7	7	70	166	0	2	4	5	7
546017	765	5	7	5	70	389	0	2	4	5	7
547921	766	6	7	4	70	351	0	2	4	5	7
551070	767	7	7	2	70	239	0	2	4	5	7
554122	768	8	7	7	70	71	1	2	4	5	7
557863	769	9	7	7	70	1012	1	2	4	5	7
563585	770	10	7	7	70	130	1	2	4	5	7
567944	771	11	7	7	70	157	1	2	4	5	7
570891	772	12	7	7	70	205	1	2	4	5	7
575235	773	13	7	7	70	130	0	2	4	5	7
577948	774	14	7	7	70	190	1	2	4	5	7
579476	775	15	7	7	70	146	0	2	4	5	7
583617	776	16	7	7	70	115	1	2	4	5	7
585688	777	17	7	7	70	373	1	2	4	5	7
587798	778	18	7	7	70	105	1	2	4	5	7
590018	779	19	7	7	70	107	1	2	4	5	7
593363	780	1	4	7	70	125	0	2	4	5	7
596595	781	2	4	7	70	121	0	2	4	5	7
599406	782	3	4	5	70	159	1	2	4	5	7
602625	783	4	4	5	70	80	0	2	4	5	7
606792	784	5	4	4	70	141	1	2	4	5	7
608845	785	6	4	4	70	202	0	2	4	5	7
610437	786	7	4	4	70	153	0	2	4	5	7
612995	787	8	4	2	70	153	1	2	4	5	7
617674	788	9	4	2	70	122	0	2	4	5	7
621773	789	10	4	2	70	234	0	2	4	5	7
623147	790	11	4	7	70	194	0	2	4	5	7
625298	791	12	4	5	70	143	1	2	4	5	7
626905	792	13	4	5	70	174	0	2	4	5	7
630025	793	14	4	5	70	105	0	2	4	5	7
632182	794	15	4	4	70	258	0	2	4	5	7
636695	795	16	4	2	70	90	0	2	4	5	7
640687	796	17	4	7	70	121	0	2	4	5	7
644081	797	1	2	5	70	165	0	2	4	5	7
645938	798	2	2	4	70	178	0	2	4	5	7
650994	799	3	2	2	70	107	1	2	4	5	7
654432	800	4	2	2	70	231	1	2	4	5	7
