# Supplementary material for: Control of entropy in neural models of environmental state
Source: eLife. 2019 Feb 28;8:e39404. doi: 10.7554/eLife.39404 (PMC6395063; doi:10.7554/eLife.39404)
Supplement: Source code 1. [file elife-39404-code1.zip › model_for_eLife/data/fMRI/behavioural_data_s24_run1]

5008	1	0	7	3	70	1285	0	2	3	6	7
9542	2	1	7	2	70	373	0	2	3	6	7
12575	3	2	7	6	70	166	0	2	3	6	7
16356	4	3	7	7	70	372	0	2	3	6	7
19875	5	4	7	3	70	127	0	2	3	6	7
24436	6	5	7	2	70	246	0	2	3	6	7
27814	7	6	7	6	70	270	0	2	3	6	7
30481	8	7	7	7	70	401	1	2	3	6	7
32651	9	8	7	7	70	339	0	2	3	6	7
37808	10	9	7	7	70	237	0	2	3	6	7
42073	11	10	7	6	70	339	0	2	3	6	7
45281	12	11	7	3	70	202	0	2	3	6	7
48883	13	12	7	2	70	184	0	2	3	6	7
53905	14	13	7	7	70	362	1	2	3	6	7
57999	15	14	7	7	70	279	1	2	3	6	7
60775	16	15	7	7	70	333	0	2	3	6	7
63609	17	16	7	7	70	362	0	2	3	6	7
67540	18	17	7	6	70	149	0	2	3	6	7
70014	19	18	7	3	70	306	0	2	3	6	7
72134	20	1	3	2	90	331	0	2	3	6	7
77499	21	2	3	6	90	135	0	2	3	6	7
82422	22	3	3	3	90	168	1	2	3	6	7
86183	23	4	3	3	90	287	0	2	3	6	7
90772	24	5	3	3	90	236	1	2	3	6	7
92610	25	6	3	3	90	384	1	2	3	6	7
97001	26	7	3	3	90	197	1	2	3	6	7
100811	27	8	3	3	90	138	1	2	3	6	7
106054	28	9	3	3	90	237	1	2	3	6	7
111355	29	10	3	3	90	372	1	2	3	6	7
114836	30	11	3	3	90	237	1	2	3	6	7
117257	31	12	3	3	90	307	1	2	3	6	7
118712	32	13	3	3	90	351	1	2	3	6	7
123758	33	14	3	3	90	209	1	2	3	6	7
128729	34	15	3	3	90	231	1	2	3	6	7
130512	35	16	3	3	90	350	1	2	3	6	7
132890	36	17	3	3	90	293	1	2	3	6	7
137020	37	18	3	3	90	229	1	2	3	6	7
140271	38	19	3	3	90	136	1	2	3	6	7
141651	39	20	3	3	90	183	1	2	3	6	7
145222	40	21	3	3	90	166	1	2	3	6	7
147149	41	1	2	3	90	232	0	2	3	6	7
149069	42	2	2	3	90	322	0	2	3	6	7
150624	43	3	2	2	90	706	1	2	3	6	7
153800	44	4	2	2	90	256	0	2	3	6	7
158501	45	5	2	2	90	113	1	2	3	6	7
162556	46	6	2	2	90	219	1	2	3	6	7
164118	47	7	2	2	90	220	1	2	3	6	7
169198	48	8	2	2	90	389	1	2	3	6	7
170743	49	9	2	2	90	157	0	2	3	6	7
174585	50	10	2	2	90	153	1	2	3	6	7
178178	51	11	2	2	90	103	1	2	3	6	7
180317	52	12	2	2	90	135	1	2	3	6	7
182107	53	13	2	2	90	230	1	2	3	6	7
184571	54	14	2	2	90	200	1	2	3	6	7
189607	55	15	2	2	90	315	1	2	3	6	7
191488	56	16	2	2	90	190	0	2	3	6	7
195124	57	17	2	2	90	347	0	2	3	6	7
200296	58	18	2	7	90	139	0	2	3	6	7
202732	59	19	2	6	90	229	0	2	3	6	7
204558	60	20	2	3	90	458	0	2	3	6	7
206677	61	21	2	7	90	451	1	2	3	6	7
210655	62	22	2	7	90	203	0	2	3	6	7
212319	63	23	2	7	90	375	1	2	3	6	7
215340	64	24	2	7	90	438	1	2	3	6	7
220004	65	25	2	7	90	172	1	2	3	6	7
224249	66	26	2	7	90	221	0	2	3	6	7
227720	67	27	2	7	90	234	0	2	3	6	7
230091	68	28	2	6	90	224	0	2	3	6	7
233162	69	29	2	3	90	123	0	2	3	6	7
235631	70	30	2	2	90	126	1	2	3	6	7
237137	71	1	7	2	70	457	1	2	3	6	7
238930	72	2	7	2	70	272	0	2	3	6	7
242488	73	3	7	2	70	407	0	2	3	6	7
247270	74	4	7	6	70	166	0	2	3	6	7
250149	75	5	7	7	70	188	1	2	3	6	7
251867	76	6	7	7	70	361	1	2	3	6	7
255162	77	7	7	7	70	229	1	2	3	6	7
258980	78	8	7	7	70	171	1	2	3	6	7
262439	79	9	7	7	70	278	1	2	3	6	7
266628	80	10	7	7	70	141	1	2	3	6	7
268910	81	11	7	7	70	398	1	2	3	6	7
274039	82	12	7	7	70	309	1	2	3	6	7
277855	83	13	7	7	70	246	0	2	3	6	7
281868	84	14	7	7	70	157	0	2	3	6	7
283827	85	15	7	6	70	486	0	2	3	6	7
287526	86	16	7	3	70	345	0	2	3	6	7
289546	87	17	7	2	70	359	0	2	3	6	7
292660	88	18	7	7	70	230	1	2	3	6	7
294406	89	19	7	7	70	281	1	2	3	6	7
296054	90	1	2	7	90	256	0	2	3	6	7
299764	91	2	2	7	90	353	1	2	3	6	7
301377	92	3	2	7	90	457	1	2	3	6	7
306401	93	4	2	7	90	914	0	2	3	6	7
310861	94	5	2	7	90	147	0	2	3	6	7
313938	95	6	2	6	90	144	1	2	3	6	7
316762	96	7	2	6	90	422	0	2	3	6	7
321335	97	8	2	6	90	140	0	2	3	6	7
324077	98	9	2	3	90	126	0	2	3	6	7
325528	99	10	2	2	90	170	0	2	3	6	7
329929	100	11	2	7	90	141	0	2	3	6	7
332944	101	12	2	6	90	130	0	2	3	6	7
336892	102	13	2	3	90	108	1	2	3	6	7
340783	103	14	2	3	90	149	0	2	3	6	7
344283	104	15	2	3	90	134	0	2	3	6	7
349441	105	16	2	2	90	148	1	2	3	6	7
351873	106	17	2	2	90	145	1	2	3	6	7
356696	107	1	3	2	90	212	0	2	3	6	7
361686	108	2	3	2	90	304	0	2	3	6	7
363264	109	3	3	7	90	547	0	2	3	6	7
368140	110	4	3	6	90	146	0	2	3	6	7
369825	111	5	3	3	90	461	0	2	3	6	7
373227	112	6	3	2	90	234	0	2	3	6	7
375575	113	7	3	7	90	349	0	2	3	6	7
378850	114	8	3	6	90	270	0	2	3	6	7
384113	115	9	3	3	90	358	0	2	3	6	7
389199	116	10	3	2	90	167	0	2	3	6	7
391442	117	11	3	7	90	427	1	2	3	6	7
395561	118	12	3	7	90	230	0	2	3	6	7
397080	119	13	3	7	90	235	0	2	3	6	7
399650	120	14	3	6	90	339	0	2	3	6	7
404464	121	15	3	3	90	207	1	2	3	6	7
406224	122	16	3	3	90	263	1	2	3	6	7
408032	123	17	3	3	90	390	1	2	3	6	7
410437	124	18	3	3	90	491	1	2	3	6	7
414515	125	19	3	3	90	173	1	2	3	6	7
416028	126	20	3	3	90	183	1	2	3	6	7
419867	127	1	7	3	90	219	0	2	3	6	7
423714	128	2	7	3	90	158	0	2	3	6	7
427098	129	3	7	2	90	580	1	2	3	6	7
432445	130	4	7	2	90	130	0	2	3	6	7
435551	131	5	7	2	90	243	0	2	3	6	7
438967	132	6	7	7	90	287	1	2	3	6	7
443880	133	7	7	7	90	140	1	2	3	6	7
447801	134	8	7	7	90	358	1	2	3	6	7
451575	135	9	7	7	90	233	0	2	3	6	7
454107	136	10	7	7	90	577	1	2	3	6	7
457909	137	11	7	7	90	253	1	2	3	6	7
460321	138	12	7	7	90	278	1	2	3	6	7
462806	139	13	7	7	90	229	1	2	3	6	7
465379	140	14	7	7	90	302	1	2	3	6	7
467060	141	15	7	7	90	327	1	2	3	6	7
470623	142	16	7	7	90	286	1	2	3	6	7
475072	143	17	7	7	90	217	1	2	3	6	7
478994	144	18	7	7	90	290	1	2	3	6	7
483598	145	19	7	7	90	579	1	2	3	6	7
485848	146	20	7	7	90	407	1	2	3	6	7
488198	147	21	7	7	90	248	1	2	3	6	7
491702	148	22	7	7	90	197	1	2	3	6	7
493389	149	23	7	7	90	281	1	2	3	6	7
498056	150	24	7	7	90	223	1	2	3	6	7
502868	151	25	7	7	90	232	1	2	3	6	7
506961	152	1	6	7	90	843	1	2	3	6	7
511205	153	2	6	7	90	285	0	2	3	6	7
513133	154	3	6	7	90	250	1	2	3	6	7
514791	155	4	6	7	90	250	0	2	3	6	7
516598	156	5	6	7	90	266	0	2	3	6	7
521201	157	6	6	6	90	161	0	2	3	6	7
525637	158	7	6	3	90	297	0	2	3	6	7
530652	159	8	6	2	90	131	1	2	3	6	7
534961	160	9	6	2	90	236	0	2	3	6	7
538993	161	10	6	2	90	239	0	2	3	6	7
541224	162	11	6	7	90	263	0	2	3	6	7
544655	163	12	6	7	90	187	1	2	3	6	7
546727	164	13	6	7	90	894	1	2	3	6	7
551287	165	14	6	7	90	191	0	2	3	6	7
552796	166	15	6	7	90	224	1	2	3	6	7
555494	167	16	6	7	90	246	0	2	3	6	7
558896	168	17	6	7	90	345	0	2	3	6	7
562475	169	18	6	6	90	208	1	2	3	6	7
566718	170	19	6	6	90	296	1	2	3	6	7
571151	171	20	6	6	90	336	0	2	3	6	7
574054	172	21	6	6	90	164	1	2	3	6	7
578184	173	1	2	6	70	348	0	2	3	6	7
582917	174	2	2	6	70	123	0	2	3	6	7
587097	175	3	2	3	70	278	0	2	3	6	7
589336	176	4	2	2	70	259	0	2	3	6	7
592323	177	5	2	7	70	229	0	2	3	6	7
595970	178	6	2	6	70	335	1	2	3	6	7
599551	179	7	2	6	70	113	0	2	3	6	7
602843	180	8	2	6	70	119	0	2	3	6	7
606496	181	9	2	3	70	238	0	2	3	6	7
610560	182	10	2	2	70	176	1	2	3	6	7
613343	183	11	2	2	70	135	1	2	3	6	7
616367	184	12	2	2	70	188	1	2	3	6	7
619109	185	13	2	2	70	211	1	2	3	6	7
622833	186	14	2	2	70	372	0	2	3	6	7
627339	187	15	2	2	70	100	1	2	3	6	7
631157	188	16	2	2	70	240	1	2	3	6	7
635965	189	1	6	2	90	92	0	2	3	6	7
639934	190	2	6	2	90	155	0	2	3	6	7
643878	191	3	6	7	90	127	0	2	3	6	7
646771	192	4	6	6	90	271	0	2	3	6	7
651520	193	5	6	3	90	210	0	2	3	6	7
656586	194	6	6	2	90	299	0	2	3	6	7
658516	195	7	6	7	90	316	0	2	3	6	7
662308	196	8	6	6	90	224	1	2	3	6	7
664908	197	9	6	6	90	274	1	2	3	6	7
670049	198	10	6	6	90	197	1	2	3	6	7
674247	199	11	6	6	90	296	0	2	3	6	7
676766	200	12	6	6	90	331	1	2	3	6	7
