# Supplementary material for: Control of entropy in neural models of environmental state
Source: eLife. 2019 Feb 28;8:e39404. doi: 10.7554/eLife.39404 (PMC6395063; doi:10.7554/eLife.39404)
Supplement: Source code 1. [file elife-39404-code1.zip › model_for_eLife/data/fMRI/behavioural_data_s24_run2]

5019	201	1	7	4	70	1178	0	2	4	5	7
11172	202	2	7	2	70	175	0	2	4	5	7
13395	203	3	7	5	70	178	1	2	4	5	7
15669	204	4	7	5	70	292	0	2	4	5	7
19415	205	5	7	5	70	76	0	2	4	5	7
23467	206	6	7	7	70	158	1	2	4	5	7
25834	207	7	7	7	70	362	1	2	4	5	7
28347	208	8	7	7	70	300	1	2	4	5	7
30259	209	9	7	7	70	392	1	2	4	5	7
34990	210	10	7	7	70	179	0	2	4	5	7
37174	211	11	7	7	70	294	1	2	4	5	7
41053	212	12	7	7	70	132	1	2	4	5	7
44479	213	13	7	7	70	170	0	2	4	5	7
49123	214	14	7	7	70	181	0	2	4	5	7
51325	215	15	7	4	70	241	1	2	4	5	7
54234	216	16	7	4	70	282	0	2	4	5	7
57517	217	17	7	4	70	108	0	2	4	5	7
59504	218	1	2	2	90	364	1	2	4	5	7
61949	219	2	2	2	90	296	1	2	4	5	7
65064	220	3	2	2	90	137	1	2	4	5	7
69563	221	4	2	2	90	257	1	2	4	5	7
71461	222	5	2	2	90	316	1	2	4	5	7
75946	223	6	2	2	90	141	1	2	4	5	7
77874	224	7	2	2	90	239	1	2	4	5	7
81312	225	8	2	2	90	274	1	2	4	5	7
84598	226	9	2	2	90	188	1	2	4	5	7
89604	227	1	5	2	90	183	0	2	4	5	7
91273	228	2	5	2	90	163	0	2	4	5	7
95412	229	3	5	5	90	90	1	2	4	5	7
98576	230	4	5	5	90	187	1	2	4	5	7
102976	231	5	5	5	90	91	1	2	4	5	7
104633	232	6	5	5	90	275	1	2	4	5	7
108511	233	7	5	5	90	449	1	2	4	5	7
110539	234	8	5	5	90	210	0	2	4	5	7
115498	235	9	5	5	90	87	1	2	4	5	7
118924	236	10	5	5	90	334	1	2	4	5	7
124351	237	11	5	5	90	188	1	2	4	5	7
126963	238	12	5	5	90	362	1	2	4	5	7
129253	239	13	5	5	90	344	0	2	4	5	7
131580	240	14	5	5	90	275	1	2	4	5	7
136357	241	15	5	5	90	143	1	2	4	5	7
138201	242	16	5	5	90	227	1	2	4	5	7
143055	243	17	5	5	90	352	1	2	4	5	7
145769	244	18	5	5	90	164	1	2	4	5	7
149674	245	19	5	5	90	198	1	2	4	5	7
154306	246	20	5	5	90	139	1	2	4	5	7
156160	247	21	5	5	90	344	1	2	4	5	7
161151	248	22	5	5	90	131	1	2	4	5	7
162531	249	23	5	5	90	206	1	2	4	5	7
167088	250	24	5	5	90	110	1	2	4	5	7
170405	251	25	5	5	90	386	1	2	4	5	7
173573	252	26	5	5	90	122	1	2	4	5	7
176048	253	27	5	5	90	499	1	2	4	5	7
181151	254	28	5	5	90	113	1	2	4	5	7
183468	255	29	5	5	90	292	1	2	4	5	7
188819	256	1	2	5	90	134	0	2	4	5	7
192777	257	2	2	5	90	142	0	2	4	5	7
197947	258	3	2	4	90	148	0	2	4	5	7
201954	259	4	2	2	90	257	1	2	4	5	7
203444	260	5	2	2	90	236	1	2	4	5	7
208741	261	6	2	2	90	308	1	2	4	5	7
212363	262	7	2	2	90	113	1	2	4	5	7
215164	263	8	2	2	90	166	1	2	4	5	7
219073	264	9	2	2	90	182	1	2	4	5	7
224036	265	10	2	2	90	252	1	2	4	5	7
227050	266	11	2	2	90	352	1	2	4	5	7
229425	267	12	2	2	90	192	1	2	4	5	7
230987	268	13	2	2	90	224	1	2	4	5	7
233048	269	1	4	2	70	260	0	2	4	5	7
236544	270	2	4	2	70	397	0	2	4	5	7
238323	271	3	4	2	70	404	1	2	4	5	7
241708	272	4	4	2	70	154	0	2	4	5	7
244457	273	5	4	2	70	139	0	2	4	5	7
245868	274	6	4	7	70	249	0	2	4	5	7
247496	275	7	4	5	70	144	1	2	4	5	7
250828	276	8	4	5	70	200	0	2	4	5	7
255711	277	9	4	5	70	158	0	2	4	5	7
259951	278	10	4	4	70	179	1	2	4	5	7
264747	279	11	4	4	70	87	1	2	4	5	7
267688	280	12	4	4	70	247	1	2	4	5	7
269814	281	13	4	4	70	273	1	2	4	5	7
273807	282	14	4	4	70	262	1	2	4	5	7
277600	283	15	4	4	70	147	1	2	4	5	7
279434	284	16	4	4	70	521	0	2	4	5	7
283799	285	17	4	4	70	86	1	2	4	5	7
285938	286	18	4	4	70	319	0	2	4	5	7
290797	287	19	4	4	70	97	1	2	4	5	7
293649	288	20	4	4	70	213	1	2	4	5	7
298949	289	21	4	4	70	284	0	2	4	5	7
300544	290	22	4	4	70	194	1	2	4	5	7
302778	291	23	4	4	70	247	0	2	4	5	7
306200	292	1	5	4	90	164	0	2	4	5	7
308405	293	2	5	2	90	210	0	2	4	5	7
311583	294	3	5	7	90	436	0	2	4	5	7
314117	295	4	5	5	90	259	1	2	4	5	7
317543	296	5	5	5	90	277	1	2	4	5	7
321370	297	6	5	5	90	131	0	2	4	5	7
324457	298	7	5	5	90	297	1	2	4	5	7
328219	299	8	5	5	90	247	1	2	4	5	7
331730	300	9	5	5	90	698	1	2	4	5	7
334020	301	10	5	5	90	185	1	2	4	5	7
339115	302	11	5	5	90	300	1	2	4	5	7
342064	303	12	5	5	90	440	1	2	4	5	7
347534	304	13	5	5	90	210	1	2	4	5	7
351965	305	14	5	5	90	91	1	2	4	5	7
353644	306	15	5	5	90	1255	1	2	4	5	7
357463	307	16	5	5	90	221	1	2	4	5	7
361449	308	17	5	5	90	172	1	2	4	5	7
364578	309	18	5	5	90	195	1	2	4	5	7
366473	310	19	5	5	90	316	1	2	4	5	7
368841	311	20	5	5	90	191	1	2	4	5	7
372330	312	1	2	5	70	163	0	2	4	5	7
377460	313	2	2	5	70	166	0	2	4	5	7
379455	314	3	2	4	70	240	0	2	4	5	7
383608	315	4	2	2	70	174	1	2	4	5	7
386789	316	5	2	2	70	125	0	2	4	5	7
388492	317	6	2	2	70	168	1	2	4	5	7
391472	318	7	2	2	70	198	1	2	4	5	7
393033	319	8	2	2	70	478	1	2	4	5	7
397729	320	9	2	2	70	367	0	2	4	5	7
399836	321	10	2	2	70	225	1	2	4	5	7
401600	322	11	2	2	70	473	0	2	4	5	7
405832	323	12	2	2	70	180	1	2	4	5	7
409237	324	13	2	2	70	290	1	2	4	5	7
413559	325	14	2	2	70	249	1	2	4	5	7
417522	326	1	7	2	90	655	0	2	4	5	7
421928	327	2	7	2	90	188	0	2	4	5	7
425624	328	3	7	7	90	521	0	2	4	5	7
427777	329	4	7	5	90	693	1	2	4	5	7
432906	330	5	7	5	90	169	1	2	4	5	7
436550	331	6	7	5	90	122	0	2	4	5	7
441138	332	7	7	5	90	320	0	2	4	5	7
444473	333	8	7	4	90	123	0	2	4	5	7
446625	334	9	7	2	90	260	0	2	4	5	7
449446	335	10	7	7	90	229	1	2	4	5	7
453428	336	11	7	7	90	331	1	2	4	5	7
456547	337	12	7	7	90	311	1	2	4	5	7
459250	338	13	7	7	90	541	1	2	4	5	7
464730	339	1	5	7	70	178	1	2	4	5	7
467872	340	2	5	7	70	210	0	2	4	5	7
471629	341	3	5	7	70	194	0	2	4	5	7
475544	342	4	5	5	70	121	0	2	4	5	7
478734	343	5	5	4	70	222	1	2	4	5	7
482583	344	6	5	4	70	130	1	2	4	5	7
486885	345	7	5	4	70	122	1	2	4	5	7
491011	346	8	5	4	70	402	0	2	4	5	7
492604	347	9	5	4	70	585	0	2	4	5	7
495114	348	10	5	2	70	234	0	2	4	5	7
496522	349	11	5	7	70	342	0	2	4	5	7
501781	350	12	5	5	70	85	0	2	4	5	7
506085	351	13	5	4	70	139	0	2	4	5	7
509134	352	14	5	2	70	150	0	2	4	5	7
511379	353	15	5	7	70	209	0	2	4	5	7
516031	354	16	5	5	70	119	1	2	4	5	7
521252	355	17	5	5	70	101	1	2	4	5	7
524434	356	18	5	5	70	303	1	2	4	5	7
526658	357	19	5	5	70	378	1	2	4	5	7
532020	358	20	5	5	70	430	1	2	4	5	7
537375	359	21	5	5	70	135	1	2	4	5	7
540368	360	22	5	5	70	171	1	2	4	5	7
543080	361	1	7	5	90	311	0	2	4	5	7
544629	362	2	7	5	90	280	0	2	4	5	7
546465	363	3	7	4	90	180	0	2	4	5	7
550494	364	4	7	2	90	208	0	2	4	5	7
555261	365	5	7	7	90	237	1	2	4	5	7
560021	366	6	7	7	90	429	1	2	4	5	7
565569	367	7	7	7	90	286	1	2	4	5	7
567487	368	8	7	7	90	350	1	2	4	5	7
571720	369	9	7	7	90	389	1	2	4	5	7
576764	370	10	7	7	90	253	1	2	4	5	7
579172	371	11	7	7	90	696	1	2	4	5	7
581750	372	12	7	7	90	663	1	2	4	5	7
584806	373	13	7	7	90	337	1	2	4	5	7
587749	374	14	7	7	90	176	1	2	4	5	7
591629	375	15	7	7	90	210	1	2	4	5	7
594763	376	16	7	7	90	267	0	2	4	5	7
599228	377	17	7	7	90	270	1	2	4	5	7
601070	378	18	7	7	90	527	1	2	4	5	7
605439	379	19	7	7	90	173	1	2	4	5	7
609700	380	1	2	7	90	164	0	2	4	5	7
613345	381	2	2	7	90	240	0	2	4	5	7
616417	382	3	2	5	90	165	0	2	4	5	7
619530	383	4	2	4	90	224	0	2	4	5	7
622426	384	5	2	2	90	953	1	2	4	5	7
624654	385	6	2	2	90	198	1	2	4	5	7
626039	386	7	2	2	90	254	1	2	4	5	7
629953	387	8	2	2	90	279	1	2	4	5	7
632393	388	9	2	2	90	155	1	2	4	5	7
634809	389	10	2	2	90	481	1	2	4	5	7
637925	390	11	2	2	90	186	1	2	4	5	7
641138	391	12	2	2	90	885	1	2	4	5	7
647000	392	13	2	2	90	183	1	2	4	5	7
649383	393	14	2	2	90	189	0	2	4	5	7
651854	394	15	2	2	90	737	1	2	4	5	7
657671	395	16	2	2	90	251	1	2	4	5	7
660824	396	17	2	2	90	243	1	2	4	5	7
662981	397	18	2	2	90	275	1	2	4	5	7
664774	398	19	2	2	90	241	1	2	4	5	7
669001	399	20	2	2	90	245	1	2	4	5	7
673420	400	21	2	2	90	761	1	2	4	5	7
