# Supplementary material for: Control of entropy in neural models of environmental state
Source: eLife. 2019 Feb 28;8:e39404. doi: 10.7554/eLife.39404 (PMC6395063; doi:10.7554/eLife.39404)
Supplement: Source code 1. [file elife-39404-code1.zip › model_for_eLife/data/fMRI/behavioural_data_s24_run3]

5014	401	1	6	3	90	1003	0	1	3	6	8
7701	402	2	6	1	90	605	0	1	3	6	8
13249	403	3	6	8	90	634	0	1	3	6	8
17621	404	4	6	6	90	95	0	1	3	6	8
21523	405	5	6	3	90	82	0	1	3	6	8
23530	406	6	6	1	90	184	0	1	3	6	8
28298	407	7	6	8	90	170	0	1	3	6	8
29880	408	8	6	6	90	474	1	1	3	6	8
33269	409	9	6	6	90	122	1	1	3	6	8
35655	410	10	6	6	90	214	1	1	3	6	8
37689	411	11	6	6	90	198	1	1	3	6	8
42950	412	12	6	6	90	458	1	1	3	6	8
45467	413	13	6	6	90	231	1	1	3	6	8
49016	414	14	6	6	90	100	1	1	3	6	8
51619	415	15	6	6	90	134	1	1	3	6	8
53522	416	16	6	6	90	257	1	1	3	6	8
56148	417	17	6	6	90	716	1	1	3	6	8
58458	418	18	6	6	90	291	1	1	3	6	8
62885	419	19	6	6	90	95	1	1	3	6	8
66004	420	20	6	6	90	226	0	1	3	6	8
69026	421	21	6	6	90	348	1	1	3	6	8
73438	422	22	6	6	90	187	1	1	3	6	8
77818	423	23	6	6	90	89	1	1	3	6	8
79692	424	24	6	6	90	288	1	1	3	6	8
83186	425	25	6	6	90	144	1	1	3	6	8
86052	426	26	6	6	90	308	1	1	3	6	8
88357	427	27	6	6	90	304	1	1	3	6	8
92697	428	1	1	6	70	407	0	1	3	6	8
96771	429	2	1	6	70	110	0	1	3	6	8
98566	430	3	1	3	70	267	0	1	3	6	8
100309	431	4	1	1	70	676	1	1	3	6	8
102538	432	5	1	1	70	377	0	1	3	6	8
106360	433	6	1	1	70	126	1	1	3	6	8
109361	434	7	1	1	70	115	1	1	3	6	8
113115	435	8	1	1	70	146	0	1	3	6	8
114958	436	9	1	1	70	295	0	1	3	6	8
118251	437	10	1	8	70	213	1	1	3	6	8
121876	438	11	1	8	70	152	0	1	3	6	8
123589	439	12	1	8	70	276	0	1	3	6	8
127873	440	13	1	6	70	249	0	1	3	6	8
131647	441	14	1	3	70	167	0	1	3	6	8
134840	442	15	1	1	70	316	0	1	3	6	8
139611	443	16	1	8	70	203	0	1	3	6	8
141808	444	17	1	6	70	406	0	1	3	6	8
145960	445	18	1	3	70	109	0	1	3	6	8
150353	446	19	1	1	70	202	0	1	3	6	8
153159	447	20	1	8	70	210	0	1	3	6	8
158429	448	21	1	6	70	99	0	1	3	6	8
160860	449	22	1	3	70	246	0	1	3	6	8
163885	450	23	1	1	70	219	0	1	3	6	8
168747	451	24	1	8	70	186	0	1	3	6	8
172155	452	25	1	6	70	115	0	1	3	6	8
174574	453	1	3	3	90	239	1	1	3	6	8
178486	454	2	3	3	90	239	1	1	3	6	8
183168	455	3	3	3	90	201	1	1	3	6	8
186517	456	4	3	3	90	96	1	1	3	6	8
191017	457	5	3	3	90	224	1	1	3	6	8
194221	458	6	3	3	90	118	1	1	3	6	8
198468	459	7	3	3	90	145	1	1	3	6	8
201683	460	8	3	3	90	222	1	1	3	6	8
205604	461	9	3	3	90	118	0	1	3	6	8
208104	462	10	3	3	90	135	1	1	3	6	8
213296	463	11	3	3	90	139	1	1	3	6	8
217894	464	12	3	3	90	191	1	1	3	6	8
222606	465	13	3	3	90	231	1	1	3	6	8
225281	466	14	3	3	90	298	1	1	3	6	8
229691	467	15	3	3	90	215	1	1	3	6	8
231954	468	16	3	3	90	394	1	1	3	6	8
235798	469	17	3	3	90	206	0	1	3	6	8
240025	470	18	3	3	90	73	1	1	3	6	8
243745	471	19	3	3	90	345	1	1	3	6	8
246982	472	1	1	3	90	357	0	1	3	6	8
248829	473	2	1	3	90	186	0	1	3	6	8
252673	474	3	1	1	90	453	1	1	3	6	8
255181	475	4	1	1	90	247	1	1	3	6	8
258498	476	5	1	1	90	231	1	1	3	6	8
260068	477	6	1	1	90	256	1	1	3	6	8
264512	478	7	1	1	90	458	1	1	3	6	8
269880	479	8	1	1	90	111	1	1	3	6	8
273801	480	9	1	1	90	208	1	1	3	6	8
275894	481	10	1	1	90	410	1	1	3	6	8
280482	482	11	1	1	90	271	1	1	3	6	8
283377	483	12	1	1	90	264	0	1	3	6	8
287507	484	13	1	1	90	312	1	1	3	6	8
291345	485	14	1	1	90	107	0	1	3	6	8
294964	486	15	1	1	90	143	1	1	3	6	8
296854	487	1	3	1	70	307	0	1	3	6	8
300081	488	2	3	1	70	255	1	1	3	6	8
302195	489	3	3	1	70	280	0	1	3	6	8
306125	490	4	3	1	70	448	1	1	3	6	8
309088	491	5	3	1	70	152	0	1	3	6	8
312277	492	6	3	1	70	198	0	1	3	6	8
315206	493	7	3	8	70	259	0	1	3	6	8
318576	494	8	3	6	70	186	0	1	3	6	8
323887	495	9	3	3	70	132	1	1	3	6	8
325353	496	10	3	3	70	425	0	1	3	6	8
327534	497	11	3	3	70	224	0	1	3	6	8
329821	498	12	3	1	70	155	0	1	3	6	8
333490	499	13	3	8	70	498	1	1	3	6	8
336497	500	14	3	8	70	286	0	1	3	6	8
340631	501	15	3	8	70	153	0	1	3	6	8
343041	502	16	3	6	70	241	0	1	3	6	8
347767	503	17	3	3	70	118	1	1	3	6	8
352318	504	18	3	3	70	108	1	1	3	6	8
355826	505	19	3	3	70	181	1	1	3	6	8
359737	506	20	3	3	70	141	0	1	3	6	8
364960	507	1	8	3	70	225	0	1	3	6	8
366436	508	2	8	3	70	3333	0	1	3	6	8
372914	509	3	8	1	70	196	0	1	3	6	8
375199	510	4	8	8	70	185	0	1	3	6	8
376540	511	5	8	6	70	210	0	1	3	6	8
379564	512	6	8	3	70	205	1	1	3	6	8
383178	513	7	8	3	70	130	0	1	3	6	8
385582	514	8	8	3	70	120	1	1	3	6	8
390103	515	9	8	3	70	152	0	1	3	6	8
391943	516	10	8	3	70	556	0	1	3	6	8
394758	517	11	8	1	70	130	0	1	3	6	8
397361	518	12	8	8	70	272	1	1	3	6	8
400786	519	13	8	8	70	181	1	1	3	6	8
402669	520	14	8	8	70	373	0	1	3	6	8
407821	521	15	8	8	70	102	0	1	3	6	8
410039	522	16	8	8	70	307	1	1	3	6	8
415110	523	17	8	8	70	124	1	1	3	6	8
418859	524	18	8	8	70	106	1	1	3	6	8
422664	525	19	8	8	70	107	1	1	3	6	8
427474	526	20	8	8	70	143	1	1	3	6	8
431483	527	1	6	8	90	130	0	1	3	6	8
436573	528	2	6	8	90	97	0	1	3	6	8
440801	529	3	6	6	90	183	1	1	3	6	8
442979	530	4	6	6	90	168	1	1	3	6	8
445593	531	5	6	6	90	143	1	1	3	6	8
448883	532	6	6	6	90	176	0	1	3	6	8
450771	533	7	6	6	90	228	1	1	3	6	8
454930	534	8	6	6	90	128	1	1	3	6	8
456204	535	9	6	6	90	416	1	1	3	6	8
460182	536	10	6	6	90	293	1	1	3	6	8
464309	537	11	6	6	90	259	1	1	3	6	8
469326	538	12	6	6	90	113	1	1	3	6	8
470832	539	13	6	6	90	194	1	1	3	6	8
475163	540	14	6	6	90	299	1	1	3	6	8
478284	541	1	1	6	90	170	0	1	3	6	8
480634	542	2	1	6	90	229	0	1	3	6	8
482242	543	3	1	3	90	344	0	1	3	6	8
486581	544	4	1	1	90	487	1	1	3	6	8
490940	545	5	1	1	90	133	1	1	3	6	8
494996	546	6	1	1	90	248	1	1	3	6	8
498907	547	7	1	1	90	289	1	1	3	6	8
503231	548	8	1	1	90	161	1	1	3	6	8
507805	549	9	1	1	90	126	1	1	3	6	8
512319	550	10	1	1	90	150	1	1	3	6	8
517510	551	11	1	1	90	122	1	1	3	6	8
519056	552	12	1	1	90	243	1	1	3	6	8
520629	553	13	1	1	90	243	1	1	3	6	8
522822	554	14	1	1	90	313	1	1	3	6	8
528045	555	15	1	1	90	285	1	1	3	6	8
530988	556	16	1	1	90	364	1	1	3	6	8
535837	557	17	1	1	90	351	1	1	3	6	8
538543	558	18	1	1	90	145	1	1	3	6	8
540206	559	19	1	1	90	269	1	1	3	6	8
544730	560	20	1	1	90	180	1	1	3	6	8
547862	561	21	1	1	90	301	0	1	3	6	8
553043	562	22	1	1	90	176	1	1	3	6	8
556477	563	1	6	1	70	156	0	1	3	6	8
557961	564	2	6	1	70	151	0	1	3	6	8
562456	565	3	6	8	70	184	0	1	3	6	8
566234	566	4	6	6	70	161	1	1	3	6	8
568756	567	5	6	6	70	214	1	1	3	6	8
571801	568	6	6	6	70	234	1	1	3	6	8
576064	569	7	6	6	70	399	1	1	3	6	8
581387	570	8	6	6	70	251	1	1	3	6	8
585645	571	9	6	6	70	191	1	1	3	6	8
587143	572	10	6	6	70	222	0	1	3	6	8
590317	573	11	6	6	70	235	1	1	3	6	8
593859	574	12	6	6	70	133	1	1	3	6	8
595625	575	13	6	6	70	278	1	1	3	6	8
597663	576	14	6	6	70	248	1	1	3	6	8
601373	577	15	6	6	70	109	1	1	3	6	8
605693	578	16	6	6	70	157	0	1	3	6	8
607814	579	17	6	6	70	174	1	1	3	6	8
609609	580	18	6	6	70	271	0	1	3	6	8
611812	581	19	6	6	70	347	1	1	3	6	8
615476	582	1	3	6	70	197	0	1	3	6	8
617730	583	2	3	6	70	318	1	1	3	6	8
621677	584	3	3	6	70	705	0	1	3	6	8
626997	585	4	3	6	70	135	0	1	3	6	8
631778	586	5	3	3	70	293	0	1	3	6	8
635096	587	6	3	1	70	213	0	1	3	6	8
638688	588	7	3	8	70	253	1	1	3	6	8
640895	589	8	3	8	70	326	1	1	3	6	8
645375	590	9	3	8	70	247	1	1	3	6	8
650281	591	10	3	8	70	288	0	1	3	6	8
651840	592	11	3	8	70	305	0	1	3	6	8
655530	593	12	3	6	70	388	1	1	3	6	8
657714	594	13	3	6	70	190	0	1	3	6	8
659932	595	14	3	6	70	360	0	1	3	6	8
663121	596	15	3	3	70	127	1	1	3	6	8
666858	597	16	3	3	70	374	0	1	3	6	8
668955	598	17	3	3	70	185	1	1	3	6	8
673822	599	18	3	3	70	130	1	1	3	6	8
676599	600	19	3	3	70	153	1	1	3	6	8
