# Supplementary material for: Control of entropy in neural models of environmental state
Source: eLife. 2019 Feb 28;8:e39404. doi: 10.7554/eLife.39404 (PMC6395063; doi:10.7554/eLife.39404)
Supplement: Source code 1. [file elife-39404-code1.zip › model_for_eLife/data/fMRI/behavioural_data_s24_run4]

5012	601	1	1	4	90	844	0	1	4	5	8
7694	602	2	1	1	90	447	1	1	4	5	8
11418	603	3	1	1	90	240	1	1	4	5	8
13827	604	4	1	1	90	180	1	1	4	5	8
18724	605	5	1	1	90	476	1	1	4	5	8
22943	606	6	1	1	90	120	1	1	4	5	8
24372	607	7	1	1	90	190	1	1	4	5	8
26420	608	8	1	1	90	275	1	1	4	5	8
29748	609	9	1	1	90	203	1	1	4	5	8
34454	610	10	1	1	90	187	1	1	4	5	8
36971	611	11	1	1	90	164	1	1	4	5	8
40015	612	12	1	1	90	296	1	1	4	5	8
43604	613	13	1	1	90	166	1	1	4	5	8
45857	614	14	1	1	90	306	1	1	4	5	8
48218	615	15	1	1	90	338	1	1	4	5	8
51468	616	16	1	1	90	141	1	1	4	5	8
53429	617	1	4	1	90	309	0	1	4	5	8
58235	618	2	4	1	90	202	0	1	4	5	8
62768	619	3	4	8	90	122	0	1	4	5	8
65582	620	4	4	5	90	134	1	1	4	5	8
68729	621	5	4	5	90	121	0	1	4	5	8
71158	622	6	4	5	90	159	0	1	4	5	8
73971	623	7	4	4	90	376	1	1	4	5	8
76933	624	8	4	4	90	302	1	1	4	5	8
79823	625	9	4	4	90	177	1	1	4	5	8
83698	626	10	4	4	90	154	1	1	4	5	8
86600	627	11	4	4	90	148	1	1	4	5	8
91817	628	12	4	4	90	47	1	1	4	5	8
93313	629	13	4	4	90	586	1	1	4	5	8
95489	630	14	4	4	90	217	1	1	4	5	8
99598	631	15	4	4	90	130	1	1	4	5	8
101355	632	16	4	4	90	258	1	1	4	5	8
103952	633	17	4	4	90	488	1	1	4	5	8
108744	634	18	4	4	90	140	1	1	4	5	8
113652	635	19	4	4	90	460	1	1	4	5	8
115619	636	20	4	4	90	156	1	1	4	5	8
119424	637	1	5	4	90	177	0	1	4	5	8
121058	638	2	5	4	90	734	0	1	4	5	8
124230	639	3	5	1	90	165	0	1	4	5	8
126343	640	4	5	8	90	212	0	1	4	5	8
130201	641	5	5	5	90	168	1	1	4	5	8
132702	642	6	5	5	90	165	1	1	4	5	8
135227	643	7	5	5	90	313	1	1	4	5	8
137323	644	8	5	5	90	192	1	1	4	5	8
138657	645	9	5	5	90	380	1	1	4	5	8
142488	646	10	5	5	90	66	1	1	4	5	8
146984	647	11	5	5	90	116	1	1	4	5	8
150402	648	12	5	5	90	132	0	1	4	5	8
153185	649	13	5	5	90	117	1	1	4	5	8
155831	650	14	5	5	90	292	1	1	4	5	8
159612	651	15	5	5	90	106	1	1	4	5	8
164159	652	1	8	5	90	59	0	1	4	5	8
168218	653	2	8	5	90	65	0	1	4	5	8
172397	654	3	8	4	90	121	0	1	4	5	8
173962	655	4	8	1	90	601	1	1	4	5	8
179205	656	5	8	1	90	242	0	1	4	5	8
182397	657	6	8	1	90	256	0	1	4	5	8
187581	658	7	8	8	90	360	1	1	4	5	8
192597	659	8	8	8	90	139	0	1	4	5	8
197373	660	9	8	8	90	122	1	1	4	5	8
202492	661	10	8	8	90	133	1	1	4	5	8
204172	662	11	8	8	90	270	1	1	4	5	8
208960	663	12	8	8	90	139	1	1	4	5	8
210674	664	13	8	8	90	332	0	1	4	5	8
213422	665	14	8	8	90	314	0	1	4	5	8
215584	666	15	8	5	90	294	0	1	4	5	8
220537	667	16	8	4	90	189	0	1	4	5	8
222957	668	17	8	1	90	273	0	1	4	5	8
225830	669	18	8	8	90	280	1	1	4	5	8
228069	670	1	5	8	90	262	0	1	4	5	8
230828	671	2	5	8	90	473	1	1	4	5	8
235468	672	3	5	8	90	132	0	1	4	5	8
239818	673	4	5	8	90	117	0	1	4	5	8
244569	674	5	5	5	90	174	1	1	4	5	8
247102	675	6	5	5	90	256	1	1	4	5	8
249802	676	7	5	5	90	209	1	1	4	5	8
252208	677	8	5	5	90	287	0	1	4	5	8
255999	678	9	5	5	90	107	1	1	4	5	8
261005	679	10	5	5	90	268	1	1	4	5	8
262988	680	11	5	5	90	286	1	1	4	5	8
265813	681	12	5	5	90	274	1	1	4	5	8
270559	682	13	5	5	90	115	1	1	4	5	8
275700	683	14	5	5	90	188	1	1	4	5	8
280897	684	15	5	5	90	116	1	1	4	5	8
285166	685	16	5	5	90	265	0	1	4	5	8
288652	686	17	5	5	90	129	1	1	4	5	8
290758	687	18	5	5	90	282	1	1	4	5	8
292750	688	19	5	5	90	263	0	1	4	5	8
296710	689	20	5	5	90	129	1	1	4	5	8
301814	690	21	5	5	90	130	1	1	4	5	8
306087	691	22	5	5	90	85	1	1	4	5	8
310312	692	23	5	5	90	86	1	1	4	5	8
313910	693	24	5	5	90	213	0	1	4	5	8
316707	694	25	5	5	90	326	1	1	4	5	8
319365	695	26	5	5	90	217	1	1	4	5	8
323022	696	27	5	5	90	695	1	1	4	5	8
327411	697	28	5	5	90	142	1	1	4	5	8
330286	698	29	5	5	90	201	1	1	4	5	8
333964	699	1	4	5	70	143	0	1	4	5	8
338116	700	2	4	5	70	133	0	1	4	5	8
339587	701	3	4	4	70	589	1	1	4	5	8
341881	702	4	4	4	70	271	0	1	4	5	8
344163	703	5	4	4	70	202	1	1	4	5	8
346085	704	6	4	4	70	180	0	1	4	5	8
349644	705	7	4	4	70	123	1	1	4	5	8
353020	706	8	4	4	70	137	0	1	4	5	8
357753	707	9	4	4	70	359	1	1	4	5	8
361470	708	10	4	4	70	119	1	1	4	5	8
363615	709	11	4	4	70	208	1	1	4	5	8
368520	710	12	4	4	70	64	1	1	4	5	8
370227	711	13	4	4	70	506	1	1	4	5	8
375048	712	14	4	4	70	198	0	1	4	5	8
377162	713	15	4	4	70	223	1	1	4	5	8
381460	714	16	4	4	70	136	1	1	4	5	8
383392	715	17	4	4	70	242	1	1	4	5	8
385967	716	18	4	4	70	265	0	1	4	5	8
390415	717	1	1	4	90	163	1	1	4	5	8
395507	718	2	1	4	90	196	0	1	4	5	8
398684	719	3	1	4	90	162	0	1	4	5	8
402971	720	4	1	1	90	131	1	1	4	5	8
406721	721	5	1	1	90	347	1	1	4	5	8
408807	722	6	1	1	90	277	1	1	4	5	8
410268	723	7	1	1	90	234	1	1	4	5	8
414007	724	8	1	1	90	545	1	1	4	5	8
417052	725	9	1	1	90	213	1	1	4	5	8
422058	726	10	1	1	90	289	1	1	4	5	8
423755	727	11	1	1	90	340	1	1	4	5	8
428981	728	12	1	1	90	206	1	1	4	5	8
432037	729	13	1	1	90	561	1	1	4	5	8
435304	730	14	1	1	90	244	0	1	4	5	8
437410	731	15	1	1	90	206	1	1	4	5	8
440415	732	16	1	1	90	187	1	1	4	5	8
441935	733	17	1	1	90	397	1	1	4	5	8
445498	734	18	1	1	90	172	1	1	4	5	8
449464	735	19	1	1	90	162	1	1	4	5	8
452458	736	20	1	1	90	329	1	1	4	5	8
456041	737	21	1	1	90	150	1	1	4	5	8
459679	738	22	1	1	90	297	1	1	4	5	8
462210	739	1	4	1	90	339	0	1	4	5	8
464135	740	2	4	1	90	268	0	1	4	5	8
469193	741	3	4	8	90	379	0	1	4	5	8
471083	742	4	4	5	90	300	0	1	4	5	8
473668	743	5	4	4	90	408	1	1	4	5	8
477615	744	6	4	4	90	118	1	1	4	5	8
482505	745	7	4	4	90	143	1	1	4	5	8
485852	746	8	4	4	90	326	1	1	4	5	8
487449	747	9	4	4	90	422	0	1	4	5	8
489885	748	10	4	4	90	362	1	1	4	5	8
492195	749	11	4	4	90	284	1	1	4	5	8
497507	750	12	4	4	90	170	1	1	4	5	8
499304	751	13	4	4	90	289	1	1	4	5	8
500719	752	14	4	4	90	279	1	1	4	5	8
502820	753	15	4	4	90	194	1	1	4	5	8
508128	754	16	4	4	90	417	1	1	4	5	8
511237	755	17	4	4	90	162	1	1	4	5	8
516465	756	18	4	4	90	197	1	1	4	5	8
520534	757	19	4	4	90	135	1	1	4	5	8
525293	758	20	4	4	90	125	0	1	4	5	8
527410	759	21	4	4	90	207	1	1	4	5	8
531358	760	22	4	4	90	182	1	1	4	5	8
536372	761	1	8	4	70	153	0	1	4	5	8
540003	762	2	8	4	70	142	0	1	4	5	8
542740	763	3	8	1	70	214	0	1	4	5	8
546927	764	4	8	8	70	205	1	1	4	5	8
549692	765	5	8	8	70	223	1	1	4	5	8
551470	766	6	8	8	70	255	1	1	4	5	8
556568	767	7	8	8	70	196	1	1	4	5	8
559724	768	8	8	8	70	258	1	1	4	5	8
562596	769	9	8	8	70	261	1	1	4	5	8
566670	770	10	8	8	70	285	0	1	4	5	8
570891	771	11	8	8	70	252	1	1	4	5	8
575927	772	12	8	8	70	207	1	1	4	5	8
579341	773	13	8	8	70	285	1	1	4	5	8
582577	774	14	8	8	70	201	1	1	4	5	8
586941	775	15	8	8	70	235	1	1	4	5	8
592203	776	16	8	8	70	121	1	1	4	5	8
597194	777	17	8	8	70	308	1	1	4	5	8
598854	778	18	8	8	70	409	0	1	4	5	8
600635	779	19	8	8	70	240	1	1	4	5	8
602277	780	20	8	8	70	368	1	1	4	5	8
606216	781	21	8	8	70	224	1	1	4	5	8
608142	782	22	8	8	70	261	1	1	4	5	8
612686	783	23	8	8	70	126	1	1	4	5	8
614034	784	24	8	8	70	246	0	1	4	5	8
616171	785	1	1	8	70	283	0	1	4	5	8
621332	786	2	1	5	70	285	0	1	4	5	8
623659	787	3	1	4	70	178	1	1	4	5	8
627972	788	4	1	4	70	97	0	1	4	5	8
630836	789	5	1	4	70	205	0	1	4	5	8
635969	790	6	1	1	70	235	1	1	4	5	8
640044	791	7	1	1	70	212	1	1	4	5	8
644508	792	8	1	1	70	414	1	1	4	5	8
646987	793	9	1	1	70	473	1	1	4	5	8
651237	794	10	1	1	70	460	0	1	4	5	8
654806	795	11	1	1	70	250	1	1	4	5	8
657303	796	12	1	1	70	397	1	1	4	5	8
659676	797	13	1	1	70	251	1	1	4	5	8
663907	798	14	1	1	70	423	1	1	4	5	8
669014	799	15	1	1	70	254	1	1	4	5	8
673296	800	16	1	1	70	168	0	1	4	5	8
