# Supplementary material for: Control of entropy in neural models of environmental state
Source: eLife. 2019 Feb 28;8:e39404. doi: 10.7554/eLife.39404 (PMC6395063; doi:10.7554/eLife.39404)
Supplement: Source code 1. [file elife-39404-code1.zip › model_for_eLife/data/fMRI/behavioural_data_s25_run1]

5019	1	0	1	6	70	2228	0	1	3	6	8
8843	2	1	1	8	70	354	0	1	3	6	8
11412	3	2	1	3	70	531	1	1	3	6	8
13659	4	3	1	3	70	256	0	1	3	6	8
17401	5	4	1	3	70	207	0	1	3	6	8
21823	6	5	1	1	70	539	1	1	3	6	8
25881	7	6	1	1	70	190	1	1	3	6	8
27681	8	7	1	1	70	164	1	1	3	6	8
31309	9	8	1	1	70	160	1	1	3	6	8
32848	10	9	1	1	70	281	1	1	3	6	8
37784	11	10	1	1	70	159	1	1	3	6	8
42141	12	11	1	1	70	206	1	1	3	6	8
44700	13	12	1	1	70	133	0	1	3	6	8
49427	14	13	1	1	70	156	1	1	3	6	8
53841	15	14	1	1	70	529	1	1	3	6	8
57956	16	15	1	1	70	153	0	1	3	6	8
61886	17	16	1	1	70	304	0	1	3	6	8
67253	18	17	1	1	70	613	1	1	3	6	8
69971	19	18	1	1	70	223	1	1	3	6	8
73422	20	19	1	1	70	227	1	1	3	6	8
75776	21	20	1	1	70	259	1	1	3	6	8
77441	22	21	1	1	70	119	1	1	3	6	8
80047	23	22	1	1	70	164	1	1	3	6	8
82794	24	23	1	1	70	100	1	1	3	6	8
84412	25	24	1	1	70	313	0	1	3	6	8
88306	26	25	1	1	70	106	1	1	3	6	8
91776	27	26	1	1	70	165	1	1	3	6	8
94435	28	27	1	1	70	137	1	1	3	6	8
98379	29	1	3	1	90	159	1	1	3	6	8
102285	30	2	3	1	90	152	0	1	3	6	8
103606	31	3	3	1	90	251	0	1	3	6	8
106739	32	4	3	1	90	131	0	1	3	6	8
111305	33	5	3	8	90	104	0	1	3	6	8
113018	34	6	3	8	90	189	0	1	3	6	8
116929	35	7	3	7	90	187	9	1	3	6	8
120474	36	8	3	6	90	297	0	1	3	6	8
122322	37	9	3	3	90	448	0	1	3	6	8
125576	38	10	3	6	90	103	0	1	3	6	8
128897	39	11	3	3	90	236	1	1	3	6	8
133112	40	12	3	3	90	175	1	1	3	6	8
135005	41	13	3	3	90	210	1	1	3	6	8
138823	42	14	3	3	90	182	1	1	3	6	8
143183	43	15	3	3	90	444	1	1	3	6	8
148423	44	16	3	3	90	246	1	1	3	6	8
152323	45	17	3	3	90	151	1	1	3	6	8
157433	46	18	3	3	90	239	1	1	3	6	8
160080	47	19	3	3	90	299	1	1	3	6	8
162285	48	20	3	3	90	177	1	1	3	6	8
165567	49	21	3	3	90	243	1	1	3	6	8
170616	50	22	3	3	90	198	1	1	3	6	8
172421	51	23	3	3	90	236	1	1	3	6	8
176407	52	24	3	3	90	105	1	1	3	6	8
180981	53	25	3	3	90	166	1	1	3	6	8
183075	54	1	8	3	90	185	0	1	3	6	8
188253	55	2	8	3	90	197	0	1	3	6	8
192964	56	3	8	1	90	294	1	1	3	6	8
195694	57	4	8	1	90	190	0	1	3	6	8
200951	58	5	8	1	90	192	0	1	3	6	8
202371	59	6	8	8	90	210	1	1	3	6	8
207187	60	7	8	8	90	294	1	1	3	6	8
208665	61	8	8	8	90	231	0	1	3	6	8
211799	62	9	8	8	90	243	1	1	3	6	8
213178	63	10	8	8	90	263	1	1	3	6	8
215284	64	11	8	8	90	703	1	1	3	6	8
220526	65	12	8	8	90	187	1	1	3	6	8
223049	66	13	8	8	90	131	1	1	3	6	8
224654	67	14	8	8	90	144	1	1	3	6	8
226785	68	15	8	8	90	325	1	1	3	6	8
232214	69	16	8	8	90	186	1	1	3	6	8
235533	70	17	8	8	90	193	1	1	3	6	8
240467	71	18	8	8	90	209	0	1	3	6	8
242847	72	19	8	8	90	177	1	1	3	6	8
246585	73	1	3	8	70	292	0	1	3	6	8
248284	74	2	3	8	70	140	0	1	3	6	8
249716	75	3	3	7	70	241	9	1	3	6	8
253583	76	4	3	6	70	281	0	1	3	6	8
255834	77	5	3	6	70	172	0	1	3	6	8
260430	78	6	3	3	70	166	1	1	3	6	8
263354	79	7	3	3	70	207	1	1	3	6	8
265917	80	8	3	3	70	206	1	1	3	6	8
269540	81	9	3	3	70	282	0	1	3	6	8
271753	82	10	3	3	70	192	0	1	3	6	8
273135	83	11	3	1	70	288	0	1	3	6	8
276994	84	12	3	1	70	274	0	1	3	6	8
279723	85	13	3	3	70	210	1	1	3	6	8
281089	86	14	3	3	70	195	0	1	3	6	8
282754	87	15	3	3	70	135	1	1	3	6	8
285305	88	16	3	3	70	159	1	1	3	6	8
288242	89	17	3	3	70	175	0	1	3	6	8
290694	90	18	3	3	70	195	0	1	3	6	8
293449	91	19	3	1	70	203	1	1	3	6	8
297200	92	20	3	1	70	514	0	1	3	6	8
302124	93	21	3	1	70	209	1	1	3	6	8
304360	94	22	3	1	70	878	0	1	3	6	8
309675	95	23	3	3	70	189	1	1	3	6	8
313927	96	1	6	3	90	184	0	1	3	6	8
315691	97	2	6	3	90	144	0	1	3	6	8
320236	98	3	6	7	90	302	9	1	3	6	8
323290	99	4	6	6	90	131	1	1	3	6	8
328149	100	5	6	6	90	221	1	1	3	6	8
331291	101	6	6	6	90	152	1	1	3	6	8
333261	102	7	6	6	90	106	1	1	3	6	8
335817	103	8	6	6	90	122	1	1	3	6	8
337117	104	9	6	6	90	201	1	1	3	6	8
340184	105	10	6	6	90	159	0	1	3	6	8
342537	106	11	6	6	90	124	1	1	3	6	8
347153	107	12	6	6	90	390	1	1	3	6	8
350594	108	13	6	6	90	123	1	1	3	6	8
355284	109	14	6	6	90	164	1	1	3	6	8
358207	110	15	6	6	90	151	1	1	3	6	8
362705	111	16	6	6	90	161	1	1	3	6	8
365272	112	17	6	6	90	127	1	1	3	6	8
369018	113	18	6	6	90	239	1	1	3	6	8
372866	114	19	6	6	90	164	1	1	3	6	8
374383	115	1	8	6	70	775	0	1	3	6	8
378780	116	2	8	8	70	239	1	1	3	6	8
381525	117	3	8	8	70	213	1	1	3	6	8
386627	118	4	8	8	70	230	1	1	3	6	8
390876	119	5	8	8	70	195	0	1	3	6	8
392392	120	6	8	8	70	188	1	1	3	6	8
397234	121	7	8	8	70	211	0	1	3	6	8
400589	122	8	8	8	70	137	1	1	3	6	8
405506	123	9	8	8	70	186	1	1	3	6	8
408152	124	10	8	8	70	191	1	1	3	6	8
410787	125	11	8	8	70	132	1	1	3	6	8
415984	126	12	8	8	70	265	1	1	3	6	8
419873	127	13	8	8	70	182	1	1	3	6	8
422071	128	1	6	8	70	162	1	1	3	6	8
424400	129	2	6	8	70	141	0	1	3	6	8
426161	130	3	6	8	70	177	1	1	3	6	8
431151	131	4	6	8	70	206	1	1	3	6	8
432755	132	5	6	8	70	186	0	1	3	6	8
435350	133	6	6	8	70	236	0	1	3	6	8
439744	134	7	6	8	70	166	0	1	3	6	8
444527	135	8	6	8	70	193	0	1	3	6	8
447406	136	9	6	8	70	187	1	1	3	6	8
448894	137	10	6	8	70	162	1	1	3	6	8
450992	138	11	6	8	70	100	0	1	3	6	8
453027	139	12	6	8	70	162	0	1	3	6	8
455659	140	13	6	8	70	144	1	1	3	6	8
458977	141	14	6	8	70	352	0	1	3	6	8
462934	142	15	6	8	70	79	1	1	3	6	8
466040	143	16	6	8	70	151	1	1	3	6	8
470437	144	17	6	8	70	175	0	1	3	6	8
474971	145	18	6	1	70	198	0	1	3	6	8
476702	146	19	6	1	70	263	1	1	3	6	8
481385	147	1	1	1	90	208	1	1	3	6	8
485001	148	2	1	1	90	309	1	1	3	6	8
490070	149	3	1	1	90	158	1	1	3	6	8
493768	150	4	1	1	90	159	0	1	3	6	8
498324	151	5	1	1	90	190	1	1	3	6	8
501511	152	6	1	1	90	156	1	1	3	6	8
505664	153	7	1	1	90	330	1	1	3	6	8
510562	154	8	1	1	90	274	1	1	3	6	8
513321	155	9	1	1	90	466	0	1	3	6	8
515651	156	10	1	8	90	167	0	1	3	6	8
520288	157	11	1	1	90	182	1	1	3	6	8
525340	158	12	1	1	90	159	1	1	3	6	8
530318	159	13	1	1	90	172	1	1	3	6	8
531814	160	14	1	1	90	263	1	1	3	6	8
536903	161	15	1	1	90	200	1	1	3	6	8
538919	162	16	1	1	90	293	1	1	3	6	8
544279	163	17	1	1	90	27	1	1	3	6	8
548388	164	18	1	1	90	275	1	1	3	6	8
550368	165	19	1	1	90	299	1	1	3	6	8
553535	166	20	1	1	90	146	1	1	3	6	8
555902	167	21	1	1	90	177	1	1	3	6	8
558134	168	22	1	1	90	214	1	1	3	6	8
560381	169	23	1	1	90	195	1	1	3	6	8
565197	170	24	1	1	90	190	1	1	3	6	8
567965	171	25	1	1	90	309	1	1	3	6	8
572468	172	26	1	1	90	261	1	1	3	6	8
577547	173	27	1	1	90	318	1	1	3	6	8
581106	174	28	1	1	90	244	1	1	3	6	8
584457	175	1	8	1	90	220	0	1	3	6	8
587776	176	2	8	1	90	228	0	1	3	6	8
592483	177	3	8	1	90	157	0	1	3	6	8
595226	178	4	8	8	90	166	1	1	3	6	8
598432	179	5	8	8	90	162	1	1	3	6	8
601081	180	6	8	8	90	162	1	1	3	6	8
604351	181	7	8	8	90	152	1	1	3	6	8
607446	182	8	8	8	90	644	1	1	3	6	8
609967	183	9	8	8	90	174	1	1	3	6	8
611953	184	10	8	8	90	132	1	1	3	6	8
615042	185	11	8	8	90	172	1	1	3	6	8
618237	186	12	8	8	90	253	1	1	3	6	8
623351	187	13	8	8	90	178	1	1	3	6	8
626869	188	14	8	8	90	192	0	1	3	6	8
629324	189	15	8	8	90	157	1	1	3	6	8
631591	190	16	8	8	90	175	1	1	3	6	8
633483	191	17	8	8	90	320	1	1	3	6	8
638523	192	18	8	8	90	179	1	1	3	6	8
641970	193	19	8	8	90	310	1	1	3	6	8
644619	194	20	8	8	90	162	1	1	3	6	8
648603	195	21	8	8	90	128	1	1	3	6	8
651178	196	22	8	8	90	224	1	1	3	6	8
655123	197	23	8	8	90	144	1	1	3	6	8
659596	198	24	8	8	90	180	0	1	3	6	8
661449	199	25	8	8	90	161	1	1	3	6	8
666053	200	1	3	8	70	418	1	1	3	6	8
