# Supplementary material for: Control of entropy in neural models of environmental state
Source: eLife. 2019 Feb 28;8:e39404. doi: 10.7554/eLife.39404 (PMC6395063; doi:10.7554/eLife.39404)
Supplement: Source code 1. [file elife-39404-code1.zip › model_for_eLife/data/fMRI/behavioural_data_s25_run2]

5005	201	1	2	6	70	2167	0	2	3	6	7
9053	202	2	2	7	70	233	0	2	3	6	7
13793	203	3	2	3	70	193	0	2	3	6	7
17921	204	4	2	2	70	280	0	2	3	6	7
22596	205	5	2	2	70	210	1	2	3	6	7
25364	206	6	2	2	70	265	0	2	3	6	7
29275	207	7	2	2	70	321	1	2	3	6	7
30742	208	8	2	2	70	237	1	2	3	6	7
32639	209	9	2	2	70	129	1	2	3	6	7
36712	210	10	2	2	70	187	1	2	3	6	7
41025	211	11	2	2	70	186	1	2	3	6	7
46314	212	12	2	2	70	187	1	2	3	6	7
50849	213	13	2	2	70	170	0	2	3	6	7
54758	214	14	2	2	70	147	0	2	3	6	7
57102	215	15	2	2	70	139	0	2	3	6	7
62022	216	1	6	3	70	265	1	2	3	6	7
67280	217	2	6	3	70	187	0	2	3	6	7
72108	218	3	6	7	70	321	1	2	3	6	7
76216	219	4	6	7	70	287	1	2	3	6	7
80060	220	5	6	7	70	189	1	2	3	6	7
83444	221	6	6	7	70	177	0	2	3	6	7
85289	222	7	6	6	70	282	1	2	3	6	7
87703	223	8	6	6	70	116	1	2	3	6	7
91477	224	9	6	6	70	254	1	2	3	6	7
95679	225	10	6	6	70	187	1	2	3	6	7
97441	226	11	6	6	70	238	1	2	3	6	7
101536	227	12	6	6	70	96	1	2	3	6	7
106325	228	13	6	6	70	265	1	2	3	6	7
110706	229	14	6	6	70	171	1	2	3	6	7
114809	230	15	6	6	70	121	0	2	3	6	7
116727	231	16	6	6	70	205	0	2	3	6	7
121876	232	17	6	6	70	118	1	2	3	6	7
123526	233	18	6	6	70	189	0	2	3	6	7
128839	234	19	6	6	70	241	0	2	3	6	7
133760	235	20	6	3	70	299	0	2	3	6	7
137283	236	21	6	2	70	156	0	2	3	6	7
139348	237	22	6	6	70	297	0	2	3	6	7
141775	238	23	6	7	70	134	0	2	3	6	7
144281	239	24	6	7	70	165	0	2	3	6	7
149334	240	1	2	6	70	160	0	2	3	6	7
152233	241	2	2	3	70	146	0	2	3	6	7
153915	242	3	2	2	70	238	0	2	3	6	7
157248	243	4	2	2	70	166	1	2	3	6	7
162451	244	5	2	2	70	217	1	2	3	6	7
164683	245	6	2	2	70	365	0	2	3	6	7
169066	246	7	2	2	70	267	1	2	3	6	7
171826	247	8	2	2	70	138	0	2	3	6	7
174478	248	9	2	2	70	150	0	2	3	6	7
178875	249	10	2	3	70	251	0	2	3	6	7
181822	250	11	2	7	70	217	0	2	3	6	7
185498	251	12	2	6	70	184	0	2	3	6	7
189120	252	13	2	6	70	188	0	2	3	6	7
191686	253	14	2	7	70	171	1	2	3	6	7
196051	254	15	2	7	70	374	0	2	3	6	7
197779	255	16	2	7	70	178	0	2	3	6	7
200593	256	17	2	7	70	163	0	2	3	6	7
204028	257	18	2	3	70	226	0	2	3	6	7
208716	258	19	2	2	70	178	0	2	3	6	7
211085	259	20	2	2	70	201	1	2	3	6	7
216204	260	21	2	2	70	424	1	2	3	6	7
219079	261	22	2	2	70	163	1	2	3	6	7
223914	262	1	6	2	90	126	0	2	3	6	7
228192	263	2	6	2	90	159	1	2	3	6	7
230146	264	3	6	2	90	184	0	2	3	6	7
233393	265	4	6	2	90	155	0	2	3	6	7
235846	266	5	6	2	90	215	0	2	3	6	7
237341	267	6	6	3	90	258	0	2	3	6	7
240616	268	7	6	3	90	221	0	2	3	6	7
243895	269	8	6	7	90	150	0	2	3	6	7
248471	270	9	6	7	90	251	0	2	3	6	7
250506	271	10	6	6	90	239	1	2	3	6	7
255222	272	11	6	6	90	169	1	2	3	6	7
259337	273	12	6	6	90	211	1	2	3	6	7
260988	274	13	6	6	90	182	1	2	3	6	7
265536	275	14	6	6	90	165	1	2	3	6	7
268021	276	15	6	6	90	448	1	2	3	6	7
270719	277	1	3	6	90	148	0	2	3	6	7
275378	278	2	3	6	90	242	0	2	3	6	7
280078	279	3	3	3	90	235	1	2	3	6	7
283613	280	4	3	3	90	147	1	2	3	6	7
286935	281	5	3	3	90	123	0	2	3	6	7
291881	282	6	3	3	90	162	1	2	3	6	7
295227	283	7	3	3	90	281	1	2	3	6	7
298921	284	8	3	3	90	211	1	2	3	6	7
300425	285	9	3	3	90	3318	1	2	3	6	7
308400	286	10	3	3	90	199	1	2	3	6	7
311254	287	11	3	3	90	283	1	2	3	6	7
315967	288	12	3	3	90	259	1	2	3	6	7
321131	289	13	3	3	90	200	0	2	3	6	7
323827	290	14	3	3	90	218	0	2	3	6	7
325596	291	15	3	3	90	235	1	2	3	6	7
327926	292	16	3	3	90	131	1	2	3	6	7
330740	293	17	3	3	90	136	1	2	3	6	7
332543	294	18	3	3	90	175	1	2	3	6	7
337744	295	19	3	3	90	251	1	2	3	6	7
339715	296	20	3	3	90	243	1	2	3	6	7
343767	297	1	6	3	70	261	0	2	3	6	7
347595	298	2	6	2	70	154	0	2	3	6	7
349230	299	3	6	3	70	215	1	2	3	6	7
351093	300	4	6	3	70	147	0	2	3	6	7
355882	301	5	6	3	70	127	0	2	3	6	7
359283	302	6	6	2	70	164	0	2	3	6	7
362762	303	7	6	2	70	166	0	2	3	6	7
368014	304	8	6	7	70	227	0	2	3	6	7
372569	305	9	6	6	70	130	1	2	3	6	7
376449	306	10	6	6	70	154	1	2	3	6	7
380895	307	11	6	6	70	111	0	2	3	6	7
385687	308	12	6	6	70	137	1	2	3	6	7
390388	309	13	6	6	70	331	0	2	3	6	7
395293	310	14	6	6	70	148	0	2	3	6	7
400487	311	15	6	3	70	188	0	2	3	6	7
403360	312	16	6	3	70	245	0	2	3	6	7
407851	313	17	6	3	70	262	0	2	3	6	7
412993	314	18	6	2	70	149	0	2	3	6	7
417385	315	19	6	6	70	140	1	2	3	6	7
422568	316	20	6	6	70	139	1	2	3	6	7
424247	317	1	7	6	90	313	0	2	3	6	7
425866	318	2	7	6	90	161	0	2	3	6	7
427946	319	3	7	7	90	142	1	2	3	6	7
430120	320	4	7	7	90	119	1	2	3	6	7
433494	321	5	7	7	90	818	1	2	3	6	7
437705	322	6	7	7	90	321	1	2	3	6	7
442532	323	7	7	7	90	139	1	2	3	6	7
444295	324	8	7	7	90	185	1	2	3	6	7
449089	325	9	7	7	90	138	0	2	3	6	7
450871	326	10	7	7	90	190	1	2	3	6	7
453381	327	11	7	7	90	216	1	2	3	6	7
456472	328	12	7	7	90	114	1	2	3	6	7
461460	329	13	7	7	90	141	1	2	3	6	7
465085	330	14	7	7	90	371	1	2	3	6	7
469762	331	15	7	7	90	191	1	2	3	6	7
471958	332	16	7	7	90	223	1	2	3	6	7
475634	333	17	7	7	90	404	1	2	3	6	7
479176	334	18	7	7	90	198	1	2	3	6	7
480888	335	19	7	7	90	287	1	2	3	6	7
482720	336	20	7	7	90	167	1	2	3	6	7
486953	337	21	7	7	90	259	0	2	3	6	7
489188	338	22	7	7	90	196	1	2	3	6	7
492057	339	23	7	7	90	344	1	2	3	6	7
494757	340	24	7	7	90	134	0	2	3	6	7
496188	341	25	7	7	90	176	1	2	3	6	7
500693	342	1	3	7	70	115	0	2	3	6	7
503563	343	2	3	6	70	138	0	2	3	6	7
506225	344	3	3	6	70	209	0	2	3	6	7
509433	345	4	3	2	70	239	0	2	3	6	7
510843	346	5	3	3	70	190	1	2	3	6	7
512423	347	6	3	3	70	341	1	2	3	6	7
517536	348	7	3	3	70	228	0	2	3	6	7
521440	349	8	3	3	70	157	0	2	3	6	7
524129	350	9	3	3	70	160	1	2	3	6	7
526955	351	10	3	3	70	229	1	2	3	6	7
528945	352	11	3	3	70	203	0	2	3	6	7
532052	353	12	3	3	70	429	0	2	3	6	7
537360	354	13	3	3	70	236	1	2	3	6	7
540668	355	14	3	3	70	293	1	2	3	6	7
542190	356	15	3	3	70	599	1	2	3	6	7
546714	357	16	3	3	70	182	0	2	3	6	7
551703	358	17	3	2	70	171	0	2	3	6	7
555504	359	18	3	7	70	178	0	2	3	6	7
560157	360	19	3	6	70	238	0	2	3	6	7
564825	361	20	3	6	70	261	0	2	3	6	7
566706	362	1	6	7	70	1472	0	2	3	6	7
572905	363	2	6	3	70	362	0	2	3	6	7
577973	364	3	6	2	70	348	0	2	3	6	7
581652	365	4	6	2	70	221	0	2	3	6	7
583914	366	5	6	2	70	209	1	2	3	6	7
588843	367	6	6	2	70	192	1	2	3	6	7
593906	368	7	6	2	70	218	0	2	3	6	7
596254	369	8	6	2	70	345	0	2	3	6	7
599108	370	9	6	3	70	237	1	2	3	6	7
600902	371	10	6	3	70	500	0	2	3	6	7
605678	372	11	6	6	70	143	1	2	3	6	7
607244	373	12	6	6	70	308	0	2	3	6	7
610784	374	13	6	6	70	151	1	2	3	6	7
614869	375	14	6	6	70	90	0	2	3	6	7
618312	376	15	6	6	70	128	1	2	3	6	7
621948	377	16	6	6	70	341	1	2	3	6	7
625690	378	17	6	6	70	324	0	2	3	6	7
629798	379	1	3	6	90	193	0	2	3	6	7
631691	380	2	3	7	90	218	0	2	3	6	7
636766	381	3	3	3	90	173	1	2	3	6	7
640551	382	4	3	3	90	67	1	2	3	6	7
643174	383	5	3	3	90	216	1	2	3	6	7
645946	384	6	3	3	90	206	1	2	3	6	7
649091	385	7	3	3	90	174	1	2	3	6	7
654014	386	8	3	3	90	141	1	2	3	6	7
656252	387	9	3	3	90	258	1	2	3	6	7
659063	388	10	3	3	90	159	1	2	3	6	7
662155	389	11	3	3	90	217	1	2	3	6	7
666699	390	12	3	3	90	232	1	2	3	6	7
670271	391	13	3	3	90	175	0	2	3	6	7
672956	392	14	3	3	90	153	1	2	3	6	7
678111	393	15	3	3	90	151	1	2	3	6	7
681543	394	16	3	3	90	163	1	2	3	6	7
684943	395	17	3	3	90	184	1	2	3	6	7
689705	396	18	3	3	90	166	1	2	3	6	7
691133	397	19	3	3	90	188	1	2	3	6	7
694992	398	1	6	3	70	221	0	2	3	6	7
698841	399	2	6	2	70	161	0	2	3	6	7
700309	400	3	6	7	70	406	1	2	3	6	7
