# Supplementary material for: Control of entropy in neural models of environmental state
Source: eLife. 2019 Feb 28;8:e39404. doi: 10.7554/eLife.39404 (PMC6395063; doi:10.7554/eLife.39404)
Supplement: Source code 1. [file elife-39404-code1.zip › model_for_eLife/data/fMRI/behavioural_data_s25_run3]

5012	401	1	2	6	90	1005	9	2	4	5	7
8563	402	2	2	5	90	266	1	2	4	5	7
10083	403	3	2	5	90	189	1	2	4	5	7
14473	404	4	2	5	90	151	1	2	4	5	7
18887	405	5	2	5	90	31	0	2	4	5	7
22329	406	6	2	4	90	232	0	2	4	5	7
25944	407	7	2	2	90	357	1	2	4	5	7
30921	408	8	2	2	90	153	1	2	4	5	7
33701	409	9	2	2	90	272	0	2	4	5	7
38427	410	10	2	2	90	191	1	2	4	5	7
42040	411	11	2	2	90	148	0	2	4	5	7
43305	412	1	7	7	90	301	1	2	4	5	7
45857	413	2	7	7	90	122	1	2	4	5	7
47425	414	3	7	7	90	126	1	2	4	5	7
52191	415	4	7	5	90	205	1	2	4	5	7
53809	416	5	7	5	90	153	1	2	4	5	7
58729	417	6	7	5	90	258	0	2	4	5	7
63228	418	7	7	4	90	468	1	2	4	5	7
66437	419	8	7	4	90	330	1	2	4	5	7
68538	420	9	7	4	90	275	0	2	4	5	7
70647	421	10	7	4	90	301	1	2	4	5	7
73323	422	11	7	4	90	272	0	2	4	5	7
77755	423	12	7	4	90	211	0	2	4	5	7
81948	424	13	7	2	90	280	0	2	4	5	7
84873	425	14	7	2	90	137	0	2	4	5	7
87144	426	15	7	7	90	211	1	2	4	5	7
89591	427	16	7	7	90	208	1	2	4	5	7
91977	428	17	7	7	90	129	1	2	4	5	7
96861	429	1	5	7	70	222	0	2	4	5	7
98775	430	2	5	6	70	335	9	2	4	5	7
102616	431	3	5	5	70	82	0	2	4	5	7
105744	432	4	5	4	70	166	0	2	4	5	7
110578	433	5	5	2	70	137	0	2	4	5	7
115410	434	6	5	2	70	116	0	2	4	5	7
119702	435	7	5	7	70	133	0	2	4	5	7
121055	436	8	5	7	70	316	0	2	4	5	7
122992	437	9	5	5	70	119	1	2	4	5	7
125681	438	10	5	5	70	118	1	2	4	5	7
127690	439	11	5	5	70	99	1	2	4	5	7
131365	440	12	5	5	70	58	0	2	4	5	7
132649	441	1	4	5	90	154	0	2	4	5	7
136373	442	2	4	4	90	188	1	2	4	5	7
137769	443	3	4	4	90	204	1	2	4	5	7
142248	444	4	4	4	90	189	1	2	4	5	7
144404	445	5	4	4	90	157	0	2	4	5	7
149553	446	6	4	4	90	331	1	2	4	5	7
153485	447	7	4	4	90	226	1	2	4	5	7
156296	448	8	4	4	90	568	1	2	4	5	7
159798	449	9	4	4	90	145	1	2	4	5	7
161065	450	10	4	4	90	182	0	2	4	5	7
163931	451	11	4	4	90	145	1	2	4	5	7
169090	452	12	4	4	90	125	1	2	4	5	7
170888	453	13	4	4	90	460	1	2	4	5	7
174946	454	14	4	4	90	159	1	2	4	5	7
177545	455	15	4	4	90	149	1	2	4	5	7
180563	456	16	4	4	90	250	1	2	4	5	7
184282	457	17	4	4	90	162	1	2	4	5	7
187849	458	18	4	4	90	144	1	2	4	5	7
191661	459	19	4	4	90	133	1	2	4	5	7
194796	460	20	4	4	90	109	1	2	4	5	7
198590	461	21	4	4	90	138	1	2	4	5	7
201803	462	22	4	4	90	311	1	2	4	5	7
206303	463	23	4	4	90	128	0	2	4	5	7
209794	464	1	7	4	70	129	0	2	4	5	7
214055	465	2	7	2	70	443	0	2	4	5	7
217129	466	3	7	2	70	150	1	2	4	5	7
219983	467	4	7	2	70	122	0	2	4	5	7
224199	468	5	7	2	70	125	0	2	4	5	7
225598	469	6	7	7	70	184	1	2	4	5	7
227677	470	7	7	7	70	371	1	2	4	5	7
229522	471	8	7	7	70	273	1	2	4	5	7
234134	472	9	7	7	70	398	1	2	4	5	7
237186	473	10	7	7	70	68	1	2	4	5	7
241659	474	11	7	7	70	185	1	2	4	5	7
243765	475	12	7	7	70	221	0	2	4	5	7
246538	476	13	7	7	70	122	0	2	4	5	7
251776	477	14	7	7	70	137	1	2	4	5	7
254844	478	15	7	7	70	175	0	2	4	5	7
256367	479	16	7	7	70	165	0	2	4	5	7
259147	480	17	7	7	70	205	0	2	4	5	7
262519	481	18	7	5	70	425	0	2	4	5	7
264524	482	19	7	5	70	268	1	2	4	5	7
268230	483	20	7	5	70	174	0	2	4	5	7
270822	484	21	7	5	70	179	0	2	4	5	7
273720	485	1	5	5	90	135	1	2	4	5	7
278848	486	2	5	5	90	250	1	2	4	5	7
280908	487	3	5	5	90	188	0	2	4	5	7
283713	488	4	5	5	90	150	0	2	4	5	7
285875	489	5	5	5	90	89	1	2	4	5	7
288504	490	6	5	5	90	114	1	2	4	5	7
293220	491	7	5	5	90	300	1	2	4	5	7
296461	492	8	5	5	90	157	1	2	4	5	7
297756	493	9	5	5	90	262	1	2	4	5	7
299775	494	10	5	5	90	175	1	2	4	5	7
301476	495	11	5	5	90	120	1	2	4	5	7
302823	496	12	5	5	90	213	1	2	4	5	7
308121	497	13	5	5	90	230	1	2	4	5	7
311648	498	14	5	5	90	295	1	2	4	5	7
315338	499	15	5	5	90	410	1	2	4	5	7
319813	500	16	5	5	90	99	1	2	4	5	7
323686	501	17	5	5	90	87	1	2	4	5	7
325887	502	18	5	5	90	220	1	2	4	5	7
329732	503	1	2	5	90	456	0	2	4	5	7
333898	504	2	2	5	90	54	0	2	4	5	7
335342	505	3	2	5	90	203	0	2	4	5	7
339647	506	4	2	4	90	168	0	2	4	5	7
343196	507	5	2	4	90	112	0	2	4	5	7
345585	508	6	2	2	90	206	1	2	4	5	7
349864	509	7	2	2	90	224	1	2	4	5	7
353054	510	8	2	2	90	118	1	2	4	5	7
356072	511	9	2	2	90	251	0	2	4	5	7
359711	512	10	2	2	90	135	1	2	4	5	7
361987	513	11	2	2	90	176	1	2	4	5	7
364385	514	12	2	2	90	175	1	2	4	5	7
366590	515	13	2	2	90	229	1	2	4	5	7
371127	516	14	2	2	90	124	1	2	4	5	7
373292	517	15	2	2	90	180	1	2	4	5	7
376234	518	16	2	2	90	220	1	2	4	5	7
378368	519	17	2	2	90	125	1	2	4	5	7
380206	520	18	2	2	90	74	1	2	4	5	7
384527	521	19	2	2	90	178	1	2	4	5	7
388164	522	20	2	2	90	173	1	2	4	5	7
390098	523	21	2	2	90	151	1	2	4	5	7
392143	524	22	2	2	90	123	1	2	4	5	7
397314	525	23	2	2	90	208	1	2	4	5	7
399809	526	24	2	2	90	283	1	2	4	5	7
404345	527	1	5	2	70	202	0	2	4	5	7
408592	528	2	5	2	70	171	0	2	4	5	7
413037	529	3	5	2	70	142	0	2	4	5	7
414481	530	4	5	7	70	325	1	2	4	5	7
417636	531	5	5	7	70	145	1	2	4	5	7
419204	532	6	5	7	70	121	1	2	4	5	7
421227	533	7	5	7	70	253	0	2	4	5	7
425560	534	8	5	7	70	116	0	2	4	5	7
429488	535	9	5	5	70	74	1	2	4	5	7
434187	536	10	5	5	70	125	1	2	4	5	7
437178	537	11	5	5	70	308	0	2	4	5	7
441325	538	12	5	5	70	89	0	2	4	5	7
442875	539	13	5	4	70	174	0	2	4	5	7
445798	540	14	5	2	70	151	0	2	4	5	7
450846	541	15	5	7	70	79	0	2	4	5	7
452689	542	16	5	5	70	231	1	2	4	5	7
455189	543	17	5	5	70	248	1	2	4	5	7
460068	544	18	5	5	70	419	1	2	4	5	7
465130	545	19	5	4	70	218	0	2	4	5	7
469572	546	20	5	2	70	116	0	2	4	5	7
474321	547	21	5	2	70	210	0	2	4	5	7
479164	548	22	5	2	70	109	0	2	4	5	7
484394	549	23	5	7	70	259	1	2	4	5	7
488254	550	1	2	7	70	145	0	2	4	5	7
489845	551	2	2	7	70	328	0	2	4	5	7
494048	552	3	2	5	70	98	0	2	4	5	7
496737	553	4	2	5	70	152	1	2	4	5	7
501854	554	5	2	5	70	145	0	2	4	5	7
504948	555	6	2	5	70	412	0	2	4	5	7
507842	556	7	2	4	70	299	0	2	4	5	7
512616	557	8	2	4	70	152	1	2	4	5	7
515778	558	9	2	4	70	223	1	2	4	5	7
519769	559	10	2	4	70	213	0	2	4	5	7
524240	560	11	2	4	70	150	0	2	4	5	7
527315	561	12	2	2	70	353	1	2	4	5	7
529793	562	13	2	2	70	276	1	2	4	5	7
533829	563	14	2	2	70	111	1	2	4	5	7
538738	564	15	2	2	70	480	0	2	4	5	7
543188	565	16	2	7	70	216	0	2	4	5	7
545190	566	17	2	5	70	185	0	2	4	5	7
547527	567	18	2	4	70	369	0	2	4	5	7
552300	568	19	2	2	70	143	1	2	4	5	7
554702	569	20	2	2	70	276	1	2	4	5	7
557953	570	21	2	2	70	159	0	2	4	5	7
559401	571	22	2	2	70	196	0	2	4	5	7
563197	572	23	2	2	70	153	1	2	4	5	7
566727	573	24	2	2	70	353	0	2	4	5	7
569999	574	25	2	2	70	171	1	2	4	5	7
574822	575	1	5	2	90	191	0	2	4	5	7
578571	576	2	5	7	90	217	0	2	4	5	7
582164	577	3	5	5	90	174	1	2	4	5	7
585958	578	4	5	5	90	155	1	2	4	5	7
589986	579	5	5	5	90	277	1	2	4	5	7
593850	580	6	5	5	90	160	1	2	4	5	7
598377	581	7	5	5	90	447	1	2	4	5	7
601645	582	8	5	5	90	251	1	2	4	5	7
604006	583	9	5	5	90	186	0	2	4	5	7
605574	584	10	5	5	90	165	1	2	4	5	7
608165	585	11	5	5	90	165	1	2	4	5	7
613298	586	12	5	5	90	125	1	2	4	5	7
615290	587	1	4	5	70	190	1	2	4	5	7
619816	588	2	4	5	70	224	0	2	4	5	7
624973	589	3	4	5	70	323	0	2	4	5	7
627114	590	4	4	4	70	306	1	2	4	5	7
632101	591	5	4	4	70	135	1	2	4	5	7
634858	592	6	4	4	70	294	1	2	4	5	7
636792	593	7	4	4	70	231	1	2	4	5	7
638271	594	8	4	4	70	587	1	2	4	5	7
641753	595	9	4	4	70	253	0	2	4	5	7
646467	596	10	4	4	70	237	1	2	4	5	7
650588	597	11	4	4	70	341	1	2	4	5	7
655422	598	12	4	4	70	239	1	2	4	5	7
658949	599	13	4	4	70	279	1	2	4	5	7
663424	600	14	4	4	70	312	1	2	4	5	7
