# Supplementary material for: Control of entropy in neural models of environmental state
Source: eLife. 2019 Feb 28;8:e39404. doi: 10.7554/eLife.39404 (PMC6395063; doi:10.7554/eLife.39404)
Supplement: Source code 1. [file elife-39404-code1.zip › model_for_eLife/data/fMRI/behavioural_data_s25_run4]

5015	601	1	5	5	90	1221	1	1	4	5	8
8563	602	2	5	5	90	145	1	1	4	5	8
11305	603	3	5	5	90	153	1	1	4	5	8
13908	604	4	5	5	90	131	1	1	4	5	8
16940	605	5	5	5	90	31	1	1	4	5	8
20810	606	6	5	5	90	113	1	1	4	5	8
23523	607	7	5	5	90	188	0	1	4	5	8
27020	608	8	5	5	90	70	1	1	4	5	8
29404	609	9	5	5	90	156	1	1	4	5	8
34420	610	10	5	5	90	315	1	1	4	5	8
36577	611	11	5	4	90	283	0	1	4	5	8
41230	612	12	5	5	90	152	1	1	4	5	8
44693	613	13	5	5	90	65	0	1	4	5	8
46489	614	14	5	5	90	697	1	1	4	5	8
51756	615	15	5	5	90	292	1	1	4	5	8
54571	616	16	5	5	90	298	1	1	4	5	8
57971	617	17	5	5	90	128	1	1	4	5	8
62180	618	18	5	5	90	202	0	1	4	5	8
65745	619	19	5	5	90	129	1	1	4	5	8
68241	620	1	4	5	90	172	0	1	4	5	8
71564	621	2	4	5	90	152	0	1	4	5	8
74259	622	3	4	5	90	161	0	1	4	5	8
79527	623	4	4	5	90	133	0	1	4	5	8
81261	624	5	4	5	90	237	0	1	4	5	8
84538	625	6	4	8	90	327	0	1	4	5	8
89149	626	7	4	8	90	163	0	1	4	5	8
90928	627	8	4	1	90	234	0	1	4	5	8
93202	628	9	4	1	90	198	1	1	4	5	8
94820	629	10	4	1	90	260	0	1	4	5	8
97287	630	11	4	1	90	239	1	1	4	5	8
98948	631	12	4	1	90	323	0	1	4	5	8
103578	632	13	4	1	90	174	0	1	4	5	8
108466	633	14	4	8	90	224	0	1	4	5	8
112010	634	15	4	5	90	188	0	1	4	5	8
113676	635	16	4	4	90	186	1	1	4	5	8
115921	636	17	4	4	90	87	1	1	4	5	8
118963	637	18	4	4	90	171	1	1	4	5	8
121818	638	19	4	4	90	103	1	1	4	5	8
126627	639	20	4	4	90	171	1	1	4	5	8
127981	640	21	4	4	90	364	1	1	4	5	8
133420	641	22	4	4	90	325	1	1	4	5	8
135331	642	23	4	4	90	199	1	1	4	5	8
138332	643	24	4	4	90	220	1	1	4	5	8
140802	644	25	4	4	90	264	1	1	4	5	8
145479	645	1	1	4	90	153	0	1	4	5	8
150719	646	2	1	2	90	307	9	1	4	5	8
152181	647	3	1	1	90	600	1	1	4	5	8
156077	648	4	1	1	90	273	1	1	4	5	8
157874	649	5	1	1	90	223	1	1	4	5	8
162058	650	6	1	1	90	389	1	1	4	5	8
163853	651	7	1	1	90	220	1	1	4	5	8
167626	652	8	1	1	90	194	1	1	4	5	8
171548	653	9	1	1	90	442	1	1	4	5	8
175989	654	10	1	1	90	205	0	1	4	5	8
178456	655	11	1	8	90	783	1	1	4	5	8
183992	656	12	1	8	90	290	0	1	4	5	8
189245	657	13	1	8	90	199	1	1	4	5	8
190946	658	14	1	8	90	257	0	1	4	5	8
192440	659	15	1	8	90	131	0	1	4	5	8
196224	660	16	1	8	90	157	1	1	4	5	8
201102	661	1	8	8	90	261	1	1	4	5	8
204885	662	2	8	8	90	269	1	1	4	5	8
207259	663	3	8	8	90	120	1	1	4	5	8
209490	664	4	8	8	90	395	1	1	4	5	8
213494	665	5	8	8	90	202	1	1	4	5	8
216804	666	6	8	8	90	466	0	1	4	5	8
221671	667	7	8	8	90	205	0	1	4	5	8
223912	668	8	8	5	90	243	0	1	4	5	8
225814	669	9	8	5	90	183	0	1	4	5	8
227775	670	10	8	5	90	68	0	1	4	5	8
231586	671	11	8	4	90	168	0	1	4	5	8
234380	672	12	8	4	90	127	0	1	4	5	8
237016	673	13	8	1	90	203	0	1	4	5	8
241992	674	14	8	8	90	114	0	1	4	5	8
244226	675	15	8	5	90	179	1	1	4	5	8
246734	676	16	8	5	90	114	0	1	4	5	8
248288	677	17	8	5	90	186	0	1	4	5	8
251831	678	18	8	5	90	116	0	1	4	5	8
255762	679	19	8	4	90	70	0	1	4	5	8
259437	680	20	8	1	90	216	0	1	4	5	8
263469	681	21	8	8	90	135	1	1	4	5	8
265790	682	22	8	8	90	185	1	1	4	5	8
267403	683	23	8	8	90	168	1	1	4	5	8
272177	684	24	8	8	90	359	1	1	4	5	8
274369	685	25	8	8	90	162	1	1	4	5	8
277237	686	26	8	8	90	151	1	1	4	5	8
282444	687	27	8	8	90	270	1	1	4	5	8
286590	688	28	8	8	90	238	1	1	4	5	8
289819	689	1	1	8	70	266	0	1	4	5	8
294050	690	2	1	8	70	250	0	1	4	5	8
295869	691	3	1	8	70	157	0	1	4	5	8
299460	692	4	1	8	70	75	0	1	4	5	8
300949	693	5	1	8	70	218	0	1	4	5	8
305112	694	6	1	8	70	169	0	1	4	5	8
309823	695	7	1	8	70	160	0	1	4	5	8
311932	696	8	1	8	70	328	1	1	4	5	8
315080	697	9	1	8	70	183	0	1	4	5	8
316903	698	10	1	8	70	273	0	1	4	5	8
321871	699	11	1	5	70	122	1	1	4	5	8
326839	700	12	1	5	70	186	0	1	4	5	8
330505	701	13	1	5	70	119	0	1	4	5	8
333388	702	14	1	4	70	160	0	1	4	5	8
335098	703	15	1	1	70	242	0	1	4	5	8
339627	704	16	1	1	70	193	0	1	4	5	8
343600	705	17	1	8	70	271	1	1	4	5	8
345639	706	18	1	8	70	166	0	1	4	5	8
347914	707	19	1	8	70	155	0	1	4	5	8
351731	708	20	1	5	70	109	0	1	4	5	8
353015	709	21	1	4	70	383	1	1	4	5	8
357022	710	22	1	4	70	172	0	1	4	5	8
358997	711	23	1	1	70	292	1	1	4	5	8
361921	712	1	5	1	70	140	1	1	4	5	8
366918	713	2	5	1	70	473	0	1	4	5	8
370825	714	3	5	8	70	110	0	1	4	5	8
374095	715	4	5	5	70	160	1	1	4	5	8
378227	716	5	5	5	70	113	1	1	4	5	8
383119	717	6	5	5	70	248	1	1	4	5	8
386784	718	7	5	5	70	134	1	1	4	5	8
390210	719	8	5	5	70	94	1	1	4	5	8
391768	720	9	5	5	70	214	1	1	4	5	8
393424	721	10	5	5	70	139	1	1	4	5	8
398279	722	11	5	5	70	239	1	1	4	5	8
400594	723	12	5	5	70	350	1	1	4	5	8
404454	724	13	5	5	70	496	0	1	4	5	8
409793	725	14	5	5	70	105	1	1	4	5	8
413111	726	15	5	5	70	158	1	1	4	5	8
415059	727	16	5	5	70	152	1	1	4	5	8
420024	728	17	5	5	70	308	1	1	4	5	8
424540	729	18	5	5	70	178	0	1	4	5	8
429233	730	19	5	4	70	122	0	1	4	5	8
431167	731	20	5	4	70	123	0	1	4	5	8
433426	732	21	5	1	70	351	0	1	4	5	8
436180	733	22	5	1	70	167	0	1	4	5	8
440331	734	23	5	8	70	110	0	1	4	5	8
443239	735	24	5	8	70	212	1	1	4	5	8
446854	736	1	8	8	70	136	1	1	4	5	8
448228	737	2	8	8	70	223	0	1	4	5	8
451223	738	3	8	8	70	218	1	1	4	5	8
455957	739	4	8	8	70	236	1	1	4	5	8
459769	740	5	8	8	70	246	1	1	4	5	8
462362	741	6	8	5	70	505	0	1	4	5	8
467171	742	7	8	8	70	185	1	1	4	5	8
469732	743	8	8	8	70	263	1	1	4	5	8
474200	744	9	8	8	70	194	1	1	4	5	8
479387	745	10	8	8	70	178	1	1	4	5	8
482936	746	11	8	8	70	203	1	1	4	5	8
486416	747	12	8	8	70	219	1	1	4	5	8
491261	748	13	8	8	70	295	1	1	4	5	8
494209	749	14	8	8	70	240	0	1	4	5	8
499503	750	15	8	8	70	204	1	1	4	5	8
501557	751	16	8	8	70	302	1	1	4	5	8
506490	752	17	8	8	70	51	1	1	4	5	8
509816	753	18	8	8	70	148	0	1	4	5	8
512052	754	19	8	8	70	155	0	1	4	5	8
515255	755	1	5	8	90	156	0	1	4	5	8
517203	756	2	5	8	90	242	0	1	4	5	8
519703	757	3	5	5	90	106	1	1	4	5	8
524556	758	4	5	5	90	28	1	1	4	5	8
529586	759	5	5	5	90	199	1	1	4	5	8
532197	760	6	5	5	90	170	1	1	4	5	8
537380	761	7	5	4	90	263	1	1	4	5	8
541865	762	8	5	4	90	168	0	1	4	5	8
545287	763	9	5	4	90	292	1	1	4	5	8
550096	764	10	5	4	90	248	0	1	4	5	8
554562	765	11	5	4	90	162	0	1	4	5	8
558773	766	12	5	4	90	143	0	1	4	5	8
563529	767	13	5	4	90	157	0	1	4	5	8
566793	768	14	5	4	90	144	0	1	4	5	8
571288	769	15	5	5	90	233	1	1	4	5	8
575077	770	16	5	5	90	168	1	1	4	5	8
577369	771	17	5	5	90	206	1	1	4	5	8
580553	772	18	5	5	90	143	1	1	4	5	8
584038	773	1	1	5	90	85	1	1	4	5	8
589145	774	2	1	5	90	244	1	1	4	5	8
593429	775	3	1	5	90	233	0	1	4	5	8
596417	776	4	1	5	90	197	0	1	4	5	8
599070	777	5	1	8	90	181	0	1	4	5	8
602824	778	6	1	8	90	112	0	1	4	5	8
606634	779	7	1	1	90	166	1	1	4	5	8
610118	780	8	1	1	90	144	1	1	4	5	8
611971	781	9	1	1	90	221	1	1	4	5	8
615367	782	10	1	1	90	338	1	1	4	5	8
620497	783	11	1	1	90	232	1	1	4	5	8
622256	784	12	1	1	90	280	1	1	4	5	8
626363	785	13	1	1	90	177	1	1	4	5	8
629833	786	14	1	1	90	252	1	1	4	5	8
635165	787	15	1	1	90	298	1	1	4	5	8
637532	788	16	1	1	90	225	1	1	4	5	8
641704	789	17	1	1	90	247	1	1	4	5	8
643986	790	18	1	1	90	282	1	1	4	5	8
648532	791	19	1	1	90	129	1	1	4	5	8
651772	792	20	1	1	90	181	1	1	4	5	8
654927	793	21	1	1	90	188	1	1	4	5	8
657918	794	22	1	1	90	322	1	1	4	5	8
660022	795	23	1	1	90	229	1	1	4	5	8
664861	796	24	1	1	90	239	1	1	4	5	8
668454	797	25	1	1	90	133	0	1	4	5	8
670202	798	1	4	1	90	380	0	1	4	5	8
673505	799	2	4	1	90	270	0	1	4	5	8
677341	800	3	4	8	90	150	1	1	4	5	8
