# Supplementary material for: Control of entropy in neural models of environmental state
Source: eLife. 2019 Feb 28;8:e39404. doi: 10.7554/eLife.39404 (PMC6395063; doi:10.7554/eLife.39404)
Supplement: Source code 1. [file elife-39404-code1.zip › model_for_eLife/data/fMRI/behavioural_data_s27_run1]

5005	1	0	7	6	90	1902	1	2	3	6	7
10776	2	1	7	6	90	573	0	2	3	6	7
16081	3	2	7	6	90	287	1	2	3	6	7
19316	4	3	7	6	90	577	0	2	3	6	7
21479	5	4	7	6	90	895	0	2	3	6	7
24590	6	5	7	7	90	211	1	2	3	6	7
29380	7	6	7	7	90	1296	1	2	3	6	7
31872	8	7	7	7	90	650	1	2	3	6	7
37225	9	8	7	7	90	408	1	2	3	6	7
40273	10	9	7	7	90	359	1	2	3	6	7
42531	11	10	7	7	90	452	1	2	3	6	7
47081	12	11	7	7	90	226	1	2	3	6	7
49357	13	12	7	7	90	872	1	2	3	6	7
54275	14	13	7	7	90	207	1	2	3	6	7
56493	15	14	7	7	90	307	1	2	3	6	7
61486	16	15	7	7	90	227	1	2	3	6	7
66744	17	16	7	7	90	186	1	2	3	6	7
69697	18	17	7	7	90	561	1	2	3	6	7
75017	19	18	7	7	90	335	1	2	3	6	7
79920	20	19	7	7	90	399	1	2	3	6	7
83370	21	20	7	7	90	275	1	2	3	6	7
85375	22	21	7	7	90	1123	1	2	3	6	7
89502	23	22	7	7	90	233	0	2	3	6	7
92665	24	23	7	7	90	731	1	2	3	6	7
97216	25	24	7	7	90	267	1	2	3	6	7
101609	26	25	7	7	90	113	1	2	3	6	7
104118	27	1	2	7	70	449	0	2	3	6	7
108089	28	2	2	7	70	710	0	2	3	6	7
110261	29	3	2	3	70	3966	1	2	3	6	7
117900	30	4	2	3	70	175	0	2	3	6	7
120585	31	5	2	3	70	281	1	2	3	6	7
125132	32	6	2	3	70	224	0	2	3	6	7
128099	33	7	2	3	70	431	1	2	3	6	7
131083	34	8	2	3	70	1877	0	2	3	6	7
137991	35	9	2	2	70	444	1	2	3	6	7
141319	36	10	2	2	70	420	0	2	3	6	7
144478	37	11	2	2	70	355	1	2	3	6	7
148685	38	12	2	2	70	384	1	2	3	6	7
151575	39	13	2	2	70	386	1	2	3	6	7
156533	40	14	2	2	70	207	0	2	3	6	7
159098	41	15	2	2	70	270	0	2	3	6	7
160735	42	16	2	6	70	1287	1	2	3	6	7
165278	43	17	2	6	70	249	0	2	3	6	7
168922	44	18	2	6	70	367	0	2	3	6	7
172273	45	19	2	7	70	298	0	2	3	6	7
175745	46	20	2	3	70	159	0	2	3	6	7
177625	47	21	2	3	70	739	0	2	3	6	7
181308	48	22	2	7	70	425	1	2	3	6	7
183934	49	23	2	7	70	444	0	2	3	6	7
187154	50	1	3	7	90	445	0	2	3	6	7
190948	51	2	3	2	90	1684	0	2	3	6	7
194559	52	3	3	2	90	424	0	2	3	6	7
199618	53	4	3	6	90	442	0	2	3	6	7
204145	54	5	3	6	90	263	0	2	3	6	7
205566	55	6	3	3	90	1759	1	2	3	6	7
209376	56	7	3	3	90	371	0	2	3	6	7
213693	57	8	3	3	90	187	1	2	3	6	7
215262	58	9	3	3	90	1147	1	2	3	6	7
217826	59	10	3	3	90	379	1	2	3	6	7
219359	60	11	3	3	90	373	0	2	3	6	7
222453	61	12	3	3	90	574	1	2	3	6	7
227059	62	13	3	3	90	242	1	2	3	6	7
231739	63	14	3	3	90	243	1	2	3	6	7
233218	64	15	3	3	90	543	1	2	3	6	7
234899	65	16	3	3	90	339	1	2	3	6	7
237424	66	17	3	3	90	420	1	2	3	6	7
239822	67	18	3	3	90	914	1	2	3	6	7
244480	68	19	3	3	90	388	1	2	3	6	7
248178	69	1	2	3	90	325	0	2	3	6	7
249676	70	2	2	3	90	416	0	2	3	6	7
251910	71	3	2	3	90	581	0	2	3	6	7
255275	72	4	2	2	90	835	1	2	3	6	7
258693	73	5	2	2	90	215	1	2	3	6	7
262835	74	6	2	2	90	191	1	2	3	6	7
266629	75	7	2	2	90	156	1	2	3	6	7
268239	76	8	2	2	90	322	1	2	3	6	7
270115	77	9	2	2	90	254	1	2	3	6	7
273709	78	10	2	2	90	1507	1	2	3	6	7
277710	79	11	2	2	90	528	1	2	3	6	7
282051	80	12	2	2	90	247	1	2	3	6	7
286507	81	13	2	2	90	106	1	2	3	6	7
290334	82	14	2	2	90	278	1	2	3	6	7
294477	83	15	2	2	90	253	0	2	3	6	7
297059	84	16	2	2	90	411	1	2	3	6	7
298769	85	1	7	2	70	406	0	2	3	6	7
301076	86	2	7	2	70	231	0	2	3	6	7
306165	87	3	7	2	70	319	0	2	3	6	7
311312	88	4	7	6	70	124	1	2	3	6	7
315937	89	5	7	6	70	429	0	2	3	6	7
320132	90	6	7	6	70	151	0	2	3	6	7
324084	91	7	7	7	70	206	1	2	3	6	7
326963	92	8	7	7	70	1017	0	2	3	6	7
332369	93	9	7	7	70	236	0	2	3	6	7
334311	94	10	7	3	70	964	0	2	3	6	7
339041	95	11	7	3	70	331	0	2	3	6	7
341456	96	12	7	2	70	129	0	2	3	6	7
344012	97	13	7	6	70	151	1	2	3	6	7
347913	98	1	2	6	70	152	0	2	3	6	7
350594	99	2	2	6	70	227	0	2	3	6	7
355297	100	3	2	7	70	303	0	2	3	6	7
359623	101	4	2	3	70	226	1	2	3	6	7
363301	102	5	2	3	70	357	0	2	3	6	7
365590	103	6	2	3	70	384	0	2	3	6	7
368046	104	7	2	2	70	587	1	2	3	6	7
373722	105	8	2	2	70	596	1	2	3	6	7
379288	106	9	2	2	70	305	1	2	3	6	7
381545	107	10	2	2	70	421	1	2	3	6	7
383271	108	11	2	2	70	511	1	2	3	6	7
387297	109	12	2	2	70	274	1	2	3	6	7
391345	110	13	2	2	70	918	1	2	3	6	7
397074	111	14	2	2	70	172	0	2	3	6	7
398747	112	15	2	2	70	1751	1	2	3	6	7
404559	113	16	2	2	70	410	1	2	3	6	7
406165	114	17	2	2	70	448	1	2	3	6	7
408681	115	18	2	2	70	225	0	2	3	6	7
412284	116	19	2	2	70	134	1	2	3	6	7
417012	117	20	2	2	70	374	1	2	3	6	7
420138	118	21	2	2	70	174	0	2	3	6	7
425239	119	22	2	2	70	103	1	2	3	6	7
429087	120	23	2	2	70	250	1	2	3	6	7
432771	121	24	2	2	70	1131	0	2	3	6	7
438974	122	25	2	2	70	150	0	2	3	6	7
443722	123	1	6	2	90	149	0	2	3	6	7
446186	124	2	6	3	90	929	0	2	3	6	7
450052	125	3	6	6	90	407	0	2	3	6	7
454077	126	4	6	7	90	129	0	2	3	6	7
458522	127	5	6	2	90	176	1	2	3	6	7
460835	128	6	6	2	90	186	0	2	3	6	7
462142	129	7	6	2	90	429	0	2	3	6	7
466690	130	8	6	2	90	316	1	2	3	6	7
470654	131	9	6	2	90	594	0	2	3	6	7
474139	132	10	6	7	90	229	0	2	3	6	7
477782	133	11	6	6	90	508	1	2	3	6	7
482176	134	12	6	6	90	350	1	2	3	6	7
483908	135	13	6	6	90	695	1	2	3	6	7
488502	136	1	3	6	90	278	0	2	3	6	7
489920	137	2	3	6	90	408	0	2	3	6	7
494301	138	3	3	6	90	360	1	2	3	6	7
496201	139	4	3	6	90	411	0	2	3	6	7
499513	140	5	3	3	90	192	1	2	3	6	7
501689	141	6	3	3	90	223	1	2	3	6	7
504834	142	7	3	3	90	855	1	2	3	6	7
510795	143	8	3	3	90	276	1	2	3	6	7
514467	144	9	3	3	90	198	1	2	3	6	7
518053	145	10	3	3	90	180	1	2	3	6	7
519952	146	11	3	3	90	359	1	2	3	6	7
524037	147	12	3	3	90	432	1	2	3	6	7
528407	148	13	3	3	90	302	1	2	3	6	7
533515	149	14	3	3	90	262	1	2	3	6	7
538096	150	1	6	3	70	771	0	2	3	6	7
543598	151	2	6	3	70	107	0	2	3	6	7
546084	152	3	6	3	70	237	0	2	3	6	7
548753	153	4	6	2	70	80	0	2	3	6	7
552259	154	5	6	6	70	129	1	2	3	6	7
555235	155	6	6	6	70	165	1	2	3	6	7
557418	156	7	6	6	70	219	0	2	3	6	7
561800	157	8	6	6	70	445	0	2	3	6	7
565970	158	9	6	7	70	126	0	2	3	6	7
570444	159	10	6	3	70	107	1	2	3	6	7
572154	160	11	6	3	70	862	0	2	3	6	7
574618	161	12	6	3	70	361	0	2	3	6	7
577995	162	13	6	2	70	232	1	2	3	6	7
580790	163	14	6	2	70	157	1	2	3	6	7
582976	164	15	6	2	70	172	0	2	3	6	7
586523	165	16	6	2	70	68	0	2	3	6	7
589180	166	17	6	2	70	423	0	2	3	6	7
594371	167	18	6	6	70	157	0	2	3	6	7
599437	168	19	6	7	70	255	0	2	3	6	7
604652	169	20	6	3	70	271	0	2	3	6	7
607879	170	1	7	3	90	388	0	2	3	6	7
612215	171	2	7	7	90	200	1	2	3	6	7
615706	172	3	7	7	90	146	0	2	3	6	7
619722	173	4	7	2	90	305	1	2	3	6	7
623491	174	5	7	2	90	360	0	2	3	6	7
627919	175	6	7	2	90	155	0	2	3	6	7
630892	176	7	7	7	90	760	1	2	3	6	7
635093	177	8	7	7	90	636	1	2	3	6	7
639265	178	9	7	7	90	203	1	2	3	6	7
640605	179	10	7	7	90	518	1	2	3	6	7
642603	180	11	7	7	90	399	1	2	3	6	7
646454	181	12	7	7	90	561	1	2	3	6	7
650756	182	13	7	7	90	379	1	2	3	6	7
654015	183	14	7	7	90	448	1	2	3	6	7
658945	184	15	7	7	90	341	1	2	3	6	7
662879	185	16	7	7	90	449	1	2	3	6	7
665446	186	17	7	7	90	567	1	2	3	6	7
667736	187	18	7	7	90	463	1	2	3	6	7
670699	188	19	7	7	90	446	1	2	3	6	7
673830	189	20	7	7	90	296	1	2	3	6	7
677435	190	21	7	7	90	524	1	2	3	6	7
682370	191	22	7	7	90	106	1	2	3	6	7
684295	192	23	7	7	90	476	1	2	3	6	7
686374	193	24	7	7	90	519	1	2	3	6	7
688408	194	25	7	7	90	217	1	2	3	6	7
692924	195	26	7	7	90	92	1	2	3	6	7
695686	196	27	7	7	90	247	1	2	3	6	7
700326	197	28	7	7	90	312	1	2	3	6	7
704799	198	29	7	7	90	204	1	2	3	6	7
708131	199	30	7	7	90	420	1	2	3	6	7
710060	200	31	7	7	90	562	1	2	3	6	7
