# Supplementary material for: Control of entropy in neural models of environmental state
Source: eLife. 2019 Feb 28;8:e39404. doi: 10.7554/eLife.39404 (PMC6395063; doi:10.7554/eLife.39404)
Supplement: Source code 1. [file elife-39404-code1.zip › model_for_eLife/data/fMRI/behavioural_data_s27_run2]

5005	201	1	1	5	70	3902	0	1	4	5	8
10775	202	2	1	4	70	184	0	1	4	5	8
12506	203	3	1	1	70	161	0	1	4	5	8
14442	204	4	1	8	70	101	1	1	4	5	8
16461	205	5	1	8	70	247	1	1	4	5	8
19421	206	6	1	8	70	139	1	1	4	5	8
24458	207	7	1	8	70	359	1	1	4	5	8
26358	208	8	1	8	70	573	0	1	4	5	8
31195	209	9	1	8	70	365	0	1	4	5	8
33617	210	10	1	8	70	303	1	1	4	5	8
35420	211	11	1	8	70	319	0	1	4	5	8
37289	212	12	1	8	70	446	0	1	4	5	8
42249	213	13	1	1	70	252	0	1	4	5	8
46950	214	14	1	4	70	461	0	1	4	5	8
49751	215	15	1	5	70	651	0	1	4	5	8
53854	216	16	1	8	70	182	0	1	4	5	8
58876	217	17	1	1	70	198	1	1	4	5	8
60756	218	18	1	1	70	298	1	1	4	5	8
64932	219	19	1	1	70	255	1	1	4	5	8
67676	220	20	1	1	70	206	1	1	4	5	8
71479	221	1	5	1	70	691	0	1	4	5	8
73914	222	2	5	1	70	440	0	1	4	5	8
78687	223	3	5	1	70	117	0	1	4	5	8
80369	224	4	5	8	70	320	0	1	4	5	8
83284	225	5	5	5	70	536	1	1	4	5	8
86616	226	6	5	5	70	662	0	1	4	5	8
89537	227	7	5	5	70	159	1	1	4	5	8
91944	228	8	5	5	70	177	1	1	4	5	8
97038	229	9	5	5	70	293	1	1	4	5	8
100480	230	10	5	5	70	196	1	1	4	5	8
104226	231	11	5	5	70	165	1	1	4	5	8
108682	232	1	4	5	70	553	0	1	4	5	8
114046	233	2	4	5	70	360	1	1	4	5	8
116318	234	3	4	5	70	425	1	1	4	5	8
120227	235	4	4	5	70	1007	0	1	4	5	8
123420	236	5	4	5	70	268	0	1	4	5	8
127814	237	6	4	4	70	314	1	1	4	5	8
129507	238	7	4	4	70	284	0	1	4	5	8
133301	239	8	4	4	70	226	0	1	4	5	8
136385	240	9	4	1	70	172	0	1	4	5	8
138265	241	10	4	8	70	1308	0	1	4	5	8
142825	242	11	4	5	70	271	0	1	4	5	8
145060	243	12	4	4	70	147	1	1	4	5	8
146582	244	13	4	4	70	245	0	1	4	5	8
149480	245	14	4	4	70	214	1	1	4	5	8
151176	246	15	4	4	70	201	1	1	4	5	8
155280	247	16	4	4	70	258	1	1	4	5	8
157046	248	17	4	4	70	394	0	1	4	5	8
159456	249	18	4	4	70	743	1	1	4	5	8
162620	250	19	4	4	70	309	1	1	4	5	8
165816	251	20	4	4	70	476	1	1	4	5	8
168225	252	21	4	4	70	897	1	1	4	5	8
174198	253	22	4	4	70	117	0	1	4	5	8
176827	254	23	4	4	70	266	1	1	4	5	8
180714	255	24	4	4	70	276	0	1	4	5	8
183139	256	1	1	4	90	1497	0	1	4	5	8
187401	257	2	1	5	90	247	0	1	4	5	8
189057	258	3	1	1	90	5232	1	1	4	5	8
198906	259	4	1	1	90	358	1	1	4	5	8
200848	260	5	1	1	90	391	1	1	4	5	8
204485	261	6	1	1	90	426	0	1	4	5	8
208983	262	7	1	1	90	363	1	1	4	5	8
211800	263	8	1	1	90	336	1	1	4	5	8
216801	264	9	1	1	90	316	1	1	4	5	8
221347	265	10	1	1	90	410	1	1	4	5	8
224264	266	11	1	1	90	796	1	1	4	5	8
226480	267	12	1	1	90	657	1	1	4	5	8
231466	268	13	1	1	90	86	1	1	4	5	8
232926	269	14	1	1	90	346	1	1	4	5	8
238237	270	15	1	1	90	226	0	1	4	5	8
241755	271	16	1	1	90	154	1	1	4	5	8
243871	272	17	1	1	90	300	1	1	4	5	8
245879	273	18	1	1	90	962	1	1	4	5	8
248323	274	19	1	1	90	958	1	1	4	5	8
251138	275	20	1	1	90	355	0	1	4	5	8
254612	276	1	5	1	70	542	0	1	4	5	8
256381	277	2	5	1	70	3789	1	1	4	5	8
263306	278	3	5	1	70	219	1	1	4	5	8
267971	279	4	5	1	70	244	0	1	4	5	8
270396	280	5	5	1	70	194	0	1	4	5	8
273783	281	6	5	8	70	405	0	1	4	5	8
275752	282	7	5	4	70	463	0	1	4	5	8
280102	283	8	5	5	70	208	1	1	4	5	8
281921	284	9	5	5	70	675	1	1	4	5	8
287022	285	10	5	5	70	153	0	1	4	5	8
289282	286	11	5	5	70	402	1	1	4	5	8
291715	287	12	5	5	70	301	0	1	4	5	8
296893	288	13	5	5	70	529	1	1	4	5	8
300548	289	14	5	5	70	545	0	1	4	5	8
302896	290	15	5	5	70	1631	1	1	4	5	8
305767	291	16	5	5	70	4155	1	1	4	5	8
313015	292	17	5	5	70	146	1	1	4	5	8
318043	293	18	5	5	70	335	0	1	4	5	8
323182	294	19	5	1	70	480	0	1	4	5	8
327421	295	20	5	8	70	95	0	1	4	5	8
330918	296	21	5	4	70	797	1	1	4	5	8
334511	297	1	1	4	70	394	1	1	4	5	8
338674	298	2	1	4	70	752	0	1	4	5	8
343398	299	3	1	4	70	344	0	1	4	5	8
345455	300	4	1	4	70	2532	1	1	4	5	8
352590	301	5	1	4	70	89	0	1	4	5	8
354335	302	6	1	4	70	1938	0	1	4	5	8
360262	303	7	1	4	70	215	0	1	4	5	8
364076	304	8	1	8	70	536	0	1	4	5	8
368282	305	9	1	5	70	732	0	1	4	5	8
373588	306	10	1	5	70	785	1	1	4	5	8
376817	307	11	1	5	70	849	0	1	4	5	8
379169	308	12	1	5	70	1217	0	1	4	5	8
384355	309	13	1	5	70	112	0	1	4	5	8
388801	310	14	1	1	70	164	1	1	4	5	8
391683	311	15	1	1	70	942	1	1	4	5	8
394705	312	16	1	1	70	1627	1	1	4	5	8
397881	313	17	1	1	70	274	1	1	4	5	8
401421	314	18	1	1	70	82	1	1	4	5	8
406067	315	19	1	1	70	91	1	1	4	5	8
410800	316	20	1	1	70	122	1	1	4	5	8
415953	317	21	1	1	70	368	1	1	4	5	8
419344	318	22	1	1	70	278	0	1	4	5	8
423864	319	23	1	1	70	661	1	1	4	5	8
428376	320	24	1	1	70	174	0	1	4	5	8
433038	321	25	1	1	70	167	1	1	4	5	8
438254	322	26	1	1	70	538	1	1	4	5	8
441139	323	1	4	1	90	285	0	1	4	5	8
443230	324	2	4	1	90	208	0	1	4	5	8
446354	325	3	4	1	90	313	1	1	4	5	8
448537	326	4	4	1	90	296	0	1	4	5	8
451794	327	5	4	1	90	146	0	1	4	5	8
455848	328	6	4	4	90	109	1	1	4	5	8
459291	329	7	4	4	90	168	1	1	4	5	8
461551	330	8	4	4	90	580	1	1	4	5	8
463752	331	9	4	4	90	818	1	1	4	5	8
468172	332	10	4	4	90	310	1	1	4	5	8
470210	333	11	4	4	90	363	1	1	4	5	8
472852	334	12	4	4	90	503	0	1	4	5	8
477171	335	13	4	4	90	103	1	1	4	5	8
480167	336	14	4	4	90	165	1	1	4	5	8
485057	337	15	4	4	90	678	1	1	4	5	8
488092	338	16	4	4	90	362	1	1	4	5	8
492648	339	17	4	4	90	112	1	1	4	5	8
497408	340	18	4	4	90	126	1	1	4	5	8
502229	341	19	4	4	90	136	1	1	4	5	8
504770	342	20	4	4	90	449	1	1	4	5	8
510339	343	21	4	4	90	438	1	1	4	5	8
514094	344	22	4	4	90	117	1	1	4	5	8
517310	345	1	5	4	90	754	1	1	4	5	8
519272	346	2	5	4	90	1673	0	1	4	5	8
522359	347	3	5	4	90	1652	0	1	4	5	8
527893	348	4	5	4	90	74	0	1	4	5	8
531790	349	5	5	5	90	121	0	1	4	5	8
536387	350	6	5	1	90	616	0	1	4	5	8
541325	351	7	5	8	90	411	0	1	4	5	8
546782	352	8	5	1	90	160	0	1	4	5	8
551886	353	9	5	8	90	826	0	1	4	5	8
556884	354	10	5	5	90	132	1	1	4	5	8
560455	355	11	5	5	90	42	1	1	4	5	8
564632	356	12	5	5	90	168	1	1	4	5	8
566660	357	13	5	5	90	319	1	1	4	5	8
570262	358	14	5	5	90	130	1	1	4	5	8
573229	359	15	5	5	90	767	1	1	4	5	8
575912	360	16	5	5	90	847	1	1	4	5	8
581544	361	17	5	5	90	490	1	1	4	5	8
585461	362	18	5	5	90	508	0	1	4	5	8
590894	363	19	5	5	90	325	1	1	4	5	8
595750	364	20	5	5	90	265	0	1	4	5	8
599707	365	21	5	5	90	332	1	1	4	5	8
604397	366	1	4	5	70	165	0	1	4	5	8
607257	367	2	4	5	70	274	0	1	4	5	8
610691	368	3	4	4	70	152	0	1	4	5	8
613174	369	4	4	1	70	523	1	1	4	5	8
617936	370	5	4	1	70	537	0	1	4	5	8
621478	371	6	4	1	70	145	1	1	4	5	8
626706	372	7	4	1	70	683	0	1	4	5	8
629468	373	8	4	1	70	747	0	1	4	5	8
632202	374	9	4	8	70	568	0	1	4	5	8
636435	375	10	4	5	70	253	0	1	4	5	8
639874	376	11	4	4	70	363	1	1	4	5	8
644675	377	12	4	4	70	134	0	1	4	5	8
647079	378	13	4	4	70	236	0	1	4	5	8
650950	379	14	4	5	70	22	1	1	4	5	8
654971	380	15	4	5	70	343	0	1	4	5	8
656736	381	16	4	5	70	596	0	1	4	5	8
661264	382	17	4	1	70	129	0	1	4	5	8
664390	383	18	4	8	70	264	0	1	4	5	8
667491	384	19	4	8	70	135	0	1	4	5	8
670976	385	20	4	1	70	173	0	1	4	5	8
676029	386	21	4	4	70	303	1	1	4	5	8
679677	387	22	4	4	70	427	1	1	4	5	8
684408	388	23	4	4	70	154	0	1	4	5	8
689184	389	1	1	4	70	47	0	1	4	5	8
690428	390	2	1	5	70	2451	0	1	4	5	8
695379	391	3	1	8	70	381	0	1	4	5	8
699900	392	4	1	1	70	153	1	1	4	5	8
703254	393	5	1	1	70	368	0	1	4	5	8
708361	394	6	1	4	70	2616	0	1	4	5	8
713149	395	7	1	5	70	137	0	1	4	5	8
718202	396	8	1	8	70	154	0	1	4	5	8
722236	397	9	1	1	70	131	1	1	4	5	8
724669	398	10	1	1	70	215	1	1	4	5	8
728132	399	11	1	1	70	274	1	1	4	5	8
731792	400	12	1	1	70	133	1	1	4	5	8
