# Supplementary material for: Control of entropy in neural models of environmental state
Source: eLife. 2019 Feb 28;8:e39404. doi: 10.7554/eLife.39404 (PMC6395063; doi:10.7554/eLife.39404)
Supplement: Source code 1. [file elife-39404-code1.zip › model_for_eLife/data/fMRI/behavioural_data_s27_run3]

5009	401	1	6	5	70	1924	9	1	3	6	8
9056	402	2	6	6	70	402	1	1	3	6	8
13709	403	3	6	6	70	113	0	1	3	6	8
15798	404	4	6	3	70	228	1	1	3	6	8
20023	405	5	6	3	70	102	1	1	3	6	8
23687	406	6	6	3	70	113	0	1	3	6	8
27586	407	7	6	3	70	82	0	1	3	6	8
32556	408	8	6	1	70	399	0	1	3	6	8
37433	409	9	6	8	70	132	1	1	3	6	8
41436	410	10	6	8	70	254	0	1	3	6	8
45402	411	11	6	8	70	169	1	1	3	6	8
46704	412	12	6	8	70	784	1	1	3	6	8
49416	413	13	6	8	70	459	0	1	3	6	8
52996	414	14	6	8	70	405	1	1	3	6	8
57010	415	15	6	8	70	202	0	1	3	6	8
61174	416	16	6	8	70	265	0	1	3	6	8
64011	417	17	6	6	70	2005	1	1	3	6	8
67605	418	18	6	6	70	375	0	1	3	6	8
69781	419	19	6	6	70	159	1	1	3	6	8
71981	420	20	6	6	70	906	0	1	3	6	8
77809	421	21	6	6	70	134	1	1	3	6	8
80248	422	22	6	6	70	489	1	1	3	6	8
84353	423	23	6	6	70	498	0	1	3	6	8
87057	424	24	6	6	70	355	1	1	3	6	8
90108	425	1	3	3	90	180	1	1	3	6	8
93005	426	2	3	3	90	165	1	1	3	6	8
95939	427	3	3	3	90	126	1	1	3	6	8
99913	428	4	3	3	90	292	1	1	3	6	8
101356	429	5	3	3	90	609	1	1	3	6	8
103662	430	6	3	3	90	3635	1	1	3	6	8
111874	431	7	3	3	90	380	1	1	3	6	8
117294	432	8	3	3	90	110	1	1	3	6	8
120072	433	9	3	3	90	269	1	1	3	6	8
124139	434	10	3	3	90	111	1	1	3	6	8
129017	435	11	3	3	90	80	1	1	3	6	8
131482	436	12	3	3	90	372	1	1	3	6	8
133929	437	13	3	3	90	272	1	1	3	6	8
137642	438	14	3	3	90	289	1	1	3	6	8
141167	439	15	3	3	90	145	1	1	3	6	8
142958	440	16	3	3	90	232	1	1	3	6	8
146718	441	17	3	3	90	143	1	1	3	6	8
150714	442	18	3	3	90	115	1	1	3	6	8
152119	443	19	3	3	90	362	1	1	3	6	8
156087	444	20	3	3	90	137	1	1	3	6	8
160838	445	21	3	3	90	151	1	1	3	6	8
165687	446	22	3	3	90	264	1	1	3	6	8
168116	447	1	8	3	90	277	0	1	3	6	8
173224	448	2	8	3	90	477	0	1	3	6	8
176882	449	3	8	1	90	263	1	1	3	6	8
180721	450	4	8	1	90	219	0	1	3	6	8
186046	451	5	8	1	90	146	1	1	3	6	8
187904	452	6	8	1	90	287	0	1	3	6	8
190565	453	7	8	8	90	455	1	1	3	6	8
193645	454	8	8	8	90	190	1	1	3	6	8
197762	455	9	8	8	90	189	1	1	3	6	8
202073	456	10	8	8	90	317	1	1	3	6	8
204871	457	11	8	8	90	630	1	1	3	6	8
209852	458	12	8	8	90	433	1	1	3	6	8
211673	459	13	8	8	90	465	1	1	3	6	8
216004	460	14	8	8	90	186	1	1	3	6	8
218278	461	15	8	8	90	482	1	1	3	6	8
220352	462	16	8	8	90	288	1	1	3	6	8
223883	463	17	8	8	90	285	1	1	3	6	8
228411	464	18	8	8	90	249	1	1	3	6	8
230288	465	19	8	8	90	471	0	1	3	6	8
232292	466	20	8	8	90	334	1	1	3	6	8
235173	467	21	8	8	90	288	1	1	3	6	8
237962	468	22	8	8	90	190	1	1	3	6	8
241914	469	23	8	8	90	200	1	1	3	6	8
246706	470	1	6	8	70	185	1	1	3	6	8
251954	471	2	6	8	70	178	0	1	3	6	8
256317	472	3	6	8	70	394	0	1	3	6	8
260994	473	4	6	6	70	135	1	1	3	6	8
264204	474	5	6	6	70	188	1	1	3	6	8
267676	475	6	6	6	70	213	0	1	3	6	8
270310	476	7	6	6	70	275	1	1	3	6	8
274470	477	8	6	6	70	266	1	1	3	6	8
279386	478	9	6	6	70	291	1	1	3	6	8
284776	479	10	6	6	70	132	0	1	3	6	8
289027	480	11	6	6	70	178	1	1	3	6	8
290667	481	12	6	6	70	312	0	1	3	6	8
293608	482	13	6	3	70	270	0	1	3	6	8
298340	483	14	6	1	70	150	0	1	3	6	8
302575	484	15	6	8	70	163	0	1	3	6	8
306365	485	16	6	6	70	157	1	1	3	6	8
311255	486	17	6	6	70	193	0	1	3	6	8
314048	487	18	6	6	70	257	1	1	3	6	8
315825	488	19	6	6	70	330	0	1	3	6	8
318926	489	20	6	6	70	145	1	1	3	6	8
320312	490	21	6	6	70	414	1	1	3	6	8
323965	491	22	6	6	70	152	0	1	3	6	8
329135	492	23	6	6	70	100	0	1	3	6	8
332089	493	24	6	6	70	172	1	1	3	6	8
334777	494	1	3	6	90	180	0	1	3	6	8
336718	495	2	3	6	90	296	0	1	3	6	8
340554	496	3	3	3	90	180	1	1	3	6	8
342652	497	4	3	3	90	638	1	1	3	6	8
346407	498	5	3	3	90	141	1	1	3	6	8
348316	499	6	3	3	90	111	1	1	3	6	8
352536	500	7	3	3	90	171	1	1	3	6	8
357236	501	8	3	3	90	172	1	1	3	6	8
358647	502	9	3	3	90	385	1	1	3	6	8
363820	503	10	3	3	90	126	1	1	3	6	8
366283	504	11	3	3	90	209	0	1	3	6	8
367942	505	12	3	3	90	182	1	1	3	6	8
370855	506	13	3	3	90	247	1	1	3	6	8
374405	507	14	3	3	90	174	0	1	3	6	8
378395	508	15	3	3	90	140	0	1	3	6	8
380768	509	16	3	3	90	243	1	1	3	6	8
385929	510	17	3	3	90	473	0	1	3	6	8
388244	511	1	1	1	90	666	1	1	3	6	8
392991	512	2	1	1	90	193	1	1	3	6	8
396245	513	3	1	1	90	940	0	1	3	6	8
398814	514	4	1	8	90	704	0	1	3	6	8
402650	515	5	1	6	90	214	0	1	3	6	8
405936	516	6	1	3	90	121	0	1	3	6	8
407892	517	7	1	1	90	168	1	1	3	6	8
410474	518	8	1	1	90	207	1	1	3	6	8
414825	519	9	1	1	90	149	1	1	3	6	8
419028	520	10	1	1	90	210	1	1	3	6	8
421565	521	11	1	1	90	275	0	1	3	6	8
426466	522	12	1	1	90	147	1	1	3	6	8
428225	523	13	1	1	90	259	1	1	3	6	8
430225	524	14	1	1	90	394	1	1	3	6	8
434259	525	15	1	1	90	173	1	1	3	6	8
436497	526	16	1	1	90	162	1	1	3	6	8
439058	527	1	3	1	90	137	0	1	3	6	8
440362	528	2	3	1	90	380	0	1	3	6	8
442841	529	3	3	8	90	186	0	1	3	6	8
447525	530	4	3	6	90	150	0	1	3	6	8
449125	531	5	3	3	90	287	1	1	3	6	8
451598	532	6	3	3	90	171	1	1	3	6	8
456398	533	7	3	3	90	358	1	1	3	6	8
460366	534	8	3	3	90	372	1	1	3	6	8
462277	535	9	3	3	90	230	1	1	3	6	8
466691	536	1	6	3	90	218	0	1	3	6	8
468452	537	2	6	3	90	330	1	1	3	6	8
470637	538	3	6	3	90	257	0	1	3	6	8
473088	539	4	6	3	90	101	1	1	3	6	8
476630	540	5	6	3	90	133	0	1	3	6	8
478417	541	6	6	3	90	196	0	1	3	6	8
479835	542	7	6	3	90	210	0	1	3	6	8
484933	543	8	6	6	90	234	1	1	3	6	8
487082	544	9	6	6	90	151	1	1	3	6	8
490846	545	10	6	6	90	287	1	1	3	6	8
492940	546	11	6	6	90	179	1	1	3	6	8
496600	547	12	6	6	90	568	1	1	3	6	8
501238	548	13	6	6	90	113	1	1	3	6	8
505331	549	14	6	6	90	322	1	1	3	6	8
506813	550	15	6	6	90	2210	1	1	3	6	8
511413	551	16	6	6	90	259	0	1	3	6	8
512972	552	17	6	6	90	173	1	1	3	6	8
514932	553	18	6	6	90	290	1	1	3	6	8
516563	554	19	6	6	90	360	1	1	3	6	8
521007	555	20	6	6	90	249	1	1	3	6	8
522801	556	21	6	6	90	984	1	1	3	6	8
526916	557	22	6	6	90	189	1	1	3	6	8
530881	558	23	6	6	90	155	1	1	3	6	8
532631	559	24	6	6	90	305	0	1	3	6	8
536419	560	25	6	6	90	163	1	1	3	6	8
541520	561	1	8	6	70	251	0	1	3	6	8
543125	562	2	8	6	70	1023	0	1	3	6	8
548228	563	3	8	3	70	108	0	1	3	6	8
550686	564	4	8	1	70	184	0	1	3	6	8
554778	565	5	8	8	70	291	1	1	3	6	8
559386	566	6	8	8	70	402	1	1	3	6	8
564745	567	7	8	8	70	146	1	1	3	6	8
569206	568	8	8	8	70	186	1	1	3	6	8
572368	569	9	8	8	70	346	0	1	3	6	8
574240	570	10	8	8	70	400	0	1	3	6	8
578042	571	11	8	1	70	140	1	1	3	6	8
582721	572	12	8	1	70	38	0	1	3	6	8
586023	573	13	8	1	70	95	0	1	3	6	8
589410	574	14	8	3	70	277	1	1	3	6	8
593854	575	15	8	3	70	103	0	1	3	6	8
598569	576	16	8	3	70	159	0	1	3	6	8
601285	577	17	8	6	70	851	0	1	3	6	8
607250	578	18	8	8	70	209	1	1	3	6	8
608778	579	19	8	8	70	2338	0	1	3	6	8
615545	580	20	8	8	70	272	0	1	3	6	8
620261	581	21	8	1	70	242	0	1	3	6	8
625486	582	22	8	3	70	453	0	1	3	6	8
628586	583	23	8	6	70	196	1	1	3	6	8
632921	584	24	8	6	70	103	0	1	3	6	8
635920	585	25	8	3	70	227	0	1	3	6	8
641029	586	1	6	1	90	155	0	1	3	6	8
645748	587	2	6	8	90	258	1	1	3	6	8
647341	588	3	6	8	90	465	0	1	3	6	8
650196	589	4	6	8	90	448	0	1	3	6	8
652633	590	5	6	8	90	244	0	1	3	6	8
655429	591	6	6	6	90	229	1	1	3	6	8
659235	592	7	6	6	90	135	1	1	3	6	8
663101	593	8	6	6	90	2479	1	1	3	6	8
668901	594	9	6	6	90	473	1	1	3	6	8
673404	595	10	6	6	90	156	1	1	3	6	8
675717	596	11	6	6	90	177	1	1	3	6	8
678433	597	12	6	6	90	169	1	1	3	6	8
680496	598	13	6	6	90	317	1	1	3	6	8
684873	599	14	6	6	90	256	1	1	3	6	8
686278	600	15	6	6	90	548	1	1	3	6	8
