# Supplementary material for: Control of entropy in neural models of environmental state
Source: eLife. 2019 Feb 28;8:e39404. doi: 10.7554/eLife.39404 (PMC6395063; doi:10.7554/eLife.39404)
Supplement: Source code 1. [file elife-39404-code1.zip › model_for_eLife/data/fMRI/behavioural_data_s27_run4]

5015	601	1	4	5	70	2628	0	2	4	5	7
8946	602	2	4	4	70	474	1	2	4	5	7
12860	603	3	4	4	70	210	1	2	4	5	7
15205	604	4	4	4	70	539	1	2	4	5	7
17242	605	5	4	4	70	248	0	2	4	5	7
19166	606	6	4	4	70	465	0	2	4	5	7
22706	607	7	4	2	70	89	0	2	4	5	7
26894	608	8	4	7	70	136	0	2	4	5	7
31457	609	9	4	5	70	98	1	2	4	5	7
33698	610	10	4	5	70	165	1	2	4	5	7
36654	611	11	4	5	70	114	0	2	4	5	7
39858	612	12	4	5	70	66	1	2	4	5	7
43660	613	13	4	5	70	144	0	2	4	5	7
46999	614	14	4	5	70	112	1	2	4	5	7
48264	615	15	4	5	70	339	0	2	4	5	7
51493	616	16	4	5	70	153	1	2	4	5	7
54856	617	17	4	5	70	163	0	2	4	5	7
56368	618	1	2	5	90	375	0	2	4	5	7
59494	619	2	2	4	90	100	0	2	4	5	7
61955	620	3	2	2	90	160	1	2	4	5	7
64009	621	4	2	2	90	236	1	2	4	5	7
65901	622	5	2	2	90	175	0	2	4	5	7
68713	623	6	2	2	90	149	1	2	4	5	7
72236	624	7	2	2	90	116	1	2	4	5	7
75525	625	8	2	2	90	222	1	2	4	5	7
79387	626	9	2	2	90	209	1	2	4	5	7
82082	627	10	2	2	90	491	1	2	4	5	7
86400	628	11	2	2	90	131	1	2	4	5	7
89301	629	12	2	2	90	165	0	2	4	5	7
91921	630	13	2	2	90	162	1	2	4	5	7
94005	631	14	2	2	90	381	1	2	4	5	7
95775	632	15	2	2	90	237	1	2	4	5	7
99563	633	16	2	2	90	131	1	2	4	5	7
102373	634	17	2	2	90	159	1	2	4	5	7
103674	635	18	2	2	90	442	1	2	4	5	7
106600	636	19	2	2	90	355	1	2	4	5	7
109888	637	20	2	2	90	165	1	2	4	5	7
115066	638	21	2	2	90	226	1	2	4	5	7
117806	639	22	2	2	90	506	1	2	4	5	7
119726	640	23	2	2	90	467	1	2	4	5	7
122613	641	24	2	2	90	302	1	2	4	5	7
124066	642	1	7	2	90	555	0	2	4	5	7
126727	643	2	7	2	90	398	0	2	4	5	7
129990	644	3	7	7	90	738	1	2	4	5	7
135609	645	4	7	7	90	193	1	2	4	5	7
140820	646	5	7	7	90	196	1	2	4	5	7
144584	647	6	7	7	90	136	1	2	4	5	7
147169	648	7	7	7	90	282	1	2	4	5	7
149626	649	8	7	7	90	475	1	2	4	5	7
152141	650	9	7	7	90	186	1	2	4	5	7
154101	651	10	7	7	90	244	1	2	4	5	7
157001	652	11	7	7	90	183	0	2	4	5	7
158891	653	12	7	7	90	383	1	2	4	5	7
162415	654	13	7	7	90	197	1	2	4	5	7
164084	655	14	7	7	90	318	1	2	4	5	7
168508	656	15	7	7	90	165	1	2	4	5	7
170401	657	16	7	7	90	844	1	2	4	5	7
173991	658	17	7	7	90	233	1	2	4	5	7
178118	659	18	7	7	90	184	1	2	4	5	7
182273	660	19	7	7	90	181	1	2	4	5	7
184023	661	20	7	7	90	383	1	2	4	5	7
188595	662	21	7	7	90	91	1	2	4	5	7
191077	663	22	7	7	90	179	1	2	4	5	7
195814	664	23	7	7	90	83	1	2	4	5	7
199792	665	1	5	7	70	364	0	2	4	5	7
201287	666	2	5	7	70	235	0	2	4	5	7
205270	667	3	5	5	70	253	0	2	4	5	7
209322	668	4	5	4	70	109	1	2	4	5	7
213476	669	5	5	4	70	355	0	2	4	5	7
217387	670	6	5	4	70	372	0	2	4	5	7
222628	671	7	5	4	70	126	1	2	4	5	7
224360	672	8	5	4	70	335	1	2	4	5	7
229390	673	9	5	4	70	139	0	2	4	5	7
233085	674	10	5	4	70	84	0	2	4	5	7
236278	675	11	5	2	70	106	1	2	4	5	7
239930	676	12	5	2	70	149	0	2	4	5	7
244480	677	13	5	2	70	115	0	2	4	5	7
249041	678	14	5	7	70	102	0	2	4	5	7
251431	679	15	5	5	70	180	0	2	4	5	7
255483	680	16	5	4	70	81	0	2	4	5	7
259597	681	17	5	2	70	274	0	2	4	5	7
261181	682	18	5	2	70	633	0	2	4	5	7
263801	683	19	5	4	70	311	0	2	4	5	7
265362	684	20	5	4	70	255	0	2	4	5	7
270168	685	1	2	5	70	127	0	2	4	5	7
272531	686	2	2	5	70	147	0	2	4	5	7
277516	687	3	2	7	70	130	0	2	4	5	7
280436	688	4	2	7	70	152	0	2	4	5	7
285598	689	5	2	2	70	3022	1	2	4	5	7
293662	690	6	2	2	70	181	0	2	4	5	7
295318	691	7	2	2	70	425	1	2	4	5	7
298508	692	8	2	2	70	126	1	2	4	5	7
303158	693	9	2	2	70	145	1	2	4	5	7
308097	694	10	2	2	70	191	1	2	4	5	7
312653	695	11	2	2	70	262	1	2	4	5	7
316849	696	12	2	2	70	194	1	2	4	5	7
320880	697	13	2	2	70	350	1	2	4	5	7
322529	698	14	2	2	70	323	0	2	4	5	7
325935	699	15	2	2	70	264	0	2	4	5	7
327532	700	16	2	2	70	239	1	2	4	5	7
332657	701	17	2	2	70	158	0	2	4	5	7
336352	702	18	2	2	70	191	1	2	4	5	7
338330	703	19	2	2	70	247	0	2	4	5	7
342492	704	20	2	2	70	229	1	2	4	5	7
344070	705	21	2	2	70	387	0	2	4	5	7
348238	706	22	2	2	70	218	0	2	4	5	7
351242	707	23	2	4	70	191	0	2	4	5	7
355096	708	24	2	5	70	129	0	2	4	5	7
356523	709	25	2	7	70	1791	0	2	4	5	7
361681	710	1	5	2	70	182	0	2	4	5	7
365256	711	2	5	7	70	317	0	2	4	5	7
368654	712	3	5	4	70	122	0	2	4	5	7
370669	713	4	5	4	70	135	0	2	4	5	7
372220	714	5	5	5	70	138	1	2	4	5	7
377157	715	6	5	5	70	112	1	2	4	5	7
379016	716	7	5	5	70	563	0	2	4	5	7
382774	717	8	5	5	70	130	1	2	4	5	7
385336	718	9	5	5	70	134	1	2	4	5	7
387495	719	10	5	5	70	265	1	2	4	5	7
392034	720	11	5	5	70	101	1	2	4	5	7
395552	721	12	5	5	70	136	1	2	4	5	7
398164	722	13	5	5	70	175	1	2	4	5	7
402998	723	14	5	5	70	189	1	2	4	5	7
406699	724	15	5	5	70	165	1	2	4	5	7
410397	725	16	5	5	70	902	1	2	4	5	7
412510	726	17	5	5	70	334	0	2	4	5	7
415565	727	18	5	5	70	1345	1	2	4	5	7
421041	728	19	5	5	70	849	1	2	4	5	7
426568	729	20	5	5	70	1024	0	2	4	5	7
431274	730	21	5	5	70	114	1	2	4	5	7
436081	731	22	5	5	70	106	1	2	4	5	7
437884	732	23	5	5	70	752	1	2	4	5	7
441467	733	24	5	5	70	137	1	2	4	5	7
444346	734	1	7	5	90	460	1	2	4	5	7
449819	735	2	7	5	90	235	0	2	4	5	7
452683	736	3	7	5	90	190	0	2	4	5	7
455963	737	4	7	4	90	304	1	2	4	5	7
461312	738	5	7	4	90	118	0	2	4	5	7
464335	739	6	7	2	90	339	0	2	4	5	7
467190	740	7	7	2	90	382	0	2	4	5	7
468818	741	8	7	7	90	403	1	2	4	5	7
471071	742	9	7	7	90	517	1	2	4	5	7
475636	743	10	7	7	90	96	1	2	4	5	7
478366	744	11	7	7	90	215	1	2	4	5	7
481256	745	12	7	7	90	202	1	2	4	5	7
485512	746	13	7	7	90	381	1	2	4	5	7
488647	747	14	7	7	90	200	1	2	4	5	7
492284	748	15	7	7	90	184	1	2	4	5	7
496033	749	16	7	7	90	62	1	2	4	5	7
498445	750	17	7	7	90	290	1	2	4	5	7
501488	751	18	7	7	90	193	1	2	4	5	7
504688	752	19	7	7	90	121	1	2	4	5	7
508648	753	20	7	7	90	125	1	2	4	5	7
510077	754	21	7	7	90	482	1	2	4	5	7
513819	755	22	7	7	90	161	1	2	4	5	7
518715	756	23	7	7	90	522	1	2	4	5	7
520801	757	1	4	7	70	685	0	2	4	5	7
523043	758	2	4	7	70	229	1	2	4	5	7
528282	759	3	4	7	70	210	0	2	4	5	7
533030	760	4	4	7	70	240	0	2	4	5	7
538275	761	5	4	7	70	107	0	2	4	5	7
540563	762	6	4	2	70	492	0	2	4	5	7
543463	763	7	4	4	70	150	1	2	4	5	7
545940	764	8	4	4	70	113	1	2	4	5	7
550766	765	9	4	4	70	93	1	2	4	5	7
554553	766	10	4	4	70	202	0	2	4	5	7
559150	767	11	4	4	70	607	1	2	4	5	7
563864	768	12	4	4	70	174	0	2	4	5	7
565928	769	13	4	4	70	723	1	2	4	5	7
568130	770	14	4	4	70	313	0	2	4	5	7
571434	771	15	4	4	70	66	1	2	4	5	7
575903	772	16	4	4	70	268	0	2	4	5	7
581233	773	17	4	4	70	154	0	2	4	5	7
583788	774	18	4	5	70	310	1	2	4	5	7
589073	775	19	4	5	70	124	0	2	4	5	7
592997	776	1	5	5	90	116	1	2	4	5	7
597471	777	2	5	5	90	151	1	2	4	5	7
601338	778	3	5	5	90	203	1	2	4	5	7
605731	779	4	5	5	90	103	1	2	4	5	7
607900	780	5	5	5	90	276	1	2	4	5	7
610127	781	6	5	5	90	246	0	2	4	5	7
614007	782	7	5	5	90	99	1	2	4	5	7
615484	783	8	5	5	90	338	1	2	4	5	7
617086	784	9	5	5	90	282	1	2	4	5	7
620887	785	10	5	5	90	117	1	2	4	5	7
622640	786	11	5	5	90	898	1	2	4	5	7
627415	787	12	5	5	90	175	1	2	4	5	7
628981	788	13	5	5	90	1684	1	2	4	5	7
631825	789	14	5	5	90	456	1	2	4	5	7
637233	790	15	5	5	90	171	1	2	4	5	7
642237	791	16	5	5	90	122	1	2	4	5	7
646473	792	1	7	5	90	155	0	2	4	5	7
650355	793	2	7	5	90	204	1	2	4	5	7
655270	794	3	7	5	90	257	1	2	4	5	7
656803	795	4	7	5	90	522	1	2	4	5	7
658501	796	5	7	5	90	294	1	2	4	5	7
663354	797	6	7	5	90	121	0	2	4	5	7
664677	798	7	7	5	90	145	1	2	4	5	7
667947	799	8	7	5	90	148	0	2	4	5	7
670020	800	9	7	5	90	293	1	2	4	5	7
