# Supplementary material for: Control of entropy in neural models of environmental state
Source: eLife. 2019 Feb 28;8:e39404. doi: 10.7554/eLife.39404 (PMC6395063; doi:10.7554/eLife.39404)
Supplement: Source code 1. [file elife-39404-code1.zip › model_for_eLife/data/fMRI/behavioural_data_s29_run1]

5016	1	0	3	3	90	2009	1	2	3	6	7
11840	2	1	3	3	90	298	1	2	3	6	7
14846	3	2	3	3	90	176	1	2	3	6	7
19650	4	3	3	3	90	236	0	2	3	6	7
23660	5	4	3	3	90	161	1	2	3	6	7
28831	6	5	3	3	90	142	1	2	3	6	7
33857	7	6	3	3	90	217	0	2	3	6	7
35780	8	7	3	3	90	458	1	2	3	6	7
39268	9	8	3	3	90	116	1	2	3	6	7
43833	10	9	3	3	90	114	1	2	3	6	7
47951	11	10	3	3	90	170	1	2	3	6	7
51284	12	11	3	3	90	195	0	2	3	6	7
55018	13	12	3	3	90	129	1	2	3	6	7
56514	14	13	3	3	90	244	1	2	3	6	7
61721	15	14	3	3	90	136	1	2	3	6	7
64633	16	15	3	3	90	449	1	2	3	6	7
68081	17	16	3	3	90	157	1	2	3	6	7
72150	18	17	3	3	90	191	1	2	3	6	7
75758	19	18	3	3	90	147	1	2	3	6	7
80414	20	1	2	3	70	94	0	2	3	6	7
81668	21	2	2	3	70	219	0	2	3	6	7
83933	22	3	2	3	70	134	0	2	3	6	7
88489	23	4	2	2	70	108	1	2	3	6	7
93441	24	5	2	2	70	146	0	2	3	6	7
95321	25	6	2	2	70	254	0	2	3	6	7
98457	26	7	2	2	70	406	1	2	3	6	7
101345	27	8	2	2	70	193	0	2	3	6	7
104019	28	9	2	2	70	114	0	2	3	6	7
106736	29	10	2	7	70	217	1	2	3	6	7
109291	30	11	2	7	70	244	1	2	3	6	7
114060	31	12	2	7	70	116	0	2	3	6	7
117167	32	13	2	7	70	126	0	2	3	6	7
120759	33	14	2	7	70	105	1	2	3	6	7
122205	34	15	2	7	70	294	0	2	3	6	7
125189	35	16	2	7	70	115	0	2	3	6	7
128036	36	17	2	7	70	326	1	2	3	6	7
132854	37	18	2	7	70	237	0	2	3	6	7
135415	38	1	3	6	90	838	0	2	3	6	7
141342	39	2	3	6	90	98	0	2	3	6	7
142622	40	3	3	6	90	508	0	2	3	6	7
144566	41	4	3	7	90	127	0	2	3	6	7
149645	42	5	3	7	90	101	1	2	3	6	7
150964	43	6	3	7	90	177	1	2	3	6	7
153321	44	7	3	7	90	118	0	2	3	6	7
158551	45	8	3	7	90	81	0	2	3	6	7
162490	46	9	3	7	90	74	0	2	3	6	7
166809	47	10	3	3	90	98	1	2	3	6	7
168773	48	11	3	3	90	393	1	2	3	6	7
171937	49	12	3	3	90	168	0	2	3	6	7
175863	50	13	3	3	90	192	1	2	3	6	7
178241	51	14	3	3	90	247	1	2	3	6	7
180523	52	15	3	3	90	419	1	2	3	6	7
185793	53	16	3	3	90	116	1	2	3	6	7
187733	54	17	3	3	90	372	1	2	3	6	7
191958	55	18	3	3	90	200	1	2	3	6	7
197274	56	19	3	3	90	159	1	2	3	6	7
199226	57	20	3	3	90	216	1	2	3	6	7
201050	58	1	6	3	70	156	1	2	3	6	7
202666	59	2	6	3	70	234	1	2	3	6	7
205820	60	3	6	3	70	146	0	2	3	6	7
207979	61	4	6	3	70	354	0	2	3	6	7
210524	62	5	6	3	70	194	0	2	3	6	7
213090	63	6	6	2	70	497	0	2	3	6	7
217333	64	7	6	2	70	157	1	2	3	6	7
221980	65	8	6	2	70	143	0	2	3	6	7
226016	66	9	6	2	70	122	0	2	3	6	7
229266	67	10	6	7	70	290	1	2	3	6	7
232608	68	11	6	7	70	266	0	2	3	6	7
237581	69	12	6	7	70	93	0	2	3	6	7
241976	70	13	6	7	70	89	0	2	3	6	7
247045	71	14	6	6	70	142	1	2	3	6	7
250855	72	15	6	6	70	127	0	2	3	6	7
254178	73	16	6	6	70	132	1	2	3	6	7
257707	74	17	6	6	70	91	0	2	3	6	7
262492	75	18	6	6	70	88	1	2	3	6	7
265211	76	19	6	6	70	233	1	2	3	6	7
267212	77	20	6	6	70	333	1	2	3	6	7
269575	78	21	6	6	70	323	1	2	3	6	7
272854	79	22	6	6	70	118	0	2	3	6	7
275245	80	23	6	6	70	133	1	2	3	6	7
280339	81	1	2	6	90	206	0	2	3	6	7
284085	82	2	2	6	90	154	0	2	3	6	7
288550	83	3	2	6	90	170	0	2	3	6	7
293552	84	4	2	3	90	200	0	2	3	6	7
297991	85	5	2	3	90	362	0	2	3	6	7
303019	86	6	2	2	90	261	1	2	3	6	7
305104	87	7	2	2	90	208	1	2	3	6	7
308159	88	8	2	2	90	332	1	2	3	6	7
311212	89	9	2	2	90	159	1	2	3	6	7
312680	90	10	2	2	90	499	1	2	3	6	7
317007	91	11	2	2	90	123	1	2	3	6	7
320904	92	12	2	2	90	148	1	2	3	6	7
323395	93	13	2	2	90	494	1	2	3	6	7
325789	94	14	2	2	90	245	1	2	3	6	7
328187	95	15	2	2	90	243	1	2	3	6	7
331882	96	16	2	2	90	204	0	2	3	6	7
335855	97	17	2	2	90	330	1	2	3	6	7
339867	98	18	2	2	90	143	1	2	3	6	7
342523	99	19	2	2	90	210	1	2	3	6	7
344688	100	20	2	2	90	194	1	2	3	6	7
348435	101	21	2	2	90	104	1	2	3	6	7
352296	102	22	2	2	90	155	1	2	3	6	7
356469	103	23	2	2	90	153	0	2	3	6	7
361608	104	24	2	2	90	111	1	2	3	6	7
363629	105	25	2	2	90	1485	1	2	3	6	7
366876	106	26	2	2	90	513	1	2	3	6	7
371719	107	27	2	2	90	147	1	2	3	6	7
375799	108	1	6	2	70	148	0	2	3	6	7
380491	109	2	6	2	70	125	0	2	3	6	7
385459	110	3	6	7	70	145	1	2	3	6	7
390287	111	4	6	7	70	212	0	2	3	6	7
392173	112	5	6	7	70	453	0	2	3	6	7
397400	113	6	6	6	70	161	0	2	3	6	7
401026	114	7	6	6	70	140	0	2	3	6	7
402390	115	8	6	6	70	217	1	2	3	6	7
406325	116	9	6	6	70	156	1	2	3	6	7
408719	117	10	6	6	70	168	0	2	3	6	7
413333	118	1	3	6	70	190	0	2	3	6	7
418412	119	2	3	6	70	185	0	2	3	6	7
423219	120	3	3	3	70	199	1	2	3	6	7
426017	121	4	3	3	70	228	1	2	3	6	7
431305	122	5	3	3	70	373	1	2	3	6	7
433604	123	6	3	3	70	503	1	2	3	6	7
437264	124	7	3	3	70	281	1	2	3	6	7
438833	125	8	3	3	70	537	1	2	3	6	7
443754	126	9	3	3	70	328	1	2	3	6	7
446915	127	10	3	3	70	279	1	2	3	6	7
448415	128	11	3	3	70	202	0	2	3	6	7
453129	129	12	3	3	70	410	0	2	3	6	7
455619	130	13	3	3	70	332	1	2	3	6	7
457265	131	14	3	3	70	337	0	2	3	6	7
462013	132	15	3	3	70	232	1	2	3	6	7
466422	133	16	3	3	70	164	0	2	3	6	7
470669	134	1	6	3	90	159	0	2	3	6	7
473344	135	2	6	2	90	1313	1	2	3	6	7
477889	136	3	6	2	90	160	1	2	3	6	7
481496	137	4	6	2	90	677	0	2	3	6	7
485215	138	5	6	2	90	214	0	2	3	6	7
487372	139	6	6	2	90	421	0	2	3	6	7
492848	140	7	6	7	90	217	0	2	3	6	7
496395	141	8	6	7	90	506	0	2	3	6	7
500772	142	9	6	6	90	154	1	2	3	6	7
505270	143	10	6	6	90	251	1	2	3	6	7
506952	144	11	6	6	90	748	1	2	3	6	7
509956	145	12	6	6	90	136	1	2	3	6	7
511974	146	13	6	6	90	225	1	2	3	6	7
516953	147	14	6	6	90	253	1	2	3	6	7
518892	148	15	6	6	90	370	1	2	3	6	7
523069	149	16	6	6	90	83	1	2	3	6	7
524762	150	17	6	6	90	467	1	2	3	6	7
528819	151	18	6	6	90	177	0	2	3	6	7
531614	152	19	6	6	90	183	1	2	3	6	7
533703	153	20	6	6	90	409	1	2	3	6	7
537933	154	21	6	6	90	172	1	2	3	6	7
540363	155	1	2	6	70	262	0	2	3	6	7
544533	156	2	2	6	70	160	0	2	3	6	7
549228	157	3	2	3	70	730	0	2	3	6	7
553413	158	4	2	3	70	167	1	2	3	6	7
558069	159	5	2	3	70	153	0	2	3	6	7
562005	160	6	2	3	70	161	0	2	3	6	7
566852	161	7	2	2	70	228	1	2	3	6	7
570964	162	8	2	2	70	196	1	2	3	6	7
575934	163	9	2	2	70	105	1	2	3	6	7
580656	164	10	2	2	70	193	1	2	3	6	7
583578	165	11	2	2	70	241	0	2	3	6	7
587421	166	12	2	2	70	244	1	2	3	6	7
591988	167	13	2	2	70	217	0	2	3	6	7
595639	168	14	2	2	70	253	1	2	3	6	7
599692	169	15	2	2	70	184	0	2	3	6	7
602839	170	16	2	2	70	215	1	2	3	6	7
607513	171	17	2	2	70	113	1	2	3	6	7
608767	172	18	2	2	70	334	1	2	3	6	7
614105	173	1	3	2	70	283	1	2	3	6	7
617013	174	2	3	2	70	189	0	2	3	6	7
621693	175	3	3	2	70	175	1	2	3	6	7
623532	176	4	3	2	70	1315	0	2	3	6	7
627870	177	5	3	2	70	554	0	2	3	6	7
632524	178	6	3	7	70	166	0	2	3	6	7
636190	179	7	3	7	70	338	1	2	3	6	7
638999	180	8	3	7	70	304	0	2	3	6	7
641887	181	9	3	7	70	206	0	2	3	6	7
646557	182	10	3	6	70	141	0	2	3	6	7
648462	183	11	3	6	70	604	0	2	3	6	7
652997	184	12	3	6	70	124	0	2	3	6	7
655230	185	13	3	3	70	310	0	2	3	6	7
658673	186	14	3	3	70	210	0	2	3	6	7
662820	187	15	3	2	70	153	0	2	3	6	7
665642	188	16	3	2	70	134	0	2	3	6	7
669473	189	17	3	7	70	121	1	2	3	6	7
671211	190	18	3	7	70	212	0	2	3	6	7
673668	191	19	3	7	70	262	0	2	3	6	7
678841	192	1	2	7	90	127	0	2	3	6	7
682875	193	2	2	7	90	153	0	2	3	6	7
686611	194	3	2	6	90	171	0	2	3	6	7
691447	195	4	2	6	90	181	0	2	3	6	7
694095	196	5	2	6	90	265	0	2	3	6	7
699411	197	6	2	3	90	107	0	2	3	6	7
701601	198	7	2	3	90	282	0	2	3	6	7
703582	199	8	2	3	90	241	1	2	3	6	7
706982	200	9	2	3	90	143	0	2	3	6	7
