# Supplementary material for: Control of entropy in neural models of environmental state
Source: eLife. 2019 Feb 28;8:e39404. doi: 10.7554/eLife.39404 (PMC6395063; doi:10.7554/eLife.39404)
Supplement: Source code 1. [file elife-39404-code1.zip › model_for_eLife/data/fMRI/behavioural_data_s29_run2]

5006	201	1	4	4	70	958	1	1	4	5	8
8070	202	2	4	4	70	217	1	1	4	5	8
11943	203	3	4	4	70	395	1	1	4	5	8
16801	204	4	4	4	70	141	1	1	4	5	8
20616	205	5	4	4	70	418	1	1	4	5	8
23277	206	6	4	4	70	285	0	1	4	5	8
26462	207	7	4	4	70	411	1	1	4	5	8
31920	208	8	4	4	70	453	0	1	4	5	8
36880	209	9	4	4	70	563	1	1	4	5	8
41879	210	10	4	4	70	815	1	1	4	5	8
44444	211	11	4	4	70	334	0	1	4	5	8
48392	212	12	4	4	70	197	1	1	4	5	8
50888	213	13	4	4	70	455	1	1	4	5	8
56029	214	1	1	4	70	109	0	1	4	5	8
60757	215	2	1	4	70	188	0	1	4	5	8
65329	216	3	1	1	70	1498	0	1	4	5	8
69606	217	4	1	1	70	324	1	1	4	5	8
73626	218	5	1	1	70	216	0	1	4	5	8
75197	219	6	1	1	70	319	1	1	4	5	8
79918	220	7	1	1	70	183	1	1	4	5	8
81642	221	8	1	1	70	224	1	1	4	5	8
86653	222	9	1	1	70	132	1	1	4	5	8
89730	223	10	1	1	70	431	0	1	4	5	8
95144	224	11	1	1	70	146	1	1	4	5	8
97301	225	12	1	1	70	201	1	1	4	5	8
102570	226	1	8	1	90	146	0	1	4	5	8
106772	227	2	8	1	90	159	0	1	4	5	8
110834	228	3	8	1	90	209	0	1	4	5	8
114962	229	4	8	8	90	84	1	1	4	5	8
117726	230	5	8	8	90	504	1	1	4	5	8
121278	231	6	8	8	90	302	0	1	4	5	8
125543	232	7	8	8	90	152	1	1	4	5	8
128222	233	8	8	8	90	367	1	1	4	5	8
133483	234	9	8	8	90	93	1	1	4	5	8
134892	235	10	8	8	90	248	1	1	4	5	8
138488	236	11	8	8	90	180	1	1	4	5	8
141428	237	12	8	8	90	192	1	1	4	5	8
145792	238	13	8	8	90	214	1	1	4	5	8
151012	239	14	8	8	90	185	1	1	4	5	8
154803	240	15	8	8	90	238	1	1	4	5	8
159107	241	16	8	8	90	248	1	1	4	5	8
163400	242	1	1	8	90	612	1	1	4	5	8
166493	243	2	1	8	90	203	0	1	4	5	8
168603	244	3	1	8	90	223	1	1	4	5	8
173069	245	4	1	8	90	165	0	1	4	5	8
178278	246	5	1	8	90	101	1	1	4	5	8
181829	247	6	1	8	90	521	0	1	4	5	8
185748	248	7	1	8	90	213	0	1	4	5	8
189222	249	8	1	5	90	156	0	1	4	5	8
190956	250	9	1	5	90	324	0	1	4	5	8
195331	251	10	1	4	90	138	0	1	4	5	8
197308	252	11	1	4	90	170	1	1	4	5	8
201711	253	12	1	4	90	118	0	1	4	5	8
203864	254	13	1	4	90	471	0	1	4	5	8
209396	255	14	1	1	90	125	1	1	4	5	8
211936	256	15	1	1	90	542	1	1	4	5	8
216650	257	16	1	1	90	149	1	1	4	5	8
221787	258	17	1	1	90	156	1	1	4	5	8
226084	259	18	1	1	90	236	1	1	4	5	8
231324	260	19	1	1	90	687	1	1	4	5	8
236852	261	20	1	1	90	134	0	1	4	5	8
239748	262	21	1	1	90	575	1	1	4	5	8
243299	263	22	1	1	90	813	1	1	4	5	8
247269	264	23	1	1	90	155	1	1	4	5	8
249553	265	24	1	1	90	503	1	1	4	5	8
254644	266	25	1	1	90	151	1	1	4	5	8
257016	267	26	1	1	90	238	1	1	4	5	8
259331	268	27	1	1	90	280	1	1	4	5	8
263064	269	28	1	1	90	167	1	1	4	5	8
265034	270	29	1	1	90	207	1	1	4	5	8
269147	271	1	5	1	90	144	0	1	4	5	8
274310	272	2	5	1	90	293	0	1	4	5	8
279426	273	3	5	1	90	244	0	1	4	5	8
283613	274	4	5	8	90	234	0	1	4	5	8
285154	275	5	5	8	90	283	0	1	4	5	8
290033	276	6	5	5	90	106	1	1	4	5	8
292212	277	7	5	5	90	303	1	1	4	5	8
296416	278	8	5	5	90	146	1	1	4	5	8
299596	279	9	5	5	90	122	1	1	4	5	8
301985	280	10	5	5	90	155	1	1	4	5	8
306471	281	11	5	5	90	168	1	1	4	5	8
310284	282	12	5	5	90	199	1	1	4	5	8
311665	283	13	5	5	90	305	1	1	4	5	8
315840	284	14	5	5	90	395	1	1	4	5	8
319035	285	15	5	5	90	656	1	1	4	5	8
322455	286	16	5	5	90	126	1	1	4	5	8
327147	287	17	5	5	90	71	1	1	4	5	8
332299	288	18	5	5	90	155	1	1	4	5	8
334216	289	1	1	5	70	5014	1	1	4	5	8
341820	290	2	1	5	70	139	1	1	4	5	8
343131	291	3	1	5	70	193	0	1	4	5	8
348193	292	4	1	5	70	108	0	1	4	5	8
350148	293	5	1	4	70	200	1	1	4	5	8
351591	294	6	1	4	70	148	0	1	4	5	8
353197	295	7	1	4	70	179	0	1	4	5	8
357082	296	8	1	1	70	461	1	1	4	5	8
360525	297	9	1	1	70	168	0	1	4	5	8
362649	298	10	1	1	70	146	0	1	4	5	8
365483	299	1	5	8	90	118	0	1	4	5	8
370050	300	2	5	8	90	85	0	1	4	5	8
374686	301	3	5	5	90	127	1	1	4	5	8
377575	302	4	5	5	90	135	0	1	4	5	8
382395	303	5	5	5	90	98	1	1	4	5	8
387557	304	6	5	5	90	177	1	1	4	5	8
389108	305	7	5	5	90	242	1	1	4	5	8
393442	306	8	5	5	90	88	1	1	4	5	8
398013	307	9	5	5	90	85	1	1	4	5	8
402765	308	10	5	5	90	121	0	1	4	5	8
407566	309	11	5	5	90	65	0	1	4	5	8
409019	310	12	5	5	90	629	1	1	4	5	8
410788	311	13	5	5	90	295	1	1	4	5	8
412919	312	14	5	5	90	174	1	1	4	5	8
415968	313	15	5	5	90	138	1	1	4	5	8
420442	314	16	5	5	90	147	1	1	4	5	8
423583	315	17	5	5	90	135	1	1	4	5	8
425761	316	18	5	5	90	475	1	1	4	5	8
429420	317	19	5	5	90	119	1	1	4	5	8
432082	318	20	5	5	90	269	1	1	4	5	8
435483	319	21	5	5	90	185	1	1	4	5	8
437884	320	22	5	5	90	621	0	1	4	5	8
442861	321	23	5	5	90	789	1	1	4	5	8
445779	322	24	5	5	90	213	1	1	4	5	8
450676	323	25	5	5	90	42	1	1	4	5	8
453874	324	26	5	5	90	116	1	1	4	5	8
455527	325	27	5	5	90	343	1	1	4	5	8
460165	326	28	5	5	90	140	1	1	4	5	8
463088	327	29	5	5	90	141	1	1	4	5	8
466294	328	1	1	5	90	209	0	1	4	5	8
469082	329	2	1	5	90	495	0	1	4	5	8
471473	330	3	1	4	90	1019	0	1	4	5	8
477445	331	4	1	4	90	87	1	1	4	5	8
480009	332	5	1	4	90	1135	0	1	4	5	8
485049	333	6	1	4	90	113	0	1	4	5	8
489261	334	7	1	1	90	372	1	1	4	5	8
492396	335	8	1	1	90	205	1	1	4	5	8
495023	336	9	1	1	90	554	1	1	4	5	8
498576	337	10	1	1	90	209	1	1	4	5	8
503593	338	11	1	1	90	156	1	1	4	5	8
506943	339	12	1	1	90	203	1	1	4	5	8
510392	340	13	1	1	90	479	1	1	4	5	8
513279	341	1	4	1	90	738	0	1	4	5	8
515306	342	2	4	1	90	335	0	1	4	5	8
517057	343	3	4	8	90	383	0	1	4	5	8
520898	344	4	4	8	90	140	1	1	4	5	8
524112	345	5	4	8	90	186	0	1	4	5	8
527540	346	6	4	8	90	181	0	1	4	5	8
531890	347	7	4	5	90	162	0	1	4	5	8
534667	348	8	4	5	90	253	0	1	4	5	8
536877	349	9	4	5	90	345	0	1	4	5	8
541856	350	10	4	4	90	107	1	1	4	5	8
545225	351	11	4	4	90	129	1	1	4	5	8
549339	352	12	4	4	90	74	0	1	4	5	8
554161	353	13	4	4	90	254	1	1	4	5	8
559495	354	14	4	4	90	164	1	1	4	5	8
561219	355	15	4	4	90	918	1	1	4	5	8
565168	356	16	4	4	90	269	1	1	4	5	8
569067	357	17	4	4	90	254	0	1	4	5	8
572653	358	1	1	4	70	148	0	1	4	5	8
576318	359	2	1	1	70	382	1	1	4	5	8
580530	360	3	1	1	70	347	1	1	4	5	8
584931	361	4	1	1	70	270	1	1	4	5	8
589073	362	5	1	1	70	365	0	1	4	5	8
590712	363	6	1	1	70	322	1	1	4	5	8
592587	364	7	1	1	70	518	1	1	4	5	8
598153	365	8	1	1	70	315	1	1	4	5	8
599606	366	9	1	1	70	560	1	1	4	5	8
602468	367	10	1	1	70	355	1	1	4	5	8
604712	368	11	1	1	70	327	1	1	4	5	8
608723	369	12	1	1	70	188	1	1	4	5	8
610440	370	13	1	1	70	342	1	1	4	5	8
613743	371	14	1	1	70	424	1	1	4	5	8
616755	372	15	1	1	70	196	1	1	4	5	8
618924	373	16	1	1	70	228	1	1	4	5	8
623292	374	17	1	1	70	146	1	1	4	5	8
625046	375	18	1	1	70	290	1	1	4	5	8
629950	376	19	1	1	70	203	1	1	4	5	8
632931	377	20	1	1	70	600	0	1	4	5	8
635936	378	21	1	1	70	229	1	1	4	5	8
640860	379	22	1	1	70	205	1	1	4	5	8
643347	380	23	1	1	70	183	1	1	4	5	8
648477	381	1	5	1	90	134	0	1	4	5	8
651807	382	2	5	1	90	183	0	1	4	5	8
653861	383	3	5	1	90	1067	0	1	4	5	8
659400	384	4	5	8	90	277	0	1	4	5	8
663209	385	5	5	8	90	129	0	1	4	5	8
667967	386	6	5	8	90	138	0	1	4	5	8
672438	387	7	5	5	90	434	1	1	4	5	8
676969	388	8	5	5	90	220	1	1	4	5	8
679194	389	9	5	5	90	353	1	1	4	5	8
681463	390	10	5	5	90	256	1	1	4	5	8
684712	391	11	5	5	90	218	1	1	4	5	8
686523	392	12	5	5	90	383	1	1	4	5	8
688967	393	13	5	5	90	228	1	1	4	5	8
690575	394	14	5	5	90	198	1	1	4	5	8
694517	395	15	5	5	90	412	1	1	4	5	8
699551	396	16	5	5	90	143	1	1	4	5	8
702181	397	17	5	5	90	243	1	1	4	5	8
703957	398	18	5	5	90	953	1	1	4	5	8
709056	399	19	5	5	90	181	1	1	4	5	8
714231	400	20	5	5	90	261	1	1	4	5	8
