# Supplementary material for: Control of entropy in neural models of environmental state
Source: eLife. 2019 Feb 28;8:e39404. doi: 10.7554/eLife.39404 (PMC6395063; doi:10.7554/eLife.39404)
Supplement: Source code 1. [file elife-39404-code1.zip › model_for_eLife/data/fMRI/behavioural_data_s29_run3]

5009	401	1	2	4	90	1685	0	2	4	5	7
8579	402	2	2	4	90	260	0	2	4	5	7
13807	403	3	2	2	90	214	1	2	4	5	7
16687	404	4	2	2	90	216	1	2	4	5	7
20545	405	5	2	2	90	163	1	2	4	5	7
22021	406	6	2	2	90	280	1	2	4	5	7
23704	407	7	2	2	90	371	1	2	4	5	7
26950	408	8	2	2	90	294	1	2	4	5	7
28405	409	9	2	2	90	427	1	2	4	5	7
32752	410	10	2	2	90	98	1	2	4	5	7
35555	411	11	2	2	90	207	1	2	4	5	7
38765	412	12	2	2	90	173	1	2	4	5	7
42598	413	13	2	2	90	600	1	2	4	5	7
44715	414	14	2	2	90	281	1	2	4	5	7
47684	415	15	2	2	90	192	1	2	4	5	7
49867	416	16	2	2	90	503	1	2	4	5	7
53847	417	17	2	2	90	109	1	2	4	5	7
58703	418	18	2	2	90	135	1	2	4	5	7
63867	419	19	2	2	90	172	1	2	4	5	7
68919	420	20	2	2	90	134	1	2	4	5	7
73212	421	21	2	2	90	399	1	2	4	5	7
76659	422	22	2	2	90	235	1	2	4	5	7
79715	423	23	2	2	90	782	1	2	4	5	7
83833	424	24	2	2	90	342	1	2	4	5	7
87383	425	25	2	2	90	181	1	2	4	5	7
89973	426	1	4	2	90	292	0	2	4	5	7
94794	427	2	4	2	90	110	0	2	4	5	7
96717	428	3	4	7	90	1327	0	2	4	5	7
102744	429	4	4	7	90	115	0	2	4	5	7
106276	430	5	4	5	90	285	0	2	4	5	7
110536	431	6	4	5	90	566	1	2	4	5	7
114640	432	7	4	5	90	102	0	2	4	5	7
116503	433	8	4	5	90	636	0	2	4	5	7
120204	434	9	4	4	90	554	1	2	4	5	7
122707	435	10	4	4	90	172	1	2	4	5	7
125314	436	11	4	4	90	226	1	2	4	5	7
129154	437	12	4	4	90	142	1	2	4	5	7
130646	438	13	4	4	90	896	1	2	4	5	7
135393	439	14	4	4	90	111	1	2	4	5	7
140056	440	15	4	4	90	129	1	2	4	5	7
142452	441	16	4	4	90	206	0	2	4	5	7
143953	442	17	4	4	90	329	1	2	4	5	7
146825	443	18	4	4	90	380	1	2	4	5	7
150776	444	19	4	4	90	139	1	2	4	5	7
155324	445	20	4	4	90	305	1	2	4	5	7
158462	446	21	4	4	90	322	1	2	4	5	7
161816	447	22	4	4	90	313	1	2	4	5	7
165374	448	23	4	4	90	63	1	2	4	5	7
167381	449	1	7	4	70	246	0	2	4	5	7
170750	450	2	7	4	70	260	0	2	4	5	7
175472	451	3	7	2	70	244	0	2	4	5	7
179268	452	4	7	2	70	249	0	2	4	5	7
181034	453	5	7	2	70	402	0	2	4	5	7
185918	454	6	7	7	70	277	1	2	4	5	7
190362	455	7	7	7	70	165	1	2	4	5	7
192250	456	8	7	7	70	768	0	2	4	5	7
195815	457	9	7	7	70	192	1	2	4	5	7
198389	458	10	7	7	70	241	1	2	4	5	7
202939	459	11	7	7	70	227	1	2	4	5	7
204998	460	12	7	7	70	431	0	2	4	5	7
209517	461	1	4	7	70	120	1	2	4	5	7
214512	462	2	4	7	70	81	0	2	4	5	7
217774	463	3	4	7	70	346	0	2	4	5	7
219343	464	4	4	7	70	402	1	2	4	5	7
224728	465	5	4	7	70	185	0	2	4	5	7
227681	466	6	4	7	70	277	0	2	4	5	7
232693	467	7	4	7	70	129	0	2	4	5	7
234878	468	8	4	5	70	933	1	2	4	5	7
237077	469	9	4	5	70	179	0	2	4	5	7
239092	470	10	4	5	70	200	0	2	4	5	7
241186	471	11	4	4	70	283	1	2	4	5	7
244579	472	12	4	4	70	137	1	2	4	5	7
248845	473	13	4	4	70	114	0	2	4	5	7
253776	474	14	4	4	70	121	0	2	4	5	7
257600	475	15	4	2	70	517	0	2	4	5	7
262521	476	16	4	2	70	141	0	2	4	5	7
265509	477	17	4	7	70	208	0	2	4	5	7
269939	478	18	4	7	70	225	0	2	4	5	7
271842	479	1	5	5	70	1891	1	2	4	5	7
278526	480	2	5	5	70	99	1	2	4	5	7
283045	481	3	5	5	70	114	1	2	4	5	7
285569	482	4	5	5	70	252	1	2	4	5	7
288102	483	5	5	5	70	196	0	2	4	5	7
292113	484	6	5	5	70	46	1	2	4	5	7
296977	485	7	5	5	70	300	1	2	4	5	7
298830	486	8	5	5	70	1219	0	2	4	5	7
304109	487	9	5	5	70	250	0	2	4	5	7
308929	488	10	5	5	70	194	0	2	4	5	7
312674	489	11	5	4	70	287	1	2	4	5	7
317294	490	12	5	4	70	394	1	2	4	5	7
319268	491	13	5	4	70	882	1	2	4	5	7
324584	492	14	5	4	70	465	0	2	4	5	7
327012	493	15	5	4	70	407	0	2	4	5	7
331284	494	16	5	2	70	153	0	2	4	5	7
336548	495	1	2	2	70	201	1	2	4	5	7
341189	496	2	2	2	70	212	1	2	4	5	7
346502	497	3	2	2	70	267	1	2	4	5	7
351762	498	4	2	2	70	220	1	2	4	5	7
354097	499	5	2	2	70	2597	1	2	4	5	7
358887	500	6	2	2	70	370	1	2	4	5	7
362900	501	7	2	2	70	142	1	2	4	5	7
365011	502	8	2	2	70	432	1	2	4	5	7
370267	503	9	2	2	70	330	1	2	4	5	7
374761	504	10	2	2	70	195	1	2	4	5	7
377620	505	11	2	2	70	198	1	2	4	5	7
380377	506	12	2	2	70	477	1	2	4	5	7
385417	507	13	2	2	70	239	0	2	4	5	7
390069	508	14	2	2	70	425	1	2	4	5	7
393097	509	15	2	2	70	302	1	2	4	5	7
398145	510	16	2	2	70	336	1	2	4	5	7
400821	511	17	2	2	70	363	1	2	4	5	7
402489	512	18	2	2	70	1287	1	2	4	5	7
405437	513	19	2	2	70	823	1	2	4	5	7
410872	514	20	2	2	70	353	0	2	4	5	7
413545	515	21	2	2	70	436	0	2	4	5	7
418959	516	22	2	7	70	229	0	2	4	5	7
423432	517	23	2	7	70	146	1	2	4	5	7
426319	518	24	2	7	70	214	0	2	4	5	7
431556	519	1	4	7	90	167	0	2	4	5	7
432959	520	2	4	5	90	252	0	2	4	5	7
437356	521	3	4	5	90	369	0	2	4	5	7
442545	522	4	4	4	90	429	1	2	4	5	7
445506	523	5	4	4	90	468	1	2	4	5	7
448907	524	6	4	4	90	266	1	2	4	5	7
450348	525	7	4	4	90	399	1	2	4	5	7
455766	526	8	4	4	90	274	1	2	4	5	7
457810	527	9	4	4	90	1207	1	2	4	5	7
464084	528	10	4	4	90	207	1	2	4	5	7
467253	529	11	4	4	90	510	1	2	4	5	7
470968	530	12	4	4	90	263	1	2	4	5	7
475447	531	13	4	4	90	248	1	2	4	5	7
479385	532	14	4	4	90	175	1	2	4	5	7
480727	533	15	4	4	90	543	1	2	4	5	7
482507	534	16	4	4	90	375	1	2	4	5	7
485948	535	17	4	4	90	314	1	2	4	5	7
489714	536	18	4	4	90	121	1	2	4	5	7
493673	537	19	4	4	90	199	1	2	4	5	7
495664	538	20	4	4	90	303	1	2	4	5	7
499619	539	21	4	4	90	229	1	2	4	5	7
504253	540	22	4	4	90	160	1	2	4	5	7
509309	541	23	4	4	90	170	1	2	4	5	7
511942	542	24	4	4	90	399	0	2	4	5	7
513487	543	25	4	4	90	528	1	2	4	5	7
515205	544	26	4	4	90	369	1	2	4	5	7
516803	545	27	4	4	90	984	1	2	4	5	7
519582	546	1	5	4	70	143	0	2	4	5	7
521820	547	2	5	4	70	228	0	2	4	5	7
526006	548	3	5	2	70	178	1	2	4	5	7
530302	549	4	5	2	70	217	0	2	4	5	7
533979	550	5	5	2	70	227	0	2	4	5	7
538218	551	6	5	7	70	131	0	2	4	5	7
542436	552	7	5	7	70	320	0	2	4	5	7
546135	553	8	5	5	70	294	1	2	4	5	7
548623	554	9	5	5	70	660	1	2	4	5	7
551504	555	10	5	5	70	365	0	2	4	5	7
556045	556	11	5	5	70	293	1	2	4	5	7
558249	557	12	5	5	70	599	0	2	4	5	7
561123	558	13	5	5	70	276	1	2	4	5	7
564274	559	14	5	5	70	260	1	2	4	5	7
565827	560	15	5	5	70	703	1	2	4	5	7
571072	561	16	5	5	70	264	0	2	4	5	7
576059	562	1	7	5	70	376	0	2	4	5	7
578153	563	2	7	5	70	1430	0	2	4	5	7
584629	564	3	7	4	70	217	0	2	4	5	7
587094	565	4	7	4	70	636	1	2	4	5	7
590392	566	5	7	4	70	286	0	2	4	5	7
595196	567	6	7	4	70	395	1	2	4	5	7
599003	568	7	7	4	70	336	0	2	4	5	7
601848	569	8	7	4	70	299	0	2	4	5	7
604675	570	9	7	4	70	200	0	2	4	5	7
609253	571	10	7	2	70	253	0	2	4	5	7
610778	572	11	7	2	70	519	0	2	4	5	7
615313	573	12	7	2	70	174	0	2	4	5	7
618267	574	13	7	7	70	196	1	2	4	5	7
623156	575	14	7	7	70	294	1	2	4	5	7
628395	576	15	7	7	70	169	0	2	4	5	7
631315	577	16	7	7	70	522	1	2	4	5	7
635889	578	17	7	7	70	629	1	2	4	5	7
639567	579	18	7	7	70	600	0	2	4	5	7
641566	580	19	7	7	70	402	1	2	4	5	7
645918	581	20	7	5	70	285	0	2	4	5	7
650597	582	21	7	7	70	153	1	2	4	5	7
655835	583	22	7	7	70	106	1	2	4	5	7
660739	584	23	7	7	70	99	0	2	4	5	7
663787	585	1	5	7	90	164	0	2	4	5	7
668881	586	2	5	5	90	457	1	2	4	5	7
670632	587	3	5	5	90	494	1	2	4	5	7
673930	588	4	5	5	90	179	1	2	4	5	7
675905	589	5	5	5	90	454	1	2	4	5	7
680909	590	6	5	5	90	261	1	2	4	5	7
682570	591	7	5	5	90	224	1	2	4	5	7
685144	592	8	5	5	90	179	1	2	4	5	7
689208	593	9	5	5	90	234	1	2	4	5	7
694475	594	10	5	5	90	117	1	2	4	5	7
697539	595	11	5	5	90	827	1	2	4	5	7
703403	596	12	5	5	90	151	1	2	4	5	7
705368	597	13	5	5	90	381	1	2	4	5	7
709284	598	14	5	5	90	479	1	2	4	5	7
713337	599	15	5	5	90	211	1	2	4	5	7
716728	600	16	5	5	90	251	1	2	4	5	7
