# Supplementary material for: Control of entropy in neural models of environmental state
Source: eLife. 2019 Feb 28;8:e39404. doi: 10.7554/eLife.39404 (PMC6395063; doi:10.7554/eLife.39404)
Supplement: Source code 1. [file elife-39404-code1.zip › model_for_eLife/data/fMRI/behavioural_data_s29_run4]

5008	601	1	1	3	70	1424	1	1	3	6	8
7765	602	2	1	3	70	319	0	1	3	6	8
9872	603	3	1	3	70	194	0	1	3	6	8
13082	604	4	1	1	70	390	1	1	3	6	8
14626	605	5	1	1	70	296	1	1	3	6	8
16955	606	6	1	1	70	241	0	1	3	6	8
20496	607	7	1	1	70	152	1	1	3	6	8
23431	608	8	1	1	70	409	0	1	3	6	8
27756	609	9	1	1	70	185	1	1	3	6	8
30416	610	10	1	1	70	180	0	1	3	6	8
34583	611	11	1	1	70	362	1	1	3	6	8
37904	612	12	1	1	70	186	1	1	3	6	8
40856	613	13	1	1	70	426	1	1	3	6	8
42982	614	14	1	1	70	364	1	1	3	6	8
48000	615	15	1	1	70	158	0	1	3	6	8
52248	616	16	1	1	70	145	1	1	3	6	8
53918	617	17	1	1	70	485	1	1	3	6	8
59296	618	18	1	1	70	122	1	1	3	6	8
62181	619	1	8	1	90	220	1	1	3	6	8
65703	620	2	8	1	90	180	0	1	3	6	8
68755	621	3	8	1	90	424	0	1	3	6	8
71157	622	4	8	1	90	446	1	1	3	6	8
75975	623	5	8	1	90	114	1	1	3	6	8
80866	624	6	8	1	90	138	1	1	3	6	8
85598	625	7	8	1	90	169	0	1	3	6	8
87453	626	8	8	1	90	334	0	1	3	6	8
91781	627	9	8	8	90	196	1	1	3	6	8
93108	628	10	8	8	90	384	0	1	3	6	8
98092	629	11	8	8	90	164	1	1	3	6	8
102608	630	12	8	8	90	211	1	1	3	6	8
107918	631	13	8	8	90	152	1	1	3	6	8
109270	632	14	8	8	90	394	0	1	3	6	8
111024	633	1	6	8	70	390	0	1	3	6	8
115090	634	2	6	6	70	581	1	1	3	6	8
120564	635	3	6	6	70	96	1	1	3	6	8
122270	636	4	6	6	70	453	0	1	3	6	8
127155	637	5	6	6	70	138	1	1	3	6	8
131279	638	6	6	6	70	164	1	1	3	6	8
134747	639	7	6	6	70	181	1	1	3	6	8
136255	640	8	6	6	70	829	1	1	3	6	8
138925	641	9	6	6	70	416	1	1	3	6	8
143932	642	10	6	6	70	100	1	1	3	6	8
146401	643	11	6	6	70	340	0	1	3	6	8
151761	644	12	6	6	70	139	0	1	3	6	8
153339	645	13	6	3	70	933	0	1	3	6	8
156773	646	14	6	3	70	209	0	1	3	6	8
160558	647	15	6	1	70	167	0	1	3	6	8
163340	648	16	6	1	70	301	0	1	3	6	8
165532	649	17	6	8	70	269	0	1	3	6	8
169027	650	18	6	8	70	94	0	1	3	6	8
173439	651	19	6	6	70	118	1	1	3	6	8
176399	652	20	6	6	70	67	1	1	3	6	8
178246	653	1	8	6	70	289	0	1	3	6	8
182764	654	2	8	6	70	60	1	1	3	6	8
185882	655	3	8	6	70	123	0	1	3	6	8
190475	656	4	8	6	70	166	0	1	3	6	8
194516	657	5	8	6	70	205	0	1	3	6	8
197222	658	6	8	3	70	335	0	1	3	6	8
200797	659	7	8	3	70	118	0	1	3	6	8
203419	660	8	8	3	70	147	0	1	3	6	8
205403	661	9	8	1	70	546	0	1	3	6	8
210482	662	10	8	1	70	155	1	1	3	6	8
214889	663	11	8	1	70	239	0	1	3	6	8
219457	664	12	8	1	70	309	0	1	3	6	8
221082	665	13	8	1	70	307	1	1	3	6	8
223062	666	14	8	1	70	218	0	1	3	6	8
225359	667	15	8	1	70	396	0	1	3	6	8
227332	668	16	8	1	70	380	0	1	3	6	8
231494	669	17	8	8	70	116	0	1	3	6	8
233613	670	18	8	8	70	626	1	1	3	6	8
236984	671	19	8	8	70	204	1	1	3	6	8
240377	672	20	8	8	70	318	1	1	3	6	8
245720	673	21	8	8	70	305	0	1	3	6	8
247922	674	22	8	8	70	309	0	1	3	6	8
249574	675	23	8	8	70	296	1	1	3	6	8
252196	676	24	8	8	70	414	1	1	3	6	8
257669	677	25	8	8	70	295	0	1	3	6	8
262434	678	1	6	8	90	250	0	1	3	6	8
266808	679	2	6	6	90	159	1	1	3	6	8
268862	680	3	6	6	90	217	0	1	3	6	8
271963	681	4	6	6	90	325	1	1	3	6	8
273735	682	5	6	6	90	472	0	1	3	6	8
276883	683	6	6	6	90	112	1	1	3	6	8
281918	684	7	6	6	90	181	1	1	3	6	8
285480	685	8	6	6	90	183	1	1	3	6	8
288068	686	9	6	6	90	770	1	1	3	6	8
292047	687	10	6	6	90	261	1	1	3	6	8
294166	688	11	6	6	90	228	1	1	3	6	8
297960	689	12	6	6	90	140	0	1	3	6	8
301887	690	13	6	6	90	265	1	1	3	6	8
303688	691	14	6	6	90	259	1	1	3	6	8
306859	692	15	6	6	90	835	1	1	3	6	8
311124	693	16	6	6	90	165	1	1	3	6	8
313247	694	17	6	6	90	266	1	1	3	6	8
316602	695	18	6	6	90	134	1	1	3	6	8
319166	696	19	6	6	90	144	1	1	3	6	8
321211	697	20	6	6	90	262	1	1	3	6	8
324904	698	21	6	6	90	126	1	1	3	6	8
327523	699	1	8	6	70	160	0	1	3	6	8
331934	700	2	8	6	70	148	1	1	3	6	8
336325	701	3	8	6	70	98	0	1	3	6	8
338423	702	4	8	6	70	527	0	1	3	6	8
341659	703	5	8	6	70	116	0	1	3	6	8
345810	704	6	8	3	70	186	0	1	3	6	8
347129	705	7	8	3	70	180	0	1	3	6	8
350653	706	8	8	1	70	236	0	1	3	6	8
354517	707	9	8	1	70	151	1	1	3	6	8
359685	708	10	8	1	70	196	0	1	3	6	8
361314	709	11	8	1	70	498	0	1	3	6	8
365536	710	12	8	1	70	1046	1	1	3	6	8
369247	711	13	8	1	70	1207	1	1	3	6	8
371585	712	14	8	1	70	239	1	1	3	6	8
373254	713	15	8	1	70	307	0	1	3	6	8
376170	714	16	8	1	70	332	0	1	3	6	8
378944	715	17	8	1	70	299	0	1	3	6	8
382857	716	18	8	1	70	308	0	1	3	6	8
384428	717	19	8	1	70	228	0	1	3	6	8
388359	718	1	6	1	90	10	0	1	3	6	8
390527	719	2	6	8	90	186	0	1	3	6	8
392449	720	3	6	8	90	356	0	1	3	6	8
397244	721	4	6	8	90	137	1	1	3	6	8
400052	722	5	6	8	90	608	0	1	3	6	8
403174	723	6	6	8	90	304	0	1	3	6	8
407820	724	7	6	8	90	358	1	1	3	6	8
409490	725	8	6	8	90	228	1	1	3	6	8
414409	726	9	6	8	90	210	0	1	3	6	8
419070	727	10	6	8	90	512	1	1	3	6	8
423806	728	11	6	8	90	357	0	1	3	6	8
428062	729	12	6	8	90	161	0	1	3	6	8
433181	730	13	6	6	90	111	1	1	3	6	8
434682	731	14	6	6	90	176	0	1	3	6	8
438104	732	15	6	6	90	610	1	1	3	6	8
443026	733	16	6	6	90	181	1	1	3	6	8
446283	734	17	6	6	90	323	1	1	3	6	8
448552	735	18	6	6	90	381	1	1	3	6	8
451478	736	19	6	6	90	259	1	1	3	6	8
456443	737	20	6	6	90	142	1	1	3	6	8
461369	738	21	6	6	90	196	1	1	3	6	8
464129	739	22	6	6	90	221	1	1	3	6	8
465910	740	1	3	6	90	387	0	1	3	6	8
467510	741	2	3	6	90	738	0	1	3	6	8
471369	742	3	3	3	90	97	1	1	3	6	8
476486	743	4	3	3	90	345	1	1	3	6	8
481658	744	5	3	3	90	213	1	1	3	6	8
486142	745	6	3	3	90	198	1	1	3	6	8
491268	746	7	3	3	90	292	1	1	3	6	8
494930	747	8	3	3	90	431	1	1	3	6	8
500008	748	9	3	3	90	264	1	1	3	6	8
503231	749	10	3	3	90	357	1	1	3	6	8
506085	750	11	3	3	90	488	1	1	3	6	8
510481	751	12	3	3	90	525	1	1	3	6	8
514574	752	13	3	3	90	278	1	1	3	6	8
516579	753	1	8	3	70	909	0	1	3	6	8
518817	754	2	8	3	70	826	0	1	3	6	8
522663	755	3	8	1	70	101	0	1	3	6	8
525485	756	4	8	1	70	170	1	1	3	6	8
529564	757	5	8	1	70	531	0	1	3	6	8
531869	758	6	8	1	70	3500	0	1	3	6	8
539884	759	7	8	8	70	157	1	1	3	6	8
544718	760	8	8	8	70	167	0	1	3	6	8
546253	761	9	8	8	70	666	0	1	3	6	8
549481	762	10	8	6	70	197	0	1	3	6	8
554602	763	11	8	6	70	106	0	1	3	6	8
559316	764	12	8	3	70	301	0	1	3	6	8
563662	765	13	8	3	70	188	0	1	3	6	8
566498	766	14	8	3	70	176	0	1	3	6	8
569302	767	1	1	1	90	854	1	1	3	6	8
573180	768	2	1	1	90	120	1	1	3	6	8
574608	769	3	1	1	90	238	1	1	3	6	8
578808	770	4	1	1	90	154	1	1	3	6	8
583370	771	5	1	1	90	336	1	1	3	6	8
587016	772	6	1	1	90	291	1	1	3	6	8
590317	773	7	1	1	90	180	1	1	3	6	8
592709	774	8	1	1	90	235	1	1	3	6	8
595490	775	9	1	1	90	177	1	1	3	6	8
599664	776	10	1	1	90	207	1	1	3	6	8
601479	777	11	1	1	90	1429	1	1	3	6	8
604928	778	12	1	1	90	232	1	1	3	6	8
606985	779	13	1	1	90	181	1	1	3	6	8
610120	780	1	3	1	70	581	0	1	3	6	8
613538	781	2	3	1	70	146	1	1	3	6	8
615271	782	3	3	1	70	931	0	1	3	6	8
618290	783	4	3	1	70	232	0	1	3	6	8
621280	784	5	3	1	70	334	0	1	3	6	8
623842	785	6	3	8	70	210	1	1	3	6	8
627860	786	7	3	8	70	70	0	1	3	6	8
631695	787	8	3	8	70	129	0	1	3	6	8
633012	788	9	3	8	70	364	0	1	3	6	8
636070	789	10	3	6	70	172	0	1	3	6	8
637405	790	11	3	6	70	132	1	1	3	6	8
639687	791	12	3	6	70	162	0	1	3	6	8
641775	792	13	3	6	70	209	1	1	3	6	8
643906	793	14	3	6	70	35	0	1	3	6	8
646066	794	15	3	6	70	168	0	1	3	6	8
651022	795	16	3	6	70	301	0	1	3	6	8
654488	796	17	3	3	70	379	0	1	3	6	8
656270	797	18	3	3	70	314	1	1	3	6	8
661135	798	1	1	3	70	236	0	1	3	6	8
664299	799	2	1	3	70	1155	0	1	3	6	8
669715	800	3	1	1	70	62	1	1	3	6	8
