# Supplementary material for: Control of entropy in neural models of environmental state
Source: eLife. 2019 Feb 28;8:e39404. doi: 10.7554/eLife.39404 (PMC6395063; doi:10.7554/eLife.39404)
Supplement: Source code 1. [file elife-39404-code1.zip › model_for_eLife/data/fMRI/behavioural_data_s30_run1]

5020	1	0	5	4	70	789	0	1	4	5	8
7441	2	1	5	1	70	211	0	1	4	5	8
9287	3	2	5	8	70	387	1	1	4	5	8
11875	4	3	5	8	70	147	0	1	4	5	8
14293	5	4	5	5	70	120	1	1	4	5	8
16188	6	5	5	5	70	135	0	1	4	5	8
18122	7	6	5	8	70	119	0	1	4	5	8
22010	8	7	5	5	70	150	0	1	4	5	8
25011	9	8	5	4	70	199	0	1	4	5	8
29820	10	9	5	1	70	203	0	1	4	5	8
33654	11	10	5	5	70	153	1	1	4	5	8
37465	12	11	5	5	70	109	1	1	4	5	8
42429	13	12	5	5	70	159	1	1	4	5	8
46115	14	13	5	5	70	189	1	1	4	5	8
48600	15	14	5	5	70	291	1	1	4	5	8
52553	16	15	5	5	70	75	0	1	4	5	8
56582	17	16	5	5	70	160	1	1	4	5	8
60674	18	17	5	5	70	90	1	1	4	5	8
62635	19	18	5	5	70	368	0	1	4	5	8
66271	20	19	5	5	70	110	0	1	4	5	8
71225	21	20	5	8	70	177	0	1	4	5	8
75342	22	21	5	4	70	145	0	1	4	5	8
80043	23	22	5	5	70	123	1	1	4	5	8
83689	24	23	5	5	70	123	0	1	4	5	8
87669	25	24	5	5	70	141	1	1	4	5	8
92713	26	25	5	5	70	173	1	1	4	5	8
94423	27	26	5	5	70	252	1	1	4	5	8
98407	28	1	4	5	70	150	1	1	4	5	8
102088	29	2	4	5	70	140	0	1	4	5	8
103932	30	3	4	5	70	208	0	1	4	5	8
107590	31	4	4	1	70	166	0	1	4	5	8
111253	32	5	4	4	70	161	0	1	4	5	8
114295	33	6	4	5	70	621	0	1	4	5	8
119448	34	7	4	8	70	133	0	1	4	5	8
121727	35	8	4	4	70	262	1	1	4	5	8
125613	36	9	4	4	70	151	1	1	4	5	8
126945	37	10	4	4	70	369	1	1	4	5	8
130959	38	11	4	4	70	213	1	1	4	5	8
135319	39	12	4	4	70	171	1	1	4	5	8
138316	40	13	4	4	70	401	1	1	4	5	8
141516	41	14	4	4	70	341	1	1	4	5	8
143431	42	15	4	4	70	279	1	1	4	5	8
147470	43	16	4	4	70	371	1	1	4	5	8
151808	44	17	4	4	70	290	1	1	4	5	8
153393	45	18	4	4	70	313	1	1	4	5	8
158626	46	19	4	4	70	300	0	1	4	5	8
162356	47	20	4	5	70	134	0	1	4	5	8
165155	48	21	4	4	70	178	1	1	4	5	8
168603	49	22	4	4	70	125	1	1	4	5	8
172734	50	1	8	4	90	133	0	1	4	5	8
175056	51	2	8	4	90	302	0	1	4	5	8
177571	52	3	8	1	90	432	0	1	4	5	8
182069	53	4	8	8	90	124	1	1	4	5	8
184145	54	5	8	8	90	166	1	1	4	5	8
188847	55	6	8	8	90	186	1	1	4	5	8
192210	56	7	8	8	90	186	0	1	4	5	8
195862	57	8	8	8	90	202	1	1	4	5	8
198511	58	9	8	8	90	184	0	1	4	5	8
202119	59	10	8	8	90	96	1	1	4	5	8
204907	60	11	8	8	90	238	1	1	4	5	8
209593	61	12	8	8	90	122	1	1	4	5	8
213555	62	13	8	8	90	253	1	1	4	5	8
215473	63	14	8	8	90	221	1	1	4	5	8
217042	64	15	8	8	90	263	1	1	4	5	8
219495	65	16	8	8	90	151	1	1	4	5	8
222422	66	17	8	8	90	303	0	1	4	5	8
225139	67	18	8	8	90	388	0	1	4	5	8
228358	68	19	8	8	90	169	1	1	4	5	8
230813	69	20	8	8	90	156	1	1	4	5	8
232787	70	21	8	8	90	339	1	1	4	5	8
236942	71	22	8	8	90	208	1	1	4	5	8
241741	72	23	8	8	90	327	1	1	4	5	8
246526	73	24	8	8	90	236	1	1	4	5	8
251427	74	1	5	8	70	307	0	1	4	5	8
253454	75	2	5	8	70	296	0	1	4	5	8
258792	76	3	5	5	70	216	1	1	4	5	8
260714	77	4	5	5	70	161	1	1	4	5	8
263175	78	5	5	5	70	149	1	1	4	5	8
266938	79	6	5	5	70	237	1	1	4	5	8
272242	80	7	5	5	70	103	0	1	4	5	8
274557	81	8	5	5	70	196	1	1	4	5	8
279589	82	9	5	5	70	169	1	1	4	5	8
284781	83	10	5	5	70	224	1	1	4	5	8
289560	84	11	5	5	70	330	1	1	4	5	8
293644	85	12	5	5	70	320	1	1	4	5	8
298225	86	13	5	5	70	695	1	1	4	5	8
301249	87	14	5	5	70	263	0	1	4	5	8
304886	88	15	5	5	70	178	0	1	4	5	8
306920	89	16	5	5	70	835	1	1	4	5	8
312232	90	17	5	5	70	156	1	1	4	5	8
317030	91	18	5	5	70	201	0	1	4	5	8
320003	92	19	5	5	70	141	1	1	4	5	8
322854	93	20	5	5	70	302	1	1	4	5	8
325688	94	1	1	5	70	177	0	1	4	5	8
327908	95	2	1	5	70	843	0	1	4	5	8
333614	96	3	1	4	70	139	1	1	4	5	8
337479	97	4	1	4	70	228	0	1	4	5	8
340626	98	5	1	4	70	236	0	1	4	5	8
343058	99	6	1	1	70	145	1	1	4	5	8
347863	100	7	1	1	70	196	0	1	4	5	8
352673	101	8	1	8	70	127	0	1	4	5	8
356778	102	9	1	1	70	177	1	1	4	5	8
360600	103	10	1	1	70	190	0	1	4	5	8
362891	104	11	1	1	70	288	1	1	4	5	8
367585	105	12	1	1	70	273	1	1	4	5	8
369243	106	13	1	1	70	317	0	1	4	5	8
371364	107	14	1	1	70	198	1	1	4	5	8
374234	108	15	1	1	70	241	1	1	4	5	8
378257	109	16	1	1	70	301	1	1	4	5	8
380793	110	17	1	1	70	246	1	1	4	5	8
384964	111	18	1	1	70	211	1	1	4	5	8
388477	112	19	1	1	70	276	0	1	4	5	8
392447	113	20	1	1	70	938	0	1	4	5	8
397104	114	21	1	8	70	244	0	1	4	5	8
401382	115	1	8	5	70	122	0	1	4	5	8
403931	116	2	8	4	70	302	0	1	4	5	8
406821	117	3	8	1	70	168	0	1	4	5	8
411157	118	4	8	5	70	136	0	1	4	5	8
413263	119	5	8	4	70	193	0	1	4	5	8
416692	120	6	8	8	70	516	1	1	4	5	8
421275	121	7	8	8	70	152	1	1	4	5	8
426362	122	8	8	8	70	350	1	1	4	5	8
431559	123	9	8	8	70	150	1	1	4	5	8
436658	124	10	8	8	70	300	0	1	4	5	8
441142	125	11	8	8	70	166	1	1	4	5	8
443025	126	12	8	8	70	385	1	1	4	5	8
444667	127	13	8	8	70	770	0	1	4	5	8
448283	128	14	8	4	70	229	0	1	4	5	8
450058	129	15	8	8	70	98	1	1	4	5	8
454171	130	16	8	8	70	144	0	1	4	5	8
458304	131	17	8	8	70	163	1	1	4	5	8
463443	132	18	8	8	70	126	1	1	4	5	8
467568	133	19	8	8	70	219	1	1	4	5	8
469371	134	20	8	8	70	318	1	1	4	5	8
472692	135	1	5	8	90	199	0	1	4	5	8
475687	136	2	5	8	90	173	0	1	4	5	8
477280	137	3	5	8	90	353	0	1	4	5	8
482730	138	4	5	5	90	159	1	1	4	5	8
486647	139	5	5	5	90	243	1	1	4	5	8
489629	140	6	5	5	90	263	1	1	4	5	8
494057	141	7	5	5	90	233	1	1	4	5	8
498425	142	8	5	5	90	276	1	1	4	5	8
503110	143	9	5	5	90	180	1	1	4	5	8
507193	144	10	5	5	90	225	1	1	4	5	8
512333	145	11	5	5	90	299	1	1	4	5	8
515077	146	12	5	5	90	390	1	1	4	5	8
516831	147	13	5	5	90	684	1	1	4	5	8
521954	148	14	5	5	90	450	1	1	4	5	8
524872	149	15	5	5	90	257	1	1	4	5	8
528473	150	16	5	5	90	292	1	1	4	5	8
533166	151	17	5	5	90	598	1	1	4	5	8
535910	152	18	5	5	90	387	1	1	4	5	8
540777	153	19	5	5	90	470	1	1	4	5	8
545146	154	20	5	5	90	208	1	1	4	5	8
548798	155	21	5	5	90	413	0	1	4	5	8
553269	156	22	5	5	90	268	1	1	4	5	8
555932	157	1	4	5	70	394	0	1	4	5	8
558185	158	2	4	5	70	396	0	1	4	5	8
563436	159	3	4	4	70	163	1	1	4	5	8
565213	160	4	4	4	70	243	1	1	4	5	8
568887	161	5	4	4	70	230	0	1	4	5	8
571623	162	6	4	4	70	294	1	1	4	5	8
574050	163	7	4	4	70	259	1	1	4	5	8
579083	164	8	4	4	70	189	1	1	4	5	8
584277	165	9	4	4	70	257	1	1	4	5	8
588366	166	10	4	4	70	194	1	1	4	5	8
590673	167	11	4	4	70	397	1	1	4	5	8
596054	168	12	4	4	70	441	1	1	4	5	8
598782	169	13	4	4	70	289	1	1	4	5	8
603078	170	14	4	4	70	363	1	1	4	5	8
607105	171	15	4	4	70	334	1	1	4	5	8
611170	172	16	4	4	70	457	1	1	4	5	8
614097	173	17	4	4	70	257	0	1	4	5	8
617931	174	18	4	4	70	165	1	1	4	5	8
622125	175	19	4	4	70	242	0	1	4	5	8
626462	176	1	1	4	90	168	0	1	4	5	8
628798	177	2	1	1	90	209	1	1	4	5	8
630357	178	3	1	1	90	321	1	1	4	5	8
633833	179	4	1	1	90	412	1	1	4	5	8
636148	180	5	1	1	90	269	1	1	4	5	8
639199	181	6	1	1	90	433	1	1	4	5	8
643134	182	7	1	1	90	272	1	1	4	5	8
647566	183	8	1	1	90	316	1	1	4	5	8
649924	184	9	1	1	90	259	1	1	4	5	8
654881	185	10	1	1	90	249	1	1	4	5	8
659439	186	11	1	1	90	408	0	1	4	5	8
664774	187	12	1	1	90	334	1	1	4	5	8
669586	188	13	1	1	90	266	1	1	4	5	8
673258	189	14	1	1	90	244	1	1	4	5	8
676986	190	15	1	1	90	347	1	1	4	5	8
681403	191	16	1	1	90	287	1	1	4	5	8
685036	192	17	1	1	90	659	1	1	4	5	8
687120	193	18	1	1	90	326	1	1	4	5	8
690028	194	1	8	1	70	223	0	1	4	5	8
694126	195	2	8	1	70	240	0	1	4	5	8
699125	196	3	8	1	70	189	0	1	4	5	8
704332	197	4	8	4	70	136	0	1	4	5	8
709200	198	5	8	5	70	167	1	1	4	5	8
713839	199	6	8	5	70	231	0	1	4	5	8
717290	200	7	8	8	70	1070	0	1	4	5	8
