# Supplementary material for: Control of entropy in neural models of environmental state
Source: eLife. 2019 Feb 28;8:e39404. doi: 10.7554/eLife.39404 (PMC6395063; doi:10.7554/eLife.39404)
Supplement: Source code 1. [file elife-39404-code1.zip › model_for_eLife/data/fMRI/behavioural_data_s30_run2]

5019	201	1	2	3	90	963	0	2	3	6	7
7924	202	2	2	2	90	180	1	2	3	6	7
11036	203	3	2	2	90	213	1	2	3	6	7
15551	204	4	2	2	90	180	1	2	3	6	7
17562	205	5	2	2	90	282	1	2	3	6	7
19827	206	6	2	2	90	222	1	2	3	6	7
23765	207	7	2	2	90	278	1	2	3	6	7
28643	208	8	2	2	90	255	1	2	3	6	7
31945	209	9	2	2	90	192	0	2	3	6	7
34229	210	10	2	2	90	163	0	2	3	6	7
37211	211	11	2	6	90	141	1	2	3	6	7
39717	212	12	2	6	90	188	0	2	3	6	7
41190	213	13	2	7	90	1454	0	2	3	6	7
45332	214	14	2	6	90	103	0	2	3	6	7
47578	215	15	2	2	90	339	1	2	3	6	7
50047	216	16	2	2	90	158	1	2	3	6	7
53460	217	17	2	2	90	283	1	2	3	6	7
57691	218	18	2	2	90	238	1	2	3	6	7
61986	219	19	2	2	90	206	1	2	3	6	7
64523	220	1	3	2	70	207	0	2	3	6	7
69341	221	2	3	2	70	202	0	2	3	6	7
72023	222	3	3	3	70	909	0	2	3	6	7
77220	223	4	3	7	70	420	0	2	3	6	7
80554	224	5	3	2	70	233	0	2	3	6	7
82449	225	6	3	6	70	262	1	2	3	6	7
85934	226	7	3	6	70	333	1	2	3	6	7
88894	227	8	3	6	70	192	1	2	3	6	7
93761	228	9	3	6	70	163	1	2	3	6	7
96310	229	10	3	6	70	319	0	2	3	6	7
99905	230	11	3	6	70	329	0	2	3	6	7
102555	231	12	3	3	70	296	1	2	3	6	7
105191	232	13	3	3	70	172	0	2	3	6	7
106753	233	14	3	3	70	373	1	2	3	6	7
111994	234	15	3	3	70	198	1	2	3	6	7
114823	235	16	3	3	70	283	1	2	3	6	7
118455	236	17	3	3	70	215	1	2	3	6	7
121850	237	18	3	3	70	365	1	2	3	6	7
125044	238	19	3	3	70	203	1	2	3	6	7
127173	239	20	3	3	70	284	0	2	3	6	7
131536	240	21	3	3	70	138	1	2	3	6	7
134776	241	22	3	3	70	197	1	2	3	6	7
139451	242	1	6	3	70	463	0	2	3	6	7
143977	243	2	6	3	70	303	0	2	3	6	7
148115	244	3	6	3	70	470	0	2	3	6	7
150576	245	4	6	2	70	313	0	2	3	6	7
152280	246	5	6	7	70	413	0	2	3	6	7
154438	247	6	6	6	70	381	1	2	3	6	7
155945	248	7	6	6	70	227	1	2	3	6	7
158450	249	8	6	6	70	411	0	2	3	6	7
161635	250	9	6	6	70	388	1	2	3	6	7
164966	251	10	6	6	70	384	1	2	3	6	7
168196	252	11	6	6	70	370	1	2	3	6	7
171628	253	12	6	6	70	164	0	2	3	6	7
174495	254	13	6	6	70	236	1	2	3	6	7
178199	255	14	6	6	70	256	1	2	3	6	7
182298	256	15	6	6	70	230	1	2	3	6	7
185048	257	16	6	6	70	257	1	2	3	6	7
188520	258	17	6	6	70	211	1	2	3	6	7
193464	259	18	6	6	70	220	0	2	3	6	7
195634	260	19	6	6	70	215	0	2	3	6	7
200211	261	20	6	6	70	126	1	2	3	6	7
203064	262	1	2	6	90	194	0	2	3	6	7
207306	263	2	2	3	90	167	0	2	3	6	7
210099	264	3	2	2	90	157	1	2	3	6	7
214492	265	4	2	2	90	201	1	2	3	6	7
218585	266	5	2	2	90	387	1	2	3	6	7
221702	267	6	2	2	90	332	1	2	3	6	7
223917	268	7	2	2	90	369	1	2	3	6	7
228495	269	8	2	2	90	663	1	2	3	6	7
232528	270	9	2	2	90	322	1	2	3	6	7
237412	271	10	2	2	90	155	1	2	3	6	7
239428	272	11	2	2	90	401	1	2	3	6	7
243799	273	12	2	2	90	255	1	2	3	6	7
248447	274	13	2	2	90	169	0	2	3	6	7
252089	275	14	2	2	90	180	1	2	3	6	7
256189	276	15	2	2	90	181	1	2	3	6	7
259629	277	16	2	2	90	616	1	2	3	6	7
264596	278	17	2	2	90	230	1	2	3	6	7
269075	279	18	2	2	90	335	1	2	3	6	7
273935	280	19	2	2	90	921	1	2	3	6	7
277866	281	20	2	2	90	505	1	2	3	6	7
282117	282	1	3	2	70	380	0	2	3	6	7
284192	283	2	3	2	70	191	0	2	3	6	7
288613	284	3	3	3	70	178	0	2	3	6	7
292847	285	4	3	7	70	362	1	2	3	6	7
295763	286	5	3	7	70	496	1	2	3	6	7
298331	287	6	3	7	70	349	1	2	3	6	7
302456	288	7	3	7	70	324	0	2	3	6	7
304962	289	8	3	7	70	360	0	2	3	6	7
306816	290	9	3	7	70	343	0	2	3	6	7
311607	291	10	3	6	70	165	0	2	3	6	7
316356	292	11	3	3	70	126	1	2	3	6	7
317970	293	12	3	3	70	197	1	2	3	6	7
319590	294	13	3	3	70	362	1	2	3	6	7
321744	295	14	3	3	70	259	0	2	3	6	7
326777	296	15	3	3	70	302	1	2	3	6	7
331335	297	16	3	3	70	212	1	2	3	6	7
332872	298	17	3	3	70	253	1	2	3	6	7
337964	299	18	3	3	70	350	1	2	3	6	7
340337	300	1	6	3	90	381	0	2	3	6	7
345488	301	2	6	3	90	283	1	2	3	6	7
350451	302	3	6	3	90	199	0	2	3	6	7
354178	303	4	6	3	90	304	0	2	3	6	7
357053	304	5	6	6	90	190	1	2	3	6	7
361733	305	6	6	6	90	119	1	2	3	6	7
365789	306	7	6	6	90	148	0	2	3	6	7
367941	307	8	6	6	90	279	1	2	3	6	7
371882	308	9	6	6	90	180	0	2	3	6	7
374080	309	10	6	6	90	199	1	2	3	6	7
375761	310	11	6	6	90	214	1	2	3	6	7
378700	311	12	6	6	90	170	1	2	3	6	7
382340	312	13	6	6	90	190	1	2	3	6	7
387042	313	14	6	6	90	116	1	2	3	6	7
391769	314	15	6	6	90	253	1	2	3	6	7
396511	315	16	6	6	90	234	1	2	3	6	7
398564	316	17	6	6	90	245	1	2	3	6	7
401254	317	18	6	6	90	227	1	2	3	6	7
403877	318	19	6	6	90	189	1	2	3	6	7
408122	319	20	6	6	90	207	1	2	3	6	7
411022	320	1	2	6	90	515	1	2	3	6	7
414576	321	2	2	6	90	341	0	2	3	6	7
417767	322	3	2	6	90	484	0	2	3	6	7
419452	323	4	2	6	90	827	0	2	3	6	7
421680	324	5	2	3	90	383	1	2	3	6	7
424259	325	6	2	3	90	173	0	2	3	6	7
426789	326	7	2	3	90	166	0	2	3	6	7
428793	327	8	2	2	90	1788	1	2	3	6	7
434124	328	9	2	2	90	171	1	2	3	6	7
436475	329	10	2	2	90	235	1	2	3	6	7
440479	330	11	2	2	90	304	1	2	3	6	7
444427	331	12	2	2	90	319	1	2	3	6	7
449779	332	13	2	2	90	196	1	2	3	6	7
452339	333	14	2	2	90	284	1	2	3	6	7
453968	334	15	2	2	90	385	1	2	3	6	7
456042	335	16	2	2	90	517	1	2	3	6	7
459212	336	17	2	2	90	227	1	2	3	6	7
462685	337	18	2	2	90	302	1	2	3	6	7
467437	338	19	2	2	90	316	1	2	3	6	7
472438	339	20	2	2	90	312	0	2	3	6	7
474619	340	21	2	2	90	215	1	2	3	6	7
479002	341	22	2	2	90	340	1	2	3	6	7
484437	342	23	2	2	90	334	1	2	3	6	7
486087	343	24	2	2	90	332	1	2	3	6	7
488093	344	25	2	2	90	402	1	2	3	6	7
491376	345	26	2	2	90	292	1	2	3	6	7
496379	346	1	6	2	70	255	0	2	3	6	7
500183	347	2	6	2	70	467	0	2	3	6	7
502571	348	3	6	7	70	2048	0	2	3	6	7
509432	349	4	6	3	70	187	1	2	3	6	7
513143	350	5	6	3	70	163	0	2	3	6	7
518051	351	6	6	6	70	626	1	2	3	6	7
523460	352	7	6	6	70	229	1	2	3	6	7
526578	353	8	6	6	70	225	0	2	3	6	7
531399	354	9	6	6	70	373	0	2	3	6	7
533230	355	10	6	6	70	569	1	2	3	6	7
538198	356	11	6	6	70	540	1	2	3	6	7
540271	357	12	6	6	70	216	1	2	3	6	7
543789	358	13	6	6	70	303	0	2	3	6	7
546713	359	14	6	6	70	304	1	2	3	6	7
551720	360	1	3	6	90	235	0	2	3	6	7
554954	361	2	3	6	90	147	0	2	3	6	7
558728	362	3	3	3	90	88	1	2	3	6	7
562561	363	4	3	3	90	124	1	2	3	6	7
566845	364	5	3	3	90	149	1	2	3	6	7
570339	365	6	3	3	90	342	1	2	3	6	7
574841	366	7	3	3	90	375	1	2	3	6	7
576829	367	8	3	3	90	350	1	2	3	6	7
581158	368	9	3	3	90	214	0	2	3	6	7
585935	369	10	3	3	90	290	1	2	3	6	7
587941	370	11	3	3	90	313	1	2	3	6	7
590719	371	12	3	3	90	392	1	2	3	6	7
592921	372	13	3	3	90	405	1	2	3	6	7
596616	373	14	3	3	90	438	0	2	3	6	7
601640	374	1	6	3	90	161	0	2	3	6	7
604973	375	2	6	2	90	177	0	2	3	6	7
610163	376	3	6	7	90	426	0	2	3	6	7
613495	377	4	6	6	90	297	1	2	3	6	7
618221	378	5	6	6	90	404	1	2	3	6	7
620574	379	6	6	6	90	613	1	2	3	6	7
626017	380	7	6	6	90	527	1	2	3	6	7
629658	381	8	6	6	90	644	0	2	3	6	7
632622	382	9	6	6	90	2403	1	2	3	6	7
639736	383	10	6	6	90	442	1	2	3	6	7
645140	384	11	6	6	90	391	1	2	3	6	7
646697	385	12	6	6	90	433	1	2	3	6	7
648939	386	13	6	6	90	259	1	2	3	6	7
651907	387	14	6	6	90	292	1	2	3	6	7
653492	388	15	6	6	90	356	1	2	3	6	7
656317	389	16	6	6	90	379	1	2	3	6	7
658507	390	17	6	6	90	193	1	2	3	6	7
662025	391	18	6	6	90	257	1	2	3	6	7
663770	392	1	2	6	90	218	0	2	3	6	7
666313	393	2	2	6	90	221	0	2	3	6	7
667695	394	3	2	3	90	475	0	2	3	6	7
669750	395	4	2	2	90	248	1	2	3	6	7
671811	396	5	2	2	90	219	1	2	3	6	7
675407	397	6	2	2	90	193	1	2	3	6	7
678077	398	7	2	2	90	212	1	2	3	6	7
680129	399	8	2	2	90	280	1	2	3	6	7
684839	400	9	2	2	90	704	1	2	3	6	7
