# Supplementary material for: Control of entropy in neural models of environmental state
Source: eLife. 2019 Feb 28;8:e39404. doi: 10.7554/eLife.39404 (PMC6395063; doi:10.7554/eLife.39404)
Supplement: Source code 1. [file elife-39404-code1.zip › model_for_eLife/data/fMRI/behavioural_data_s30_run3]

5012	401	1	7	2	90	1137	0	2	4	5	7
11081	402	2	7	4	90	473	1	2	4	5	7
15764	403	3	7	4	90	242	0	2	4	5	7
20967	404	4	7	5	90	255	0	2	4	5	7
24414	405	5	7	7	90	351	1	2	4	5	7
28209	406	6	7	7	90	294	1	2	4	5	7
32463	407	7	7	7	90	264	1	2	4	5	7
37736	408	8	7	7	90	404	1	2	4	5	7
42194	409	9	7	7	90	397	1	2	4	5	7
44212	410	10	7	7	90	388	1	2	4	5	7
47856	411	11	7	7	90	462	1	2	4	5	7
50284	412	12	7	7	90	311	1	2	4	5	7
51902	413	13	7	7	90	478	1	2	4	5	7
55869	414	14	7	7	90	298	1	2	4	5	7
58299	415	15	7	7	90	363	1	2	4	5	7
62069	416	16	7	7	90	285	1	2	4	5	7
65340	417	17	7	7	90	502	1	2	4	5	7
70429	418	1	5	7	90	467	1	2	4	5	7
72990	419	2	5	7	90	498	0	2	4	5	7
76829	420	3	5	7	90	319	0	2	4	5	7
81625	421	4	5	2	90	236	1	2	4	5	7
85427	422	5	5	2	90	193	0	2	4	5	7
90598	423	6	5	4	90	149	0	2	4	5	7
92962	424	7	5	5	90	268	1	2	4	5	7
95867	425	8	5	5	90	183	1	2	4	5	7
98835	426	9	5	5	90	171	0	2	4	5	7
101476	427	10	5	5	90	99	1	2	4	5	7
103503	428	11	5	5	90	187	1	2	4	5	7
106439	429	12	5	5	90	161	0	2	4	5	7
109768	430	13	5	5	90	91	1	2	4	5	7
114949	431	14	5	5	90	149	1	2	4	5	7
116840	432	15	5	5	90	356	1	2	4	5	7
121295	433	16	5	5	90	234	1	2	4	5	7
123027	434	17	5	5	90	368	1	2	4	5	7
124741	435	18	5	5	90	559	1	2	4	5	7
126735	436	19	5	5	90	150	1	2	4	5	7
129290	437	1	2	5	70	228	1	2	4	5	7
134438	438	2	2	5	70	268	1	2	4	5	7
136914	439	3	2	5	70	275	1	2	4	5	7
141947	440	4	2	5	70	180	0	2	4	5	7
145303	441	5	2	5	70	265	0	2	4	5	7
147333	442	6	2	4	70	219	0	2	4	5	7
151214	443	7	2	7	70	386	0	2	4	5	7
155249	444	8	2	2	70	272	1	2	4	5	7
157325	445	9	2	2	70	243	1	2	4	5	7
160806	446	10	2	2	70	261	1	2	4	5	7
165343	447	11	2	2	70	236	1	2	4	5	7
168432	448	12	2	2	70	198	0	2	4	5	7
172642	449	13	2	2	70	227	1	2	4	5	7
177090	450	14	2	2	70	381	1	2	4	5	7
181592	451	15	2	2	70	582	1	2	4	5	7
186464	452	16	2	2	70	191	0	2	4	5	7
188150	453	17	2	2	70	2586	1	2	4	5	7
195485	454	18	2	2	70	231	0	2	4	5	7
197629	455	19	2	5	70	460	0	2	4	5	7
200190	456	1	4	4	70	1087	0	2	4	5	7
205405	457	2	4	7	70	357	0	2	4	5	7
208315	458	3	4	2	70	171	0	2	4	5	7
211723	459	4	4	5	70	109	0	2	4	5	7
213039	460	5	4	4	70	139	1	2	4	5	7
217301	461	6	4	4	70	157	0	2	4	5	7
220246	462	7	4	7	70	354	0	2	4	5	7
225153	463	8	4	4	70	117	1	2	4	5	7
227575	464	9	4	4	70	210	1	2	4	5	7
231649	465	10	4	4	70	156	0	2	4	5	7
234887	466	11	4	4	70	176	0	2	4	5	7
236262	467	12	4	5	70	593	0	2	4	5	7
240596	468	13	4	2	70	175	0	2	4	5	7
242809	469	14	4	7	70	275	0	2	4	5	7
246328	470	15	4	4	70	221	0	2	4	5	7
250696	471	16	4	5	70	130	1	2	4	5	7
253165	472	17	4	5	70	196	0	2	4	5	7
258109	473	18	4	2	70	180	0	2	4	5	7
259525	474	19	4	5	70	358	0	2	4	5	7
263956	475	20	4	7	70	357	0	2	4	5	7
266724	476	21	4	4	70	133	1	2	4	5	7
271839	477	1	2	4	90	148	0	2	4	5	7
274518	478	2	2	4	90	175	0	2	4	5	7
279707	479	3	2	5	90	137	0	2	4	5	7
284020	480	4	2	2	90	155	1	2	4	5	7
288014	481	5	2	2	90	305	1	2	4	5	7
291795	482	6	2	2	90	206	1	2	4	5	7
296341	483	7	2	2	90	229	1	2	4	5	7
300387	484	8	2	2	90	191	1	2	4	5	7
303392	485	9	2	2	90	301	0	2	4	5	7
306135	486	10	2	2	90	149	0	2	4	5	7
309507	487	11	2	7	90	361	0	2	4	5	7
311565	488	12	2	5	90	186	0	2	4	5	7
315096	489	13	2	4	90	279	0	2	4	5	7
320334	490	14	2	2	90	226	1	2	4	5	7
322463	491	15	2	2	90	195	1	2	4	5	7
325324	492	16	2	2	90	247	0	2	4	5	7
328011	493	17	2	2	90	153	1	2	4	5	7
330967	494	18	2	2	90	193	1	2	4	5	7
334044	495	19	2	2	90	243	1	2	4	5	7
338901	496	20	2	2	90	189	1	2	4	5	7
342039	497	21	2	2	90	197	1	2	4	5	7
344255	498	22	2	2	90	387	1	2	4	5	7
347720	499	23	2	2	90	205	1	2	4	5	7
351936	500	1	7	2	90	321	0	2	4	5	7
356717	501	2	7	2	90	182	0	2	4	5	7
361499	502	3	7	7	90	358	1	2	4	5	7
363684	503	4	7	7	90	396	1	2	4	5	7
365231	504	5	7	7	90	372	0	2	4	5	7
367503	505	6	7	7	90	319	0	2	4	5	7
370546	506	7	7	5	90	352	0	2	4	5	7
373757	507	8	7	4	90	255	1	2	4	5	7
377167	508	9	7	4	90	348	0	2	4	5	7
381356	509	10	7	4	90	233	0	2	4	5	7
383750	510	11	7	7	90	470	1	2	4	5	7
389149	511	12	7	7	90	568	0	2	4	5	7
393895	512	13	7	7	90	413	1	2	4	5	7
398123	513	14	7	7	90	434	1	2	4	5	7
402024	514	15	7	7	90	548	1	2	4	5	7
407210	515	16	7	7	90	630	1	2	4	5	7
409927	516	17	7	7	90	358	1	2	4	5	7
414833	517	18	7	7	90	255	1	2	4	5	7
416451	518	19	7	7	90	469	1	2	4	5	7
421423	519	20	7	7	90	407	1	2	4	5	7
424122	520	1	5	7	90	407	1	2	4	5	7
426775	521	2	5	7	90	280	0	2	4	5	7
431301	522	3	5	7	90	359	0	2	4	5	7
436451	523	4	5	5	90	141	1	2	4	5	7
440556	524	5	5	5	90	153	1	2	4	5	7
444298	525	6	5	5	90	188	1	2	4	5	7
449386	526	7	5	5	90	139	1	2	4	5	7
454552	527	8	5	5	90	269	1	2	4	5	7
456289	528	9	5	5	90	422	1	2	4	5	7
460988	529	10	5	5	90	469	1	2	4	5	7
465309	530	11	5	5	90	158	1	2	4	5	7
467392	531	12	5	5	90	576	1	2	4	5	7
470445	532	13	5	5	90	294	1	2	4	5	7
472762	533	14	5	5	90	926	1	2	4	5	7
476437	534	15	5	5	90	380	1	2	4	5	7
479779	535	16	5	5	90	490	1	2	4	5	7
484337	536	17	5	5	90	283	1	2	4	5	7
486647	537	18	5	5	90	303	1	2	4	5	7
490803	538	19	5	5	90	196	1	2	4	5	7
494028	539	20	5	5	90	331	0	2	4	5	7
497358	540	21	5	5	90	327	1	2	4	5	7
499452	541	22	5	5	90	500	1	2	4	5	7
502993	542	1	7	5	70	194	0	2	4	5	7
505434	543	2	7	5	70	243	1	2	4	5	7
508090	544	3	7	5	70	267	1	2	4	5	7
512995	545	4	7	5	70	146	1	2	4	5	7
514586	546	5	7	5	70	359	1	2	4	5	7
517302	547	6	7	5	70	183	0	2	4	5	7
522454	548	7	7	5	70	239	0	2	4	5	7
527462	549	8	7	5	70	287	0	2	4	5	7
530217	550	9	7	5	70	932	1	2	4	5	7
532523	551	10	7	5	70	451	0	2	4	5	7
534458	552	11	7	5	70	192	0	2	4	5	7
538088	553	12	7	4	70	152	0	2	4	5	7
541706	554	13	7	2	70	109	0	2	4	5	7
546685	555	14	7	7	70	271	1	2	4	5	7
550330	556	15	7	7	70	387	0	2	4	5	7
552156	557	16	7	7	70	2610	0	2	4	5	7
558103	558	17	7	4	70	127	0	2	4	5	7
560467	559	18	7	2	70	295	1	2	4	5	7
564560	560	19	7	2	70	272	0	2	4	5	7
566282	561	1	5	2	90	697	0	2	4	5	7
569876	562	2	5	5	90	197	1	2	4	5	7
572943	563	3	5	5	90	180	1	2	4	5	7
574645	564	4	5	5	90	247	1	2	4	5	7
579964	565	5	5	5	90	188	0	2	4	5	7
584823	566	6	5	5	90	235	1	2	4	5	7
587819	567	7	5	5	90	204	1	2	4	5	7
591410	568	8	5	5	90	199	1	2	4	5	7
593891	569	9	5	5	90	271	1	2	4	5	7
598531	570	10	5	5	90	303	1	2	4	5	7
600737	571	11	5	5	90	272	1	2	4	5	7
603815	572	12	5	5	90	392	1	2	4	5	7
609176	573	13	5	5	90	224	1	2	4	5	7
614505	574	14	5	5	90	572	1	2	4	5	7
619270	575	15	5	5	90	260	1	2	4	5	7
621161	576	16	5	5	90	303	1	2	4	5	7
626244	577	17	5	5	90	187	0	2	4	5	7
628640	578	18	5	5	90	281	1	2	4	5	7
632915	579	19	5	5	90	190	1	2	4	5	7
634627	580	1	4	5	70	356	1	2	4	5	7
638863	581	2	4	5	70	226	0	2	4	5	7
640392	582	3	4	5	70	376	0	2	4	5	7
644693	583	4	4	5	70	237	0	2	4	5	7
649602	584	5	4	4	70	139	1	2	4	5	7
654733	585	6	4	4	70	273	1	2	4	5	7
657619	586	7	4	4	70	523	1	2	4	5	7
662074	587	8	4	4	70	286	1	2	4	5	7
663621	588	9	4	4	70	287	0	2	4	5	7
667851	589	10	4	4	70	227	1	2	4	5	7
670195	590	11	4	4	70	259	0	2	4	5	7
673494	591	12	4	4	70	109	0	2	4	5	7
675201	592	13	4	2	70	343	1	2	4	5	7
680147	593	14	4	2	70	149	0	2	4	5	7
681802	594	15	4	7	70	720	0	2	4	5	7
684766	595	16	4	5	70	152	0	2	4	5	7
687805	596	1	7	2	90	125	0	2	4	5	7
691861	597	2	7	4	90	103	0	2	4	5	7
695122	598	3	7	7	90	330	1	2	4	5	7
697923	599	4	7	7	90	366	1	2	4	5	7
699976	600	5	7	7	90	404	1	2	4	5	7
