# Supplementary material for: Control of entropy in neural models of environmental state
Source: eLife. 2019 Feb 28;8:e39404. doi: 10.7554/eLife.39404 (PMC6395063; doi:10.7554/eLife.39404)
Supplement: Source code 1. [file elife-39404-code1.zip › model_for_eLife/data/fMRI/behavioural_data_s30_run4]

5017	601	1	6	3	70	979	0	1	3	6	8
7823	602	2	6	1	70	249	0	1	3	6	8
11718	603	3	6	6	70	210	1	1	3	6	8
14613	604	4	6	6	70	248	1	1	3	6	8
17967	605	5	6	6	70	253	0	1	3	6	8
20071	606	6	6	8	70	444	0	1	3	6	8
25594	607	7	6	6	70	201	0	1	3	6	8
29862	608	8	6	1	70	149	0	1	3	6	8
33471	609	9	6	3	70	170	0	1	3	6	8
34883	610	10	6	8	70	295	1	1	3	6	8
36315	611	11	6	8	70	190	0	1	3	6	8
39218	612	12	6	8	70	442	1	1	3	6	8
43397	613	13	6	8	70	304	0	1	3	6	8
46234	614	14	6	6	70	305	1	1	3	6	8
48093	615	15	6	6	70	214	1	1	3	6	8
49811	616	16	6	6	70	361	0	1	3	6	8
54455	617	17	6	6	70	156	1	1	3	6	8
58994	618	18	6	6	70	165	1	1	3	6	8
62388	619	19	6	6	70	162	1	1	3	6	8
64997	620	20	6	6	70	237	1	1	3	6	8
69234	621	21	6	6	70	181	1	1	3	6	8
71064	622	22	6	6	70	350	1	1	3	6	8
72718	623	23	6	6	70	454	0	1	3	6	8
74444	624	24	6	6	70	180	1	1	3	6	8
79172	625	25	6	6	70	191	1	1	3	6	8
83277	626	26	6	6	70	274	0	1	3	6	8
87504	627	27	6	8	70	263	1	1	3	6	8
92346	628	1	3	8	70	178	1	1	3	6	8
97249	629	2	3	8	70	452	0	1	3	6	8
101265	630	3	3	8	70	261	1	1	3	6	8
103603	631	4	3	8	70	339	0	1	3	6	8
108286	632	5	3	3	70	135	1	1	3	6	8
112017	633	6	3	3	70	167	1	1	3	6	8
117200	634	7	3	3	70	235	0	1	3	6	8
119677	635	8	3	3	70	237	1	1	3	6	8
122718	636	9	3	3	70	241	1	1	3	6	8
126381	637	10	3	3	70	212	0	1	3	6	8
131458	638	11	3	3	70	157	1	1	3	6	8
132974	639	12	3	3	70	279	1	1	3	6	8
137059	640	13	3	3	70	313	0	1	3	6	8
138745	641	1	6	3	90	468	0	1	3	6	8
142644	642	2	6	3	90	253	0	1	3	6	8
144886	643	3	6	6	90	164	1	1	3	6	8
147341	644	4	6	6	90	191	1	1	3	6	8
148867	645	5	6	6	90	310	1	1	3	6	8
152567	646	6	6	6	90	134	1	1	3	6	8
154732	647	7	6	6	90	208	1	1	3	6	8
156585	648	8	6	6	90	217	1	1	3	6	8
160136	649	9	6	6	90	116	1	1	3	6	8
163869	650	10	6	6	90	145	1	1	3	6	8
165199	651	11	6	6	90	191	1	1	3	6	8
167300	652	12	6	6	90	156	1	1	3	6	8
171556	653	1	3	6	70	372	0	1	3	6	8
173260	654	2	3	6	70	215	0	1	3	6	8
176069	655	3	3	8	70	388	0	1	3	6	8
178579	656	4	3	1	70	171	0	1	3	6	8
181273	657	5	3	3	70	149	1	1	3	6	8
183459	658	6	3	3	70	116	1	1	3	6	8
188086	659	7	3	3	70	167	0	1	3	6	8
191948	660	8	3	3	70	242	1	1	3	6	8
195733	661	9	3	3	70	160	0	1	3	6	8
199647	662	10	3	3	70	208	1	1	3	6	8
203428	663	11	3	3	70	134	1	1	3	6	8
207024	664	12	3	3	70	123	1	1	3	6	8
209255	665	13	3	3	70	320	0	1	3	6	8
212730	666	14	3	3	70	171	0	1	3	6	8
217498	667	15	3	3	70	343	1	1	3	6	8
222180	668	16	3	3	70	176	1	1	3	6	8
223813	669	17	3	3	70	398	1	1	3	6	8
225422	670	18	3	3	70	268	1	1	3	6	8
230076	671	19	3	3	70	183	0	1	3	6	8
232002	672	20	3	3	70	240	0	1	3	6	8
236547	673	1	6	6	90	74	0	1	3	6	8
241522	674	2	6	8	90	121	0	1	3	6	8
246204	675	3	6	1	90	181	0	1	3	6	8
249899	676	4	6	3	90	526	0	1	3	6	8
254350	677	5	6	6	90	127	1	1	3	6	8
258382	678	6	6	6	90	192	1	1	3	6	8
260406	679	7	6	6	90	249	1	1	3	6	8
264976	680	8	6	6	90	123	1	1	3	6	8
268438	681	9	6	6	90	290	0	1	3	6	8
271446	682	10	6	6	90	178	1	1	3	6	8
274412	683	11	6	6	90	200	1	1	3	6	8
278895	684	12	6	6	90	236	1	1	3	6	8
280660	685	13	6	6	90	332	1	1	3	6	8
285292	686	14	6	6	90	109	1	1	3	6	8
289694	687	15	6	6	90	152	1	1	3	6	8
291811	688	16	6	6	90	334	1	1	3	6	8
296609	689	17	6	6	90	232	1	1	3	6	8
298036	690	18	6	6	90	436	1	1	3	6	8
302021	691	19	6	6	90	128	1	1	3	6	8
307031	692	20	6	6	90	206	1	1	3	6	8
309699	693	21	6	6	90	330	1	1	3	6	8
312859	694	22	6	6	90	111	1	1	3	6	8
315419	695	23	6	6	90	335	1	1	3	6	8
318171	696	24	6	6	90	265	1	1	3	6	8
323143	697	25	6	6	90	196	1	1	3	6	8
327582	698	26	6	6	90	203	1	1	3	6	8
330597	699	27	6	6	90	304	1	1	3	6	8
332946	700	1	8	6	90	313	0	1	3	6	8
335313	701	2	8	6	90	304	0	1	3	6	8
337650	702	3	8	6	90	214	1	1	3	6	8
339018	703	4	8	6	90	239	0	1	3	6	8
340560	704	5	8	6	90	231	0	1	3	6	8
345754	705	6	8	3	90	192	0	1	3	6	8
349273	706	7	8	1	90	177	0	1	3	6	8
351878	707	8	8	8	90	128	1	1	3	6	8
356896	708	9	8	8	90	101	1	1	3	6	8
358474	709	10	8	8	90	201	1	1	3	6	8
360945	710	11	8	8	90	152	1	1	3	6	8
364934	711	12	8	8	90	172	1	1	3	6	8
367090	712	13	8	6	90	361	0	1	3	6	8
369819	713	14	8	8	90	119	1	1	3	6	8
373720	714	15	8	8	90	143	1	1	3	6	8
375827	715	16	8	8	90	274	1	1	3	6	8
380294	716	17	8	8	90	182	1	1	3	6	8
384182	717	18	8	8	90	232	1	1	3	6	8
386990	718	19	8	8	90	193	1	1	3	6	8
390273	719	20	8	8	90	222	1	1	3	6	8
394025	720	21	8	8	90	274	1	1	3	6	8
398010	721	22	8	8	90	300	0	1	3	6	8
401836	722	23	8	8	90	204	1	1	3	6	8
404533	723	24	8	8	90	353	1	1	3	6	8
406639	724	25	8	8	90	269	1	1	3	6	8
408382	725	26	8	8	90	306	1	1	3	6	8
412021	726	1	3	8	90	371	0	1	3	6	8
414733	727	2	3	8	90	337	0	1	3	6	8
419191	728	3	3	3	90	204	1	1	3	6	8
423406	729	4	3	3	90	336	0	1	3	6	8
428775	730	5	3	3	90	157	1	1	3	6	8
431450	731	6	3	3	90	320	1	1	3	6	8
433736	732	7	3	3	90	203	0	1	3	6	8
438022	733	8	3	3	90	260	1	1	3	6	8
440605	734	9	3	3	90	283	0	1	3	6	8
444605	735	10	3	3	90	160	1	1	3	6	8
446043	736	11	3	3	90	317	1	1	3	6	8
448752	737	12	3	3	90	335	1	1	3	6	8
453234	738	13	3	3	90	424	1	1	3	6	8
458657	739	14	3	3	90	250	0	1	3	6	8
463344	740	15	3	3	90	307	1	1	3	6	8
465455	741	16	3	3	90	317	1	1	3	6	8
467104	742	17	3	3	90	274	1	1	3	6	8
471517	743	18	3	3	90	222	1	1	3	6	8
473521	744	19	3	3	90	316	1	1	3	6	8
477035	745	20	3	3	90	477	1	1	3	6	8
482405	746	21	3	3	90	506	0	1	3	6	8
484733	747	22	3	3	90	163	1	1	3	6	8
486504	748	23	3	3	90	267	1	1	3	6	8
489613	749	24	3	3	90	236	1	1	3	6	8
494047	750	1	8	3	90	143	0	1	3	6	8
496327	751	2	8	3	90	203	0	1	3	6	8
498068	752	3	8	3	90	763	0	1	3	6	8
501309	753	4	8	6	90	215	0	1	3	6	8
506302	754	5	8	8	90	267	1	1	3	6	8
508181	755	6	8	8	90	235	1	1	3	6	8
511603	756	7	8	8	90	185	1	1	3	6	8
513389	757	8	8	8	90	191	1	1	3	6	8
518146	758	9	8	8	90	264	1	1	3	6	8
522274	759	10	8	8	90	408	0	1	3	6	8
527611	760	11	8	8	90	244	1	1	3	6	8
530224	761	12	8	8	90	237	1	1	3	6	8
534230	762	13	8	8	90	248	0	1	3	6	8
538961	763	1	1	8	70	120	0	1	3	6	8
542472	764	2	1	1	70	208	1	1	3	6	8
544552	765	3	1	1	70	331	1	1	3	6	8
546510	766	4	1	1	70	323	0	1	3	6	8
547974	767	5	1	1	70	207	1	1	3	6	8
550979	768	6	1	1	70	373	1	1	3	6	8
554119	769	7	1	1	70	157	1	1	3	6	8
557820	770	8	1	1	70	181	0	1	3	6	8
561087	771	9	1	1	70	208	1	1	3	6	8
562569	772	10	1	1	70	619	0	1	3	6	8
566496	773	11	1	1	70	252	1	1	3	6	8
571736	774	12	1	1	70	262	1	1	3	6	8
576170	775	13	1	1	70	209	1	1	3	6	8
581341	776	14	1	1	70	230	1	1	3	6	8
583804	777	15	1	1	70	306	1	1	3	6	8
586862	778	16	1	1	70	165	0	1	3	6	8
591319	779	17	1	1	70	632	1	1	3	6	8
596791	780	18	1	1	70	257	1	1	3	6	8
602120	781	19	1	1	70	191	1	1	3	6	8
604242	782	20	1	1	70	328	1	1	3	6	8
608798	783	21	1	1	70	494	1	1	3	6	8
613839	784	22	1	1	70	184	1	1	3	6	8
616732	785	23	1	1	70	418	1	1	3	6	8
620262	786	24	1	1	70	403	1	1	3	6	8
622416	787	1	8	1	70	586	0	1	3	6	8
626869	788	2	8	1	70	349	1	1	3	6	8
628960	789	3	8	1	70	328	1	1	3	6	8
633018	790	4	8	1	70	250	1	1	3	6	8
638117	791	5	8	1	70	218	0	1	3	6	8
642343	792	6	8	1	70	150	0	1	3	6	8
643691	793	7	8	1	70	343	0	1	3	6	8
648334	794	8	8	3	70	170	1	1	3	6	8
649849	795	9	8	3	70	308	0	1	3	6	8
653783	796	10	8	3	70	371	0	1	3	6	8
657215	797	11	8	6	70	116	0	1	3	6	8
661730	798	12	8	8	70	158	1	1	3	6	8
665877	799	13	8	8	70	152	1	1	3	6	8
669753	800	14	8	8	70	299	0	1	3	6	8
