# Supplementary material for: Control of entropy in neural models of environmental state
Source: eLife. 2019 Feb 28;8:e39404. doi: 10.7554/eLife.39404 (PMC6395063; doi:10.7554/eLife.39404)
Supplement: Source code 1. [file elife-39404-code1.zip › model_for_eLife/data/fMRI/behavioural_data_s32_run1]

5020	1	0	6	2	90	2410	0	2	3	6	7
10783	2	1	6	2	90	320	0	2	3	6	7
14095	3	2	6	3	90	408	0	2	3	6	7
18210	4	3	6	3	90	161	0	2	3	6	7
20805	5	4	6	6	90	339	1	2	3	6	7
23479	6	5	6	6	90	341	1	2	3	6	7
27816	7	6	6	6	90	225	1	2	3	6	7
30688	8	7	6	6	90	1290	1	2	3	6	7
34423	9	8	6	6	90	529	1	2	3	6	7
37297	10	9	6	6	90	929	0	2	3	6	7
42755	11	10	6	6	90	299	1	2	3	6	7
48122	12	11	6	6	90	235	1	2	3	6	7
52375	13	12	6	6	90	302	1	2	3	6	7
54233	14	13	6	6	90	720	1	2	3	6	7
58994	15	14	6	6	90	480	1	2	3	6	7
60687	16	15	6	6	90	662	1	2	3	6	7
64957	17	16	6	6	90	324	1	2	3	6	7
69197	18	17	6	6	90	448	1	2	3	6	7
72930	19	1	7	6	70	271	0	2	3	6	7
75557	20	2	7	6	70	252	0	2	3	6	7
80412	21	3	7	6	70	236	0	2	3	6	7
84355	22	4	7	7	70	242	1	2	3	6	7
87741	23	5	7	7	70	217	1	2	3	6	7
90229	24	6	7	7	70	431	1	2	3	6	7
92117	25	7	7	7	70	2125	1	2	3	6	7
99174	26	8	7	7	70	424	0	2	3	6	7
104416	27	9	7	7	70	296	1	2	3	6	7
108457	28	10	7	7	70	348	1	2	3	6	7
112437	29	11	7	7	70	219	0	2	3	6	7
116387	30	12	7	7	70	221	0	2	3	6	7
120103	31	13	7	7	70	143	1	2	3	6	7
121391	32	14	7	7	70	1520	0	2	3	6	7
128013	33	15	7	7	70	185	0	2	3	6	7
132435	34	1	2	3	90	205	0	2	3	6	7
135625	35	2	2	3	90	194	0	2	3	6	7
139779	36	3	2	2	90	105	1	2	3	6	7
144556	37	4	2	2	90	231	1	2	3	6	7
147081	38	5	2	2	90	280	1	2	3	6	7
149781	39	6	2	2	90	466	1	2	3	6	7
154523	40	7	2	2	90	305	1	2	3	6	7
158082	41	8	2	2	90	391	1	2	3	6	7
159957	42	9	2	2	90	1155	1	2	3	6	7
164726	43	10	2	2	90	304	1	2	3	6	7
166520	44	11	2	2	90	375	1	2	3	6	7
168759	45	12	2	2	90	356	1	2	3	6	7
172549	46	13	2	2	90	425	1	2	3	6	7
177036	47	14	2	2	90	217	1	2	3	6	7
181477	48	15	2	2	90	260	1	2	3	6	7
184183	49	16	2	2	90	758	1	2	3	6	7
188184	50	17	2	2	90	394	1	2	3	6	7
191580	51	18	2	2	90	320	1	2	3	6	7
195637	52	19	2	2	90	379	1	2	3	6	7
198570	53	20	2	2	90	403	0	2	3	6	7
203916	54	1	7	2	70	177	1	2	3	6	7
207108	55	2	7	2	70	207	0	2	3	6	7
209190	56	3	7	2	70	298	1	2	3	6	7
212744	57	4	7	2	70	185	0	2	3	6	7
215364	58	5	7	2	70	199	0	2	3	6	7
218657	59	6	7	2	70	152	1	2	3	6	7
221077	60	7	7	2	70	253	0	2	3	6	7
223578	61	8	7	2	70	695	0	2	3	6	7
228694	62	9	7	2	70	246	0	2	3	6	7
232582	63	10	7	6	70	232	0	2	3	6	7
234375	64	11	7	6	70	301	0	2	3	6	7
237341	65	12	7	3	70	229	0	2	3	6	7
241669	66	13	7	3	70	141	1	2	3	6	7
243604	67	14	7	3	70	598	1	2	3	6	7
246652	68	15	7	3	70	178	0	2	3	6	7
251537	69	16	7	3	70	235	0	2	3	6	7
256799	70	17	7	7	70	194	0	2	3	6	7
260242	71	18	7	7	70	213	1	2	3	6	7
265487	72	19	7	7	70	213	1	2	3	6	7
269282	73	20	7	7	70	245	1	2	3	6	7
272902	74	21	7	7	70	344	1	2	3	6	7
275725	75	1	6	7	70	325	0	2	3	6	7
280809	76	2	6	7	70	284	0	2	3	6	7
284478	77	3	6	7	70	263	0	2	3	6	7
289089	78	4	6	2	70	151	0	2	3	6	7
294309	79	5	6	2	70	114	0	2	3	6	7
298225	80	6	6	7	70	219	1	2	3	6	7
300360	81	7	6	7	70	600	0	2	3	6	7
304028	82	8	6	6	70	210	1	2	3	6	7
307574	83	9	6	6	70	287	1	2	3	6	7
309837	84	10	6	6	70	1007	0	2	3	6	7
312289	85	11	6	6	70	526	1	2	3	6	7
314047	86	12	6	6	70	693	1	2	3	6	7
316752	87	13	6	6	70	231	1	2	3	6	7
319299	88	14	6	6	70	288	0	2	3	6	7
323140	89	15	6	6	70	179	0	2	3	6	7
325571	90	16	6	6	70	365	1	2	3	6	7
330855	91	17	6	6	70	205	1	2	3	6	7
335944	92	18	6	6	70	169	0	2	3	6	7
337889	93	19	6	6	70	327	1	2	3	6	7
342135	94	1	7	6	90	125	0	2	3	6	7
343425	95	2	7	6	90	328	0	2	3	6	7
347363	96	3	7	6	90	192	1	2	3	6	7
349856	97	4	7	6	90	302	0	2	3	6	7
353308	98	5	7	3	90	228	0	2	3	6	7
356950	99	6	7	3	90	111	0	2	3	6	7
359679	100	7	7	2	90	480	0	2	3	6	7
362534	101	8	7	2	90	131	0	2	3	6	7
364888	102	9	7	7	90	257	1	2	3	6	7
366351	103	10	7	7	90	960	1	2	3	6	7
371602	104	11	7	7	90	227	1	2	3	6	7
376297	105	12	7	7	90	422	1	2	3	6	7
378370	106	13	7	7	90	758	1	2	3	6	7
380352	107	14	7	7	90	569	1	2	3	6	7
382271	108	15	7	7	90	668	1	2	3	6	7
385883	109	16	7	7	90	250	1	2	3	6	7
390627	110	17	7	7	90	253	1	2	3	6	7
393410	111	18	7	7	90	397	1	2	3	6	7
396335	112	19	7	7	90	374	1	2	3	6	7
401258	113	20	7	7	90	194	1	2	3	6	7
406484	114	21	7	7	90	271	0	2	3	6	7
410827	115	22	7	7	90	340	1	2	3	6	7
415806	116	23	7	7	90	333	1	2	3	6	7
421222	117	1	3	7	90	330	0	2	3	6	7
426160	118	2	3	7	90	241	0	2	3	6	7
430142	119	3	3	7	90	312	0	2	3	6	7
433895	120	4	3	3	90	620	1	2	3	6	7
436214	121	5	3	3	90	550	1	2	3	6	7
439378	122	6	3	3	90	228	1	2	3	6	7
443660	123	7	3	3	90	430	1	2	3	6	7
447950	124	8	3	3	90	335	1	2	3	6	7
450414	125	9	3	3	90	306	1	2	3	6	7
453664	126	10	3	3	90	358	1	2	3	6	7
458807	127	11	3	3	90	172	1	2	3	6	7
461047	128	12	3	3	90	433	0	2	3	6	7
466168	129	13	3	3	90	239	0	2	3	6	7
468334	130	14	3	3	90	559	1	2	3	6	7
470827	131	15	3	3	90	321	1	2	3	6	7
473064	132	16	3	3	90	294	1	2	3	6	7
477847	133	17	3	3	90	419	0	2	3	6	7
481963	134	18	3	3	90	243	1	2	3	6	7
487281	135	1	7	3	90	330	1	2	3	6	7
489144	136	2	7	3	90	926	0	2	3	6	7
491809	137	3	7	3	90	362	0	2	3	6	7
493496	138	4	7	3	90	341	0	2	3	6	7
496447	139	5	7	3	90	972	0	2	3	6	7
500622	140	6	7	2	90	266	0	2	3	6	7
504248	141	7	7	2	90	119	1	2	3	6	7
508819	142	8	7	2	90	172	0	2	3	6	7
510893	143	9	7	2	90	400	0	2	3	6	7
515777	144	10	7	7	90	288	1	2	3	6	7
519742	145	11	7	7	90	159	0	2	3	6	7
523558	146	12	7	7	90	186	1	2	3	6	7
527914	147	13	7	7	90	339	1	2	3	6	7
532351	148	14	7	7	90	370	0	2	3	6	7
537189	149	15	7	7	90	164	1	2	3	6	7
540915	150	16	7	7	90	215	1	2	3	6	7
543280	151	17	7	7	90	1156	1	2	3	6	7
546290	152	18	7	7	90	579	1	2	3	6	7
551336	153	1	2	7	90	238	0	2	3	6	7
553756	154	2	2	7	90	274	0	2	3	6	7
557386	155	3	2	7	90	85	0	2	3	6	7
562469	156	4	2	6	90	431	0	2	3	6	7
566499	157	5	2	3	90	171	1	2	3	6	7
568653	158	6	2	3	90	443	0	2	3	6	7
573986	159	7	2	3	90	169	0	2	3	6	7
578623	160	8	2	2	90	196	1	2	3	6	7
580891	161	9	2	2	90	304	0	2	3	6	7
584802	162	10	2	2	90	160	1	2	3	6	7
589410	163	11	2	2	90	300	1	2	3	6	7
592201	164	12	2	2	90	283	1	2	3	6	7
595568	165	13	2	2	90	361	1	2	3	6	7
599615	166	14	2	2	90	204	1	2	3	6	7
601085	167	15	2	2	90	832	1	2	3	6	7
606769	168	16	2	2	90	272	1	2	3	6	7
610713	169	17	2	2	90	303	1	2	3	6	7
614519	170	18	2	2	90	532	1	2	3	6	7
617358	171	19	2	2	90	784	0	2	3	6	7
623157	172	20	2	2	90	139	1	2	3	6	7
625655	173	21	2	2	90	485	1	2	3	6	7
628537	174	1	7	2	70	240	0	2	3	6	7
632943	175	2	7	2	70	132	0	2	3	6	7
634568	176	3	7	2	70	634	0	2	3	6	7
636513	177	4	7	2	70	1763	0	2	3	6	7
641263	178	5	7	6	70	313	1	2	3	6	7
646543	179	6	7	6	70	470	0	2	3	6	7
648655	180	7	7	6	70	308	0	2	3	6	7
653039	181	8	7	7	70	208	1	2	3	6	7
655447	182	9	7	7	70	260	1	2	3	6	7
659545	183	10	7	7	70	279	0	2	3	6	7
661096	184	11	7	7	70	493	0	2	3	6	7
664595	185	12	7	7	70	181	0	2	3	6	7
668466	186	13	7	2	70	243	0	2	3	6	7
669925	187	14	7	3	70	656	0	2	3	6	7
671946	188	15	7	2	70	381	0	2	3	6	7
676719	189	16	7	3	70	195	0	2	3	6	7
680405	190	17	7	6	70	158	0	2	3	6	7
682375	191	18	7	6	70	278	0	2	3	6	7
684806	192	19	7	7	70	155	0	2	3	6	7
688151	193	20	7	7	70	176	0	2	3	6	7
691390	194	21	7	2	70	220	0	2	3	6	7
692871	195	1	3	2	70	272	0	2	3	6	7
697023	196	2	3	3	70	207	1	2	3	6	7
699066	197	3	3	3	70	243	1	2	3	6	7
704108	198	4	3	3	70	190	1	2	3	6	7
708853	199	5	3	3	70	484	1	2	3	6	7
713810	200	6	3	3	70	257	0	2	3	6	7
