# Supplementary material for: Control of entropy in neural models of environmental state
Source: eLife. 2019 Feb 28;8:e39404. doi: 10.7554/eLife.39404 (PMC6395063; doi:10.7554/eLife.39404)
Supplement: Source code 1. [file elife-39404-code1.zip › model_for_eLife/data/fMRI/behavioural_data_s32_run2]

5012	201	1	7	4	90	2390	1	2	4	5	7
11859	202	2	7	4	90	1375	0	2	4	5	7
17288	203	3	7	4	90	297	0	2	4	5	7
22424	204	4	7	5	90	169	0	2	4	5	7
26194	205	5	7	5	90	277	0	2	4	5	7
29101	206	6	7	5	90	2053	0	2	4	5	7
36151	207	7	7	2	90	736	0	2	4	5	7
40644	208	8	7	2	90	224	1	2	4	5	7
44446	209	9	7	2	90	213	0	2	4	5	7
47432	210	10	7	7	90	318	1	2	4	5	7
49438	211	11	7	7	90	338	1	2	4	5	7
54759	212	12	7	7	90	192	1	2	4	5	7
56225	213	13	7	7	90	419	1	2	4	5	7
58018	214	14	7	7	90	317	1	2	4	5	7
61969	215	15	7	7	90	231	1	2	4	5	7
64534	216	16	7	7	90	213	1	2	4	5	7
67155	217	17	7	7	90	1251	1	2	4	5	7
70193	218	18	7	7	90	365	1	2	4	5	7
74940	219	19	7	7	90	195	0	2	4	5	7
77928	220	1	2	7	90	371	1	2	4	5	7
81384	221	2	2	7	90	281	0	2	4	5	7
84361	222	3	2	7	90	277	0	2	4	5	7
86375	223	4	2	5	90	2233	0	2	4	5	7
93231	224	5	2	4	90	144	0	2	4	5	7
96729	225	6	2	2	90	265	1	2	4	5	7
100949	226	7	2	2	90	197	1	2	4	5	7
105703	227	8	2	2	90	139	1	2	4	5	7
107322	228	9	2	2	90	361	1	2	4	5	7
110581	229	10	2	2	90	228	1	2	4	5	7
114963	230	11	2	2	90	362	1	2	4	5	7
118272	231	12	2	2	90	498	1	2	4	5	7
119905	232	13	2	2	90	879	1	2	4	5	7
121972	233	14	2	2	90	795	1	2	4	5	7
125594	234	1	7	2	90	583	0	2	4	5	7
127496	235	2	7	2	90	569	0	2	4	5	7
132726	236	3	7	2	90	124	0	2	4	5	7
135661	237	4	7	7	90	388	1	2	4	5	7
140365	238	5	7	7	90	155	1	2	4	5	7
142289	239	6	7	7	90	346	1	2	4	5	7
146661	240	7	7	7	90	231	1	2	4	5	7
150369	241	8	7	7	90	326	1	2	4	5	7
155002	242	9	7	7	90	270	1	2	4	5	7
158092	243	10	7	7	90	234	1	2	4	5	7
162782	244	11	7	7	90	276	1	2	4	5	7
166935	245	12	7	7	90	216	1	2	4	5	7
170767	246	13	7	7	90	217	1	2	4	5	7
172592	247	14	7	7	90	425	1	2	4	5	7
177579	248	15	7	7	90	290	1	2	4	5	7
181358	249	16	7	7	90	268	1	2	4	5	7
185400	250	17	7	7	90	316	1	2	4	5	7
190790	251	18	7	7	90	490	1	2	4	5	7
196359	252	19	7	7	90	308	0	2	4	5	7
199552	253	20	7	7	90	402	0	2	4	5	7
202991	254	21	7	7	90	348	1	2	4	5	7
205226	255	1	2	7	70	2340	1	2	4	5	7
209097	256	2	2	7	70	595	1	2	4	5	7
214129	257	3	2	7	70	229	0	2	4	5	7
216358	258	4	2	7	70	255	0	2	4	5	7
218001	259	5	2	7	70	259	0	2	4	5	7
221882	260	6	2	5	70	244	0	2	4	5	7
223727	261	7	2	4	70	348	1	2	4	5	7
226178	262	8	2	4	70	248	0	2	4	5	7
228724	263	9	2	4	70	232	0	2	4	5	7
230515	264	10	2	2	70	279	1	2	4	5	7
232944	265	11	2	2	70	276	0	2	4	5	7
237091	266	12	2	2	70	171	1	2	4	5	7
239499	267	13	2	2	70	313	0	2	4	5	7
241141	268	14	2	2	70	462	0	2	4	5	7
245542	269	15	2	2	70	226	1	2	4	5	7
250208	270	16	2	2	70	244	1	2	4	5	7
252193	271	17	2	2	70	507	1	2	4	5	7
254426	272	18	2	2	70	825	1	2	4	5	7
258010	273	19	2	2	70	438	1	2	4	5	7
260700	274	20	2	2	70	473	1	2	4	5	7
264096	275	21	2	2	70	150	1	2	4	5	7
265562	276	22	2	2	70	1017	1	2	4	5	7
268445	277	1	5	2	90	652	0	2	4	5	7
271259	278	2	5	2	90	353	0	2	4	5	7
275322	279	3	5	2	90	139	0	2	4	5	7
279021	280	4	5	7	90	213	0	2	4	5	7
284001	281	5	5	5	90	182	1	2	4	5	7
285340	282	6	5	5	90	435	1	2	4	5	7
286993	283	7	5	5	90	397	1	2	4	5	7
288570	284	8	5	5	90	432	1	2	4	5	7
290180	285	9	5	5	90	419	1	2	4	5	7
293754	286	10	5	5	90	238	1	2	4	5	7
298550	287	11	5	5	90	203	1	2	4	5	7
303239	288	12	5	5	90	329	1	2	4	5	7
305980	289	13	5	5	90	918	0	2	4	5	7
311144	290	14	5	5	90	314	1	2	4	5	7
314436	291	15	5	5	90	328	1	2	4	5	7
316963	292	16	5	5	90	549	0	2	4	5	7
322345	293	17	5	5	90	427	1	2	4	5	7
326430	294	18	5	5	90	301	1	2	4	5	7
328487	295	1	4	5	70	374	1	2	4	5	7
333216	296	2	4	5	70	366	0	2	4	5	7
335588	297	3	4	5	70	2103	0	2	4	5	7
339360	298	4	4	5	70	2290	0	2	4	5	7
344451	299	5	4	5	70	101	0	2	4	5	7
347024	300	6	4	4	70	559	1	2	4	5	7
352418	301	7	4	4	70	435	1	2	4	5	7
357732	302	8	4	4	70	674	1	2	4	5	7
361094	303	9	4	4	70	458	1	2	4	5	7
363087	304	10	4	4	70	415	1	2	4	5	7
366039	305	11	4	4	70	279	1	2	4	5	7
370973	306	12	4	4	70	293	1	2	4	5	7
376285	307	13	4	4	70	277	1	2	4	5	7
378945	308	14	4	4	70	464	1	2	4	5	7
383412	309	15	4	4	70	691	0	2	4	5	7
386071	310	1	7	4	90	366	0	2	4	5	7
390460	311	2	7	4	90	203	0	2	4	5	7
394519	312	3	7	2	90	158	0	2	4	5	7
398701	313	4	7	7	90	148	1	2	4	5	7
401827	314	5	7	7	90	325	1	2	4	5	7
404939	315	6	7	7	90	258	1	2	4	5	7
407805	316	7	7	7	90	187	1	2	4	5	7
411177	317	8	7	7	90	171	1	2	4	5	7
413081	318	9	7	7	90	377	1	2	4	5	7
416382	319	10	7	7	90	322	0	2	4	5	7
418714	320	11	7	7	90	359	1	2	4	5	7
423139	321	12	7	7	90	204	1	2	4	5	7
424739	322	13	7	7	90	1869	1	2	4	5	7
427761	323	14	7	7	90	1842	1	2	4	5	7
430732	324	15	7	7	90	745	1	2	4	5	7
435655	325	16	7	7	90	382	1	2	4	5	7
438945	326	1	5	7	70	185	1	2	4	5	7
442919	327	2	5	7	70	236	0	2	4	5	7
446365	328	3	5	7	70	222	0	2	4	5	7
449616	329	4	5	7	70	225	0	2	4	5	7
454157	330	5	5	2	70	293	0	2	4	5	7
455852	331	6	5	4	70	992	1	2	4	5	7
459070	332	7	5	4	70	349	0	2	4	5	7
463073	333	8	5	4	70	169	0	2	4	5	7
465971	334	9	5	5	70	220	1	2	4	5	7
470955	335	10	5	5	70	143	1	2	4	5	7
474894	336	11	5	5	70	152	0	2	4	5	7
479033	337	12	5	5	70	116	1	2	4	5	7
482264	338	13	5	5	70	420	0	2	4	5	7
486566	339	14	5	5	70	1408	0	2	4	5	7
491538	340	15	5	5	70	808	1	2	4	5	7
496669	341	1	4	5	70	118	0	2	4	5	7
499250	342	2	4	5	70	201	0	2	4	5	7
502337	343	3	4	7	70	166	0	2	4	5	7
504297	344	4	4	2	70	335	0	2	4	5	7
506867	345	5	4	4	70	359	0	2	4	5	7
508568	346	6	4	7	70	398	0	2	4	5	7
513640	347	7	4	2	70	202	1	2	4	5	7
517897	348	8	4	2	70	148	0	2	4	5	7
522662	349	9	4	2	70	114	1	2	4	5	7
525757	350	10	4	2	70	292	0	2	4	5	7
528873	351	11	4	2	70	517	0	2	4	5	7
532425	352	12	4	4	70	164	1	2	4	5	7
534775	353	13	4	4	70	188	1	2	4	5	7
537675	354	14	4	4	70	110	1	2	4	5	7
539402	355	15	4	4	70	320	1	2	4	5	7
541008	356	16	4	4	70	422	0	2	4	5	7
542873	357	17	4	4	70	890	0	2	4	5	7
547958	358	18	4	5	70	296	0	2	4	5	7
550441	359	19	4	7	70	290	0	2	4	5	7
553099	360	1	5	2	70	185	0	2	4	5	7
554933	361	2	5	4	70	342	1	2	4	5	7
558145	362	3	5	4	70	434	0	2	4	5	7
560309	363	4	5	4	70	290	0	2	4	5	7
563761	364	5	5	5	70	93	0	2	4	5	7
568769	365	6	5	7	70	156	0	2	4	5	7
573339	366	7	5	2	70	119	0	2	4	5	7
575989	367	8	5	5	70	202	1	2	4	5	7
580263	368	9	5	5	70	149	1	2	4	5	7
581681	369	10	5	5	70	464	0	2	4	5	7
585485	370	11	5	5	70	145	1	2	4	5	7
589658	371	12	5	5	70	254	1	2	4	5	7
592725	372	13	5	5	70	318	1	2	4	5	7
595623	373	14	5	5	70	3755	1	2	4	5	7
600533	374	15	5	5	70	407	0	2	4	5	7
605497	375	16	5	5	70	145	1	2	4	5	7
608284	376	17	5	5	70	368	1	2	4	5	7
612796	377	18	5	5	70	450	1	2	4	5	7
616239	378	19	5	5	70	340	1	2	4	5	7
621690	379	1	7	5	90	333	1	2	4	5	7
626175	380	2	7	5	90	305	0	2	4	5	7
631144	381	3	7	5	90	235	0	2	4	5	7
635441	382	4	7	5	90	160	0	2	4	5	7
637248	383	5	7	4	90	368	0	2	4	5	7
639800	384	6	7	2	90	272	1	2	4	5	7
643089	385	7	7	2	90	154	0	2	4	5	7
648331	386	8	7	2	90	164	0	2	4	5	7
650736	387	9	7	7	90	287	1	2	4	5	7
653195	388	10	7	7	90	393	1	2	4	5	7
657329	389	11	7	7	90	280	1	2	4	5	7
662649	390	12	7	7	90	202	1	2	4	5	7
665591	391	13	7	7	90	379	1	2	4	5	7
669084	392	14	7	7	90	252	1	2	4	5	7
671811	393	15	7	7	90	587	1	2	4	5	7
675521	394	16	7	7	90	816	1	2	4	5	7
677834	395	17	7	7	90	725	0	2	4	5	7
683612	396	18	7	7	90	253	1	2	4	5	7
688679	397	19	7	7	90	329	0	2	4	5	7
691900	398	20	7	7	90	510	0	2	4	5	7
694665	399	21	7	7	90	233	1	2	4	5	7
699969	400	22	7	7	90	153	1	2	4	5	7
