# Supplementary material for: Control of entropy in neural models of environmental state
Source: eLife. 2019 Feb 28;8:e39404. doi: 10.7554/eLife.39404 (PMC6395063; doi:10.7554/eLife.39404)
Supplement: Source code 1. [file elife-39404-code1.zip › model_for_eLife/data/fMRI/behavioural_data_s32_run3]

5021	401	1	8	7	70	2858	9	1	3	6	8
11916	402	2	8	6	70	291	0	1	3	6	8
15573	403	3	8	8	70	574	1	1	3	6	8
19864	404	4	8	8	70	729	1	1	3	6	8
23740	405	5	8	8	70	605	1	1	3	6	8
26820	406	6	8	8	70	832	1	1	3	6	8
29060	407	7	8	8	70	954	1	1	3	6	8
31856	408	8	8	8	70	714	0	1	3	6	8
36679	409	9	8	8	70	303	1	1	3	6	8
40690	410	10	8	8	70	737	0	1	3	6	8
42876	411	11	8	8	70	1624	1	1	3	6	8
49399	412	12	8	8	70	940	1	1	3	6	8
52287	413	13	8	8	70	413	1	1	3	6	8
54719	414	14	8	8	70	782	0	1	3	6	8
58633	415	15	8	8	70	287	0	1	3	6	8
60215	416	16	8	8	70	500	1	1	3	6	8
64553	417	17	8	8	70	396	0	1	3	6	8
69067	418	18	8	8	70	211	1	1	3	6	8
70814	419	19	8	8	70	756	1	1	3	6	8
73933	420	20	8	8	70	175	0	1	3	6	8
77364	421	21	8	8	70	300	1	1	3	6	8
82576	422	22	8	8	70	207	1	1	3	6	8
86482	423	23	8	8	70	383	1	1	3	6	8
88643	424	24	8	8	70	378	1	1	3	6	8
90974	425	25	8	8	70	340	1	1	3	6	8
95818	426	1	1	8	90	211	0	1	3	6	8
100893	427	2	1	8	90	163	1	1	3	6	8
102592	428	3	1	8	90	474	0	1	3	6	8
105879	429	4	1	8	90	249	0	1	3	6	8
108995	430	5	1	8	90	389	1	1	3	6	8
112210	431	6	1	8	90	653	0	1	3	6	8
117437	432	7	1	8	90	419	0	1	3	6	8
121028	433	8	1	1	90	200	1	1	3	6	8
123296	434	9	1	1	90	387	1	1	3	6	8
128801	435	10	1	1	90	347	1	1	3	6	8
134186	436	11	1	1	90	567	1	1	3	6	8
136714	437	12	1	1	90	408	1	1	3	6	8
141983	438	13	1	1	90	289	1	1	3	6	8
143590	439	14	1	1	90	1296	1	1	3	6	8
146479	440	15	1	1	90	609	1	1	3	6	8
150883	441	16	1	1	90	470	1	1	3	6	8
154720	442	17	1	1	90	441	1	1	3	6	8
160187	443	18	1	1	90	218	1	1	3	6	8
164376	444	19	1	1	90	359	1	1	3	6	8
167673	445	1	3	1	70	881	1	1	3	6	8
172314	446	2	3	1	70	404	0	1	3	6	8
177557	447	3	3	1	70	238	0	1	3	6	8
181769	448	4	3	3	70	1642	1	1	3	6	8
186016	449	5	3	3	70	309	1	1	3	6	8
190430	450	6	3	3	70	353	1	1	3	6	8
193306	451	7	3	3	70	836	0	1	3	6	8
196399	452	8	3	3	70	773	0	1	3	6	8
199213	453	9	3	3	70	890	1	1	3	6	8
203583	454	10	3	3	70	280	0	1	3	6	8
205949	455	11	3	6	70	791	0	1	3	6	8
210642	456	12	3	6	70	170	0	1	3	6	8
215338	457	13	3	8	70	128	0	1	3	6	8
217085	458	14	3	1	70	745	0	1	3	6	8
220810	459	15	3	8	70	173	0	1	3	6	8
222548	460	16	3	1	70	202	0	1	3	6	8
223890	461	17	3	3	70	244	1	1	3	6	8
228460	462	18	3	3	70	194	1	1	3	6	8
232181	463	19	3	3	70	218	0	1	3	6	8
236352	464	20	3	3	70	352	1	1	3	6	8
239620	465	21	3	3	70	227	1	1	3	6	8
242620	466	22	3	3	70	176	1	1	3	6	8
246068	467	23	3	3	70	202	0	1	3	6	8
251101	468	24	3	3	70	397	0	1	3	6	8
255577	469	25	3	3	70	215	0	1	3	6	8
258401	470	26	3	6	70	821	0	1	3	6	8
262881	471	27	3	8	70	251	0	1	3	6	8
267886	472	28	3	1	70	105	0	1	3	6	8
272952	473	1	6	6	90	328	1	1	3	6	8
276694	474	2	6	6	90	207	1	1	3	6	8
279384	475	3	6	6	90	646	1	1	3	6	8
281550	476	4	6	6	90	457	1	1	3	6	8
284950	477	5	6	6	90	380	1	1	3	6	8
288909	478	6	6	6	90	245	1	1	3	6	8
293887	479	7	6	6	90	460	1	1	3	6	8
297417	480	8	6	6	90	371	1	1	3	6	8
302256	481	9	6	6	90	613	1	1	3	6	8
307614	482	10	6	6	90	218	0	1	3	6	8
310229	483	11	6	6	90	491	0	1	3	6	8
312541	484	12	6	6	90	272	1	1	3	6	8
315867	485	13	6	6	90	190	1	1	3	6	8
317692	486	14	6	6	90	295	1	1	3	6	8
321239	487	15	6	6	90	166	1	1	3	6	8
323541	488	16	6	6	90	351	1	1	3	6	8
325490	489	17	6	6	90	1358	1	1	3	6	8
328075	490	18	6	6	90	643	1	1	3	6	8
332298	491	19	6	6	90	287	1	1	3	6	8
334051	492	20	6	6	90	365	1	1	3	6	8
338940	493	1	3	6	90	286	1	1	3	6	8
343668	494	2	3	6	90	317	0	1	3	6	8
349017	495	3	3	6	90	206	0	1	3	6	8
350373	496	4	3	6	90	445	0	1	3	6	8
355587	497	5	3	7	90	166	9	1	3	6	8
358478	498	6	3	8	90	286	1	1	3	6	8
362455	499	7	3	8	90	335	0	1	3	6	8
364412	500	8	3	8	90	448	1	1	3	6	8
369564	501	9	3	8	90	190	0	1	3	6	8
370996	502	10	3	8	90	436	0	1	3	6	8
373947	503	11	3	1	90	187	0	1	3	6	8
375551	504	12	3	1	90	362	0	1	3	6	8
378515	505	13	3	3	90	193	1	1	3	6	8
380769	506	14	3	3	90	341	1	1	3	6	8
384901	507	15	3	3	90	260	1	1	3	6	8
387141	508	16	3	3	90	193	1	1	3	6	8
390536	509	17	3	3	90	141	1	1	3	6	8
392035	510	18	3	3	90	376	1	1	3	6	8
395471	511	19	3	3	90	156	1	1	3	6	8
398310	512	20	3	3	90	873	1	1	3	6	8
403536	513	21	3	3	90	500	1	1	3	6	8
407084	514	22	3	3	90	387	1	1	3	6	8
408974	515	23	3	3	90	406	1	1	3	6	8
410855	516	24	3	3	90	505	1	1	3	6	8
414317	517	25	3	3	90	372	1	1	3	6	8
416615	518	26	3	3	90	239	1	1	3	6	8
419653	519	1	8	3	70	322	0	1	3	6	8
423113	520	2	8	3	70	197	0	1	3	6	8
427399	521	3	8	3	70	151	1	1	3	6	8
429071	522	4	8	3	70	355	0	1	3	6	8
431689	523	5	8	3	70	176	1	1	3	6	8
433597	524	6	8	3	70	234	0	1	3	6	8
438480	525	7	8	3	70	186	0	1	3	6	8
442555	526	8	8	3	70	331	0	1	3	6	8
444610	527	9	8	7	70	319	9	1	3	6	8
447647	528	10	8	6	70	264	0	1	3	6	8
451109	529	11	8	8	70	294	1	1	3	6	8
456010	530	12	8	8	70	241	1	1	3	6	8
459325	531	13	8	8	70	340	1	1	3	6	8
464052	532	14	8	8	70	234	1	1	3	6	8
466112	533	15	8	8	70	384	1	1	3	6	8
470032	534	16	8	8	70	251	1	1	3	6	8
471924	535	17	8	8	70	443	1	1	3	6	8
473646	536	18	8	8	70	450	1	1	3	6	8
475502	537	19	8	8	70	474	0	1	3	6	8
478834	538	20	8	8	70	317	0	1	3	6	8
483237	539	21	8	8	70	336	1	1	3	6	8
488596	540	22	8	8	70	235	1	1	3	6	8
493556	541	23	8	8	70	321	1	1	3	6	8
495627	542	24	8	8	70	1705	1	1	3	6	8
501772	543	25	8	8	70	377	1	1	3	6	8
505997	544	1	3	8	90	348	0	1	3	6	8
509418	545	2	3	8	90	267	0	1	3	6	8
510823	546	3	3	8	90	2271	0	1	3	6	8
516791	547	4	3	8	90	230	0	1	3	6	8
520611	548	5	3	1	90	204	0	1	3	6	8
523126	549	6	3	3	90	326	1	1	3	6	8
527611	550	7	3	3	90	175	1	1	3	6	8
530797	551	8	3	3	90	221	1	1	3	6	8
533777	552	9	3	3	90	868	1	1	3	6	8
539370	553	10	3	3	90	286	1	1	3	6	8
544411	554	11	3	3	90	161	1	1	3	6	8
548709	555	12	3	3	90	361	1	1	3	6	8
551704	556	13	3	3	90	352	1	1	3	6	8
556472	557	14	3	3	90	333	1	1	3	6	8
557965	558	15	3	3	90	809	1	1	3	6	8
562521	559	16	3	3	90	270	1	1	3	6	8
564816	560	17	3	3	90	657	1	1	3	6	8
570234	561	18	3	3	90	244	1	1	3	6	8
573825	562	19	3	3	90	210	1	1	3	6	8
577572	563	20	3	3	90	497	1	1	3	6	8
580260	564	21	3	3	90	515	1	1	3	6	8
583198	565	22	3	3	90	284	1	1	3	6	8
585709	566	23	3	3	90	1580	1	1	3	6	8
588606	567	1	8	3	70	1102	1	1	3	6	8
593262	568	2	8	3	70	384	0	1	3	6	8
596033	569	3	8	3	70	191	0	1	3	6	8
597370	570	4	8	3	70	881	1	1	3	6	8
600325	571	5	8	3	70	232	0	1	3	6	8
601975	572	6	8	3	70	245	0	1	3	6	8
603890	573	7	8	3	70	111	1	1	3	6	8
608026	574	8	8	3	70	286	0	1	3	6	8
611050	575	9	8	3	70	75	0	1	3	6	8
614505	576	10	8	6	70	482	0	1	3	6	8
619857	577	11	8	8	70	370	1	1	3	6	8
621544	578	12	8	8	70	581	1	1	3	6	8
623560	579	13	8	8	70	353	1	1	3	6	8
626067	580	14	8	8	70	872	1	1	3	6	8
629255	581	15	8	8	70	166	1	1	3	6	8
630965	582	16	8	8	70	311	1	1	3	6	8
632820	583	1	3	8	70	274	1	1	3	6	8
635456	584	2	3	8	70	266	0	1	3	6	8
640813	585	3	3	8	70	214	0	1	3	6	8
644345	586	4	3	8	70	375	0	1	3	6	8
648832	587	5	3	1	70	494	0	1	3	6	8
651566	588	6	3	1	70	222	0	1	3	6	8
653816	589	1	1	3	90	386	0	1	3	6	8
658787	590	2	1	3	90	264	0	1	3	6	8
661820	591	3	1	6	90	297	0	1	3	6	8
666296	592	4	1	6	90	188	0	1	3	6	8
668878	593	5	1	8	90	186	0	1	3	6	8
673346	594	6	1	8	90	377	0	1	3	6	8
677310	595	7	1	1	90	172	1	1	3	6	8
681509	596	8	1	1	90	272	0	1	3	6	8
685041	597	9	1	1	90	288	1	1	3	6	8
687472	598	10	1	1	90	269	1	1	3	6	8
689617	599	11	1	1	90	286	1	1	3	6	8
694363	600	12	1	1	90	284	1	1	3	6	8
