# Supplementary material for: Control of entropy in neural models of environmental state
Source: eLife. 2019 Feb 28;8:e39404. doi: 10.7554/eLife.39404 (PMC6395063; doi:10.7554/eLife.39404)
Supplement: Source code 1. [file elife-39404-code1.zip › model_for_eLife/data/fMRI/behavioural_data_s32_run4]

5011	601	1	4	5	90	2541	0	1	4	5	8
8926	602	2	4	4	90	360	1	1	4	5	8
13146	603	3	4	4	90	196	1	1	4	5	8
18314	604	4	4	4	90	274	1	1	4	5	8
21619	605	5	4	4	90	267	1	1	4	5	8
23043	606	6	4	4	90	511	1	1	4	5	8
25746	607	7	4	4	90	257	1	1	4	5	8
30966	608	8	4	4	90	244	1	1	4	5	8
33403	609	9	4	4	90	337	1	1	4	5	8
38546	610	10	4	4	90	224	0	1	4	5	8
42540	611	11	4	4	90	133	1	1	4	5	8
45039	612	12	4	4	90	303	1	1	4	5	8
47557	613	13	4	4	90	280	1	1	4	5	8
50632	614	14	4	4	90	187	1	1	4	5	8
52828	615	15	4	4	90	242	1	1	4	5	8
55160	616	16	4	4	90	202	0	1	4	5	8
60442	617	1	1	4	90	195	0	1	4	5	8
62207	618	2	1	4	90	1107	0	1	4	5	8
68141	619	3	1	5	90	197	1	1	4	5	8
69558	620	4	1	5	90	380	1	1	4	5	8
74697	621	5	1	5	90	219	0	1	4	5	8
77494	622	6	1	5	90	394	0	1	4	5	8
79999	623	7	1	5	90	287	0	1	4	5	8
84201	624	8	1	1	90	193	1	1	4	5	8
87663	625	9	1	1	90	292	1	1	4	5	8
92143	626	10	1	1	90	342	1	1	4	5	8
96301	627	11	1	1	90	188	1	1	4	5	8
99248	628	12	1	1	90	316	1	1	4	5	8
103219	629	13	1	1	90	218	1	1	4	5	8
107478	630	14	1	1	90	364	1	1	4	5	8
110399	631	15	1	1	90	301	1	1	4	5	8
114466	632	16	1	1	90	216	1	1	4	5	8
116829	633	17	1	1	90	231	1	1	4	5	8
121826	634	18	1	1	90	170	1	1	4	5	8
126000	635	19	1	1	90	184	0	1	4	5	8
131086	636	20	1	1	90	145	1	1	4	5	8
135742	637	21	1	1	90	283	1	1	4	5	8
138283	638	22	1	1	90	300	0	1	4	5	8
141673	639	1	4	1	70	313	0	1	4	5	8
144746	640	2	4	8	70	369	0	1	4	5	8
149516	641	3	4	8	70	317	1	1	4	5	8
153252	642	4	4	8	70	404	0	1	4	5	8
155027	643	5	4	8	70	389	1	1	4	5	8
159660	644	6	4	8	70	287	0	1	4	5	8
162105	645	7	4	8	70	296	0	1	4	5	8
165856	646	8	4	5	70	148	0	1	4	5	8
169724	647	9	4	4	70	122	1	1	4	5	8
171219	648	10	4	4	70	419	0	1	4	5	8
174400	649	11	4	4	70	138	0	1	4	5	8
178212	650	12	4	5	70	132	0	1	4	5	8
182189	651	13	4	1	70	132	0	1	4	5	8
186394	652	14	4	8	70	343	0	1	4	5	8
189468	653	15	4	5	70	127	0	1	4	5	8
194663	654	16	4	1	70	95	1	1	4	5	8
198015	655	17	4	1	70	151	0	1	4	5	8
202778	656	1	5	1	90	197	0	1	4	5	8
206751	657	2	5	8	90	187	0	1	4	5	8
211166	658	3	5	8	90	121	0	1	4	5	8
213954	659	4	5	4	90	181	0	1	4	5	8
216043	660	5	5	4	90	200	0	1	4	5	8
220157	661	6	5	5	90	130	1	1	4	5	8
222569	662	7	5	5	90	152	1	1	4	5	8
226842	663	8	5	5	90	163	1	1	4	5	8
230045	664	9	5	5	90	270	1	1	4	5	8
234171	665	10	5	5	90	170	1	1	4	5	8
236808	666	11	5	5	90	610	1	1	4	5	8
239753	667	12	5	5	90	429	0	1	4	5	8
243263	668	13	5	5	90	240	1	1	4	5	8
246624	669	1	8	5	70	268	0	1	4	5	8
251981	670	2	8	5	70	146	0	1	4	5	8
255340	671	3	8	4	70	253	1	1	4	5	8
259949	672	4	8	4	70	129	0	1	4	5	8
262421	673	5	8	4	70	308	0	1	4	5	8
267224	674	6	8	4	70	95	0	1	4	5	8
268812	675	7	8	1	70	294	0	1	4	5	8
271412	676	8	8	1	70	244	1	1	4	5	8
275152	677	9	8	1	70	508	0	1	4	5	8
280698	678	10	8	1	70	170	0	1	4	5	8
285616	679	11	8	8	70	267	0	1	4	5	8
290105	680	12	8	8	70	206	1	1	4	5	8
295373	681	13	8	8	70	323	1	1	4	5	8
299974	682	14	8	8	70	409	1	1	4	5	8
302589	683	15	8	8	70	2472	1	1	4	5	8
307370	684	16	8	8	70	720	1	1	4	5	8
312273	685	17	8	8	70	231	1	1	4	5	8
316042	686	18	8	8	70	185	1	1	4	5	8
318034	687	19	8	8	70	471	1	1	4	5	8
321576	688	1	4	8	90	349	0	1	4	5	8
326302	689	2	4	8	90	159	0	1	4	5	8
330989	690	3	4	8	90	130	0	1	4	5	8
335314	691	4	4	1	90	182	0	1	4	5	8
338489	692	5	4	1	90	157	0	1	4	5	8
343613	693	6	4	5	90	114	0	1	4	5	8
345507	694	7	4	5	90	433	0	1	4	5	8
350933	695	8	4	4	90	233	1	1	4	5	8
354472	696	9	4	4	90	385	1	1	4	5	8
358999	697	10	4	4	90	264	1	1	4	5	8
363808	698	11	4	4	90	467	1	1	4	5	8
367750	699	12	4	4	90	339	0	1	4	5	8
371473	700	13	4	4	90	211	1	1	4	5	8
376575	701	14	4	4	90	619	1	1	4	5	8
379590	702	15	4	4	90	536	1	1	4	5	8
383622	703	16	4	4	90	276	1	1	4	5	8
387961	704	17	4	4	90	363	1	1	4	5	8
392491	705	1	1	4	70	162	0	1	4	5	8
394394	706	2	1	4	70	396	0	1	4	5	8
399601	707	3	1	4	70	208	0	1	4	5	8
402958	708	4	1	5	70	237	0	1	4	5	8
405678	709	5	1	1	70	336	1	1	4	5	8
408997	710	6	1	1	70	209	1	1	4	5	8
411389	711	7	1	1	70	296	1	1	4	5	8
413596	712	8	1	1	70	156	0	1	4	5	8
416300	713	9	1	1	70	166	1	1	4	5	8
417834	714	10	1	1	70	544	1	1	4	5	8
422853	715	11	1	1	70	315	1	1	4	5	8
426420	716	12	1	1	70	305	1	1	4	5	8
431810	717	13	1	1	70	262	0	1	4	5	8
433200	718	14	1	1	70	453	1	1	4	5	8
438433	719	15	1	1	70	688	1	1	4	5	8
441628	720	16	1	1	70	477	1	1	4	5	8
445822	721	17	1	1	70	243	1	1	4	5	8
447892	722	18	1	1	70	310	1	1	4	5	8
452965	723	19	1	1	70	280	1	1	4	5	8
454853	724	20	1	1	70	315	1	1	4	5	8
460019	725	21	1	1	70	352	0	1	4	5	8
464505	726	22	1	1	70	280	1	1	4	5	8
466191	727	1	4	1	90	531	0	1	4	5	8
468818	728	2	4	1	90	408	0	1	4	5	8
470447	729	3	4	1	90	422	0	1	4	5	8
472602	730	4	4	8	90	192	0	1	4	5	8
475589	731	5	4	5	90	171	0	1	4	5	8
478760	732	6	4	4	90	170	1	1	4	5	8
480320	733	7	4	4	90	331	1	1	4	5	8
485453	734	8	4	4	90	195	1	1	4	5	8
489191	735	9	4	4	90	337	1	1	4	5	8
492793	736	10	4	4	90	143	1	1	4	5	8
495386	737	11	4	4	90	141	1	1	4	5	8
497194	738	12	4	4	90	955	1	1	4	5	8
500274	739	13	4	4	90	478	1	1	4	5	8
503525	740	14	4	4	90	153	1	1	4	5	8
506475	741	15	4	4	90	185	1	1	4	5	8
508278	742	16	4	4	90	407	1	1	4	5	8
513151	743	17	4	4	90	176	1	1	4	5	8
514596	744	18	4	4	90	685	1	1	4	5	8
517263	745	19	4	4	90	392	1	1	4	5	8
520701	746	20	4	4	90	220	0	1	4	5	8
523857	747	1	1	4	90	195	1	1	4	5	8
528874	748	2	1	4	90	255	1	1	4	5	8
531532	749	3	1	4	90	578	0	1	4	5	8
535247	750	4	1	4	90	115	0	1	4	5	8
536582	751	5	1	4	90	620	1	1	4	5	8
539727	752	6	1	4	90	156	1	1	4	5	8
542356	753	7	1	4	90	169	0	1	4	5	8
545534	754	8	1	4	90	127	0	1	4	5	8
549955	755	9	1	4	90	179	0	1	4	5	8
553907	756	10	1	5	90	246	0	1	4	5	8
555650	757	11	1	1	90	763	1	1	4	5	8
558931	758	12	1	1	90	276	1	1	4	5	8
563441	759	13	1	1	90	284	0	1	4	5	8
566867	760	14	1	1	90	168	1	1	4	5	8
571813	761	15	1	1	90	247	1	1	4	5	8
573383	762	1	8	1	90	375	0	1	4	5	8
574936	763	2	8	1	90	359	0	1	4	5	8
579731	764	3	8	1	90	244	0	1	4	5	8
583723	765	4	8	8	90	200	1	1	4	5	8
587209	766	5	8	8	90	298	0	1	4	5	8
588816	767	6	8	8	90	604	1	1	4	5	8
592830	768	7	8	8	90	274	1	1	4	5	8
594803	769	8	8	8	90	399	1	1	4	5	8
597359	770	9	8	8	90	372	1	1	4	5	8
601220	771	10	8	8	90	376	1	1	4	5	8
604902	772	11	8	8	90	313	1	1	4	5	8
607238	773	12	8	8	90	519	0	1	4	5	8
612451	774	13	8	8	90	188	1	1	4	5	8
617213	775	14	8	8	90	507	1	1	4	5	8
618915	776	15	8	8	90	1251	1	1	4	5	8
624245	777	16	8	8	90	779	1	1	4	5	8
629154	778	17	8	8	90	414	1	1	4	5	8
632087	779	18	8	8	90	422	1	1	4	5	8
633640	780	19	8	8	90	649	1	1	4	5	8
637311	781	20	8	8	90	404	1	1	4	5	8
642344	782	1	4	8	90	270	1	1	4	5	8
643792	783	2	4	8	90	987	0	1	4	5	8
649339	784	3	4	8	90	256	1	1	4	5	8
652413	785	4	4	8	90	218	0	1	4	5	8
657133	786	5	4	8	90	282	0	1	4	5	8
661300	787	6	4	8	90	204	0	1	4	5	8
663668	788	7	4	1	90	252	1	1	4	5	8
667090	789	8	4	1	90	225	0	1	4	5	8
671325	790	9	4	1	90	300	0	1	4	5	8
675391	791	10	4	4	90	182	1	1	4	5	8
677656	792	11	4	4	90	337	1	1	4	5	8
682372	793	12	4	4	90	305	1	1	4	5	8
685334	794	13	4	4	90	361	1	1	4	5	8
686982	795	14	4	4	90	301	1	1	4	5	8
690876	796	15	4	4	90	247	1	1	4	5	8
692240	797	16	4	4	90	375	1	1	4	5	8
697510	798	17	4	4	90	288	1	1	4	5	8
699095	799	18	4	4	90	607	1	1	4	5	8
703761	800	19	4	4	90	153	1	1	4	5	8
