# Supplementary material for: Control of entropy in neural models of environmental state
Source: eLife. 2019 Feb 28;8:e39404. doi: 10.7554/eLife.39404 (PMC6395063; doi:10.7554/eLife.39404)
Supplement: Source code 1. [file elife-39404-code1.zip › model_for_eLife/data/fMRI/behavioural_data_s33_run1]

5004	1	0	5	4	90	862	1	2	4	5	7
9159	2	1	5	4	90	285	0	2	4	5	7
12214	3	2	5	4	90	224	0	2	4	5	7
14929	4	3	5	4	90	121	1	2	4	5	7
16591	5	4	5	4	90	749	0	2	4	5	7
21794	6	5	5	4	90	289	0	2	4	5	7
25203	7	6	5	5	90	195	1	2	4	5	7
27589	8	7	5	5	90	512	1	2	4	5	7
30186	9	8	5	5	90	509	1	2	4	5	7
34138	10	9	5	5	90	325	0	2	4	5	7
38922	11	10	5	5	90	161	1	2	4	5	7
42083	12	11	5	5	90	244	0	2	4	5	7
45163	13	12	5	5	90	153	0	2	4	5	7
47818	14	13	5	5	90	113	1	2	4	5	7
50050	15	14	5	5	90	157	1	2	4	5	7
53002	16	15	5	5	90	108	1	2	4	5	7
54889	17	16	5	5	90	304	1	2	4	5	7
59988	18	17	5	5	90	1072	1	2	4	5	7
62736	19	18	5	5	90	409	1	2	4	5	7
66565	20	19	5	5	90	741	1	2	4	5	7
71084	21	20	5	5	90	186	0	2	4	5	7
74970	22	21	5	5	90	121	1	2	4	5	7
77298	23	22	5	5	90	291	1	2	4	5	7
80625	24	1	7	5	90	1047	0	2	4	5	7
84452	25	2	7	5	90	332	0	2	4	5	7
87531	26	3	7	7	90	118	1	2	4	5	7
89343	27	4	7	7	90	245	1	2	4	5	7
92341	28	5	7	7	90	141	0	2	4	5	7
94727	29	6	7	7	90	157	1	2	4	5	7
99534	30	7	7	7	90	215	1	2	4	5	7
102677	31	8	7	7	90	917	1	2	4	5	7
107815	32	9	7	7	90	330	1	2	4	5	7
112955	33	10	7	7	90	143	1	2	4	5	7
116816	34	11	7	7	90	174	1	2	4	5	7
121553	35	12	7	7	90	205	0	2	4	5	7
126447	36	13	7	7	90	343	1	2	4	5	7
129743	37	14	7	7	90	269	0	2	4	5	7
132533	38	15	7	7	90	1090	1	2	4	5	7
138615	39	16	7	7	90	474	1	2	4	5	7
140737	40	17	7	7	90	711	1	2	4	5	7
143563	41	1	4	7	90	189	0	2	4	5	7
146960	42	2	4	7	90	795	0	2	4	5	7
149159	43	3	4	7	90	808	0	2	4	5	7
151103	44	4	4	2	90	311	0	2	4	5	7
153561	45	5	4	2	90	163	0	2	4	5	7
155352	46	6	4	2	90	209	1	2	4	5	7
157542	47	7	4	2	90	144	1	2	4	5	7
162568	48	8	4	2	90	130	0	2	4	5	7
167353	49	9	4	2	90	224	1	2	4	5	7
172456	50	10	4	2	90	448	0	2	4	5	7
174759	51	11	4	2	90	193	0	2	4	5	7
176664	52	12	4	4	90	396	1	2	4	5	7
178330	53	13	4	4	90	304	1	2	4	5	7
180607	54	14	4	4	90	355	1	2	4	5	7
184098	55	15	4	4	90	573	1	2	4	5	7
189038	56	16	4	4	90	315	1	2	4	5	7
192235	57	17	4	4	90	473	1	2	4	5	7
196097	58	18	4	4	90	204	1	2	4	5	7
198015	59	19	4	4	90	781	1	2	4	5	7
202577	60	20	4	4	90	156	1	2	4	5	7
204634	61	21	4	4	90	542	1	2	4	5	7
208400	62	22	4	4	90	245	1	2	4	5	7
212490	63	1	7	4	70	222	0	2	4	5	7
216751	64	2	7	4	70	209	1	2	4	5	7
220726	65	3	7	4	70	399	0	2	4	5	7
222273	66	4	7	4	70	888	0	2	4	5	7
227398	67	5	7	5	70	337	0	2	4	5	7
231127	68	6	7	5	70	120	1	2	4	5	7
234739	69	7	7	5	70	131	0	2	4	5	7
238868	70	8	7	5	70	121	0	2	4	5	7
241554	71	9	7	5	70	132	0	2	4	5	7
244893	72	10	7	7	70	155	0	2	4	5	7
250034	73	11	7	7	70	187	0	2	4	5	7
253214	74	12	7	7	70	325	0	2	4	5	7
258414	75	13	7	7	70	445	1	2	4	5	7
262182	76	14	7	7	70	228	0	2	4	5	7
265138	77	15	7	7	70	598	0	2	4	5	7
269225	78	16	7	7	70	441	1	2	4	5	7
272519	79	17	7	7	70	294	1	2	4	5	7
276349	80	18	7	7	70	706	1	2	4	5	7
278339	81	1	2	7	70	1454	0	2	4	5	7
282656	82	2	2	7	70	315	0	2	4	5	7
284964	83	3	2	7	70	241	1	2	4	5	7
290333	84	4	2	7	70	232	0	2	4	5	7
293123	85	5	2	7	70	184	0	2	4	5	7
297457	86	6	2	2	70	325	0	2	4	5	7
299285	87	7	2	2	70	155	1	2	4	5	7
300606	88	8	2	2	70	668	1	2	4	5	7
302976	89	9	2	2	70	195	0	2	4	5	7
304890	90	10	2	2	70	189	0	2	4	5	7
307352	91	11	2	2	70	121	1	2	4	5	7
310543	92	12	2	2	70	199	1	2	4	5	7
313463	93	13	2	2	70	440	1	2	4	5	7
315379	94	14	2	2	70	625	1	2	4	5	7
320734	95	15	2	2	70	503	0	2	4	5	7
326040	96	16	2	2	70	159	1	2	4	5	7
331194	97	17	2	2	70	301	1	2	4	5	7
335409	98	18	2	2	70	265	1	2	4	5	7
339170	99	19	2	2	70	112	1	2	4	5	7
342636	100	1	7	2	90	226	0	2	4	5	7
345628	101	2	7	2	90	352	0	2	4	5	7
348684	102	3	7	4	90	98	0	2	4	5	7
350625	103	4	7	4	90	107	1	2	4	5	7
353998	104	5	7	4	90	154	0	2	4	5	7
357738	105	6	7	4	90	114	0	2	4	5	7
359991	106	7	7	5	90	145	0	2	4	5	7
362899	107	8	7	5	90	449	0	2	4	5	7
366265	108	9	7	5	90	151	0	2	4	5	7
370643	109	10	7	7	90	299	1	2	4	5	7
373169	110	11	7	7	90	386	1	2	4	5	7
378628	111	12	7	7	90	240	1	2	4	5	7
383025	112	13	7	7	90	186	0	2	4	5	7
385159	113	14	7	7	90	240	1	2	4	5	7
387559	114	15	7	7	90	213	1	2	4	5	7
388901	115	16	7	7	90	294	1	2	4	5	7
393808	116	17	7	7	90	318	1	2	4	5	7
398741	117	18	7	7	90	335	1	2	4	5	7
400722	118	19	7	7	90	785	1	2	4	5	7
404858	119	20	7	7	90	256	1	2	4	5	7
408299	120	21	7	7	90	468	1	2	4	5	7
410612	121	22	7	7	90	277	1	2	4	5	7
414952	122	23	7	7	90	157	1	2	4	5	7
419397	123	1	2	7	70	171	0	2	4	5	7
423975	124	2	2	7	70	164	0	2	4	5	7
427542	125	3	2	7	70	255	0	2	4	5	7
430951	126	4	2	2	70	519	1	2	4	5	7
436390	127	5	2	2	70	154	1	2	4	5	7
438523	128	6	2	2	70	898	1	2	4	5	7
443113	129	7	2	2	70	215	1	2	4	5	7
444522	130	8	2	2	70	518	1	2	4	5	7
449428	131	9	2	2	70	533	1	2	4	5	7
454884	132	10	2	2	70	206	1	2	4	5	7
457590	133	11	2	2	70	289	1	2	4	5	7
462149	134	12	2	2	70	151	0	2	4	5	7
464021	135	13	2	2	70	218	1	2	4	5	7
468918	136	14	2	2	70	250	1	2	4	5	7
471875	137	15	2	2	70	274	0	2	4	5	7
477167	138	1	5	2	90	386	0	2	4	5	7
480320	139	2	5	2	90	298	0	2	4	5	7
481935	140	3	5	4	90	336	0	2	4	5	7
486370	141	4	5	4	90	131	1	2	4	5	7
491316	142	5	5	4	90	161	0	2	4	5	7
495252	143	6	5	4	90	264	0	2	4	5	7
497903	144	7	5	5	90	297	1	2	4	5	7
503306	145	8	5	5	90	337	1	2	4	5	7
505996	146	9	5	5	90	195	1	2	4	5	7
508537	147	10	5	5	90	316	1	2	4	5	7
511747	148	11	5	5	90	251	1	2	4	5	7
514799	149	12	5	5	90	215	1	2	4	5	7
517869	150	13	5	5	90	404	1	2	4	5	7
521930	151	14	5	5	90	1688	1	2	4	5	7
525077	152	15	5	5	90	534	1	2	4	5	7
527305	153	1	7	5	90	328	0	2	4	5	7
529013	154	2	7	5	90	545	0	2	4	5	7
534082	155	3	7	5	90	139	0	2	4	5	7
536622	156	4	7	7	90	195	1	2	4	5	7
541626	157	5	7	7	90	258	0	2	4	5	7
544424	158	6	7	7	90	450	1	2	4	5	7
546665	159	7	7	7	90	211	1	2	4	5	7
549843	160	8	7	7	90	537	0	2	4	5	7
555189	161	9	7	7	90	328	1	2	4	5	7
558991	162	10	7	7	90	405	1	2	4	5	7
563632	163	11	7	7	90	470	1	2	4	5	7
567601	164	12	7	7	90	300	1	2	4	5	7
572456	165	13	7	7	90	182	1	2	4	5	7
575661	166	14	7	7	90	280	1	2	4	5	7
580075	167	15	7	7	90	223	1	2	4	5	7
582570	168	16	7	7	90	395	1	2	4	5	7
587607	169	17	7	7	90	310	1	2	4	5	7
591008	170	18	7	7	90	340	1	2	4	5	7
596093	171	19	7	7	90	415	1	2	4	5	7
599232	172	20	7	7	90	577	1	2	4	5	7
601737	173	21	7	7	90	510	1	2	4	5	7
604319	174	22	7	7	90	537	1	2	4	5	7
609316	175	23	7	7	90	297	1	2	4	5	7
612686	176	24	7	7	90	207	0	2	4	5	7
614919	177	25	7	7	90	170	1	2	4	5	7
619599	178	26	7	7	90	292	0	2	4	5	7
622000	179	1	2	7	90	318	1	2	4	5	7
625296	180	2	2	7	90	161	1	2	4	5	7
630528	181	3	2	7	90	447	0	2	4	5	7
633931	182	4	2	7	90	219	1	2	4	5	7
636725	183	5	2	7	90	166	0	2	4	5	7
639228	184	6	2	7	90	182	0	2	4	5	7
640812	185	7	2	2	90	894	1	2	4	5	7
644704	186	8	2	2	90	167	1	2	4	5	7
646989	187	9	2	2	90	154	1	2	4	5	7
649477	188	10	2	2	90	293	1	2	4	5	7
654866	189	11	2	2	90	457	1	2	4	5	7
658117	190	12	2	2	90	1132	1	2	4	5	7
660756	191	13	2	2	90	1289	1	2	4	5	7
664472	192	14	2	2	90	441	1	2	4	5	7
669396	193	15	2	2	90	369	0	2	4	5	7
673874	194	16	2	2	90	178	1	2	4	5	7
679025	195	17	2	2	90	296	1	2	4	5	7
681381	196	18	2	2	90	688	1	2	4	5	7
686713	197	1	7	2	90	223	0	2	4	5	7
690885	198	2	7	2	90	196	1	2	4	5	7
693517	199	3	7	2	90	248	0	2	4	5	7
698681	200	4	7	2	90	182	0	2	4	5	7
