# Supplementary material for: Control of entropy in neural models of environmental state
Source: eLife. 2019 Feb 28;8:e39404. doi: 10.7554/eLife.39404 (PMC6395063; doi:10.7554/eLife.39404)
Supplement: Source code 1. [file elife-39404-code1.zip › model_for_eLife/data/fMRI/behavioural_data_s33_run2]

5005	201	1	6	3	70	2061	1	1	3	6	8
8794	202	2	6	3	70	123	0	1	3	6	8
10087	203	3	6	3	70	343	0	1	3	6	8
15413	204	4	6	3	70	356	0	1	3	6	8
17920	205	5	6	6	70	168	1	1	3	6	8
22127	206	6	6	6	70	483	0	1	3	6	8
25459	207	7	6	6	70	183	1	1	3	6	8
29786	208	8	6	6	70	307	1	1	3	6	8
32476	209	9	6	6	70	372	1	1	3	6	8
36195	210	10	6	6	70	243	1	1	3	6	8
40093	211	11	6	6	70	111	0	1	3	6	8
43339	212	12	6	6	70	154	1	1	3	6	8
45847	213	13	6	6	70	524	0	1	3	6	8
47561	214	14	6	8	70	1747	0	1	3	6	8
51846	215	15	6	8	70	172	0	1	3	6	8
55815	216	16	6	8	70	426	0	1	3	6	8
59200	217	17	6	1	70	259	0	1	3	6	8
62588	218	18	6	1	70	112	1	1	3	6	8
66302	219	19	6	1	70	409	1	1	3	6	8
70147	220	20	6	1	70	612	1	1	3	6	8
72180	221	21	6	1	70	433	0	1	3	6	8
77646	222	22	6	1	70	178	1	1	3	6	8
79354	223	1	8	1	70	2060	0	1	3	6	8
84235	224	2	8	1	70	261	0	1	3	6	8
88169	225	3	8	1	70	221	0	1	3	6	8
91972	226	4	8	3	70	146	0	1	3	6	8
97201	227	5	8	3	70	173	0	1	3	6	8
101452	228	6	8	3	70	119	0	1	3	6	8
104128	229	7	8	6	70	637	0	1	3	6	8
105950	230	8	8	6	70	884	0	1	3	6	8
111856	231	9	8	8	70	190	1	1	3	6	8
114716	232	10	8	8	70	623	0	1	3	6	8
117368	233	11	8	8	70	467	0	1	3	6	8
121689	234	12	8	8	70	321	0	1	3	6	8
123686	235	13	8	1	70	180	0	1	3	6	8
125570	236	14	8	1	70	167	0	1	3	6	8
127779	237	15	8	3	70	133	0	1	3	6	8
130106	238	16	8	3	70	110	0	1	3	6	8
133284	239	17	8	6	70	161	0	1	3	6	8
135336	240	18	8	6	70	104	0	1	3	6	8
139993	241	19	8	6	70	222	0	1	3	6	8
144591	242	20	8	8	70	350	1	1	3	6	8
146460	243	21	8	8	70	738	1	1	3	6	8
150092	244	22	8	8	70	260	1	1	3	6	8
152240	245	23	8	8	70	330	0	1	3	6	8
155238	246	24	8	8	70	764	0	1	3	6	8
159219	247	25	8	8	70	415	1	1	3	6	8
164725	248	26	8	8	70	319	0	1	3	6	8
167072	249	1	6	8	90	461	1	1	3	6	8
171682	250	2	6	8	90	624	0	1	3	6	8
175602	251	3	6	8	90	201	0	1	3	6	8
179189	252	4	6	8	90	251	0	1	3	6	8
183355	253	5	6	8	90	227	0	1	3	6	8
185372	254	6	6	8	90	402	0	1	3	6	8
190558	255	7	6	1	90	212	0	1	3	6	8
195598	256	8	6	1	90	239	1	1	3	6	8
198368	257	9	6	1	90	206	0	1	3	6	8
201210	258	10	6	1	90	130	1	1	3	6	8
205816	259	11	6	1	90	238	0	1	3	6	8
208247	260	12	6	1	90	426	0	1	3	6	8
210134	261	13	6	1	90	254	0	1	3	6	8
212873	262	14	6	3	90	149	0	1	3	6	8
214561	263	15	6	3	90	201	0	1	3	6	8
218067	264	1	8	3	70	122	0	1	3	6	8
222834	265	2	8	6	70	167	0	1	3	6	8
227089	266	3	8	6	70	342	0	1	3	6	8
232234	267	4	8	6	70	175	0	1	3	6	8
234103	268	5	8	8	70	523	0	1	3	6	8
237586	269	6	8	8	70	202	1	1	3	6	8
242843	270	7	8	8	70	407	1	1	3	6	8
246786	271	8	8	8	70	877	0	1	3	6	8
252666	272	9	8	8	70	269	1	1	3	6	8
255943	273	10	8	8	70	1353	0	1	3	6	8
258953	274	11	8	8	70	960	1	1	3	6	8
264856	275	12	8	8	70	184	0	1	3	6	8
267493	276	13	8	8	70	531	1	1	3	6	8
272491	277	14	8	8	70	296	1	1	3	6	8
277451	278	15	8	8	70	312	1	1	3	6	8
279636	279	16	8	8	70	1032	1	1	3	6	8
282493	280	17	8	8	70	372	1	1	3	6	8
286073	281	18	8	8	70	171	1	1	3	6	8
290208	282	19	8	8	70	221	0	1	3	6	8
293238	283	20	8	8	70	556	1	1	3	6	8
295391	284	1	1	8	90	884	1	1	3	6	8
299194	285	2	1	8	90	698	1	1	3	6	8
301552	286	3	1	8	90	310	0	1	3	6	8
303387	287	4	1	8	90	319	1	1	3	6	8
307550	288	5	1	8	90	104	0	1	3	6	8
310339	289	6	1	8	90	180	0	1	3	6	8
312679	290	7	1	1	90	438	1	1	3	6	8
317130	291	8	1	1	90	617	1	1	3	6	8
319342	292	9	1	1	90	638	0	1	3	6	8
321828	293	10	1	1	90	185	1	1	3	6	8
326423	294	11	1	1	90	142	1	1	3	6	8
330625	295	12	1	1	90	195	0	1	3	6	8
333175	296	13	1	1	90	211	1	1	3	6	8
335470	297	14	1	1	90	798	1	1	3	6	8
339457	298	15	1	1	90	682	1	1	3	6	8
345262	299	16	1	1	90	398	1	1	3	6	8
348603	300	17	1	1	90	270	1	1	3	6	8
351910	301	18	1	1	90	399	1	1	3	6	8
355360	302	19	1	1	90	281	1	1	3	6	8
359393	303	20	1	1	90	229	1	1	3	6	8
363572	304	21	1	1	90	331	0	1	3	6	8
368327	305	22	1	1	90	209	1	1	3	6	8
371064	306	23	1	1	90	193	1	1	3	6	8
373467	307	24	1	1	90	167	1	1	3	6	8
376691	308	25	1	1	90	147	1	1	3	6	8
380406	309	1	6	1	90	636	0	1	3	6	8
385614	310	2	6	1	90	392	0	1	3	6	8
387303	311	3	6	1	90	267	0	1	3	6	8
392419	312	4	6	3	90	242	0	1	3	6	8
394048	313	5	6	3	90	176	0	1	3	6	8
399228	314	6	6	6	90	286	1	1	3	6	8
404353	315	7	6	6	90	238	1	1	3	6	8
407602	316	8	6	6	90	238	1	1	3	6	8
412078	317	9	6	6	90	666	1	1	3	6	8
414869	318	10	6	6	90	222	1	1	3	6	8
417840	319	11	6	6	90	253	1	1	3	6	8
420299	320	12	6	6	90	1189	0	1	3	6	8
425279	321	13	6	6	90	265	1	1	3	6	8
429002	322	14	6	6	90	180	1	1	3	6	8
432460	323	15	6	6	90	133	1	1	3	6	8
434879	324	16	6	6	90	243	1	1	3	6	8
438887	325	17	6	6	90	124	1	1	3	6	8
442451	326	18	6	6	90	238	1	1	3	6	8
445861	327	19	6	6	90	257	1	1	3	6	8
447842	328	1	8	6	70	1445	1	1	3	6	8
451322	329	2	8	6	70	2439	0	1	3	6	8
455331	330	3	8	6	70	152	0	1	3	6	8
459338	331	4	8	8	70	251	1	1	3	6	8
464169	332	5	8	8	70	281	1	1	3	6	8
468578	333	6	8	8	70	215	1	1	3	6	8
470137	334	7	8	8	70	258	0	1	3	6	8
474473	335	8	8	8	70	188	1	1	3	6	8
479298	336	9	8	8	70	301	1	1	3	6	8
482477	337	10	8	8	70	284	0	1	3	6	8
486365	338	11	8	8	70	144	0	1	3	6	8
490826	339	12	8	1	70	1996	0	1	3	6	8
496756	340	13	8	1	70	218	0	1	3	6	8
500136	341	14	8	1	70	175	1	1	3	6	8
503938	342	15	8	1	70	180	1	1	3	6	8
507475	343	16	8	1	70	436	1	1	3	6	8
509530	344	17	8	1	70	232	0	1	3	6	8
513046	345	18	8	1	70	417	1	1	3	6	8
514849	346	1	6	1	70	896	1	1	3	6	8
519626	347	2	6	1	70	485	1	1	3	6	8
523074	348	3	6	1	70	200	0	1	3	6	8
525085	349	4	6	1	70	207	1	1	3	6	8
528261	350	5	6	1	70	165	0	1	3	6	8
529623	351	6	6	1	70	774	0	1	3	6	8
533698	352	7	6	1	70	143	1	1	3	6	8
538728	353	8	6	1	70	346	0	1	3	6	8
540697	354	9	6	1	70	218	0	1	3	6	8
543791	355	10	6	1	70	563	0	1	3	6	8
547482	356	11	6	1	70	372	0	1	3	6	8
550355	357	12	6	3	70	239	1	1	3	6	8
555471	358	13	6	3	70	542	1	1	3	6	8
558651	359	14	6	3	70	277	0	1	3	6	8
561931	360	15	6	3	70	151	0	1	3	6	8
565621	361	16	6	3	70	145	0	1	3	6	8
569365	362	1	8	6	70	91	0	1	3	6	8
573905	363	2	8	6	70	102	0	1	3	6	8
578361	364	3	8	8	70	197	1	1	3	6	8
581966	365	4	8	8	70	391	1	1	3	6	8
587200	366	5	8	8	70	612	1	1	3	6	8
590854	367	6	8	8	70	1929	1	1	3	6	8
594012	368	7	8	8	70	1747	1	1	3	6	8
597060	369	8	8	8	70	1320	1	1	3	6	8
601501	370	9	8	8	70	206	1	1	3	6	8
605466	371	10	8	8	70	172	0	1	3	6	8
609469	372	11	8	8	70	306	0	1	3	6	8
611262	373	12	8	8	70	1307	1	1	3	6	8
617667	374	13	8	8	70	222	1	1	3	6	8
619213	375	14	8	8	70	442	0	1	3	6	8
622477	376	15	8	8	70	172	0	1	3	6	8
626840	377	16	8	8	70	193	1	1	3	6	8
628642	378	17	8	8	70	236	1	1	3	6	8
632754	379	1	1	8	70	595	0	1	3	6	8
636571	380	2	1	8	70	254	0	1	3	6	8
641128	381	3	1	8	70	204	0	1	3	6	8
644091	382	4	1	1	70	312	1	1	3	6	8
647966	383	5	1	1	70	233	1	1	3	6	8
649980	384	6	1	1	70	951	1	1	3	6	8
654893	385	7	1	1	70	175	0	1	3	6	8
658693	386	8	1	1	70	364	0	1	3	6	8
661963	387	9	1	1	70	807	1	1	3	6	8
667876	388	10	1	1	70	1213	0	1	3	6	8
673678	389	1	6	1	70	265	0	1	3	6	8
675660	390	2	6	1	70	984	0	1	3	6	8
679367	391	3	6	1	70	217	0	1	3	6	8
684641	392	4	6	3	70	1786	0	1	3	6	8
690947	393	5	6	3	70	193	0	1	3	6	8
694939	394	6	6	3	70	1365	0	1	3	6	8
701174	395	7	6	6	70	232	0	1	3	6	8
705450	396	8	6	6	70	194	0	1	3	6	8
709595	397	9	6	6	70	162	1	1	3	6	8
712723	398	10	6	6	70	216	0	1	3	6	8
715247	399	11	6	6	70	374	0	1	3	6	8
718485	400	12	6	6	70	237	1	1	3	6	8
