# Supplementary material for: Control of entropy in neural models of environmental state
Source: eLife. 2019 Feb 28;8:e39404. doi: 10.7554/eLife.39404 (PMC6395063; doi:10.7554/eLife.39404)
Supplement: Source code 1. [file elife-39404-code1.zip › model_for_eLife/data/fMRI/behavioural_data_s33_run3]

5020	401	1	3	3	90	2870	1	2	3	6	7
10566	402	2	3	3	90	1637	1	2	3	6	7
15098	403	3	3	3	90	284	1	2	3	6	7
18333	404	4	3	3	90	144	1	2	3	6	7
20377	405	5	3	3	90	693	0	2	3	6	7
23274	406	6	3	3	90	206	1	2	3	6	7
27278	407	7	3	3	90	171	1	2	3	6	7
29265	408	8	3	3	90	178	1	2	3	6	7
33213	409	9	3	3	90	601	1	2	3	6	7
38454	410	10	3	3	90	163	1	2	3	6	7
41714	411	11	3	3	90	503	1	2	3	6	7
45756	412	12	3	3	90	362	1	2	3	6	7
47759	413	13	3	3	90	536	1	2	3	6	7
53155	414	14	3	3	90	571	1	2	3	6	7
56982	415	15	3	3	90	527	1	2	3	6	7
59926	416	16	3	3	90	231	1	2	3	6	7
63492	417	17	3	3	90	334	1	2	3	6	7
65980	418	18	3	3	90	304	1	2	3	6	7
68643	419	19	3	3	90	308	1	2	3	6	7
71809	420	1	6	3	70	138	0	2	3	6	7
76241	421	2	6	3	70	166	0	2	3	6	7
79358	422	3	6	3	70	407	0	2	3	6	7
82094	423	4	6	2	70	135	0	2	3	6	7
84437	424	5	6	2	70	120	0	2	3	6	7
89041	425	6	6	2	70	252	0	2	3	6	7
94070	426	7	6	2	70	255	1	2	3	6	7
97279	427	8	6	2	70	203	0	2	3	6	7
101557	428	9	6	2	70	277	0	2	3	6	7
105193	429	10	6	2	70	241	0	2	3	6	7
108454	430	11	6	7	70	963	0	2	3	6	7
113739	431	12	6	7	70	176	0	2	3	6	7
118396	432	13	6	7	70	206	0	2	3	6	7
121033	433	14	6	6	70	388	1	2	3	6	7
123126	434	15	6	6	70	745	1	2	3	6	7
128491	435	16	6	6	70	142	1	2	3	6	7
129879	436	17	6	6	70	880	1	2	3	6	7
134784	437	18	6	6	70	504	1	2	3	6	7
137260	438	19	6	6	70	394	0	2	3	6	7
140060	439	20	6	6	70	174	1	2	3	6	7
144984	440	21	6	6	70	278	1	2	3	6	7
149444	441	22	6	6	70	476	0	2	3	6	7
154641	442	23	6	6	70	283	1	2	3	6	7
159804	443	24	6	6	70	227	1	2	3	6	7
164090	444	25	6	6	70	154	1	2	3	6	7
169337	445	26	6	6	70	164	0	2	3	6	7
172431	446	1	3	6	90	295	0	2	3	6	7
176028	447	2	3	3	90	679	1	2	3	6	7
180915	448	3	3	3	90	224	1	2	3	6	7
185923	449	4	3	3	90	308	1	2	3	6	7
188168	450	5	3	3	90	344	1	2	3	6	7
190473	451	6	3	3	90	1282	1	2	3	6	7
195370	452	7	3	3	90	1282	1	2	3	6	7
201463	453	8	3	3	90	305	1	2	3	6	7
205045	454	9	3	3	90	952	1	2	3	6	7
207830	455	10	3	3	90	4070	1	2	3	6	7
216244	456	11	3	3	90	263	1	2	3	6	7
217912	457	12	3	3	90	387	1	2	3	6	7
220919	458	13	3	3	90	296	1	2	3	6	7
222843	459	14	3	3	90	522	1	2	3	6	7
226242	460	1	2	3	70	311	1	2	3	6	7
230218	461	2	2	3	70	157	0	2	3	6	7
234130	462	3	2	3	70	158	0	2	3	6	7
235463	463	4	2	3	70	799	0	2	3	6	7
241369	464	5	2	2	70	134	0	2	3	6	7
244284	465	6	2	2	70	126	1	2	3	6	7
249127	466	7	2	2	70	177	1	2	3	6	7
251629	467	8	2	2	70	227	1	2	3	6	7
256874	468	9	2	2	70	197	1	2	3	6	7
258409	469	10	2	2	70	430	1	2	3	6	7
261126	470	11	2	2	70	392	0	2	3	6	7
266410	471	12	2	2	70	113	0	2	3	6	7
270121	472	13	2	7	70	423	1	2	3	6	7
274560	473	14	2	7	70	400	0	2	3	6	7
276358	474	15	2	7	70	390	0	2	3	6	7
279524	475	16	2	6	70	178	0	2	3	6	7
281043	476	17	2	6	70	186	0	2	3	6	7
284016	477	18	2	3	70	315	0	2	3	6	7
288702	478	19	2	3	70	147	0	2	3	6	7
293507	479	20	2	3	70	367	0	2	3	6	7
297525	480	21	2	2	70	251	0	2	3	6	7
300776	481	22	2	2	70	2326	1	2	3	6	7
305875	482	23	2	2	70	223	1	2	3	6	7
308839	483	24	2	2	70	190	1	2	3	6	7
312805	484	25	2	2	70	156	1	2	3	6	7
315280	485	26	2	2	70	191	1	2	3	6	7
318059	486	27	2	2	70	118	1	2	3	6	7
319857	487	28	2	2	70	236	1	2	3	6	7
323325	488	29	2	2	70	183	0	2	3	6	7
324968	489	30	2	2	70	252	0	2	3	6	7
328466	490	1	6	2	70	269	0	2	3	6	7
333309	491	2	6	2	70	840	0	2	3	6	7
337898	492	3	6	7	70	606	0	2	3	6	7
340850	493	4	6	7	70	251	1	2	3	6	7
342691	494	5	6	7	70	276	0	2	3	6	7
348011	495	6	6	7	70	255	0	2	3	6	7
349734	496	7	6	6	70	340	1	2	3	6	7
351243	497	8	6	6	70	643	1	2	3	6	7
353033	498	9	6	6	70	329	0	2	3	6	7
356102	499	10	6	6	70	192	1	2	3	6	7
358005	500	11	6	6	70	351	1	2	3	6	7
361584	501	12	6	6	70	142	1	2	3	6	7
366706	502	13	6	6	70	435	0	2	3	6	7
370100	503	14	6	6	70	147	0	2	3	6	7
371427	504	15	6	6	70	1371	1	2	3	6	7
377564	505	1	2	6	90	316	0	2	3	6	7
380348	506	2	2	3	90	1297	0	2	3	6	7
386157	507	3	2	3	90	765	0	2	3	6	7
388891	508	4	2	3	90	292	0	2	3	6	7
393357	509	5	2	3	90	630	0	2	3	6	7
397359	510	6	2	3	90	266	0	2	3	6	7
399115	511	7	2	3	90	291	0	2	3	6	7
400957	512	8	2	2	90	184	1	2	3	6	7
405825	513	9	2	2	90	377	1	2	3	6	7
408684	514	10	2	2	90	1437	1	2	3	6	7
411777	515	11	2	2	90	367	1	2	3	6	7
413558	516	12	2	2	90	262	1	2	3	6	7
415431	517	13	2	2	90	986	0	2	3	6	7
420215	518	14	2	2	90	455	1	2	3	6	7
422642	519	15	2	2	90	244	1	2	3	6	7
427703	520	16	2	2	90	173	1	2	3	6	7
431424	521	17	2	2	90	182	0	2	3	6	7
436235	522	18	2	2	90	265	1	2	3	6	7
438172	523	19	2	2	90	209	1	2	3	6	7
441871	524	20	2	2	90	291	1	2	3	6	7
446306	525	21	2	2	90	22	1	2	3	6	7
447456	526	22	2	2	90	2599	1	2	3	6	7
453037	527	1	7	2	90	275	0	2	3	6	7
456043	528	2	7	2	90	177	1	2	3	6	7
461066	529	3	7	2	90	196	1	2	3	6	7
465205	530	4	7	2	90	171	0	2	3	6	7
469051	531	5	7	2	90	143	1	2	3	6	7
473685	532	6	7	2	90	1850	1	2	3	6	7
479234	533	7	7	2	90	303	1	2	3	6	7
482141	534	8	7	2	90	377	0	2	3	6	7
485793	535	9	7	2	90	2283	0	2	3	6	7
491786	536	10	7	7	90	233	1	2	3	6	7
496620	537	11	7	7	90	153	1	2	3	6	7
500006	538	12	7	7	90	475	1	2	3	6	7
503735	539	13	7	7	90	260	1	2	3	6	7
506216	540	14	7	7	90	280	1	2	3	6	7
510572	541	15	7	7	90	184	0	2	3	6	7
514634	542	16	7	7	90	266	1	2	3	6	7
518158	543	17	7	7	90	155	1	2	3	6	7
521917	544	18	7	7	90	125	1	2	3	6	7
526175	545	1	2	7	90	1297	1	2	3	6	7
531898	546	2	2	7	90	233	0	2	3	6	7
535559	547	3	2	7	90	573	0	2	3	6	7
538629	548	4	2	7	90	235	1	2	3	6	7
540208	549	5	2	7	90	1158	1	2	3	6	7
545945	550	6	2	7	90	220	0	2	3	6	7
551056	551	7	2	7	90	1743	0	2	3	6	7
554903	552	8	2	7	90	201	0	2	3	6	7
559594	553	9	2	6	90	162	0	2	3	6	7
563408	554	10	2	6	90	124	0	2	3	6	7
566970	555	11	2	6	90	2304	1	2	3	6	7
571738	556	12	2	6	90	1603	1	2	3	6	7
576237	557	13	2	6	90	920	0	2	3	6	7
579812	558	14	2	6	90	261	0	2	3	6	7
584679	559	15	2	6	90	216	0	2	3	6	7
589393	560	16	2	3	90	113	0	2	3	6	7
591244	561	17	2	3	90	181	0	2	3	6	7
595379	562	18	2	3	90	189	0	2	3	6	7
597750	563	19	2	2	90	236	1	2	3	6	7
599371	564	1	7	2	90	2786	0	2	3	6	7
605594	565	2	7	2	90	117	0	2	3	6	7
607850	566	3	7	2	90	185	1	2	3	6	7
611513	567	4	7	2	90	163	1	2	3	6	7
614991	568	5	7	2	90	166	0	2	3	6	7
617724	569	6	7	2	90	142	0	2	3	6	7
622121	570	7	7	7	90	236	1	2	3	6	7
624393	571	8	7	7	90	235	1	2	3	6	7
628501	572	9	7	7	90	315	1	2	3	6	7
631701	573	10	7	7	90	131	1	2	3	6	7
633764	574	11	7	7	90	268	1	2	3	6	7
635739	575	12	7	7	90	1095	1	2	3	6	7
638871	576	1	3	7	70	244	0	2	3	6	7
642244	577	2	3	7	70	176	0	2	3	6	7
645867	578	3	3	7	70	197	1	2	3	6	7
647826	579	4	3	7	70	1656	0	2	3	6	7
652726	580	5	3	7	70	1059	0	2	3	6	7
658658	581	6	3	7	70	187	0	2	3	6	7
661845	582	7	3	6	70	199	0	2	3	6	7
664525	583	8	3	6	70	906	0	2	3	6	7
667025	584	9	3	6	70	371	0	2	3	6	7
669767	585	10	3	3	70	219	1	2	3	6	7
673936	586	11	3	3	70	681	1	2	3	6	7
679058	587	12	3	3	70	209	1	2	3	6	7
681513	588	13	3	3	70	395	0	2	3	6	7
686895	589	14	3	3	70	296	1	2	3	6	7
688620	590	15	3	3	70	1409	1	2	3	6	7
694400	591	16	3	3	70	982	1	2	3	6	7
698015	592	17	3	3	70	2290	0	2	3	6	7
705063	593	18	3	3	70	187	1	2	3	6	7
709992	594	19	3	3	70	218	1	2	3	6	7
713918	595	20	3	3	70	290	1	2	3	6	7
718262	596	21	3	3	70	465	1	2	3	6	7
720499	597	1	6	3	90	838	0	2	3	6	7
725353	598	2	6	3	90	168	0	2	3	6	7
728717	599	3	6	3	90	342	0	2	3	6	7
733245	600	4	6	2	90	301	0	2	3	6	7
