# Supplementary material for: Control of entropy in neural models of environmental state
Source: eLife. 2019 Feb 28;8:e39404. doi: 10.7554/eLife.39404 (PMC6395063; doi:10.7554/eLife.39404)
Supplement: Source code 1. [file elife-39404-code1.zip › model_for_eLife/data/fMRI/behavioural_data_s33_run4]

5020	601	1	5	4	70	1294	0	1	4	5	8
8452	602	2	5	4	70	490	0	1	4	5	8
11368	603	3	5	1	70	155	0	1	4	5	8
15712	604	4	5	1	70	282	0	1	4	5	8
17144	605	5	5	8	70	397	0	1	4	5	8
21932	606	6	5	8	70	161	0	1	4	5	8
25332	607	7	5	5	70	150	0	1	4	5	8
29092	608	8	5	5	70	77	1	1	4	5	8
33857	609	9	5	5	70	117	1	1	4	5	8
37333	610	10	5	5	70	111	1	1	4	5	8
39613	611	11	5	5	70	277	1	1	4	5	8
42279	612	12	5	5	70	163	0	1	4	5	8
44362	613	13	5	5	70	156	1	1	4	5	8
48979	614	14	5	5	70	132	1	1	4	5	8
51325	615	15	5	5	70	326	1	1	4	5	8
56748	616	16	5	5	70	146	1	1	4	5	8
61747	617	17	5	5	70	201	0	1	4	5	8
63664	618	18	5	5	70	209	1	1	4	5	8
65150	619	19	5	5	70	318	1	1	4	5	8
69232	620	20	5	5	70	158	0	1	4	5	8
71088	621	21	5	5	70	140	1	1	4	5	8
74999	622	22	5	5	70	136	1	1	4	5	8
79558	623	23	5	5	70	218	1	1	4	5	8
81209	624	1	1	5	90	676	0	1	4	5	8
84380	625	2	1	5	90	178	0	1	4	5	8
86930	626	3	1	5	90	125	0	1	4	5	8
90811	627	4	1	5	90	1430	0	1	4	5	8
94852	628	5	1	4	90	317	1	1	4	5	8
100203	629	6	1	4	90	131	0	1	4	5	8
102125	630	7	1	4	90	189	0	1	4	5	8
105937	631	8	1	1	90	145	0	1	4	5	8
108400	632	9	1	1	90	157	1	1	4	5	8
109955	633	10	1	1	90	206	1	1	4	5	8
113873	634	11	1	1	90	1462	1	1	4	5	8
119983	635	12	1	1	90	293	1	1	4	5	8
125263	636	13	1	1	90	174	1	1	4	5	8
126604	637	14	1	1	90	311	0	1	4	5	8
128590	638	15	1	1	90	3078	1	1	4	5	8
135210	639	16	1	1	90	376	1	1	4	5	8
136978	640	17	1	1	90	360	1	1	4	5	8
139186	641	1	5	1	70	1750	0	1	4	5	8
144346	642	2	5	1	70	243	0	1	4	5	8
147636	643	3	5	1	70	157	0	1	4	5	8
151151	644	4	5	8	70	160	0	1	4	5	8
152691	645	5	5	8	70	250	0	1	4	5	8
154827	646	6	5	8	70	130	1	1	4	5	8
157783	647	7	5	8	70	185	0	1	4	5	8
161558	648	8	5	8	70	123	0	1	4	5	8
165092	649	9	5	5	70	405	1	1	4	5	8
167690	650	10	5	5	70	247	1	1	4	5	8
169378	651	11	5	5	70	836	0	1	4	5	8
174615	652	12	5	5	70	124	1	1	4	5	8
177121	653	13	5	5	70	553	1	1	4	5	8
182256	654	14	5	5	70	195	0	1	4	5	8
187107	655	15	5	5	70	267	0	1	4	5	8
191319	656	16	5	4	70	1447	0	1	4	5	8
197251	657	17	5	4	70	188	0	1	4	5	8
200753	658	18	5	1	70	310	1	1	4	5	8
204943	659	19	5	1	70	339	1	1	4	5	8
208559	660	20	5	1	70	127	1	1	4	5	8
210782	661	21	5	1	70	277	0	1	4	5	8
213542	662	22	5	1	70	212	0	1	4	5	8
217703	663	23	5	1	70	219	0	1	4	5	8
221605	664	24	5	8	70	186	0	1	4	5	8
224849	665	25	5	8	70	163	0	1	4	5	8
227926	666	26	5	8	70	113	0	1	4	5	8
231920	667	27	5	8	70	315	0	1	4	5	8
236052	668	28	5	5	70	200	0	1	4	5	8
238872	669	29	5	5	70	194	1	1	4	5	8
243140	670	1	4	5	90	128	0	1	4	5	8
246145	671	2	4	5	90	213	0	1	4	5	8
248948	672	3	4	4	90	200	1	1	4	5	8
253050	673	4	4	4	90	177	1	1	4	5	8
256034	674	5	4	4	90	399	1	1	4	5	8
261019	675	6	4	4	90	252	1	1	4	5	8
263612	676	7	4	4	90	265	1	1	4	5	8
265408	677	8	4	4	90	465	1	1	4	5	8
270327	678	9	4	4	90	1024	1	1	4	5	8
273830	679	10	4	4	90	249	1	1	4	5	8
275803	680	11	4	4	90	177	1	1	4	5	8
280209	681	12	4	4	90	157	1	1	4	5	8
284147	682	13	4	4	90	180	1	1	4	5	8
289079	683	14	4	4	90	235	1	1	4	5	8
291831	684	15	4	4	90	514	1	1	4	5	8
295288	685	16	4	4	90	1293	1	1	4	5	8
299681	686	1	8	4	70	658	0	1	4	5	8
305016	687	2	8	4	70	265	0	1	4	5	8
306909	688	3	8	1	70	1708	0	1	4	5	8
313383	689	4	8	1	70	188	0	1	4	5	8
318423	690	5	8	8	70	170	1	1	4	5	8
321095	691	6	8	8	70	137	1	1	4	5	8
324850	692	7	8	8	70	284	0	1	4	5	8
329984	693	8	8	8	70	267	1	1	4	5	8
333913	694	9	8	8	70	211	1	1	4	5	8
337986	695	10	8	8	70	273	1	1	4	5	8
343307	696	11	8	8	70	261	0	1	4	5	8
346792	697	12	8	8	70	691	1	1	4	5	8
349346	698	13	8	8	70	1984	1	1	4	5	8
356430	699	14	8	8	70	333	1	1	4	5	8
361627	700	15	8	8	70	184	1	1	4	5	8
365722	701	16	8	8	70	155	1	1	4	5	8
370355	702	17	8	8	70	263	1	1	4	5	8
375013	703	18	8	8	70	172	1	1	4	5	8
378261	704	19	8	8	70	358	0	1	4	5	8
380026	705	20	8	8	70	265	1	1	4	5	8
381861	706	21	8	8	70	220	1	1	4	5	8
384793	707	22	8	8	70	206	0	1	4	5	8
389984	708	1	4	8	70	206	0	1	4	5	8
395290	709	2	4	8	70	259	0	1	4	5	8
396791	710	3	4	8	70	234	1	1	4	5	8
400156	711	4	4	8	70	732	0	1	4	5	8
402811	712	5	4	8	70	372	0	1	4	5	8
405070	713	6	4	8	70	135	0	1	4	5	8
409892	714	7	4	5	70	227	1	1	4	5	8
412913	715	8	4	5	70	251	0	1	4	5	8
418246	716	9	4	5	70	243	0	1	4	5	8
422353	717	10	4	5	70	252	0	1	4	5	8
426971	718	11	4	4	70	603	0	1	4	5	8
430457	719	12	4	4	70	220	1	1	4	5	8
433477	720	13	4	4	70	393	1	1	4	5	8
437724	721	14	4	4	70	123	0	1	4	5	8
442568	722	15	4	4	70	190	1	1	4	5	8
447677	723	16	4	4	70	181	0	1	4	5	8
450411	724	17	4	4	70	141	1	1	4	5	8
453874	725	18	4	4	70	257	0	1	4	5	8
459179	726	19	4	4	70	144	0	1	4	5	8
461443	727	20	4	4	70	300	1	1	4	5	8
464199	728	21	4	4	70	284	1	1	4	5	8
467802	729	22	4	4	70	177	1	1	4	5	8
471726	730	23	4	4	70	225	0	1	4	5	8
476293	731	1	1	4	90	215	0	1	4	5	8
481427	732	2	1	4	90	221	0	1	4	5	8
483082	733	3	1	1	90	3017	1	1	4	5	8
490405	734	4	1	1	90	246	0	1	4	5	8
495463	735	5	1	1	90	624	0	1	4	5	8
499472	736	6	1	1	90	460	1	1	4	5	8
503162	737	7	1	1	90	230	1	1	4	5	8
505873	738	8	1	1	90	239	1	1	4	5	8
507977	739	9	1	1	90	314	1	1	4	5	8
513071	740	10	1	1	90	2466	1	1	4	5	8
519342	741	11	1	1	90	194	1	1	4	5	8
523186	742	12	1	1	90	805	1	1	4	5	8
527839	743	13	1	1	90	320	0	1	4	5	8
530659	744	14	1	1	90	285	1	1	4	5	8
533805	745	15	1	1	90	1540	1	1	4	5	8
537126	746	16	1	1	90	252	1	1	4	5	8
539751	747	17	1	1	90	201	1	1	4	5	8
545050	748	18	1	1	90	361	1	1	4	5	8
550208	749	19	1	1	90	207	1	1	4	5	8
555407	750	20	1	1	90	179	1	1	4	5	8
558336	751	1	8	1	70	187	0	1	4	5	8
562884	752	2	8	1	70	154	0	1	4	5	8
567526	753	3	8	1	70	109	0	1	4	5	8
572431	754	4	8	8	70	240	0	1	4	5	8
575880	755	5	8	8	70	701	1	1	4	5	8
579939	756	6	8	8	70	166	1	1	4	5	8
585209	757	7	8	8	70	361	1	1	4	5	8
589409	758	8	8	8	70	245	1	1	4	5	8
592019	759	9	8	8	70	288	1	1	4	5	8
594269	760	10	8	8	70	267	1	1	4	5	8
597303	761	11	8	8	70	1639	1	1	4	5	8
603934	762	12	8	8	70	235	1	1	4	5	8
606679	763	13	8	8	70	248	1	1	4	5	8
610114	764	14	8	8	70	236	1	1	4	5	8
613744	765	15	8	8	70	272	1	1	4	5	8
618518	766	16	8	8	70	238	0	1	4	5	8
623771	767	17	8	8	70	272	0	1	4	5	8
626048	768	18	8	5	70	340	0	1	4	5	8
631275	769	19	8	5	70	224	0	1	4	5	8
633656	770	20	8	4	70	267	0	1	4	5	8
637433	771	21	8	4	70	289	0	1	4	5	8
640363	772	22	8	4	70	274	1	1	4	5	8
644945	773	23	8	4	70	126	0	1	4	5	8
649067	774	24	8	4	70	255	0	1	4	5	8
651846	775	25	8	1	70	1357	1	1	4	5	8
654973	776	26	8	1	70	374	0	1	4	5	8
658606	777	27	8	1	70	154	0	1	4	5	8
663510	778	1	4	1	90	218	0	1	4	5	8
668720	779	2	4	8	90	370	0	1	4	5	8
671652	780	3	4	8	90	402	0	1	4	5	8
673697	781	4	4	8	90	577	0	1	4	5	8
676979	782	5	4	8	90	296	0	1	4	5	8
681318	783	6	4	5	90	199	0	1	4	5	8
682836	784	7	4	5	90	203	1	1	4	5	8
685260	785	8	4	5	90	2205	0	1	4	5	8
692114	786	9	4	5	90	176	0	1	4	5	8
693889	787	10	4	4	90	482	1	1	4	5	8
697812	788	11	4	4	90	178	1	1	4	5	8
702097	789	12	4	4	90	155	1	1	4	5	8
706418	790	13	4	4	90	251	1	1	4	5	8
709224	791	14	4	4	90	233	1	1	4	5	8
710647	792	15	4	4	90	575	1	1	4	5	8
714587	793	16	4	4	90	294	1	1	4	5	8
719071	794	17	4	4	90	175	1	1	4	5	8
721003	795	1	1	4	90	3440	0	1	4	5	8
728470	796	2	1	4	90	255	0	1	4	5	8
731248	797	3	1	4	90	1262	0	1	4	5	8
734661	798	4	1	1	90	242	1	1	4	5	8
737194	799	5	1	1	90	355	1	1	4	5	8
741860	800	6	1	1	90	285	1	1	4	5	8
