# Supplementary material for: Control of entropy in neural models of environmental state
Source: eLife. 2019 Feb 28;8:e39404. doi: 10.7554/eLife.39404 (PMC6395063; doi:10.7554/eLife.39404)
Supplement: Source code 1. [file elife-39404-code1.zip › model_for_eLife/data/fMRI/behavioural_data_s34_run1]

5005	1	0	5	5	90	1133	1	2	4	5	7
10067	2	1	5	5	90	281	0	2	4	5	7
14816	3	2	5	5	90	215	1	2	4	5	7
16291	4	3	5	5	90	441	1	2	4	5	7
20495	5	4	5	5	90	267	1	2	4	5	7
24218	6	5	5	5	90	171	1	2	4	5	7
27397	7	6	5	5	90	194	0	2	4	5	7
29164	8	7	5	5	90	208	1	2	4	5	7
32588	9	8	5	5	90	312	1	2	4	5	7
35466	10	9	5	5	90	166	0	2	4	5	7
38109	11	10	5	5	90	242	1	2	4	5	7
41112	12	11	5	5	90	178	1	2	4	5	7
45351	13	12	5	5	90	257	1	2	4	5	7
50302	14	13	5	5	90	224	1	2	4	5	7
55288	15	14	5	5	90	174	1	2	4	5	7
60295	16	15	5	5	90	209	1	2	4	5	7
63448	17	16	5	5	90	154	1	2	4	5	7
65765	18	17	5	5	90	174	1	2	4	5	7
69262	19	18	5	5	90	198	1	2	4	5	7
72191	20	19	5	5	90	193	1	2	4	5	7
77360	21	20	5	5	90	224	1	2	4	5	7
82480	22	21	5	5	90	169	1	2	4	5	7
84268	23	22	5	5	90	190	1	2	4	5	7
88985	24	1	7	5	90	217	1	2	4	5	7
93013	25	2	7	5	90	197	0	2	4	5	7
95698	26	3	7	5	90	168	0	2	4	5	7
99171	27	4	7	5	90	116	0	2	4	5	7
102420	28	5	7	4	90	185	0	2	4	5	7
103780	29	6	7	2	90	250	0	2	4	5	7
107764	30	7	7	7	90	379	1	2	4	5	7
111143	31	8	7	7	90	420	1	2	4	5	7
113778	32	9	7	7	90	580	1	2	4	5	7
117525	33	10	7	7	90	481	1	2	4	5	7
122087	34	11	7	7	90	498	0	2	4	5	7
124351	35	12	7	7	90	474	1	2	4	5	7
129160	36	13	7	7	90	447	1	2	4	5	7
134188	37	14	7	7	90	517	1	2	4	5	7
137479	38	15	7	7	90	538	1	2	4	5	7
139878	39	16	7	7	90	536	1	2	4	5	7
142292	40	17	7	7	90	538	1	2	4	5	7
143956	41	1	4	7	90	525	0	2	4	5	7
146205	42	2	4	7	90	503	1	2	4	5	7
148408	43	3	4	7	90	469	1	2	4	5	7
150137	44	4	4	7	90	587	0	2	4	5	7
152394	45	5	4	7	90	432	0	2	4	5	7
156758	46	6	4	7	90	1371	0	2	4	5	7
159605	47	7	4	2	90	149	0	2	4	5	7
161140	48	8	4	5	90	178	0	2	4	5	7
164049	49	9	4	4	90	160	1	2	4	5	7
166051	50	10	4	4	90	150	1	2	4	5	7
168294	51	11	4	4	90	162	1	2	4	5	7
172369	52	12	4	4	90	132	1	2	4	5	7
176070	53	13	4	4	90	125	0	2	4	5	7
180906	54	14	4	4	90	152	1	2	4	5	7
184253	55	15	4	4	90	136	1	2	4	5	7
185830	56	16	4	4	90	224	1	2	4	5	7
187403	57	17	4	4	90	240	1	2	4	5	7
192356	58	18	4	4	90	206	1	2	4	5	7
195110	59	19	4	4	90	325	1	2	4	5	7
196944	60	20	4	4	90	250	1	2	4	5	7
202133	61	21	4	4	90	182	1	2	4	5	7
206952	62	22	4	4	90	202	1	2	4	5	7
208914	63	1	7	4	70	209	0	2	4	5	7
210959	64	2	7	4	70	222	0	2	4	5	7
215569	65	3	7	5	70	129	0	2	4	5	7
218855	66	4	7	2	70	124	1	2	4	5	7
223271	67	5	7	2	70	240	0	2	4	5	7
225763	68	6	7	2	70	971	1	2	4	5	7
229751	69	7	7	2	70	144	1	2	4	5	7
233659	70	8	7	2	70	160	0	2	4	5	7
237177	71	9	7	2	70	217	0	2	4	5	7
239843	72	10	7	2	70	557	0	2	4	5	7
244547	73	11	7	7	70	396	1	2	4	5	7
249683	74	12	7	7	70	426	1	2	4	5	7
254485	75	13	7	7	70	391	0	2	4	5	7
256211	76	14	7	7	70	491	1	2	4	5	7
261695	77	15	7	7	70	432	1	2	4	5	7
264177	78	16	7	7	70	452	1	2	4	5	7
266557	79	17	7	7	70	437	1	2	4	5	7
269750	80	18	7	7	70	433	1	2	4	5	7
273035	81	1	2	7	70	357	0	2	4	5	7
275634	82	2	2	7	70	372	0	2	4	5	7
280447	83	3	2	5	70	163	1	2	4	5	7
285194	84	4	2	5	70	156	0	2	4	5	7
287689	85	5	2	5	70	960	1	2	4	5	7
293733	86	6	2	5	70	142	0	2	4	5	7
296740	87	7	2	5	70	209	0	2	4	5	7
301052	88	8	2	4	70	75	1	2	4	5	7
304082	89	9	2	4	70	103	1	2	4	5	7
306286	90	10	2	4	70	181	0	2	4	5	7
311411	91	11	2	4	70	124	0	2	4	5	7
313233	92	12	2	2	70	338	1	2	4	5	7
315389	93	13	2	2	70	115	0	2	4	5	7
319717	94	14	2	2	70	122	1	2	4	5	7
323147	95	15	2	2	70	126	0	2	4	5	7
324591	96	16	2	2	70	307	1	2	4	5	7
329191	97	17	2	2	70	176	1	2	4	5	7
332056	98	18	2	2	70	171	1	2	4	5	7
334420	99	19	2	2	70	251	1	2	4	5	7
336578	100	1	7	2	90	186	0	2	4	5	7
338313	101	2	7	2	90	180	0	2	4	5	7
342534	102	3	7	7	90	735	1	2	4	5	7
346000	103	4	7	7	90	405	0	2	4	5	7
349765	104	5	7	7	90	336	1	2	4	5	7
352379	105	6	7	7	90	372	1	2	4	5	7
354145	106	7	7	7	90	440	1	2	4	5	7
357050	107	8	7	7	90	358	1	2	4	5	7
359938	108	9	7	7	90	374	1	2	4	5	7
363349	109	10	7	7	90	376	1	2	4	5	7
366863	110	11	7	7	90	380	1	2	4	5	7
370919	111	12	7	7	90	372	1	2	4	5	7
373208	112	13	7	7	90	472	1	2	4	5	7
376512	113	14	7	7	90	406	1	2	4	5	7
379329	114	15	7	7	90	416	1	2	4	5	7
381231	115	16	7	7	90	492	1	2	4	5	7
383923	116	17	7	7	90	539	1	2	4	5	7
389322	117	18	7	7	90	420	1	2	4	5	7
392391	118	19	7	7	90	950	1	2	4	5	7
395608	119	20	7	7	90	502	1	2	4	5	7
399685	120	21	7	7	90	426	0	2	4	5	7
404426	121	22	7	7	90	495	1	2	4	5	7
409902	122	23	7	7	90	366	1	2	4	5	7
414244	123	1	2	7	70	456	1	2	4	5	7
416753	124	2	2	7	70	623	0	2	4	5	7
419877	125	3	2	7	70	469	1	2	4	5	7
423264	126	4	2	7	70	476	0	2	4	5	7
426780	127	5	2	7	70	383	1	2	4	5	7
430499	128	6	2	7	70	376	1	2	4	5	7
433754	129	7	2	7	70	469	0	2	4	5	7
436181	130	8	2	7	70	412	0	2	4	5	7
439484	131	9	2	7	70	638	0	2	4	5	7
443888	132	10	2	5	70	138	0	2	4	5	7
448353	133	11	2	4	70	114	0	2	4	5	7
451688	134	12	2	2	70	146	0	2	4	5	7
453200	135	13	2	5	70	703	1	2	4	5	7
457142	136	14	2	5	70	143	0	2	4	5	7
461030	137	15	2	4	70	181	0	2	4	5	7
465601	138	1	5	7	90	457	1	2	4	5	7
468905	139	2	5	7	90	418	0	2	4	5	7
473523	140	3	5	5	90	167	1	2	4	5	7
474840	141	4	5	5	90	278	1	2	4	5	7
477798	142	5	5	5	90	166	1	2	4	5	7
480518	143	6	5	5	90	162	1	2	4	5	7
485503	144	7	5	5	90	226	1	2	4	5	7
487832	145	8	5	5	90	210	1	2	4	5	7
491836	146	9	5	5	90	208	1	2	4	5	7
495612	147	10	5	5	90	190	1	2	4	5	7
497145	148	11	5	5	90	234	1	2	4	5	7
500742	149	12	5	5	90	148	0	2	4	5	7
503119	150	13	5	5	90	213	1	2	4	5	7
507523	151	14	5	5	90	192	1	2	4	5	7
509897	152	15	5	5	90	160	0	2	4	5	7
515090	153	1	7	5	90	337	0	2	4	5	7
518046	154	2	7	5	90	171	1	2	4	5	7
521955	155	3	7	5	90	168	0	2	4	5	7
526386	156	4	7	5	90	145	0	2	4	5	7
530188	157	5	7	5	90	284	1	2	4	5	7
535290	158	6	7	5	90	142	1	2	4	5	7
537335	159	7	7	5	90	325	0	2	4	5	7
539821	160	8	7	5	90	172	0	2	4	5	7
541156	161	9	7	5	90	189	0	2	4	5	7
544000	162	10	7	4	90	125	0	2	4	5	7
545457	163	11	7	2	90	146	0	2	4	5	7
547431	164	12	7	7	90	387	1	2	4	5	7
549615	165	13	7	7	90	423	1	2	4	5	7
553570	166	14	7	7	90	422	1	2	4	5	7
556394	167	15	7	7	90	503	1	2	4	5	7
558147	168	16	7	7	90	586	1	2	4	5	7
563071	169	17	7	7	90	494	0	2	4	5	7
566432	170	18	7	7	90	486	1	2	4	5	7
570143	171	19	7	7	90	621	1	2	4	5	7
572290	172	20	7	7	90	535	1	2	4	5	7
574875	173	21	7	7	90	412	1	2	4	5	7
576725	174	22	7	7	90	509	1	2	4	5	7
578576	175	23	7	7	90	427	1	2	4	5	7
580982	176	24	7	7	90	460	1	2	4	5	7
585787	177	25	7	7	90	579	1	2	4	5	7
589628	178	26	7	7	90	416	1	2	4	5	7
592775	179	1	2	7	90	478	1	2	4	5	7
597070	180	2	2	7	90	489	0	2	4	5	7
598698	181	3	2	7	90	575	0	2	4	5	7
603814	182	4	2	7	90	722	0	2	4	5	7
606831	183	5	2	5	90	139	0	2	4	5	7
610551	184	6	2	2	90	146	1	2	4	5	7
615099	185	7	2	2	90	129	1	2	4	5	7
616616	186	8	2	2	90	203	1	2	4	5	7
619389	187	9	2	2	90	186	1	2	4	5	7
621838	188	10	2	2	90	254	1	2	4	5	7
625330	189	11	2	2	90	168	1	2	4	5	7
630600	190	12	2	2	90	249	1	2	4	5	7
632692	191	13	2	2	90	236	1	2	4	5	7
634910	192	14	2	2	90	617	0	2	4	5	7
638441	193	15	2	2	90	136	1	2	4	5	7
643441	194	16	2	2	90	228	0	2	4	5	7
645097	195	17	2	2	90	201	1	2	4	5	7
649981	196	18	2	2	90	730	1	2	4	5	7
653759	197	1	7	2	90	480	0	2	4	5	7
656353	198	2	7	2	90	166	0	2	4	5	7
660687	199	3	7	4	90	117	0	2	4	5	7
664178	200	4	7	5	90	347	0	2	4	5	7
