# Supplementary material for: Control of entropy in neural models of environmental state
Source: eLife. 2019 Feb 28;8:e39404. doi: 10.7554/eLife.39404 (PMC6395063; doi:10.7554/eLife.39404)
Supplement: Source code 1. [file elife-39404-code1.zip › model_for_eLife/data/fMRI/behavioural_data_s34_run2]

5021	201	1	6	6	70	2331	1	1	3	6	8
10973	202	2	6	6	70	195	1	1	3	6	8
14907	203	3	6	6	70	171	1	1	3	6	8
18825	204	4	6	6	70	154	1	1	3	6	8
21094	205	5	6	6	70	148	0	1	3	6	8
23774	206	6	6	6	70	147	1	1	3	6	8
27232	207	7	6	6	70	134	0	1	3	6	8
29762	208	8	6	6	70	128	1	1	3	6	8
31440	209	9	6	6	70	164	1	1	3	6	8
32897	210	10	6	6	70	152	0	1	3	6	8
35945	211	11	6	6	70	196	1	1	3	6	8
37560	212	12	6	6	70	206	1	1	3	6	8
41524	213	13	6	6	70	268	1	1	3	6	8
43889	214	14	6	6	70	161	1	1	3	6	8
45503	215	15	6	6	70	107	0	1	3	6	8
48175	216	16	6	6	70	203	1	1	3	6	8
51730	217	17	6	6	70	351	1	1	3	6	8
53312	218	18	6	6	70	168	1	1	3	6	8
57723	219	19	6	6	70	211	1	1	3	6	8
62661	220	20	6	6	70	187	1	1	3	6	8
67050	221	21	6	6	70	182	0	1	3	6	8
71478	222	22	6	6	70	175	1	1	3	6	8
75297	223	1	8	6	70	214	0	1	3	6	8
79025	224	2	8	6	70	246	0	1	3	6	8
80891	225	3	8	8	70	254	1	1	3	6	8
84067	226	4	8	8	70	145	1	1	3	6	8
88213	227	5	8	8	70	195	1	1	3	6	8
91965	228	6	8	8	70	143	0	1	3	6	8
96377	229	7	8	8	70	174	1	1	3	6	8
100061	230	8	8	8	70	142	1	1	3	6	8
101963	231	9	8	8	70	231	1	1	3	6	8
107184	232	10	8	8	70	237	0	1	3	6	8
111482	233	11	8	8	70	171	0	1	3	6	8
113825	234	12	8	8	70	282	0	1	3	6	8
115669	235	13	8	1	70	148	0	1	3	6	8
118902	236	14	8	3	70	233	1	1	3	6	8
121596	237	15	8	3	70	187	0	1	3	6	8
125204	238	16	8	3	70	143	0	1	3	6	8
127729	239	17	8	6	70	250	0	1	3	6	8
131701	240	18	8	3	70	143	0	1	3	6	8
134515	241	19	8	8	70	111	1	1	3	6	8
135945	242	20	8	8	70	212	1	1	3	6	8
138101	243	21	8	8	70	216	1	1	3	6	8
139812	244	22	8	8	70	289	1	1	3	6	8
142982	245	23	8	8	70	220	0	1	3	6	8
145502	246	24	8	8	70	157	1	1	3	6	8
148062	247	25	8	8	70	172	0	1	3	6	8
152596	248	26	8	8	70	346	0	1	3	6	8
154664	249	1	6	8	90	208	0	1	3	6	8
158313	250	2	6	1	90	129	1	1	3	6	8
162918	251	3	6	1	90	213	1	1	3	6	8
166194	252	4	6	1	90	240	0	1	3	6	8
169359	253	5	6	1	90	206	0	1	3	6	8
172296	254	6	6	1	90	423	0	1	3	6	8
176768	255	7	6	7	90	535	9	1	3	6	8
177809	256	8	6	6	90	1064	1	1	3	6	8
183196	257	9	6	6	90	157	1	1	3	6	8
186690	258	10	6	6	90	129	0	1	3	6	8
190008	259	11	6	6	90	138	1	1	3	6	8
192963	260	12	6	6	90	111	0	1	3	6	8
195815	261	13	6	6	90	121	1	1	3	6	8
198649	262	14	6	6	90	160	1	1	3	6	8
199993	263	15	6	6	90	178	1	1	3	6	8
204960	264	1	8	6	70	136	0	1	3	6	8
209284	265	2	8	6	70	110	0	1	3	6	8
214079	266	3	8	3	70	406	1	1	3	6	8
219478	267	4	8	3	70	162	0	1	3	6	8
222730	268	5	8	3	70	589	1	1	3	6	8
228146	269	6	8	3	70	209	0	1	3	6	8
232075	270	7	8	3	70	248	0	1	3	6	8
234377	271	8	8	8	70	202	1	1	3	6	8
239226	272	9	8	8	70	177	0	1	3	6	8
243827	273	10	8	8	70	142	0	1	3	6	8
248329	274	11	8	1	70	177	0	1	3	6	8
251494	275	12	8	6	70	131	0	1	3	6	8
253702	276	13	8	1	70	206	0	1	3	6	8
258370	277	14	8	8	70	117	1	1	3	6	8
260403	278	15	8	8	70	210	0	1	3	6	8
264236	279	16	8	3	70	208	1	1	3	6	8
266971	280	17	8	3	70	225	0	1	3	6	8
270783	281	18	8	8	70	176	1	1	3	6	8
272790	282	19	8	8	70	186	1	1	3	6	8
274398	283	20	8	8	70	191	0	1	3	6	8
277820	284	1	1	8	90	200	0	1	3	6	8
281312	285	2	1	8	90	118	0	1	3	6	8
286508	286	3	1	3	90	132	0	1	3	6	8
288603	287	4	1	1	90	207	0	1	3	6	8
293250	288	5	1	6	90	136	0	1	3	6	8
297079	289	6	1	1	90	204	1	1	3	6	8
300428	290	7	1	1	90	155	1	1	3	6	8
302013	291	8	1	1	90	259	1	1	3	6	8
305594	292	9	1	1	90	177	1	1	3	6	8
308104	293	10	1	1	90	219	1	1	3	6	8
313009	294	11	1	1	90	211	1	1	3	6	8
318270	295	12	1	1	90	252	1	1	3	6	8
319675	296	13	1	1	90	283	1	1	3	6	8
321751	297	14	1	1	90	390	1	1	3	6	8
326400	298	15	1	1	90	249	1	1	3	6	8
328983	299	16	1	1	90	343	1	1	3	6	8
333256	300	17	1	1	90	217	0	1	3	6	8
335233	301	18	1	1	90	305	1	1	3	6	8
339511	302	19	1	1	90	177	1	1	3	6	8
342821	303	20	1	1	90	218	1	1	3	6	8
347478	304	21	1	1	90	204	1	1	3	6	8
350767	305	22	1	1	90	254	1	1	3	6	8
353517	306	23	1	1	90	222	1	1	3	6	8
357339	307	24	1	1	90	194	1	1	3	6	8
359891	308	25	1	1	90	370	1	1	3	6	8
362823	309	1	6	1	90	307	0	1	3	6	8
367513	310	2	6	1	90	251	1	1	3	6	8
369566	311	3	6	1	90	272	0	1	3	6	8
371593	312	4	6	1	90	445	0	1	3	6	8
376851	313	5	6	8	90	185	0	1	3	6	8
379689	314	6	6	3	90	204	0	1	3	6	8
382012	315	7	6	6	90	128	1	1	3	6	8
386585	316	8	6	6	90	168	1	1	3	6	8
389248	317	9	6	6	90	184	1	1	3	6	8
392811	318	10	6	6	90	245	1	1	3	6	8
397285	319	11	6	6	90	314	1	1	3	6	8
400002	320	12	6	6	90	197	1	1	3	6	8
401408	321	13	6	6	90	284	1	1	3	6	8
405208	322	14	6	6	90	310	0	1	3	6	8
408463	323	15	6	6	90	523	0	1	3	6	8
412726	324	16	6	6	90	155	1	1	3	6	8
415704	325	17	6	6	90	159	0	1	3	6	8
417435	326	18	6	6	90	664	1	1	3	6	8
421872	327	19	6	6	90	156	1	1	3	6	8
424240	328	1	8	6	70	175	0	1	3	6	8
426766	329	2	8	6	70	342	0	1	3	6	8
428393	330	3	8	1	70	369	0	1	3	6	8
433348	331	4	8	6	70	298	0	1	3	6	8
435654	332	5	8	8	70	119	1	1	3	6	8
438356	333	6	8	8	70	318	1	1	3	6	8
440980	334	7	8	8	70	307	1	1	3	6	8
445402	335	8	8	8	70	166	1	1	3	6	8
450014	336	9	8	8	70	274	1	1	3	6	8
453560	337	10	8	8	70	245	1	1	3	6	8
455876	338	11	8	8	70	296	1	1	3	6	8
459803	339	12	8	8	70	1324	0	1	3	6	8
463761	340	13	8	8	70	159	1	1	3	6	8
468189	341	14	8	8	70	184	1	1	3	6	8
471040	342	15	8	8	70	188	1	1	3	6	8
474190	343	16	8	8	70	195	1	1	3	6	8
476095	344	17	8	8	70	197	0	1	3	6	8
481227	345	18	8	8	70	236	0	1	3	6	8
485466	346	1	6	8	70	185	1	1	3	6	8
489241	347	2	6	8	70	186	1	1	3	6	8
492786	348	3	6	8	70	271	1	1	3	6	8
495840	349	4	6	8	70	307	0	1	3	6	8
497771	350	5	6	8	70	210	0	1	3	6	8
501964	351	6	6	1	70	175	0	1	3	6	8
506415	352	7	6	6	70	115	1	1	3	6	8
510930	353	8	6	6	70	73	0	1	3	6	8
514207	354	9	6	3	70	156	0	1	3	6	8
515884	355	10	6	6	70	116	1	1	3	6	8
518679	356	11	6	6	70	407	1	1	3	6	8
522468	357	12	6	6	70	249	1	1	3	6	8
527467	358	13	6	6	70	223	1	1	3	6	8
529567	359	14	6	6	70	167	1	1	3	6	8
532041	360	15	6	6	70	163	1	1	3	6	8
535230	361	16	6	6	70	320	0	1	3	6	8
539130	362	1	8	6	70	230	0	1	3	6	8
540949	363	2	8	6	70	316	0	1	3	6	8
545364	364	3	8	8	70	138	0	1	3	6	8
549181	365	4	8	1	70	169	1	1	3	6	8
553762	366	5	8	1	70	214	1	1	3	6	8
558554	367	6	8	1	70	219	0	1	3	6	8
562379	368	7	8	1	70	167	0	1	3	6	8
566582	369	8	8	3	70	148	0	1	3	6	8
570516	370	9	8	6	70	289	0	1	3	6	8
572519	371	10	8	8	70	194	1	1	3	6	8
577572	372	11	8	8	70	174	1	1	3	6	8
581877	373	12	8	8	70	184	0	1	3	6	8
585968	374	13	8	8	70	134	1	1	3	6	8
591142	375	14	8	8	70	366	1	1	3	6	8
596338	376	15	8	8	70	260	1	1	3	6	8
601429	377	16	8	8	70	303	1	1	3	6	8
604532	378	17	8	8	70	230	1	1	3	6	8
608098	379	1	1	8	70	178	0	1	3	6	8
609633	380	2	1	8	70	282	0	1	3	6	8
612750	381	3	1	1	70	480	0	1	3	6	8
614730	382	4	1	6	70	326	0	1	3	6	8
617101	383	5	1	3	70	295	0	1	3	6	8
620624	384	6	1	8	70	81	0	1	3	6	8
622354	385	7	1	1	70	456	0	1	3	6	8
626231	386	8	1	6	70	156	1	1	3	6	8
629670	387	9	1	6	70	180	0	1	3	6	8
631130	388	10	1	6	70	187	0	1	3	6	8
633905	389	1	6	3	70	113	0	1	3	6	8
636663	390	2	6	8	70	160	0	1	3	6	8
638529	391	3	6	1	70	148	1	1	3	6	8
641819	392	4	6	1	70	166	1	1	3	6	8
643322	393	5	6	1	70	225	0	1	3	6	8
647127	394	6	6	1	70	197	1	1	3	6	8
649519	395	7	6	1	70	284	0	1	3	6	8
653428	396	8	6	1	70	212	1	1	3	6	8
658264	397	9	6	1	70	215	0	1	3	6	8
660905	398	10	6	1	70	236	0	1	3	6	8
664516	399	11	6	1	70	193	0	1	3	6	8
665906	400	12	6	6	70	407	1	1	3	6	8
