# Supplementary material for: Control of entropy in neural models of environmental state
Source: eLife. 2019 Feb 28;8:e39404. doi: 10.7554/eLife.39404 (PMC6395063; doi:10.7554/eLife.39404)
Supplement: Source code 1. [file elife-39404-code1.zip › model_for_eLife/data/fMRI/behavioural_data_s34_run3]

5015	401	1	3	6	90	1134	0	2	3	6	7
7401	402	2	3	2	90	305	1	2	3	6	7
9791	403	3	3	2	90	152	0	2	3	6	7
13007	404	4	3	2	90	109	0	2	3	6	7
16305	405	5	3	3	90	127	1	2	3	6	7
20518	406	6	3	3	90	131	0	2	3	6	7
23269	407	7	3	7	90	348	0	2	3	6	7
28317	408	8	3	3	90	155	1	2	3	6	7
32116	409	9	3	3	90	105	1	2	3	6	7
34500	410	10	3	3	90	192	1	2	3	6	7
36917	411	11	3	3	90	149	1	2	3	6	7
38619	412	12	3	3	90	224	1	2	3	6	7
40930	413	13	3	3	90	281	1	2	3	6	7
42679	414	14	3	3	90	346	1	2	3	6	7
44239	415	15	3	6	90	543	0	2	3	6	7
48158	416	16	3	3	90	123	1	2	3	6	7
52315	417	17	3	3	90	138	1	2	3	6	7
57542	418	18	3	3	90	165	1	2	3	6	7
60291	419	19	3	3	90	205	1	2	3	6	7
64483	420	1	6	3	70	177	0	2	3	6	7
67550	421	2	6	3	70	188	0	2	3	6	7
69337	422	3	6	3	70	146	0	2	3	6	7
70764	423	4	6	2	70	152	0	2	3	6	7
72800	424	5	6	6	70	98	0	2	3	6	7
77573	425	6	6	7	70	422	1	2	3	6	7
81787	426	7	6	7	70	408	0	2	3	6	7
86120	427	8	6	7	70	434	0	2	3	6	7
88839	428	9	6	3	70	127	0	2	3	6	7
93179	429	10	6	2	70	166	0	2	3	6	7
98179	430	11	6	6	70	102	1	2	3	6	7
99733	431	12	6	6	70	157	0	2	3	6	7
104331	432	13	6	6	70	115	1	2	3	6	7
108022	433	14	6	6	70	125	0	2	3	6	7
110900	434	15	6	6	70	191	1	2	3	6	7
115503	435	16	6	6	70	183	1	2	3	6	7
117261	436	17	6	6	70	164	1	2	3	6	7
119932	437	18	6	6	70	208	1	2	3	6	7
122697	438	19	6	6	70	157	1	2	3	6	7
125366	439	20	6	6	70	204	1	2	3	6	7
129750	440	21	6	6	70	210	0	2	3	6	7
131430	441	22	6	6	70	202	1	2	3	6	7
135240	442	23	6	6	70	270	1	2	3	6	7
137903	443	24	6	6	70	160	0	2	3	6	7
140596	444	25	6	6	70	258	1	2	3	6	7
142947	445	26	6	6	70	124	0	2	3	6	7
145324	446	1	3	6	90	162	0	2	3	6	7
149794	447	2	3	7	90	632	0	2	3	6	7
155095	448	3	3	3	90	137	1	2	3	6	7
158059	449	4	3	3	90	152	1	2	3	6	7
160505	450	5	3	3	90	141	1	2	3	6	7
163321	451	6	3	3	90	138	1	2	3	6	7
166004	452	7	3	3	90	180	1	2	3	6	7
170702	453	8	3	3	90	140	1	2	3	6	7
173743	454	9	3	3	90	456	1	2	3	6	7
178864	455	10	3	3	90	183	1	2	3	6	7
182495	456	11	3	3	90	235	0	2	3	6	7
183972	457	12	3	3	90	247	1	2	3	6	7
188949	458	13	3	3	90	204	1	2	3	6	7
192398	459	14	3	3	90	263	1	2	3	6	7
196880	460	1	2	3	70	241	1	2	3	6	7
201646	461	2	2	3	70	246	0	2	3	6	7
205612	462	3	2	3	70	244	0	2	3	6	7
209602	463	4	2	2	70	186	1	2	3	6	7
211281	464	5	2	2	70	189	1	2	3	6	7
215516	465	6	2	2	70	129	0	2	3	6	7
217550	466	7	2	2	70	173	0	2	3	6	7
220673	467	8	2	2	70	149	0	2	3	6	7
224689	468	9	2	3	70	154	0	2	3	6	7
229963	469	10	2	6	70	119	0	2	3	6	7
235121	470	11	2	7	70	415	1	2	3	6	7
238916	471	12	2	7	70	454	0	2	3	6	7
243111	472	13	2	7	70	400	0	2	3	6	7
246536	473	14	2	2	70	135	1	2	3	6	7
249386	474	15	2	2	70	235	0	2	3	6	7
252511	475	16	2	2	70	116	1	2	3	6	7
254660	476	17	2	2	70	372	0	2	3	6	7
257163	477	18	2	2	70	270	0	2	3	6	7
260516	478	19	2	7	70	373	0	2	3	6	7
263479	479	20	2	6	70	106	0	2	3	6	7
265400	480	21	2	3	70	101	0	2	3	6	7
269287	481	22	2	2	70	166	1	2	3	6	7
271020	482	23	2	2	70	192	0	2	3	6	7
276173	483	24	2	2	70	166	1	2	3	6	7
280905	484	25	2	2	70	132	0	2	3	6	7
285832	485	26	2	2	70	140	0	2	3	6	7
287512	486	27	2	3	70	263	0	2	3	6	7
291361	487	28	2	6	70	122	1	2	3	6	7
294446	488	29	2	6	70	126	0	2	3	6	7
299443	489	30	2	6	70	151	0	2	3	6	7
300963	490	1	6	7	70	458	0	2	3	6	7
305805	491	2	6	2	70	134	0	2	3	6	7
308112	492	3	6	6	70	121	0	2	3	6	7
309782	493	4	6	3	70	139	0	2	3	6	7
313905	494	5	6	7	70	373	0	2	3	6	7
315791	495	6	6	6	70	141	1	2	3	6	7
318141	496	7	6	6	70	119	1	2	3	6	7
320819	497	8	6	6	70	160	1	2	3	6	7
324986	498	9	6	6	70	166	1	2	3	6	7
327994	499	10	6	6	70	179	0	2	3	6	7
329454	500	11	6	6	70	182	1	2	3	6	7
333364	501	12	6	6	70	184	1	2	3	6	7
337154	502	13	6	6	70	140	0	2	3	6	7
341486	503	14	6	6	70	190	0	2	3	6	7
344674	504	15	6	2	70	228	0	2	3	6	7
349188	505	1	2	3	90	108	0	2	3	6	7
351190	506	2	2	7	90	445	1	2	3	6	7
354669	507	3	2	7	90	402	0	2	3	6	7
358545	508	4	2	7	90	410	0	2	3	6	7
364015	509	5	2	6	90	98	1	2	3	6	7
369005	510	6	2	6	90	204	0	2	3	6	7
373643	511	7	2	6	90	136	0	2	3	6	7
378507	512	8	2	7	90	363	1	2	3	6	7
383842	513	9	2	7	90	446	0	2	3	6	7
387938	514	10	2	7	90	526	0	2	3	6	7
393266	515	11	2	6	90	138	0	2	3	6	7
396721	516	12	2	2	90	137	0	2	3	6	7
398756	517	13	2	3	90	246	1	2	3	6	7
402499	518	14	2	3	90	117	0	2	3	6	7
407637	519	15	2	3	90	492	1	2	3	6	7
410838	520	16	2	3	90	160	0	2	3	6	7
413045	521	17	2	3	90	158	0	2	3	6	7
415565	522	18	2	2	90	151	1	2	3	6	7
419681	523	19	2	2	90	167	1	2	3	6	7
421859	524	20	2	2	90	135	1	2	3	6	7
425065	525	21	2	2	90	188	1	2	3	6	7
428885	526	22	2	2	90	161	0	2	3	6	7
431030	527	1	7	2	90	313	0	2	3	6	7
435149	528	2	7	2	90	129	0	2	3	6	7
440392	529	3	7	6	90	191	0	2	3	6	7
443977	530	4	7	7	90	416	0	2	3	6	7
445795	531	5	7	3	90	151	0	2	3	6	7
448465	532	6	7	2	90	178	0	2	3	6	7
450289	533	7	7	6	90	195	0	2	3	6	7
453889	534	8	7	7	90	432	1	2	3	6	7
456887	535	9	7	7	90	404	0	2	3	6	7
458448	536	10	7	7	90	408	1	2	3	6	7
461806	537	11	7	7	90	551	0	2	3	6	7
465494	538	12	7	7	90	367	1	2	3	6	7
469732	539	13	7	7	90	393	1	2	3	6	7
475151	540	14	7	7	90	652	1	2	3	6	7
477567	541	15	7	7	90	499	1	2	3	6	7
482019	542	16	7	7	90	428	1	2	3	6	7
485220	543	17	7	7	90	546	1	2	3	6	7
488045	544	18	7	7	90	614	1	2	3	6	7
490017	545	1	2	7	90	548	1	2	3	6	7
493382	546	2	2	7	90	557	0	2	3	6	7
496559	547	3	2	7	90	455	0	2	3	6	7
501673	548	4	2	7	90	351	0	2	3	6	7
505656	549	5	2	6	90	122	0	2	3	6	7
508370	550	6	2	2	90	198	0	2	3	6	7
511753	551	7	2	3	90	92	0	2	3	6	7
516283	552	8	2	7	90	415	0	2	3	6	7
519237	553	9	2	6	90	113	1	2	3	6	7
521398	554	10	2	6	90	163	0	2	3	6	7
525997	555	11	2	6	90	147	0	2	3	6	7
529342	556	12	2	2	90	103	1	2	3	6	7
530659	557	13	2	2	90	169	1	2	3	6	7
533746	558	14	2	2	90	387	1	2	3	6	7
535515	559	15	2	2	90	107	1	2	3	6	7
537114	560	16	2	2	90	210	1	2	3	6	7
542014	561	17	2	2	90	186	1	2	3	6	7
545988	562	18	2	2	90	184	1	2	3	6	7
547740	563	19	2	2	90	217	1	2	3	6	7
550186	564	1	7	2	90	413	0	2	3	6	7
554085	565	2	7	2	90	334	0	2	3	6	7
558540	566	3	7	2	90	152	0	2	3	6	7
563610	567	4	7	7	90	487	1	2	3	6	7
568483	568	5	7	7	90	439	1	2	3	6	7
570240	569	6	7	7	90	520	1	2	3	6	7
575167	570	7	7	7	90	419	1	2	3	6	7
580010	571	8	7	7	90	467	1	2	3	6	7
583255	572	9	7	7	90	492	1	2	3	6	7
585852	573	10	7	7	90	619	1	2	3	6	7
588902	574	11	7	7	90	637	1	2	3	6	7
591130	575	12	7	7	90	448	1	2	3	6	7
596104	576	1	3	7	70	490	0	2	3	6	7
598093	577	2	3	7	70	1014	1	2	3	6	7
603286	578	3	3	7	70	513	0	2	3	6	7
608122	579	4	3	7	70	573	0	2	3	6	7
612725	580	5	3	6	70	206	0	2	3	6	7
617875	581	6	3	2	70	211	1	2	3	6	7
620361	582	7	3	2	70	254	0	2	3	6	7
624676	583	8	3	2	70	262	0	2	3	6	7
628273	584	9	3	2	70	243	0	2	3	6	7
632261	585	10	3	3	70	113	1	2	3	6	7
636965	586	11	3	3	70	169	1	2	3	6	7
640292	587	12	3	3	70	209	1	2	3	6	7
641722	588	13	3	3	70	167	0	2	3	6	7
644337	589	14	3	3	70	180	1	2	3	6	7
648229	590	15	3	3	70	214	1	2	3	6	7
653531	591	16	3	3	70	237	0	2	3	6	7
658211	592	17	3	3	70	118	1	2	3	6	7
661997	593	18	3	3	70	147	1	2	3	6	7
665295	594	19	3	3	70	189	1	2	3	6	7
669832	595	20	3	3	70	276	0	2	3	6	7
673564	596	21	3	3	70	188	1	2	3	6	7
678699	597	1	6	3	90	162	0	2	3	6	7
683228	598	2	6	3	90	225	0	2	3	6	7
684679	599	3	6	3	90	383	0	2	3	6	7
688411	600	4	6	6	90	134	1	2	3	6	7
