# Supplementary material for: Control of entropy in neural models of environmental state
Source: eLife. 2019 Feb 28;8:e39404. doi: 10.7554/eLife.39404 (PMC6395063; doi:10.7554/eLife.39404)
Supplement: Source code 1. [file elife-39404-code1.zip › model_for_eLife/data/fMRI/behavioural_data_s34_run4]

5010	601	1	5	5	70	811	1	1	4	5	8
8075	602	2	5	5	70	193	1	1	4	5	8
9979	603	3	5	5	70	114	1	1	4	5	8
13185	604	4	5	5	70	143	1	1	4	5	8
16363	605	5	5	5	70	141	0	1	4	5	8
21298	606	6	5	5	70	140	1	1	4	5	8
25473	607	7	5	5	70	138	1	1	4	5	8
28389	608	8	5	5	70	111	1	1	4	5	8
33589	609	9	5	5	70	176	1	1	4	5	8
37710	610	10	5	5	70	220	0	1	4	5	8
42359	611	11	5	5	70	192	0	1	4	5	8
45923	612	12	5	5	70	143	1	1	4	5	8
50158	613	13	5	5	70	206	1	1	4	5	8
53299	614	14	5	5	70	194	0	1	4	5	8
56608	615	15	5	5	70	136	1	1	4	5	8
60671	616	16	5	5	70	147	1	1	4	5	8
64966	617	17	5	5	70	118	1	1	4	5	8
68074	618	18	5	5	70	142	0	1	4	5	8
72035	619	19	5	5	70	160	1	1	4	5	8
76553	620	20	5	5	70	151	1	1	4	5	8
78802	621	21	5	5	70	228	0	1	4	5	8
83731	622	22	5	5	70	313	0	1	4	5	8
88284	623	23	5	5	70	108	0	1	4	5	8
92547	624	1	1	8	90	166	1	1	4	5	8
94722	625	2	1	8	90	148	0	1	4	5	8
96970	626	3	1	8	90	117	1	1	4	5	8
99521	627	4	1	8	90	165	0	1	4	5	8
103610	628	5	1	8	90	216	1	1	4	5	8
108921	629	6	1	8	90	190	0	1	4	5	8
111003	630	7	1	8	90	181	0	1	4	5	8
116043	631	8	1	4	90	149	1	1	4	5	8
119810	632	9	1	4	90	139	0	1	4	5	8
124503	633	10	1	4	90	140	0	1	4	5	8
127260	634	11	1	1	90	194	1	1	4	5	8
131176	635	12	1	1	90	43	1	1	4	5	8
133966	636	13	1	1	90	256	1	1	4	5	8
137228	637	14	1	1	90	212	1	1	4	5	8
140896	638	15	1	1	90	246	1	1	4	5	8
145788	639	16	1	1	90	199	1	1	4	5	8
148068	640	17	1	1	90	258	1	1	4	5	8
151000	641	1	5	1	70	250	0	1	4	5	8
154695	642	2	5	1	70	252	0	1	4	5	8
159715	643	3	5	1	70	223	0	1	4	5	8
161381	644	4	5	8	70	142	1	1	4	5	8
166107	645	5	5	8	70	149	0	1	4	5	8
168617	646	6	5	4	70	156	0	1	4	5	8
173604	647	7	5	5	70	151	1	1	4	5	8
176385	648	8	5	5	70	122	1	1	4	5	8
179812	649	9	5	5	70	143	1	1	4	5	8
183986	650	10	5	5	70	555	1	1	4	5	8
186580	651	11	5	5	70	165	1	1	4	5	8
188109	652	12	5	5	70	202	1	1	4	5	8
192011	653	13	5	5	70	135	1	1	4	5	8
194290	654	14	5	5	70	231	1	1	4	5	8
198707	655	15	5	5	70	217	1	1	4	5	8
202151	656	16	5	5	70	171	1	1	4	5	8
203743	657	17	5	5	70	203	1	1	4	5	8
205709	658	18	5	5	70	190	0	1	4	5	8
207910	659	19	5	5	70	365	0	1	4	5	8
213088	660	20	5	5	70	118	1	1	4	5	8
217630	661	21	5	5	70	155	1	1	4	5	8
221149	662	22	5	5	70	125	1	1	4	5	8
225181	663	23	5	5	70	154	1	1	4	5	8
228767	664	24	5	5	70	161	0	1	4	5	8
231243	665	25	5	5	70	224	1	1	4	5	8
233554	666	26	5	5	70	182	1	1	4	5	8
236905	667	27	5	5	70	140	0	1	4	5	8
239272	668	28	5	5	70	143	1	1	4	5	8
240603	669	29	5	5	70	212	0	1	4	5	8
244941	670	1	4	5	90	88	0	1	4	5	8
249848	671	2	4	4	90	122	1	1	4	5	8
252589	672	3	4	4	90	155	1	1	4	5	8
256316	673	4	4	4	90	138	1	1	4	5	8
260271	674	5	4	4	90	185	1	1	4	5	8
264042	675	6	4	4	90	183	1	1	4	5	8
267610	676	7	4	4	90	102	1	1	4	5	8
271910	677	8	4	4	90	190	1	1	4	5	8
276771	678	9	4	4	90	103	1	1	4	5	8
281771	679	10	4	4	90	171	1	1	4	5	8
286786	680	11	4	4	90	199	1	1	4	5	8
288702	681	12	4	4	90	169	1	1	4	5	8
290915	682	13	4	4	90	239	1	1	4	5	8
295890	683	14	4	4	90	204	1	1	4	5	8
299723	684	15	4	4	90	224	1	1	4	5	8
302963	685	16	4	4	90	212	0	1	4	5	8
305573	686	1	8	4	70	145	1	1	4	5	8
309265	687	2	8	4	70	307	0	1	4	5	8
312749	688	3	8	4	70	109	0	1	4	5	8
317268	689	4	8	1	70	164	0	1	4	5	8
321018	690	5	8	8	70	174	0	1	4	5	8
323676	691	6	8	5	70	120	0	1	4	5	8
328131	692	7	8	4	70	161	0	1	4	5	8
330534	693	8	8	4	70	263	0	1	4	5	8
333571	694	9	8	8	70	191	1	1	4	5	8
337212	695	10	8	8	70	157	0	1	4	5	8
341125	696	11	8	8	70	247	1	1	4	5	8
343585	697	12	8	8	70	958	0	1	4	5	8
349486	698	13	8	8	70	241	1	1	4	5	8
353777	699	14	8	8	70	164	1	1	4	5	8
356406	700	15	8	8	70	163	1	1	4	5	8
361679	701	16	8	8	70	295	0	1	4	5	8
364167	702	17	8	8	70	941	1	1	4	5	8
367170	703	18	8	8	70	186	0	1	4	5	8
372003	704	19	8	8	70	188	1	1	4	5	8
373774	705	20	8	8	70	206	1	1	4	5	8
378841	706	21	8	8	70	228	0	1	4	5	8
382837	707	22	8	8	70	167	1	1	4	5	8
386824	708	1	4	8	70	214	0	1	4	5	8
389462	709	2	4	8	70	211	0	1	4	5	8
393925	710	3	4	1	70	173	0	1	4	5	8
395494	711	4	4	5	70	183	0	1	4	5	8
398978	712	5	4	4	70	199	0	1	4	5	8
400544	713	6	4	8	70	139	0	1	4	5	8
403462	714	7	4	5	70	136	0	1	4	5	8
408174	715	8	4	1	70	216	0	1	4	5	8
410917	716	9	4	4	70	168	0	1	4	5	8
416175	717	10	4	8	70	178	0	1	4	5	8
421323	718	11	4	1	70	191	0	1	4	5	8
426377	719	12	4	5	70	135	0	1	4	5	8
430119	720	13	4	4	70	120	0	1	4	5	8
431482	721	14	4	8	70	220	0	1	4	5	8
434627	722	15	4	5	70	109	0	1	4	5	8
437110	723	16	4	1	70	195	0	1	4	5	8
441786	724	17	4	4	70	125	1	1	4	5	8
446852	725	18	4	4	70	270	1	1	4	5	8
449863	726	19	4	4	70	188	0	1	4	5	8
453613	727	20	4	4	70	195	0	1	4	5	8
458451	728	21	4	5	70	108	0	1	4	5	8
461072	729	22	4	1	70	179	1	1	4	5	8
463108	730	23	4	1	70	192	0	1	4	5	8
467766	731	1	1	1	90	122	0	1	4	5	8
471835	732	2	1	8	90	152	0	1	4	5	8
473258	733	3	1	4	90	136	0	1	4	5	8
474683	734	4	1	4	90	135	0	1	4	5	8
479007	735	5	1	1	90	158	1	1	4	5	8
484204	736	6	1	1	90	306	1	1	4	5	8
487194	737	7	1	1	90	265	0	1	4	5	8
488629	738	8	1	1	90	262	1	1	4	5	8
490447	739	9	1	1	90	244	1	1	4	5	8
493569	740	10	1	1	90	172	1	1	4	5	8
497681	741	11	1	1	90	645	1	1	4	5	8
502305	742	12	1	1	90	320	1	1	4	5	8
506161	743	13	1	1	90	187	1	1	4	5	8
509317	744	14	1	1	90	186	1	1	4	5	8
511142	745	15	1	1	90	224	1	1	4	5	8
515506	746	16	1	1	90	221	0	1	4	5	8
517556	747	17	1	1	90	186	1	1	4	5	8
521001	748	18	1	1	90	205	1	1	4	5	8
524186	749	19	1	1	90	243	1	1	4	5	8
527902	750	20	1	1	90	140	1	1	4	5	8
529817	751	1	8	1	70	229	1	1	4	5	8
532889	752	2	8	1	70	136	0	1	4	5	8
537147	753	3	8	1	70	179	1	1	4	5	8
538458	754	4	8	1	70	349	0	1	4	5	8
541850	755	5	8	1	70	179	0	1	4	5	8
544261	756	6	8	1	70	704	0	1	4	5	8
547989	757	7	8	5	70	140	0	1	4	5	8
552011	758	8	8	4	70	157	0	1	4	5	8
557132	759	9	8	8	70	181	1	1	4	5	8
559299	760	10	8	8	70	162	0	1	4	5	8
561575	761	11	8	8	70	204	1	1	4	5	8
564063	762	12	8	8	70	149	0	1	4	5	8
568865	763	13	8	8	70	124	1	1	4	5	8
573844	764	14	8	8	70	217	0	1	4	5	8
578211	765	15	8	8	70	265	0	1	4	5	8
580430	766	16	8	4	70	381	0	1	4	5	8
585305	767	17	8	5	70	169	0	1	4	5	8
589660	768	18	8	1	70	165	1	1	4	5	8
593467	769	19	8	1	70	233	0	1	4	5	8
595288	770	20	8	1	70	311	0	1	4	5	8
597632	771	21	8	8	70	131	1	1	4	5	8
601033	772	22	8	8	70	98	1	1	4	5	8
606150	773	23	8	8	70	625	1	1	4	5	8
611641	774	24	8	8	70	127	1	1	4	5	8
614466	775	25	8	8	70	334	1	1	4	5	8
616016	776	26	8	8	70	181	1	1	4	5	8
620003	777	27	8	8	70	119	1	1	4	5	8
624019	778	1	4	8	90	123	0	1	4	5	8
625893	779	2	4	8	90	163	0	1	4	5	8
628989	780	3	4	8	90	105	0	1	4	5	8
632922	781	4	4	5	90	76	0	1	4	5	8
635902	782	5	4	1	90	126	0	1	4	5	8
637697	783	6	4	4	90	117	1	1	4	5	8
641302	784	7	4	4	90	99	1	1	4	5	8
642682	785	8	4	4	90	114	1	1	4	5	8
647582	786	9	4	4	90	250	1	1	4	5	8
651280	787	10	4	4	90	244	1	1	4	5	8
652917	788	11	4	4	90	321	0	1	4	5	8
658209	789	12	4	4	90	217	1	1	4	5	8
662080	790	13	4	4	90	154	1	1	4	5	8
663373	791	14	4	4	90	230	0	1	4	5	8
666499	792	15	4	4	90	230	1	1	4	5	8
670536	793	16	4	4	90	257	1	1	4	5	8
674187	794	17	4	4	90	188	1	1	4	5	8
676959	795	1	1	4	90	212	0	1	4	5	8
680322	796	2	1	4	90	138	1	1	4	5	8
683553	797	3	1	4	90	183	0	1	4	5	8
687396	798	4	1	4	90	146	0	1	4	5	8
688686	799	5	1	4	90	181	0	1	4	5	8
693351	800	6	1	1	90	111	1	1	4	5	8
