# Supplementary material for: Control of entropy in neural models of environmental state
Source: eLife. 2019 Feb 28;8:e39404. doi: 10.7554/eLife.39404 (PMC6395063; doi:10.7554/eLife.39404)
Supplement: Source code 1. [file elife-39404-code1.zip › model_for_eLife/data/fMRI/behavioural_data_s35_run1]

5015	1	0	5	5	90	1767	1	2	4	5	7
8787	2	1	5	5	90	531	1	2	4	5	7
11743	3	2	5	5	90	737	1	2	4	5	7
14198	4	3	5	5	90	853	1	2	4	5	7
20063	5	4	5	5	90	440	1	2	4	5	7
23244	6	5	5	5	90	426	0	2	4	5	7
27733	7	6	5	5	90	182	1	2	4	5	7
30669	8	7	5	5	90	240	1	2	4	5	7
34683	9	8	5	5	90	386	0	2	4	5	7
38800	10	9	5	5	90	273	1	2	4	5	7
41014	11	10	5	5	90	425	1	2	4	5	7
42951	12	11	5	5	90	1635	1	2	4	5	7
47503	13	12	5	5	90	582	1	2	4	5	7
51500	14	1	4	5	70	321	0	2	4	5	7
56907	15	2	4	5	70	527	0	2	4	5	7
59623	16	3	4	4	70	313	0	2	4	5	7
62485	17	4	4	7	70	192	0	2	4	5	7
67106	18	5	4	7	70	155	0	2	4	5	7
70648	19	6	4	2	70	144	0	2	4	5	7
74381	20	7	4	2	70	175	0	2	4	5	7
79167	21	8	4	3	70	196	9	2	4	5	7
83209	22	9	4	4	70	143	0	2	4	5	7
85928	23	10	4	5	70	433	0	2	4	5	7
90354	24	11	4	4	70	244	1	2	4	5	7
95206	25	12	4	4	70	190	0	2	4	5	7
97859	26	13	4	4	70	586	0	2	4	5	7
100747	27	14	4	4	70	388	1	2	4	5	7
103438	28	15	4	4	70	415	0	2	4	5	7
108605	29	16	4	4	70	355	0	2	4	5	7
111324	30	17	4	2	70	900	0	2	4	5	7
113527	31	18	4	2	70	394	1	2	4	5	7
115586	32	19	4	2	70	326	0	2	4	5	7
119829	33	20	4	2	70	345	0	2	4	5	7
122146	34	21	4	2	70	267	1	2	4	5	7
126740	35	22	4	2	70	479	1	2	4	5	7
129490	36	23	4	2	70	279	0	2	4	5	7
132756	37	24	4	2	70	306	0	2	4	5	7
136138	38	25	4	7	70	187	0	2	4	5	7
140029	39	1	5	7	70	137	1	2	4	5	7
145012	40	2	5	7	70	231	0	2	4	5	7
147640	41	3	5	7	70	380	1	2	4	5	7
149837	42	4	5	7	70	345	0	2	4	5	7
152432	43	5	5	7	70	141	0	2	4	5	7
154728	44	6	5	5	70	1284	1	2	4	5	7
161107	45	7	5	5	70	651	1	2	4	5	7
163431	46	8	5	5	70	641	1	2	4	5	7
166313	47	9	5	5	70	178	1	2	4	5	7
170292	48	10	5	5	70	51	1	2	4	5	7
172493	49	11	5	5	70	228	0	2	4	5	7
175908	50	12	5	5	70	256	0	2	4	5	7
178156	51	13	5	5	70	268	0	2	4	5	7
182237	52	14	5	4	70	232	1	2	4	5	7
185090	53	15	5	4	70	148	1	2	4	5	7
186566	54	16	5	4	70	279	1	2	4	5	7
189797	55	17	5	4	70	604	1	2	4	5	7
194741	56	18	5	4	70	610	0	2	4	5	7
197003	57	19	5	4	70	517	0	2	4	5	7
201519	58	20	5	4	70	550	0	2	4	5	7
204185	59	21	5	2	70	241	1	2	4	5	7
208074	60	22	5	2	70	266	0	2	4	5	7
210357	61	23	5	2	70	228	1	2	4	5	7
212995	62	24	5	2	70	177	1	2	4	5	7
216882	63	1	2	2	90	202	1	2	4	5	7
219257	64	2	2	2	90	201	1	2	4	5	7
223028	65	3	2	2	90	696	1	2	4	5	7
225161	66	4	2	2	90	688	1	2	4	5	7
230403	67	5	2	2	90	187	1	2	4	5	7
232752	68	6	2	2	90	755	1	2	4	5	7
237498	69	7	2	2	90	698	1	2	4	5	7
243227	70	8	2	2	90	296	1	2	4	5	7
248601	71	9	2	2	90	429	0	2	4	5	7
252300	72	10	2	2	90	390	1	2	4	5	7
257662	73	11	2	2	90	331	1	2	4	5	7
259662	74	12	2	2	90	889	1	2	4	5	7
264798	75	13	2	2	90	2256	1	2	4	5	7
269493	76	14	2	2	90	232	1	2	4	5	7
274521	77	15	2	2	90	363	1	2	4	5	7
279867	78	16	2	2	90	426	1	2	4	5	7
284740	79	17	2	2	90	219	1	2	4	5	7
287298	80	1	7	2	70	314	1	2	4	5	7
290775	81	2	7	2	70	309	0	2	4	5	7
292644	82	3	7	2	70	361	1	2	4	5	7
294919	83	4	7	2	70	731	0	2	4	5	7
298179	84	5	7	2	70	287	0	2	4	5	7
303401	85	6	7	5	70	151	0	2	4	5	7
307920	86	7	7	7	70	579	1	2	4	5	7
311251	87	8	7	7	70	204	0	2	4	5	7
315584	88	9	7	7	70	631	1	2	4	5	7
319653	89	10	7	7	70	302	1	2	4	5	7
322201	90	11	7	7	70	561	1	2	4	5	7
324391	91	12	7	7	70	320	1	2	4	5	7
326790	92	13	7	7	70	295	1	2	4	5	7
328332	93	14	7	7	70	588	1	2	4	5	7
331487	94	15	7	7	70	218	1	2	4	5	7
332948	95	16	7	7	70	754	1	2	4	5	7
337855	96	17	7	7	70	760	1	2	4	5	7
341077	97	18	7	7	70	458	0	2	4	5	7
343722	98	19	7	7	70	463	1	2	4	5	7
349059	99	20	7	7	70	376	0	2	4	5	7
351583	100	21	7	4	70	939	0	2	4	5	7
355970	101	1	4	4	90	144	1	2	4	5	7
359510	102	2	4	4	90	400	1	2	4	5	7
362841	103	3	4	4	90	200	1	2	4	5	7
366171	104	4	4	4	90	160	1	2	4	5	7
368118	105	5	4	4	90	529	1	2	4	5	7
370333	106	6	4	4	90	503	1	2	4	5	7
375173	107	7	4	4	90	626	1	2	4	5	7
378820	108	8	4	4	90	573	1	2	4	5	7
381929	109	9	4	4	90	358	1	2	4	5	7
387304	110	10	4	4	90	291	1	2	4	5	7
389737	111	11	4	4	90	272	1	2	4	5	7
391151	112	12	4	4	90	310	1	2	4	5	7
396200	113	13	4	4	90	448	1	2	4	5	7
400903	114	14	4	4	90	519	1	2	4	5	7
403050	115	15	4	4	90	2024	0	2	4	5	7
406407	116	16	4	4	90	455	1	2	4	5	7
408059	117	17	4	4	90	564	1	2	4	5	7
413104	118	18	4	4	90	622	1	2	4	5	7
416568	119	19	4	4	90	216	1	2	4	5	7
418745	120	20	4	4	90	560	1	2	4	5	7
423041	121	21	4	4	90	241	1	2	4	5	7
425580	122	22	4	4	90	210	0	2	4	5	7
429340	123	23	4	4	90	441	1	2	4	5	7
431961	124	24	4	4	90	333	0	2	4	5	7
436088	125	1	2	4	90	333	0	2	4	5	7
438865	126	2	2	2	90	340	1	2	4	5	7
441953	127	3	2	2	90	174	1	2	4	5	7
445403	128	4	2	2	90	193	1	2	4	5	7
448567	129	5	2	2	90	287	1	2	4	5	7
452203	130	6	2	2	90	195	1	2	4	5	7
454509	131	7	2	2	90	213	0	2	4	5	7
456037	132	8	2	2	90	231	1	2	4	5	7
457920	133	9	2	2	90	370	1	2	4	5	7
461547	134	10	2	2	90	406	1	2	4	5	7
465628	135	11	2	2	90	352	1	2	4	5	7
467721	136	12	2	2	90	363	1	2	4	5	7
471736	137	13	2	2	90	399	1	2	4	5	7
475926	138	14	2	2	90	316	1	2	4	5	7
478957	139	15	2	2	90	504	1	2	4	5	7
481422	140	16	2	2	90	308	1	2	4	5	7
485748	141	17	2	2	90	220	1	2	4	5	7
487897	142	18	2	2	90	588	1	2	4	5	7
491105	143	19	2	2	90	353	1	2	4	5	7
494220	144	20	2	2	90	370	1	2	4	5	7
497410	145	21	2	2	90	640	1	2	4	5	7
502342	146	22	2	2	90	358	1	2	4	5	7
507222	147	23	2	2	90	159	1	2	4	5	7
510737	148	24	2	2	90	392	1	2	4	5	7
512914	149	25	2	2	90	279	1	2	4	5	7
517379	150	26	2	2	90	649	1	2	4	5	7
520255	151	27	2	2	90	692	1	2	4	5	7
525864	152	28	2	2	90	287	0	2	4	5	7
529787	153	29	2	2	90	1199	1	2	4	5	7
533710	154	30	2	2	90	391	1	2	4	5	7
539141	155	31	2	2	90	538	1	2	4	5	7
543019	156	1	5	2	90	331	0	2	4	5	7
547925	157	2	5	2	90	210	1	2	4	5	7
549403	158	3	5	2	90	1127	0	2	4	5	7
555078	159	4	5	2	90	175	0	2	4	5	7
558578	160	5	5	4	90	568	0	2	4	5	7
561751	161	6	5	5	90	214	0	2	4	5	7
564729	162	7	5	7	90	140	0	2	4	5	7
568851	163	8	5	5	90	122	1	2	4	5	7
571927	164	9	5	5	90	211	1	2	4	5	7
575095	165	10	5	5	90	619	1	2	4	5	7
577683	166	11	5	5	90	507	1	2	4	5	7
580406	167	12	5	5	90	331	1	2	4	5	7
585409	168	13	5	5	90	576	1	2	4	5	7
590439	169	14	5	5	90	167	1	2	4	5	7
592662	170	15	5	5	90	309	1	2	4	5	7
594395	171	1	7	5	90	544	1	2	4	5	7
599101	172	2	7	5	90	221	0	2	4	5	7
601446	173	3	7	5	90	573	0	2	4	5	7
604344	174	4	7	4	90	157	0	2	4	5	7
606273	175	5	7	2	90	711	0	2	4	5	7
608239	176	6	7	7	90	1343	1	2	4	5	7
610831	177	7	7	7	90	550	1	2	4	5	7
615241	178	8	7	7	90	496	1	2	4	5	7
620139	179	9	7	7	90	724	1	2	4	5	7
624459	180	10	7	7	90	536	0	2	4	5	7
627981	181	1	5	2	90	1154	1	2	4	5	7
632528	182	2	5	2	90	240	0	2	4	5	7
634629	183	3	5	2	90	450	1	2	4	5	7
639172	184	4	5	2	90	369	0	2	4	5	7
641546	185	5	5	2	90	288	0	2	4	5	7
645597	186	6	5	4	90	258	0	2	4	5	7
648124	187	7	5	7	90	235	0	2	4	5	7
649958	188	8	5	5	90	408	1	2	4	5	7
654002	189	9	5	5	90	255	1	2	4	5	7
658830	190	10	5	5	90	226	0	2	4	5	7
663905	191	11	5	5	90	635	1	2	4	5	7
666056	192	12	5	5	90	177	1	2	4	5	7
669020	193	13	5	5	90	420	1	2	4	5	7
671834	194	14	5	5	90	651	1	2	4	5	7
676511	195	15	5	5	90	369	1	2	4	5	7
681274	196	16	5	5	90	816	1	2	4	5	7
684597	197	17	5	5	90	5340	1	2	4	5	7
692165	198	18	5	5	90	127	1	2	4	5	7
694325	199	19	5	5	90	290	1	2	4	5	7
697825	200	20	5	5	90	245	1	2	4	5	7
