# Supplementary material for: Control of entropy in neural models of environmental state
Source: eLife. 2019 Feb 28;8:e39404. doi: 10.7554/eLife.39404 (PMC6395063; doi:10.7554/eLife.39404)
Supplement: Source code 1. [file elife-39404-code1.zip › model_for_eLife/data/fMRI/behavioural_data_s35_run2]

5006	201	1	6	5	90	1639	9	1	3	6	8
7378	202	2	6	6	90	10	1	1	3	6	8
9900	203	3	6	6	90	196	1	1	3	6	8
11373	204	4	6	6	90	252	1	1	3	6	8
13490	205	5	6	6	90	462	0	1	3	6	8
19001	206	6	6	6	90	221	1	1	3	6	8
22195	207	7	6	6	90	468	1	1	3	6	8
24786	208	8	6	6	90	357	1	1	3	6	8
28610	209	9	6	6	90	226	1	1	3	6	8
30533	210	10	6	6	90	669	1	1	3	6	8
34769	211	11	6	6	90	201	1	1	3	6	8
37918	212	12	6	3	90	4052	1	1	3	6	8
44935	213	13	6	3	90	150	0	1	3	6	8
49869	214	14	6	3	90	197	0	1	3	6	8
51423	215	15	6	2	90	333	9	1	3	6	8
53131	216	16	6	1	90	119	1	1	3	6	8
58249	217	17	6	1	90	231	0	1	3	6	8
60015	218	18	6	1	90	327	0	1	3	6	8
65052	219	19	6	8	90	195	0	1	3	6	8
67919	220	20	6	8	90	230	1	1	3	6	8
70593	221	21	6	8	90	261	0	1	3	6	8
72327	222	22	6	8	90	321	0	1	3	6	8
76654	223	23	6	6	90	204	1	1	3	6	8
78124	224	1	3	6	70	230	0	1	3	6	8
82760	225	2	3	6	70	125	0	1	3	6	8
86633	226	3	3	6	70	153	0	1	3	6	8
90918	227	4	3	8	70	821	0	1	3	6	8
96155	228	5	3	4	70	141	9	1	3	6	8
97731	229	6	3	3	70	164	0	1	3	6	8
102877	230	7	3	1	70	187	0	1	3	6	8
106110	231	8	3	3	70	639	0	1	3	6	8
108651	232	9	3	8	70	249	0	1	3	6	8
113909	233	10	3	1	70	208	1	1	3	6	8
116249	234	11	3	1	70	336	0	1	3	6	8
120050	235	12	3	1	70	533	0	1	3	6	8
124608	236	13	3	6	70	209	0	1	3	6	8
129641	237	14	3	6	70	478	0	1	3	6	8
134942	238	15	3	8	70	589	0	1	3	6	8
140414	239	16	3	8	70	188	0	1	3	6	8
145022	240	17	3	1	70	219	1	1	3	6	8
148677	241	1	1	1	70	278	1	1	3	6	8
152799	242	2	1	1	70	230	1	1	3	6	8
157104	243	3	1	1	70	263	0	1	3	6	8
161951	244	4	1	1	70	248	1	1	3	6	8
166852	245	5	1	1	70	200	1	1	3	6	8
169679	246	6	1	1	70	293	0	1	3	6	8
174380	247	7	1	1	70	229	1	1	3	6	8
178220	248	8	1	1	70	265	1	1	3	6	8
180221	249	9	1	1	70	743	1	1	3	6	8
182921	250	10	1	1	70	5985	0	1	3	6	8
190951	251	11	1	1	70	202	0	1	3	6	8
194690	252	12	1	1	70	217	0	1	3	6	8
198645	253	13	1	6	70	728	0	1	3	6	8
200558	254	14	1	3	70	650	0	1	3	6	8
205335	255	15	1	6	70	103	0	1	3	6	8
209831	256	16	1	3	70	407	0	1	3	6	8
213903	257	17	1	8	70	161	0	1	3	6	8
215937	258	18	1	8	70	206	0	1	3	6	8
217905	259	19	1	1	70	550	0	1	3	6	8
222942	260	20	1	1	70	144	1	1	3	6	8
226345	261	21	1	1	70	182	0	1	3	6	8
230578	262	22	1	1	70	249	0	1	3	6	8
233125	263	23	1	6	70	755	0	1	3	6	8
235780	264	24	1	6	70	680	0	1	3	6	8
238695	265	25	1	3	70	262	0	1	3	6	8
243382	266	1	8	3	90	351	1	1	3	6	8
246904	267	2	8	3	90	351	0	1	3	6	8
250381	268	3	8	3	90	770	0	1	3	6	8
254050	269	4	8	8	90	395	1	1	3	6	8
259391	270	5	8	8	90	390	1	1	3	6	8
264807	271	6	8	8	90	593	0	1	3	6	8
268865	272	7	8	8	90	730	1	1	3	6	8
271488	273	8	8	8	90	594	1	1	3	6	8
274439	274	9	8	8	90	674	0	1	3	6	8
279836	275	10	8	8	90	410	1	1	3	6	8
284856	276	11	8	8	90	1052	1	1	3	6	8
287678	277	12	8	8	90	457	1	1	3	6	8
289840	278	13	8	8	90	720	1	1	3	6	8
294300	279	14	8	8	90	211	1	1	3	6	8
299611	280	15	8	8	90	245	1	1	3	6	8
302202	281	16	8	8	90	310	1	1	3	6	8
305494	282	1	3	8	90	326	0	1	3	6	8
307607	283	2	3	8	90	564	0	1	3	6	8
312182	284	3	3	8	90	228	0	1	3	6	8
314024	285	4	3	1	90	1621	1	1	3	6	8
317516	286	5	3	1	90	239	0	1	3	6	8
319979	287	6	3	1	90	418	0	1	3	6	8
323644	288	7	3	1	90	165	0	1	3	6	8
325968	289	8	3	3	90	246	1	1	3	6	8
330297	290	9	3	3	90	222	1	1	3	6	8
335356	291	10	3	3	90	183	1	1	3	6	8
337375	292	11	3	3	90	509	1	1	3	6	8
340919	293	12	3	3	90	204	1	1	3	6	8
345631	294	13	3	3	90	325	0	1	3	6	8
350035	295	14	3	3	90	337	0	1	3	6	8
351687	296	15	3	6	90	1500	1	1	3	6	8
354910	297	16	3	6	90	354	0	1	3	6	8
356496	298	17	3	6	90	312	1	1	3	6	8
359184	299	18	3	6	90	189	0	1	3	6	8
361475	300	19	3	6	90	169	0	1	3	6	8
363325	301	20	3	8	90	528	0	1	3	6	8
367986	302	21	3	8	90	134	0	1	3	6	8
371510	303	22	3	1	90	484	0	1	3	6	8
376653	304	23	3	1	90	179	0	1	3	6	8
381124	305	24	3	3	90	276	1	1	3	6	8
384767	306	25	3	3	90	223	1	1	3	6	8
386480	307	1	8	3	90	698	0	1	3	6	8
391713	308	2	8	3	90	373	0	1	3	6	8
396257	309	3	8	3	90	843	0	1	3	6	8
400834	310	4	8	3	90	585	1	1	3	6	8
406245	311	5	8	3	90	299	0	1	3	6	8
410264	312	6	8	3	90	695	1	1	3	6	8
413106	313	7	8	3	90	611	0	1	3	6	8
418548	314	8	8	3	90	701	0	1	3	6	8
421494	315	9	8	3	90	269	0	1	3	6	8
424629	316	10	8	8	90	526	1	1	3	6	8
428953	317	11	8	8	90	226	0	1	3	6	8
431910	318	12	8	8	90	307	1	1	3	6	8
434971	319	13	8	8	90	712	0	1	3	6	8
437535	320	14	8	8	90	325	1	1	3	6	8
442400	321	15	8	8	90	156	1	1	3	6	8
446895	322	16	8	8	90	238	1	1	3	6	8
451289	323	17	8	8	90	220	1	1	3	6	8
455514	324	18	8	8	90	179	1	1	3	6	8
458298	325	19	8	8	90	327	1	1	3	6	8
460087	326	20	8	8	90	376	1	1	3	6	8
465165	327	21	8	8	90	447	1	1	3	6	8
467090	328	22	8	8	90	813	0	1	3	6	8
470134	329	23	8	8	90	269	0	1	3	6	8
473067	330	24	8	6	90	244	0	1	3	6	8
476068	331	25	8	6	90	352	0	1	3	6	8
477622	332	26	8	6	90	488	1	1	3	6	8
480267	333	27	8	6	90	348	1	1	3	6	8
484507	334	28	8	6	90	234	0	1	3	6	8
487302	335	29	8	6	90	254	0	1	3	6	8
490304	336	1	6	2	90	263	9	1	3	6	8
491367	337	2	6	1	90	363	0	1	3	6	8
495446	338	3	6	1	90	525	0	1	3	6	8
500731	339	4	6	3	90	189	0	1	3	6	8
505080	340	5	6	3	90	227	0	1	3	6	8
507748	341	6	6	8	90	465	0	1	3	6	8
511659	342	7	6	8	90	262	0	1	3	6	8
516482	343	8	6	5	90	206	9	1	3	6	8
520846	344	9	6	6	90	101	1	1	3	6	8
523005	345	10	6	6	90	215	1	1	3	6	8
527773	346	11	6	6	90	439	1	1	3	6	8
529704	347	12	6	6	90	4500	0	1	3	6	8
536854	348	13	6	6	90	658	1	1	3	6	8
541032	349	14	6	6	90	110	1	1	3	6	8
545235	350	15	6	6	90	410	1	1	3	6	8
548680	351	16	6	6	90	146	0	1	3	6	8
552411	352	17	6	6	90	193	1	1	3	6	8
557428	353	18	6	6	90	133	0	1	3	6	8
559454	354	19	6	6	90	328	0	1	3	6	8
561123	355	20	6	4	90	309	9	1	3	6	8
564245	356	21	6	3	90	510	1	1	3	6	8
567885	357	22	6	3	90	250	0	1	3	6	8
573015	358	23	6	3	90	184	0	1	3	6	8
576872	359	1	8	1	70	227	1	1	3	6	8
580216	360	2	8	1	70	227	1	1	3	6	8
582259	361	3	8	1	70	400	0	1	3	6	8
583821	362	4	8	1	70	600	1	1	3	6	8
589385	363	5	8	1	70	205	0	1	3	6	8
590766	364	6	8	1	70	1797	0	1	3	6	8
597223	365	7	8	1	70	261	0	1	3	6	8
600004	366	8	8	8	70	1248	1	1	3	6	8
603909	367	9	8	8	70	570	1	1	3	6	8
605841	368	10	8	8	70	3951	1	1	3	6	8
611213	369	11	8	8	70	365	1	1	3	6	8
615732	370	12	8	8	70	284	0	1	3	6	8
618620	371	13	8	8	70	182	1	1	3	6	8
620876	372	14	8	8	70	301	0	1	3	6	8
623984	373	15	8	8	70	145	0	1	3	6	8
627453	374	16	8	1	70	284	0	1	3	6	8
630115	375	17	8	1	70	263	0	1	3	6	8
635094	376	18	8	3	70	229	0	1	3	6	8
640003	377	19	8	6	70	128	0	1	3	6	8
641340	378	20	8	3	70	4085	1	1	3	6	8
646999	379	21	8	3	70	294	1	1	3	6	8
651224	380	22	8	3	70	330	0	1	3	6	8
655533	381	23	8	3	70	194	0	1	3	6	8
657021	382	24	8	3	70	1014	0	1	3	6	8
661277	383	25	8	1	70	208	0	1	3	6	8
664583	384	1	1	1	70	329	1	1	3	6	8
667236	385	2	1	1	70	245	0	1	3	6	8
670210	386	3	1	1	70	228	1	1	3	6	8
673244	387	4	1	1	70	336	1	1	3	6	8
676853	388	5	1	1	70	205	1	1	3	6	8
679575	389	6	1	1	70	374	0	1	3	6	8
682357	390	7	1	1	70	213	0	1	3	6	8
686908	391	8	1	8	70	161	0	1	3	6	8
691814	392	9	1	8	70	154	0	1	3	6	8
696841	393	10	1	6	70	189	0	1	3	6	8
701929	394	11	1	6	70	181	0	1	3	6	8
705519	395	12	1	3	70	267	0	1	3	6	8
707302	396	13	1	3	70	387	1	1	3	6	8
711949	397	1	8	3	70	149	0	1	3	6	8
716850	398	2	8	3	70	189	0	1	3	6	8
720710	399	3	8	6	70	299	0	1	3	6	8
723804	400	4	8	6	70	133	0	1	3	6	8
