# Supplementary material for: Control of entropy in neural models of environmental state
Source: eLife. 2019 Feb 28;8:e39404. doi: 10.7554/eLife.39404 (PMC6395063; doi:10.7554/eLife.39404)
Supplement: Source code 1. [file elife-39404-code1.zip › model_for_eLife/data/fMRI/behavioural_data_s35_run3]

5019	401	1	5	5	90	1183	0	1	4	5	8
10015	402	2	5	1	90	266	1	1	4	5	8
13424	403	3	5	1	90	287	1	1	4	5	8
15858	404	4	5	1	90	204	0	1	4	5	8
19671	405	5	5	1	90	152	0	1	4	5	8
21553	406	6	5	4	90	219	1	1	4	5	8
26312	407	7	5	4	90	122	0	1	4	5	8
29404	408	8	5	4	90	212	0	1	4	5	8
34253	409	9	5	4	90	110	0	1	4	5	8
39473	410	10	5	8	90	282	0	1	4	5	8
42275	411	11	5	8	90	468	0	1	4	5	8
44015	412	12	5	8	90	320	0	1	4	5	8
47796	413	13	5	5	90	138	1	1	4	5	8
52795	414	14	5	5	90	213	1	1	4	5	8
57435	415	15	5	5	90	204	1	1	4	5	8
62229	416	16	5	5	90	134	1	1	4	5	8
67041	417	17	5	5	90	332	1	1	4	5	8
70350	418	18	5	5	90	263	1	1	4	5	8
72855	419	19	5	5	90	241	1	1	4	5	8
74639	420	20	5	5	90	554	1	1	4	5	8
77649	421	1	1	5	90	511	0	1	4	5	8
82379	422	2	1	5	90	228	0	1	4	5	8
85656	423	3	1	4	90	117	1	1	4	5	8
88916	424	4	1	4	90	96	1	1	4	5	8
90853	425	5	1	4	90	193	1	1	4	5	8
94387	426	6	1	4	90	112	1	1	4	5	8
99241	427	7	1	4	90	146	0	1	4	5	8
103555	428	8	1	4	90	162	0	1	4	5	8
106122	429	9	1	1	90	418	1	1	4	5	8
111236	430	10	1	1	90	209	1	1	4	5	8
115677	431	11	1	1	90	172	1	1	4	5	8
118412	432	12	1	1	90	212	1	1	4	5	8
121002	433	13	1	1	90	211	0	1	4	5	8
125154	434	14	1	1	90	282	1	1	4	5	8
130488	435	15	1	1	90	456	1	1	4	5	8
133965	436	16	1	1	90	259	1	1	4	5	8
136753	437	17	1	1	90	153	1	1	4	5	8
138881	438	18	1	1	90	210	1	1	4	5	8
142676	439	1	5	1	70	239	0	1	4	5	8
144268	440	2	5	1	70	957	0	1	4	5	8
147352	441	3	5	1	70	263	0	1	4	5	8
152688	442	4	5	8	70	480	0	1	4	5	8
157063	443	5	5	5	70	349	0	1	4	5	8
161110	444	6	5	8	70	221	0	1	4	5	8
163635	445	7	5	4	70	232	0	1	4	5	8
165024	446	8	5	5	70	476	1	1	4	5	8
170535	447	9	5	5	70	140	1	1	4	5	8
173191	448	10	5	5	70	122	1	1	4	5	8
176773	449	11	5	5	70	172	1	1	4	5	8
179359	450	12	5	5	70	468	1	1	4	5	8
181483	451	13	5	5	70	223	1	1	4	5	8
183943	452	14	5	5	70	485	1	1	4	5	8
188559	453	15	5	5	70	200	1	1	4	5	8
192358	454	1	4	5	90	246	0	1	4	5	8
194950	455	2	4	5	90	193	0	1	4	5	8
196734	456	3	4	5	90	235	0	1	4	5	8
200544	457	4	4	4	90	142	1	1	4	5	8
202872	458	5	4	4	90	159	1	1	4	5	8
207759	459	6	4	4	90	408	1	1	4	5	8
212898	460	7	4	4	90	382	0	1	4	5	8
217057	461	8	4	4	90	132	1	1	4	5	8
220208	462	9	4	4	90	316	0	1	4	5	8
223646	463	10	4	4	90	168	1	1	4	5	8
226763	464	11	4	4	90	217	1	1	4	5	8
229496	465	12	4	4	90	258	1	1	4	5	8
233244	466	13	4	4	90	185	1	1	4	5	8
235020	467	14	4	4	90	464	1	1	4	5	8
237421	468	15	4	4	90	711	1	1	4	5	8
243245	469	16	4	4	90	296	1	1	4	5	8
244966	470	17	4	4	90	4186	1	1	4	5	8
253205	471	18	4	4	90	146	1	1	4	5	8
256246	472	19	4	4	90	150	1	1	4	5	8
260783	473	20	4	4	90	213	1	1	4	5	8
262722	474	21	4	4	90	222	1	1	4	5	8
265835	475	1	1	4	70	383	1	1	4	5	8
268319	476	2	1	4	70	306	0	1	4	5	8
273475	477	3	1	4	70	471	0	1	4	5	8
278536	478	4	1	4	70	105	1	1	4	5	8
281910	479	5	1	4	70	143	0	1	4	5	8
286040	480	6	1	4	70	295	1	1	4	5	8
290835	481	7	1	4	70	195	0	1	4	5	8
294313	482	8	1	4	70	141	0	1	4	5	8
296992	483	9	1	5	70	131	0	1	4	5	8
299702	484	10	1	1	70	201	0	1	4	5	8
301323	485	11	1	8	70	284	0	1	4	5	8
305518	486	12	1	8	70	593	1	1	4	5	8
310164	487	13	1	8	70	298	0	1	4	5	8
312863	488	14	1	8	70	201	0	1	4	5	8
316635	489	15	1	8	70	151	0	1	4	5	8
319594	490	16	1	1	70	182	1	1	4	5	8
322351	491	1	5	1	90	158	0	1	4	5	8
324470	492	2	5	1	90	296	0	1	4	5	8
327915	493	3	5	5	90	164	1	1	4	5	8
329914	494	4	5	5	90	578	1	1	4	5	8
334535	495	5	5	5	90	118	1	1	4	5	8
336602	496	6	5	5	90	234	1	1	4	5	8
340742	497	7	5	5	90	202	1	1	4	5	8
343053	498	8	5	5	90	268	1	1	4	5	8
345687	499	9	5	5	90	242	0	1	4	5	8
348403	500	10	5	5	90	140	1	1	4	5	8
350847	501	11	5	5	90	442	1	1	4	5	8
355722	502	12	5	5	90	153	1	1	4	5	8
357616	503	13	5	5	90	498	1	1	4	5	8
361128	504	14	5	5	90	216	1	1	4	5	8
364524	505	15	5	5	90	166	0	1	4	5	8
369047	506	16	5	5	90	95	0	1	4	5	8
372366	507	17	5	4	90	197	0	1	4	5	8
376596	508	18	5	4	90	89	0	1	4	5	8
380460	509	19	5	8	90	208	0	1	4	5	8
385680	510	20	5	8	90	422	0	1	4	5	8
388670	511	21	5	1	90	188	0	1	4	5	8
391395	512	22	5	1	90	181	0	1	4	5	8
396042	513	23	5	4	90	175	1	1	4	5	8
398468	514	24	5	4	90	252	0	1	4	5	8
401979	515	25	5	4	90	117	0	1	4	5	8
407133	516	26	5	4	90	195	0	1	4	5	8
411750	517	1	4	5	90	89	1	1	4	5	8
414718	518	2	4	5	90	227	0	1	4	5	8
418801	519	3	4	5	90	266	0	1	4	5	8
423721	520	4	4	5	90	303	0	1	4	5	8
425876	521	5	4	4	90	255	1	1	4	5	8
428941	522	6	4	4	90	338	1	1	4	5	8
431835	523	7	4	4	90	340	1	1	4	5	8
437135	524	8	4	4	90	211	1	1	4	5	8
442296	525	9	4	4	90	369	1	1	4	5	8
446186	526	10	4	4	90	354	1	1	4	5	8
448113	527	11	4	4	90	1747	0	1	4	5	8
452492	528	12	4	4	90	297	1	1	4	5	8
455293	529	13	4	4	90	231	1	1	4	5	8
458213	530	14	4	4	90	280	1	1	4	5	8
461889	531	15	4	1	90	570	0	1	4	5	8
464400	532	16	4	4	90	220	1	1	4	5	8
466139	533	17	4	4	90	188	0	1	4	5	8
471364	534	1	1	4	70	239	0	1	4	5	8
475482	535	2	1	1	70	287	1	1	4	5	8
479291	536	3	1	1	70	204	1	1	4	5	8
481117	537	4	1	1	70	1905	1	1	4	5	8
486566	538	5	1	1	70	171	1	1	4	5	8
489252	539	6	1	1	70	229	0	1	4	5	8
492012	540	7	1	1	70	293	1	1	4	5	8
496161	541	8	1	1	70	220	1	1	4	5	8
498974	542	9	1	1	70	193	1	1	4	5	8
501210	543	10	1	1	70	942	1	1	4	5	8
503717	544	11	1	1	70	168	1	1	4	5	8
508980	545	12	1	1	70	321	0	1	4	5	8
514266	546	13	1	1	70	377	1	1	4	5	8
518352	547	14	1	1	70	211	0	1	4	5	8
519872	548	15	1	1	70	2629	1	1	4	5	8
524194	549	16	1	1	70	188	1	1	4	5	8
529128	550	17	1	1	70	139	1	1	4	5	8
532393	551	18	1	1	70	309	1	1	4	5	8
534992	552	19	1	1	70	235	1	1	4	5	8
536964	553	1	4	1	70	307	0	1	4	5	8
541853	554	2	4	1	70	203	1	1	4	5	8
544217	555	3	4	1	70	211	0	1	4	5	8
548218	556	4	4	1	70	208	0	1	4	5	8
551921	557	5	4	8	70	214	0	1	4	5	8
553272	558	6	4	8	70	1558	0	1	4	5	8
558654	559	7	4	5	70	131	0	1	4	5	8
562851	560	8	4	5	70	176	0	1	4	5	8
566633	561	9	4	4	70	145	1	1	4	5	8
569570	562	10	4	4	70	194	1	1	4	5	8
574510	563	11	4	4	70	112	1	1	4	5	8
576703	564	12	4	4	70	247	1	1	4	5	8
581570	565	13	4	4	70	335	1	1	4	5	8
586984	566	1	1	4	90	227	1	1	4	5	8
590366	567	2	1	4	90	465	0	1	4	5	8
593555	568	3	1	4	90	735	0	1	4	5	8
599375	569	4	1	1	90	145	1	1	4	5	8
602906	570	5	1	1	90	601	1	1	4	5	8
605875	571	6	1	1	90	224	1	1	4	5	8
609067	572	7	1	1	90	174	1	1	4	5	8
613613	573	8	1	1	90	133	1	1	4	5	8
617626	574	9	1	1	90	249	1	1	4	5	8
619793	575	10	1	1	90	273	1	1	4	5	8
624849	576	11	1	1	90	307	1	1	4	5	8
627047	577	12	1	1	90	289	1	1	4	5	8
628598	578	13	1	1	90	218	1	1	4	5	8
632081	579	14	1	1	90	187	1	1	4	5	8
633963	580	15	1	1	90	750	1	1	4	5	8
636851	581	16	1	1	90	288	1	1	4	5	8
639621	582	1	8	1	90	199	0	1	4	5	8
641897	583	2	8	1	90	266	0	1	4	5	8
645626	584	3	8	1	90	163	0	1	4	5	8
647891	585	4	8	8	90	761	1	1	4	5	8
649857	586	5	8	8	90	468	1	1	4	5	8
655445	587	6	8	8	90	246	1	1	4	5	8
659391	588	7	8	8	90	355	0	1	4	5	8
661211	589	8	8	8	90	315	1	1	4	5	8
666573	590	9	8	8	90	249	1	1	4	5	8
671849	591	10	8	8	90	211	1	1	4	5	8
673214	592	11	8	8	90	2013	1	1	4	5	8
680151	593	1	5	8	90	144	0	1	4	5	8
683867	594	2	5	8	90	259	0	1	4	5	8
687356	595	3	5	5	90	166	0	1	4	5	8
691592	596	4	5	1	90	231	0	1	4	5	8
694387	597	5	5	4	90	494	0	1	4	5	8
697459	598	6	5	1	90	184	1	1	4	5	8
702637	599	7	5	1	90	309	0	1	4	5	8
705807	600	8	5	1	90	204	1	1	4	5	8
