# Supplementary material for: Control of entropy in neural models of environmental state
Source: eLife. 2019 Feb 28;8:e39404. doi: 10.7554/eLife.39404 (PMC6395063; doi:10.7554/eLife.39404)
Supplement: Source code 1. [file elife-39404-code1.zip › model_for_eLife/data/fMRI/behavioural_data_s35_run4]

5012	601	1	6	2	90	918	0	2	3	6	7
10162	602	2	6	2	90	197	0	2	3	6	7
12322	603	3	6	3	90	237	0	2	3	6	7
14723	604	4	6	3	90	131	0	2	3	6	7
17455	605	5	6	7	90	341	0	2	3	6	7
20090	606	6	6	6	90	146	1	2	3	6	7
24150	607	7	6	6	90	139	1	2	3	6	7
25832	608	8	6	6	90	358	1	2	3	6	7
28963	609	9	6	6	90	2	1	2	3	6	7
31906	610	10	6	6	90	208	1	2	3	6	7
34734	611	11	6	6	90	254	0	2	3	6	7
39281	612	12	6	6	90	44	1	2	3	6	7
42478	613	13	6	6	90	163	1	2	3	6	7
46736	614	14	6	6	90	92	1	2	3	6	7
48745	615	15	6	6	90	246	0	2	3	6	7
51223	616	16	6	6	90	207	1	2	3	6	7
53472	617	17	6	6	90	2187	1	2	3	6	7
60696	618	18	6	6	90	158	1	2	3	6	7
64600	619	19	6	6	90	222	1	2	3	6	7
68155	620	20	6	6	90	208	1	2	3	6	7
71093	621	21	6	6	90	136	1	2	3	6	7
73846	622	22	6	6	90	136	1	2	3	6	7
75448	623	1	2	6	70	415	0	2	3	6	7
78696	624	2	2	6	70	202	0	2	3	6	7
80981	625	3	2	7	70	288	0	2	3	6	7
84837	626	4	2	2	70	311	1	2	3	6	7
87442	627	5	2	2	70	533	1	2	3	6	7
90038	628	6	2	2	70	315	1	2	3	6	7
95424	629	7	2	2	70	231	1	2	3	6	7
99805	630	8	2	2	70	164	1	2	3	6	7
101751	631	9	2	2	70	581	1	2	3	6	7
107253	632	10	2	2	70	204	0	2	3	6	7
111342	633	11	2	2	70	198	0	2	3	6	7
116343	634	12	2	3	70	178	0	2	3	6	7
118062	635	13	2	7	70	169	0	2	3	6	7
120662	636	14	2	7	70	184	0	2	3	6	7
124972	637	15	2	6	70	127	1	2	3	6	7
129853	638	16	2	6	70	411	0	2	3	6	7
132399	639	17	2	6	70	262	0	2	3	6	7
136584	640	18	2	3	70	120	0	2	3	6	7
140360	641	19	2	3	70	118	0	2	3	6	7
142126	642	20	2	2	70	814	1	2	3	6	7
144192	643	21	2	2	70	451	1	2	3	6	7
146310	644	22	2	2	70	171	1	2	3	6	7
148612	645	1	6	2	90	357	1	2	3	6	7
151919	646	2	6	2	90	158	0	2	3	6	7
156171	647	3	6	2	90	169	1	2	3	6	7
157852	648	4	6	2	90	1148	0	2	3	6	7
160642	649	5	6	2	90	234	1	2	3	6	7
164174	650	6	6	2	90	130	0	2	3	6	7
166641	651	7	6	2	90	222	1	2	3	6	7
168651	652	8	6	2	90	204	0	2	3	6	7
171043	653	9	6	2	90	203	0	2	3	6	7
175822	654	10	6	6	90	368	1	2	3	6	7
177345	655	11	6	6	90	989	1	2	3	6	7
180987	656	12	6	6	90	1267	1	2	3	6	7
187033	657	13	6	6	90	118	1	2	3	6	7
190833	658	14	6	6	90	98	1	2	3	6	7
192156	659	15	6	6	90	289	1	2	3	6	7
196797	660	16	6	6	90	176	1	2	3	6	7
201126	661	17	6	6	90	177	1	2	3	6	7
205914	662	18	6	6	90	353	1	2	3	6	7
211183	663	19	6	6	90	74	1	2	3	6	7
213715	664	20	6	6	90	345	0	2	3	6	7
217908	665	21	6	6	90	118	1	2	3	6	7
221983	666	1	7	6	90	131	1	2	3	6	7
223275	667	2	7	6	90	331	0	2	3	6	7
225169	668	3	7	4	90	467	9	2	3	6	7
228876	669	4	7	3	90	140	0	2	3	6	7
231728	670	5	7	3	90	119	0	2	3	6	7
236675	671	6	7	2	90	326	0	2	3	6	7
242091	672	7	7	2	90	168	0	2	3	6	7
244692	673	8	7	7	90	614	1	2	3	6	7
248449	674	9	7	7	90	246	1	2	3	6	7
251963	675	10	7	7	90	187	1	2	3	6	7
254586	676	11	7	7	90	219	1	2	3	6	7
256685	677	12	7	7	90	256	1	2	3	6	7
260110	678	13	7	7	90	169	1	2	3	6	7
264934	679	14	7	7	90	117	1	2	3	6	7
269140	680	15	7	7	90	194	1	2	3	6	7
270788	681	16	7	7	90	444	1	2	3	6	7
274743	682	17	7	7	90	463	1	2	3	6	7
277422	683	18	7	7	90	447	0	2	3	6	7
281431	684	19	7	7	90	173	1	2	3	6	7
283902	685	20	7	7	90	1500	1	2	3	6	7
286601	686	21	7	7	90	359	0	2	3	6	7
291412	687	22	7	7	90	105	1	2	3	6	7
292939	688	23	7	7	90	279	0	2	3	6	7
297893	689	24	7	7	90	168	1	2	3	6	7
299336	690	25	7	7	90	590	0	2	3	6	7
303559	691	26	7	7	90	143	1	2	3	6	7
308529	692	27	7	7	90	106	1	2	3	6	7
313646	693	28	7	7	90	144	1	2	3	6	7
315889	694	29	7	7	90	291	1	2	3	6	7
320707	695	1	2	7	70	436	1	2	3	6	7
324944	696	2	2	7	70	125	1	2	3	6	7
326989	697	3	2	7	70	288	1	2	3	6	7
329657	698	4	2	7	70	247	0	2	3	6	7
332643	699	5	2	7	70	160	1	2	3	6	7
336136	700	6	2	7	70	191	0	2	3	6	7
337940	701	7	2	7	70	324	0	2	3	6	7
342483	702	8	2	6	70	104	1	2	3	6	7
346368	703	9	2	6	70	134	0	2	3	6	7
350053	704	10	2	6	70	111	0	2	3	6	7
352643	705	11	2	3	70	202	1	2	3	6	7
354441	706	12	2	3	70	865	0	2	3	6	7
358632	707	13	2	3	70	206	1	2	3	6	7
361700	708	14	2	3	70	337	0	2	3	6	7
364171	709	15	2	2	70	276	1	2	3	6	7
366489	710	16	2	2	70	206	1	2	3	6	7
369078	711	17	2	2	70	148	0	2	3	6	7
370850	712	18	2	2	70	196	1	2	3	6	7
372816	713	19	2	2	70	172	1	2	3	6	7
375949	714	20	2	2	70	268	1	2	3	6	7
378661	715	21	2	2	70	278	1	2	3	6	7
381957	716	22	2	2	70	303	1	2	3	6	7
386739	717	23	2	2	70	188	1	2	3	6	7
389909	718	24	2	2	70	522	0	2	3	6	7
394290	719	1	6	2	70	176	0	2	3	6	7
398209	720	2	6	3	70	440	0	2	3	6	7
402759	721	3	6	3	70	502	0	2	3	6	7
408359	722	4	6	7	70	208	0	2	3	6	7
413099	723	5	6	7	70	520	0	2	3	6	7
415951	724	6	6	6	70	579	1	2	3	6	7
417942	725	7	6	6	70	181	1	2	3	6	7
420013	726	8	6	6	70	102	1	2	3	6	7
422094	727	9	6	6	70	209	1	2	3	6	7
426611	728	10	6	6	70	156	1	2	3	6	7
430725	729	11	6	6	70	232	1	2	3	6	7
433089	730	12	6	6	70	232	0	2	3	6	7
437296	731	13	6	6	70	549	1	2	3	6	7
442603	732	14	6	6	70	135	0	2	3	6	7
444078	733	15	6	6	70	2174	1	2	3	6	7
451157	734	16	6	6	70	289	1	2	3	6	7
456539	735	17	6	6	70	91	1	2	3	6	7
457923	736	18	6	6	70	298	1	2	3	6	7
461317	737	19	6	6	70	117	1	2	3	6	7
466500	738	20	6	6	70	157	0	2	3	6	7
471272	739	21	6	6	70	106	0	2	3	6	7
475367	740	1	7	7	90	164	1	2	3	6	7
478726	741	2	7	7	90	206	1	2	3	6	7
482559	742	3	7	7	90	765	1	2	3	6	7
488018	743	4	7	7	90	389	1	2	3	6	7
492697	744	5	7	7	90	186	1	2	3	6	7
494922	745	6	7	7	90	1310	1	2	3	6	7
499411	746	7	7	7	90	132	1	2	3	6	7
501311	747	8	7	7	90	201	0	2	3	6	7
503318	748	9	7	7	90	498	1	2	3	6	7
506451	749	10	7	7	90	305	1	2	3	6	7
508020	750	11	7	7	90	637	1	2	3	6	7
510623	751	12	7	7	90	186	1	2	3	6	7
515759	752	13	7	7	90	293	1	2	3	6	7
519079	753	14	7	7	90	254	1	2	3	6	7
522653	754	15	7	7	90	206	1	2	3	6	7
524686	755	16	7	7	90	309	1	2	3	6	7
526315	756	17	7	7	90	698	1	2	3	6	7
528380	757	18	7	7	90	311	1	2	3	6	7
533683	758	19	7	7	90	165	1	2	3	6	7
535686	759	20	7	7	90	198	1	2	3	6	7
537347	760	21	7	7	90	623	1	2	3	6	7
541430	761	22	7	7	90	589	1	2	3	6	7
544974	762	23	7	7	90	325	1	2	3	6	7
550091	763	24	7	7	90	169	1	2	3	6	7
553191	764	1	3	7	70	919	0	2	3	6	7
558439	765	2	3	7	70	122	0	2	3	6	7
562178	766	3	3	7	70	290	0	2	3	6	7
567123	767	4	3	2	70	190	0	2	3	6	7
572397	768	5	3	6	70	159	0	2	3	6	7
577494	769	6	3	3	70	103	0	2	3	6	7
582137	770	7	3	3	70	154	1	2	3	6	7
586428	771	8	3	3	70	594	1	2	3	6	7
589360	772	9	3	3	70	194	1	2	3	6	7
591030	773	10	3	3	70	302	0	2	3	6	7
596388	774	11	3	3	70	284	1	2	3	6	7
598921	775	12	3	3	70	885	1	2	3	6	7
602974	776	13	3	3	70	208	1	2	3	6	7
606135	777	14	3	3	70	246	0	2	3	6	7
609420	778	15	3	3	70	224	0	2	3	6	7
612029	779	16	3	6	70	527	1	2	3	6	7
614143	780	17	3	6	70	344	0	2	3	6	7
617252	781	18	3	6	70	199	0	2	3	6	7
622399	782	19	3	7	70	213	0	2	3	6	7
623948	783	20	3	2	70	424	0	2	3	6	7
625796	784	21	3	2	70	253	0	2	3	6	7
627362	785	22	3	7	70	1916	1	2	3	6	7
632368	786	23	3	7	70	198	0	2	3	6	7
633789	787	24	3	7	70	441	0	2	3	6	7
638547	788	25	3	3	70	188	1	2	3	6	7
642579	789	26	3	3	70	111	1	2	3	6	7
646908	790	1	2	3	70	319	0	2	3	6	7
650396	791	2	2	6	70	886	0	2	3	6	7
655041	792	3	2	6	70	111	0	2	3	6	7
657647	793	4	2	7	70	165	0	2	3	6	7
660619	794	5	2	7	70	177	0	2	3	6	7
662507	795	6	2	2	70	931	1	2	3	6	7
665430	796	7	2	2	70	356	0	2	3	6	7
667636	797	8	2	2	70	386	0	2	3	6	7
672938	798	9	2	2	70	130	1	2	3	6	7
677518	799	10	2	2	70	615	1	2	3	6	7
679371	800	11	2	2	70	259	1	2	3	6	7
