# Supplementary material for: Control of entropy in neural models of environmental state
Source: eLife. 2019 Feb 28;8:e39404. doi: 10.7554/eLife.39404 (PMC6395063; doi:10.7554/eLife.39404)
Supplement: Source code 1. [file elife-39404-code1.zip › model_for_eLife/data/fMRI/behavioural_data_s36_run1]

5007	1	0	6	3	70	2243	0	1	3	6	8
12051	2	1	6	1	70	372	0	1	3	6	8
13758	3	2	6	8	70	588	0	1	3	6	8
18841	4	3	6	6	70	238	1	1	3	6	8
22577	5	4	6	6	70	214	0	1	3	6	8
25038	6	5	6	6	70	233	0	1	3	6	8
26825	7	6	6	3	70	601	0	1	3	6	8
30061	8	7	6	1	70	301	0	1	3	6	8
35010	9	8	6	8	70	226	0	1	3	6	8
36532	10	9	6	6	70	401	0	1	3	6	8
40976	11	10	6	6	70	380	1	1	3	6	8
44879	12	11	6	6	70	306	1	1	3	6	8
46337	13	12	6	6	70	554	0	1	3	6	8
51604	14	13	6	6	70	320	1	1	3	6	8
55473	15	14	6	6	70	478	0	1	3	6	8
57098	16	15	6	6	70	514	1	1	3	6	8
61382	17	16	6	6	70	391	1	1	3	6	8
66392	18	17	6	6	70	449	1	1	3	6	8
71655	19	1	3	6	90	293	0	1	3	6	8
74507	20	2	3	6	90	768	0	1	3	6	8
80366	21	3	3	6	90	322	0	1	3	6	8
84822	22	4	3	3	90	403	1	1	3	6	8
89528	23	5	3	3	90	339	0	1	3	6	8
92984	24	6	3	3	90	471	1	1	3	6	8
95162	25	7	3	3	90	1198	1	1	3	6	8
99239	26	8	3	3	90	536	1	1	3	6	8
103868	27	9	3	3	90	619	1	1	3	6	8
105685	28	10	3	3	90	665	1	1	3	6	8
108133	29	11	3	3	90	405	1	1	3	6	8
111694	30	12	3	3	90	252	1	1	3	6	8
113417	31	13	3	3	90	517	1	1	3	6	8
117843	32	14	3	3	90	457	1	1	3	6	8
120837	33	15	3	3	90	1062	0	1	3	6	8
124497	34	16	3	3	90	337	1	1	3	6	8
128387	35	17	3	3	90	330	1	1	3	6	8
130761	36	18	3	3	90	417	1	1	3	6	8
135008	37	19	3	3	90	348	1	1	3	6	8
139849	38	20	3	3	90	311	1	1	3	6	8
142124	39	21	3	3	90	586	1	1	3	6	8
146587	40	22	3	3	90	252	1	1	3	6	8
151430	41	23	3	3	90	431	1	1	3	6	8
154482	42	24	3	3	90	458	1	1	3	6	8
158535	43	25	3	3	90	469	1	1	3	6	8
163268	44	26	3	3	90	252	1	1	3	6	8
167302	45	27	3	3	90	344	1	1	3	6	8
169426	46	28	3	3	90	1048	1	1	3	6	8
175458	47	1	6	3	70	674	0	1	3	6	8
180850	48	2	6	3	70	382	1	1	3	6	8
185425	49	3	6	3	70	404	0	1	3	6	8
190624	50	4	6	3	70	319	1	1	3	6	8
193876	51	5	6	3	70	603	1	1	3	6	8
198864	52	6	6	3	70	752	0	1	3	6	8
203288	53	7	6	3	70	355	0	1	3	6	8
206891	54	8	6	3	70	304	0	1	3	6	8
209094	55	9	6	1	70	487	0	1	3	6	8
214374	56	10	6	8	70	309	0	1	3	6	8
218115	57	11	6	6	70	368	1	1	3	6	8
219732	58	12	6	6	70	423	0	1	3	6	8
222780	59	13	6	6	70	697	1	1	3	6	8
226248	60	14	6	6	70	509	1	1	3	6	8
231865	61	15	6	6	70	510	0	1	3	6	8
235901	62	16	6	6	70	295	0	1	3	6	8
240860	63	17	6	6	70	632	1	1	3	6	8
243293	64	18	6	6	70	467	0	1	3	6	8
246366	65	19	6	6	70	410	1	1	3	6	8
249037	66	20	6	6	70	962	1	1	3	6	8
252269	67	1	8	6	90	849	0	1	3	6	8
258059	68	2	8	6	90	432	1	1	3	6	8
262887	69	3	8	6	90	606	1	1	3	6	8
266814	70	4	8	6	90	757	1	1	3	6	8
271908	71	5	8	6	90	931	0	1	3	6	8
276137	72	6	8	6	90	298	1	1	3	6	8
281524	73	7	8	6	90	286	0	1	3	6	8
284160	74	8	8	6	90	546	0	1	3	6	8
287126	75	9	8	6	90	298	1	1	3	6	8
289482	76	10	8	6	90	427	0	1	3	6	8
294381	77	11	8	6	90	243	0	1	3	6	8
299203	78	12	8	1	90	707	0	1	3	6	8
304283	79	13	8	8	90	313	1	1	3	6	8
305904	80	14	8	8	90	637	1	1	3	6	8
310909	81	15	8	8	90	469	1	1	3	6	8
316333	82	16	8	8	90	534	0	1	3	6	8
320717	83	17	8	8	90	483	1	1	3	6	8
326244	84	18	8	8	90	353	1	1	3	6	8
331204	85	19	8	8	90	508	1	1	3	6	8
333496	86	20	8	8	90	657	1	1	3	6	8
338724	87	21	8	8	90	443	0	1	3	6	8
340475	88	22	8	8	90	602	1	1	3	6	8
346148	89	23	8	8	90	449	1	1	3	6	8
349077	90	24	8	8	90	862	1	1	3	6	8
353420	91	25	8	8	90	262	1	1	3	6	8
358346	92	26	8	8	90	925	0	1	3	6	8
362331	93	27	8	8	90	670	1	1	3	6	8
366360	94	28	8	8	90	404	1	1	3	6	8
368911	95	29	8	8	90	584	1	1	3	6	8
372614	96	1	6	8	90	386	0	1	3	6	8
376866	97	2	6	8	90	337	0	1	3	6	8
381029	98	3	6	8	90	421	0	1	3	6	8
384080	99	4	6	3	90	300	0	1	3	6	8
387642	100	5	6	1	90	235	0	1	3	6	8
390242	101	6	6	6	90	208	1	1	3	6	8
394601	102	7	6	6	90	308	0	1	3	6	8
397787	103	8	6	6	90	417	1	1	3	6	8
400362	104	9	6	6	90	2374	1	1	3	6	8
407244	105	10	6	6	90	534	1	1	3	6	8
409660	106	11	6	6	90	778	1	1	3	6	8
413820	107	12	6	6	90	242	1	1	3	6	8
415398	108	13	6	6	90	1389	1	1	3	6	8
420142	109	14	6	6	90	301	1	1	3	6	8
422282	110	15	6	6	90	465	1	1	3	6	8
427206	111	16	6	6	90	461	1	1	3	6	8
432486	112	17	6	6	90	449	1	1	3	6	8
435423	113	1	1	6	90	568	0	1	3	6	8
439544	114	2	1	6	90	306	0	1	3	6	8
441517	115	3	1	6	90	786	0	1	3	6	8
443743	116	4	1	3	90	306	0	1	3	6	8
445728	117	5	1	1	90	249	1	1	3	6	8
448989	118	6	1	1	90	221	1	1	3	6	8
452860	119	7	1	1	90	375	1	1	3	6	8
458342	120	8	1	1	90	431	1	1	3	6	8
460017	121	9	1	1	90	434	1	1	3	6	8
463799	122	10	1	1	90	512	1	1	3	6	8
468580	123	11	1	1	90	389	1	1	3	6	8
471857	124	12	1	1	90	312	1	1	3	6	8
474996	125	13	1	1	90	480	1	1	3	6	8
477289	126	14	1	1	90	562	1	1	3	6	8
479784	127	15	1	1	90	948	1	1	3	6	8
484282	128	16	1	1	90	557	1	1	3	6	8
488591	129	17	1	1	90	517	1	1	3	6	8
491479	130	18	1	1	90	424	1	1	3	6	8
494725	131	19	1	1	90	587	1	1	3	6	8
500084	132	20	1	1	90	337	1	1	3	6	8
504314	133	21	1	1	90	796	1	1	3	6	8
509996	134	22	1	1	90	275	1	1	3	6	8
512578	135	23	1	1	90	786	1	1	3	6	8
516004	136	24	1	1	90	494	1	1	3	6	8
520306	137	1	6	1	70	351	0	1	3	6	8
521819	138	2	6	1	70	810	0	1	3	6	8
526793	139	3	6	1	70	230	0	1	3	6	8
528755	140	4	6	3	70	247	0	1	3	6	8
530896	141	5	6	8	70	312	0	1	3	6	8
533400	142	6	6	6	70	134	0	1	3	6	8
535029	143	7	6	1	70	343	1	1	3	6	8
538854	144	8	6	1	70	283	0	1	3	6	8
541579	145	9	6	1	70	228	1	1	3	6	8
545575	146	10	6	1	70	337	0	1	3	6	8
547271	147	11	6	1	70	1228	0	1	3	6	8
551936	148	12	6	1	70	286	0	1	3	6	8
555911	149	13	6	3	70	252	1	1	3	6	8
558120	150	14	6	3	70	448	0	1	3	6	8
563633	151	15	6	3	70	144	0	1	3	6	8
566781	152	16	6	3	70	351	0	1	3	6	8
570003	153	17	6	8	70	289	0	1	3	6	8
572114	154	18	6	6	70	728	0	1	3	6	8
577017	155	19	6	1	70	166	0	1	3	6	8
579536	156	20	6	3	70	143	0	1	3	6	8
582013	157	21	6	8	70	214	0	1	3	6	8
584521	158	1	8	6	70	184	0	1	3	6	8
587645	159	2	8	1	70	221	1	1	3	6	8
591125	160	3	8	1	70	391	0	1	3	6	8
596079	161	4	8	1	70	317	0	1	3	6	8
601510	162	5	8	1	70	263	0	1	3	6	8
604507	163	6	8	3	70	237	0	1	3	6	8
609589	164	7	8	8	70	209	0	1	3	6	8
613331	165	8	8	6	70	449	1	1	3	6	8
618375	166	9	8	6	70	346	0	1	3	6	8
623367	167	10	8	6	70	294	0	1	3	6	8
625814	168	11	8	6	70	317	0	1	3	6	8
628293	169	12	8	1	70	194	0	1	3	6	8
631587	170	13	8	8	70	358	0	1	3	6	8
635796	171	14	8	3	70	601	0	1	3	6	8
638800	172	15	8	8	70	318	1	1	3	6	8
643861	173	16	8	8	70	320	1	1	3	6	8
646926	174	17	8	8	70	576	1	1	3	6	8
652543	175	18	8	8	70	308	0	1	3	6	8
654723	176	19	8	8	70	1062	1	1	3	6	8
658611	177	20	8	8	70	271	0	1	3	6	8
663126	178	21	8	8	70	377	1	1	3	6	8
667442	179	22	8	8	70	470	1	1	3	6	8
671775	180	23	8	8	70	562	1	1	3	6	8
675685	181	1	3	8	70	534	1	1	3	6	8
678475	182	2	3	8	70	755	0	1	3	6	8
682931	183	3	3	8	70	844	0	1	3	6	8
686286	184	4	3	8	70	789	1	1	3	6	8
688879	185	5	3	8	70	823	0	1	3	6	8
694523	186	6	3	8	70	828	0	1	3	6	8
696841	187	7	3	8	70	1992	1	1	3	6	8
700617	188	8	3	8	70	275	0	1	3	6	8
703060	189	9	3	8	70	192	0	1	3	6	8
706474	190	10	3	8	70	436	0	1	3	6	8
708850	191	11	3	1	70	372	0	1	3	6	8
710811	192	12	3	3	70	116	1	1	3	6	8
712332	193	13	3	3	70	502	0	1	3	6	8
716035	194	14	3	3	70	367	1	1	3	6	8
719575	195	15	3	3	70	271	0	1	3	6	8
721302	196	16	3	3	70	480	0	1	3	6	8
724988	197	17	3	3	70	322	0	1	3	6	8
729412	198	18	3	3	70	470	0	1	3	6	8
731129	199	19	3	6	70	2144	0	1	3	6	8
736190	200	20	3	1	70	274	0	1	3	6	8
