# Supplementary material for: Control of entropy in neural models of environmental state
Source: eLife. 2019 Feb 28;8:e39404. doi: 10.7554/eLife.39404 (PMC6395063; doi:10.7554/eLife.39404)
Supplement: Source code 1. [file elife-39404-code1.zip › model_for_eLife/data/fMRI/behavioural_data_s36_run2]

5016	201	1	5	4	70	1442	0	2	4	5	7
9604	202	2	5	2	70	279	0	2	4	5	7
14262	203	3	5	5	70	208	1	2	4	5	7
17689	204	4	5	5	70	211	1	2	4	5	7
20303	205	5	5	5	70	191	1	2	4	5	7
25334	206	6	5	5	70	305	0	2	4	5	7
27047	207	7	5	5	70	587	1	2	4	5	7
32674	208	8	5	5	70	253	1	2	4	5	7
36279	209	9	5	5	70	527	1	2	4	5	7
40338	210	10	5	5	70	385	1	2	4	5	7
45850	211	1	7	5	90	623	1	2	4	5	7
50795	212	2	7	5	90	731	0	2	4	5	7
53952	213	3	7	5	90	605	0	2	4	5	7
58448	214	4	7	5	90	314	0	2	4	5	7
61135	215	5	7	5	90	215	0	2	4	5	7
63188	216	6	7	7	90	206	1	2	4	5	7
68467	217	7	7	7	90	307	1	2	4	5	7
73608	218	8	7	7	90	305	0	2	4	5	7
76458	219	9	7	7	90	784	0	2	4	5	7
80913	220	10	7	2	90	314	0	2	4	5	7
83503	221	11	7	4	90	209	0	2	4	5	7
87016	222	12	7	5	90	198	0	2	4	5	7
91517	223	13	7	7	90	181	0	2	4	5	7
95998	224	14	7	2	90	363	0	2	4	5	7
99285	225	15	7	5	90	233	0	2	4	5	7
103942	226	16	7	4	90	336	0	2	4	5	7
106835	227	17	7	7	90	377	1	2	4	5	7
109003	228	18	7	7	90	652	1	2	4	5	7
113303	229	1	4	7	90	327	0	2	4	5	7
114780	230	2	4	7	90	674	0	2	4	5	7
117222	231	3	4	7	90	250	0	2	4	5	7
122097	232	4	4	2	90	178	0	2	4	5	7
124417	233	5	4	4	90	283	1	2	4	5	7
127086	234	6	4	4	90	631	1	2	4	5	7
130184	235	7	4	4	90	369	1	2	4	5	7
132073	236	8	4	4	90	867	0	2	4	5	7
135519	237	9	4	4	90	247	1	2	4	5	7
137077	238	10	4	4	90	631	0	2	4	5	7
140682	239	11	4	4	90	2356	1	2	4	5	7
144363	240	12	4	4	90	799	1	2	4	5	7
149960	241	13	4	4	90	282	1	2	4	5	7
154998	242	14	4	4	90	381	1	2	4	5	7
159814	243	15	4	4	90	383	1	2	4	5	7
162351	244	16	4	4	90	528	1	2	4	5	7
166036	245	17	4	4	90	354	1	2	4	5	7
168283	246	18	4	4	90	654	1	2	4	5	7
173777	247	19	4	4	90	598	1	2	4	5	7
178290	248	20	4	4	90	926	1	2	4	5	7
181143	249	21	4	4	90	1674	1	2	4	5	7
187669	250	22	4	4	90	472	1	2	4	5	7
190134	251	23	4	4	90	547	1	2	4	5	7
194241	252	1	2	4	70	340	0	2	4	5	7
196079	253	2	2	4	70	465	1	2	4	5	7
198015	254	3	2	4	70	594	0	2	4	5	7
203546	255	4	2	4	70	216	1	2	4	5	7
206984	256	5	2	4	70	316	0	2	4	5	7
208637	257	6	2	4	70	816	0	2	4	5	7
211217	258	7	2	4	70	287	0	2	4	5	7
215809	259	8	2	5	70	198	1	2	4	5	7
217265	260	9	2	5	70	336	1	2	4	5	7
219276	261	10	2	5	70	470	0	2	4	5	7
224343	262	11	2	5	70	309	1	2	4	5	7
227219	263	12	2	5	70	479	0	2	4	5	7
229932	264	13	2	5	70	654	0	2	4	5	7
233123	265	14	2	5	70	754	0	2	4	5	7
237830	266	15	2	7	70	259	0	2	4	5	7
242295	267	16	2	2	70	211	1	2	4	5	7
243789	268	17	2	2	70	455	1	2	4	5	7
246837	269	18	2	2	70	186	1	2	4	5	7
249929	270	19	2	2	70	324	1	2	4	5	7
252878	271	1	4	2	90	220	0	2	4	5	7
256924	272	2	4	2	90	591	0	2	4	5	7
261888	273	3	4	2	90	428	0	2	4	5	7
264039	274	4	4	4	90	868	1	2	4	5	7
267499	275	5	4	4	90	591	0	2	4	5	7
272779	276	6	4	4	90	216	1	2	4	5	7
277069	277	7	4	4	90	473	0	2	4	5	7
279366	278	8	4	4	90	267	1	2	4	5	7
282440	279	9	4	4	90	438	1	2	4	5	7
285908	280	10	4	4	90	568	1	2	4	5	7
290934	281	11	4	4	90	291	1	2	4	5	7
295562	282	12	4	4	90	391	0	2	4	5	7
298592	283	13	4	4	90	1603	1	2	4	5	7
303943	284	14	4	4	90	313	1	2	4	5	7
307440	285	15	4	4	90	338	1	2	4	5	7
311881	286	16	4	4	90	364	0	2	4	5	7
316756	287	17	4	4	90	198	1	2	4	5	7
318620	288	18	4	4	90	633	1	2	4	5	7
321406	289	19	4	4	90	816	1	2	4	5	7
326716	290	20	4	4	90	432	1	2	4	5	7
328474	291	1	7	4	70	2232	0	2	4	5	7
335810	292	2	7	4	70	293	1	2	4	5	7
337355	293	3	7	4	70	430	0	2	4	5	7
342454	294	4	7	4	70	294	0	2	4	5	7
347590	295	5	7	4	70	221	0	2	4	5	7
350378	296	6	7	7	70	225	1	2	4	5	7
351739	297	7	7	7	70	376	1	2	4	5	7
353694	298	8	7	7	70	260	1	2	4	5	7
355395	299	9	7	7	70	193	1	2	4	5	7
357390	300	10	7	7	70	253	1	2	4	5	7
362256	301	11	7	7	70	830	1	2	4	5	7
367307	302	12	7	7	70	302	0	2	4	5	7
372484	303	13	7	7	70	188	1	2	4	5	7
377436	304	14	7	7	70	779	1	2	4	5	7
382723	305	15	7	7	70	237	0	2	4	5	7
385102	306	16	7	7	70	372	1	2	4	5	7
389598	307	1	4	7	90	249	0	2	4	5	7
392272	308	2	4	7	90	483	1	2	4	5	7
394369	309	3	4	7	90	641	1	2	4	5	7
396251	310	4	4	7	90	5947	0	2	4	5	7
406893	311	5	4	7	90	333	0	2	4	5	7
408807	312	6	4	7	90	286	0	2	4	5	7
412989	313	7	4	2	90	160	0	2	4	5	7
416323	314	8	4	5	90	144	0	2	4	5	7
420403	315	9	4	4	90	242	1	2	4	5	7
422926	316	10	4	4	90	235	1	2	4	5	7
425594	317	11	4	4	90	358	1	2	4	5	7
427140	318	12	4	4	90	320	1	2	4	5	7
431778	319	13	4	4	90	290	1	2	4	5	7
435967	320	14	4	4	90	391	1	2	4	5	7
440048	321	15	4	4	90	425	1	2	4	5	7
441754	322	16	4	4	90	1379	1	2	4	5	7
444436	323	17	4	4	90	358	1	2	4	5	7
448763	324	18	4	4	90	246	1	2	4	5	7
453951	325	19	4	4	90	409	1	2	4	5	7
455954	326	20	4	4	90	543	1	2	4	5	7
459503	327	1	5	4	90	231	0	2	4	5	7
463229	328	2	5	4	90	239	0	2	4	5	7
467292	329	3	5	4	90	177	0	2	4	5	7
471089	330	4	5	5	90	132	1	2	4	5	7
475640	331	5	5	5	90	421	1	2	4	5	7
478606	332	6	5	5	90	245	1	2	4	5	7
481657	333	7	5	5	90	218	1	2	4	5	7
486608	334	8	5	5	90	319	1	2	4	5	7
488594	335	9	5	5	90	466	1	2	4	5	7
493311	336	10	5	5	90	399	1	2	4	5	7
497942	337	11	5	5	90	391	1	2	4	5	7
501155	338	12	5	5	90	428	1	2	4	5	7
504335	339	13	5	5	90	327	1	2	4	5	7
509473	340	14	5	5	90	270	1	2	4	5	7
512407	341	15	5	5	90	370	1	2	4	5	7
514795	342	16	5	5	90	1021	1	2	4	5	7
518525	343	17	5	5	90	958	1	2	4	5	7
522874	344	18	5	5	90	420	1	2	4	5	7
526431	345	1	4	5	70	503	1	2	4	5	7
528207	346	2	4	5	70	855	0	2	4	5	7
530519	347	3	4	5	70	1311	0	2	4	5	7
533732	348	4	4	5	70	270	1	2	4	5	7
537232	349	5	4	5	70	194	1	2	4	5	7
538823	350	6	4	5	70	317	1	2	4	5	7
540480	351	7	4	5	70	304	0	2	4	5	7
545279	352	8	4	5	70	384	0	2	4	5	7
546884	353	9	4	5	70	631	0	2	4	5	7
550092	354	10	4	2	70	103	0	2	4	5	7
552672	355	11	4	7	70	295	0	2	4	5	7
554432	356	12	4	4	70	470	1	2	4	5	7
558621	357	13	4	4	70	308	0	2	4	5	7
561613	358	14	4	4	70	306	0	2	4	5	7
565360	359	15	4	5	70	299	0	2	4	5	7
567695	360	16	4	7	70	143	0	2	4	5	7
572200	361	17	4	2	70	250	0	2	4	5	7
577167	362	18	4	4	70	239	1	2	4	5	7
578738	363	19	4	4	70	304	1	2	4	5	7
580574	364	20	4	4	70	501	1	2	4	5	7
585894	365	1	2	4	90	436	0	2	4	5	7
590369	366	2	2	4	90	197	0	2	4	5	7
593032	367	3	2	4	90	337	1	2	4	5	7
597542	368	4	2	4	90	279	0	2	4	5	7
601085	369	5	2	4	90	999	1	2	4	5	7
605117	370	6	2	4	90	683	0	2	4	5	7
610689	371	7	2	4	90	432	0	2	4	5	7
614050	372	8	2	4	90	383	0	2	4	5	7
618109	373	9	2	5	90	396	0	2	4	5	7
621536	374	10	2	7	90	780	0	2	4	5	7
625538	375	11	2	2	90	474	1	2	4	5	7
630816	376	12	2	2	90	355	0	2	4	5	7
633191	377	13	2	2	90	594	1	2	4	5	7
636024	378	14	2	2	90	1007	1	2	4	5	7
641762	379	15	2	2	90	293	1	2	4	5	7
644344	380	16	2	2	90	380	1	2	4	5	7
649762	381	1	5	2	90	446	1	2	4	5	7
653854	382	2	5	2	90	511	0	2	4	5	7
656918	383	3	5	2	90	338	0	2	4	5	7
658671	384	4	5	2	90	467	0	2	4	5	7
662002	385	5	5	4	90	395	1	2	4	5	7
665071	386	6	5	4	90	421	1	2	4	5	7
670599	387	7	5	4	90	388	0	2	4	5	7
676022	388	8	5	4	90	271	0	2	4	5	7
680284	389	9	5	4	90	273	0	2	4	5	7
682142	390	10	5	5	90	639	1	2	4	5	7
684410	391	11	5	5	90	1234	1	2	4	5	7
687592	392	12	5	5	90	466	1	2	4	5	7
689250	393	13	5	5	90	760	1	2	4	5	7
693611	394	14	5	5	90	243	1	2	4	5	7
695166	395	15	5	5	90	433	1	2	4	5	7
700560	396	16	5	5	90	336	1	2	4	5	7
705745	397	1	4	5	70	378	0	2	4	5	7
709071	398	2	4	5	70	342	0	2	4	5	7
710615	399	3	4	5	70	391	0	2	4	5	7
715532	400	4	4	7	70	126	0	2	4	5	7
