# Supplementary material for: Control of entropy in neural models of environmental state
Source: eLife. 2019 Feb 28;8:e39404. doi: 10.7554/eLife.39404 (PMC6395063; doi:10.7554/eLife.39404)
Supplement: Source code 1. [file elife-39404-code1.zip › model_for_eLife/data/fMRI/behavioural_data_s36_run3]

5005	401	1	8	4	90	1584	1	1	4	5	8
8574	402	2	8	4	90	255	0	1	4	5	8
11242	403	3	8	4	90	385	0	1	4	5	8
16323	404	4	8	4	90	235	0	1	4	5	8
21034	405	5	8	5	90	382	0	1	4	5	8
25525	406	6	8	1	90	155	0	1	4	5	8
29071	407	7	8	8	90	168	0	1	4	5	8
31603	408	8	8	4	90	203	1	1	4	5	8
34244	409	9	8	4	90	223	0	1	4	5	8
37741	410	10	8	4	90	184	0	1	4	5	8
40145	411	11	8	5	90	242	0	1	4	5	8
44903	412	12	8	1	90	164	0	1	4	5	8
46494	413	13	8	8	90	271	1	1	4	5	8
49261	414	14	8	8	90	185	1	1	4	5	8
53875	415	15	8	8	90	250	1	1	4	5	8
58220	416	16	8	8	90	236	1	1	4	5	8
60759	417	17	8	8	90	192	0	1	4	5	8
64368	418	18	8	4	90	227	0	1	4	5	8
68038	419	19	8	5	90	188	1	1	4	5	8
71168	420	20	8	5	90	217	0	1	4	5	8
73823	421	21	8	5	90	199	1	1	4	5	8
75403	422	22	8	5	90	349	1	1	4	5	8
80822	423	23	8	5	90	259	0	1	4	5	8
82475	424	24	8	5	90	336	1	1	4	5	8
85137	425	1	4	5	70	189	0	1	4	5	8
87682	426	2	4	5	70	365	1	1	4	5	8
91892	427	3	4	5	70	333	0	1	4	5	8
93872	428	4	4	5	70	1149	0	1	4	5	8
96712	429	5	4	1	70	371	0	1	4	5	8
98266	430	6	4	8	70	276	0	1	4	5	8
101041	431	7	4	4	70	290	1	1	4	5	8
103767	432	8	4	4	70	275	1	1	4	5	8
107063	433	9	4	4	70	245	1	1	4	5	8
108905	434	10	4	4	70	233	1	1	4	5	8
113982	435	11	4	4	70	187	1	1	4	5	8
115558	436	12	4	4	70	555	0	1	4	5	8
117499	437	13	4	4	70	1267	0	1	4	5	8
122624	438	14	4	4	70	394	0	1	4	5	8
124477	439	15	4	5	70	938	0	1	4	5	8
129588	440	16	4	1	70	149	0	1	4	5	8
134567	441	17	4	8	70	301	0	1	4	5	8
139679	442	18	4	1	70	370	1	1	4	5	8
143269	443	19	4	1	70	256	0	1	4	5	8
148445	444	20	4	1	70	157	1	1	4	5	8
151507	445	21	4	1	70	800	0	1	4	5	8
156774	446	22	4	1	70	217	0	1	4	5	8
159663	447	1	5	1	70	211	0	1	4	5	8
161259	448	2	5	5	70	347	0	1	4	5	8
166543	449	3	5	4	70	171	0	1	4	5	8
170448	450	4	5	8	70	135	0	1	4	5	8
172455	451	5	5	1	70	218	0	1	4	5	8
177302	452	6	5	4	70	139	1	1	4	5	8
178927	453	7	5	4	70	321	0	1	4	5	8
183292	454	8	5	4	70	199	0	1	4	5	8
187069	455	9	5	5	70	414	1	1	4	5	8
192478	456	10	5	5	70	317	1	1	4	5	8
195452	457	11	5	5	70	579	1	1	4	5	8
200218	458	12	5	5	70	247	1	1	4	5	8
203053	459	13	5	5	70	220	1	1	4	5	8
208381	460	14	5	5	70	198	1	1	4	5	8
211303	461	15	5	5	70	610	0	1	4	5	8
214585	462	16	5	5	70	305	1	1	4	5	8
217899	463	17	5	5	70	272	1	1	4	5	8
220138	464	18	5	5	70	756	1	1	4	5	8
225517	465	1	1	5	70	485	0	1	4	5	8
229338	466	2	1	5	70	354	0	1	4	5	8
233373	467	3	1	5	70	213	0	1	4	5	8
237330	468	4	1	8	70	168	0	1	4	5	8
240418	469	5	1	1	70	221	1	1	4	5	8
243061	470	6	1	1	70	937	0	1	4	5	8
246244	471	7	1	1	70	279	1	1	4	5	8
249287	472	8	1	1	70	299	0	1	4	5	8
253481	473	9	1	1	70	208	1	1	4	5	8
256083	474	10	1	1	70	502	0	1	4	5	8
258888	475	11	1	1	70	300	1	1	4	5	8
260795	476	12	1	1	70	894	1	1	4	5	8
263628	477	13	1	1	70	1635	1	1	4	5	8
268856	478	14	1	1	70	1141	1	1	4	5	8
272819	479	15	1	1	70	564	0	1	4	5	8
276868	480	16	1	1	70	422	1	1	4	5	8
280339	481	17	1	1	70	592	1	1	4	5	8
284857	482	18	1	1	70	512	1	1	4	5	8
288116	483	19	1	1	70	324	1	1	4	5	8
293051	484	20	1	1	70	338	1	1	4	5	8
295611	485	21	1	1	70	369	1	1	4	5	8
298982	486	22	1	1	70	688	0	1	4	5	8
302219	487	23	1	4	70	820	0	1	4	5	8
305045	488	24	1	5	70	258	0	1	4	5	8
310314	489	25	1	8	70	147	1	1	4	5	8
314442	490	26	1	8	70	170	1	1	4	5	8
317139	491	1	4	8	90	355	0	1	4	5	8
320226	492	2	4	8	90	273	0	1	4	5	8
322222	493	3	4	8	90	388	1	1	4	5	8
325396	494	4	4	8	90	302	0	1	4	5	8
327845	495	5	4	8	90	369	0	1	4	5	8
330690	496	6	4	8	90	230	0	1	4	5	8
333899	497	7	4	8	90	382	0	1	4	5	8
336870	498	8	4	1	90	231	1	1	4	5	8
338781	499	9	4	1	90	416	0	1	4	5	8
343702	500	10	4	1	90	360	0	1	4	5	8
346897	501	11	4	4	90	325	1	1	4	5	8
350505	502	12	4	4	90	314	1	1	4	5	8
352584	503	13	4	4	90	941	1	1	4	5	8
355744	504	14	4	4	90	605	1	1	4	5	8
358891	505	15	4	4	90	532	1	1	4	5	8
361168	506	16	4	4	90	464	1	1	4	5	8
364767	507	17	4	4	90	549	1	1	4	5	8
369989	508	18	4	4	90	536	1	1	4	5	8
374670	509	19	4	4	90	464	1	1	4	5	8
379993	510	20	4	4	90	471	1	1	4	5	8
382701	511	21	4	4	90	473	0	1	4	5	8
386616	512	22	4	4	90	329	1	1	4	5	8
391635	513	23	4	4	90	460	1	1	4	5	8
397166	514	24	4	4	90	571	1	1	4	5	8
400497	515	1	8	4	90	435	0	1	4	5	8
403595	516	2	8	4	90	189	0	1	4	5	8
407903	517	3	8	4	90	165	0	1	4	5	8
411879	518	4	8	8	90	185	1	1	4	5	8
413572	519	5	8	8	90	349	1	1	4	5	8
416607	520	6	8	8	90	369	1	1	4	5	8
420517	521	7	8	8	90	249	1	1	4	5	8
425692	522	8	8	8	90	355	1	1	4	5	8
427620	523	9	8	8	90	992	0	1	4	5	8
432742	524	10	8	8	90	593	1	1	4	5	8
437695	525	11	8	8	90	574	1	1	4	5	8
440799	526	12	8	8	90	1179	1	1	4	5	8
444033	527	13	8	8	90	1049	1	1	4	5	8
449095	528	14	8	8	90	448	1	1	4	5	8
451665	529	15	8	8	90	477	1	1	4	5	8
455687	530	16	8	8	90	300	1	1	4	5	8
457502	531	17	8	8	90	729	1	1	4	5	8
462109	532	18	8	8	90	386	1	1	4	5	8
465491	533	19	8	8	90	606	1	1	4	5	8
468524	534	20	8	8	90	303	1	1	4	5	8
472904	535	21	8	8	90	437	1	1	4	5	8
477714	536	22	8	8	90	871	1	1	4	5	8
482171	537	23	8	8	90	313	1	1	4	5	8
484588	538	24	8	8	90	216	1	1	4	5	8
488237	539	25	8	8	90	345	1	1	4	5	8
490321	540	26	8	8	90	1918	1	1	4	5	8
495775	541	1	4	8	90	543	0	1	4	5	8
499419	542	2	4	8	90	2898	0	1	4	5	8
503793	543	3	4	8	90	634	0	1	4	5	8
508620	544	4	4	1	90	177	1	1	4	5	8
510023	545	5	4	1	90	312	0	1	4	5	8
513354	546	6	4	1	90	176	0	1	4	5	8
518363	547	7	4	4	90	171	1	1	4	5	8
520883	548	8	4	4	90	212	0	1	4	5	8
524201	549	9	4	4	90	245	1	1	4	5	8
528383	550	10	4	4	90	554	0	1	4	5	8
533881	551	11	4	4	90	154	1	1	4	5	8
537159	552	12	4	4	90	252	1	1	4	5	8
539372	553	13	4	4	90	234	1	1	4	5	8
544542	554	14	4	4	90	327	1	1	4	5	8
546816	555	15	4	4	90	539	1	1	4	5	8
551370	556	16	4	4	90	513	1	1	4	5	8
555136	557	17	4	4	90	399	1	1	4	5	8
559057	558	18	4	4	90	1416	1	1	4	5	8
561816	559	1	8	4	90	567	0	1	4	5	8
565804	560	2	8	4	90	293	0	1	4	5	8
567755	561	3	8	4	90	612	0	1	4	5	8
571898	562	4	8	1	90	235	0	1	4	5	8
576657	563	5	8	8	90	235	1	1	4	5	8
580395	564	6	8	8	90	246	1	1	4	5	8
582254	565	7	8	8	90	1154	1	1	4	5	8
588104	566	8	8	8	90	242	1	1	4	5	8
592253	567	9	8	8	90	254	1	1	4	5	8
595023	568	10	8	8	90	974	1	1	4	5	8
600376	569	11	8	8	90	352	1	1	4	5	8
604998	570	12	8	8	90	287	1	1	4	5	8
608742	571	13	8	8	90	290	1	1	4	5	8
610569	572	14	8	8	90	405	1	1	4	5	8
614260	573	15	8	8	90	243	1	1	4	5	8
618920	574	16	8	8	90	278	1	1	4	5	8
621334	575	17	8	8	90	386	1	1	4	5	8
624296	576	18	8	8	90	473	1	1	4	5	8
627719	577	19	8	8	90	400	1	1	4	5	8
631880	578	20	8	8	90	254	0	1	4	5	8
635992	579	21	8	8	90	281	1	1	4	5	8
637738	580	22	8	8	90	1086	1	1	4	5	8
642802	581	23	8	8	90	278	0	1	4	5	8
646715	582	1	1	8	70	237	0	1	4	5	8
649376	583	2	1	8	70	261	0	1	4	5	8
654425	584	3	1	4	70	246	0	1	4	5	8
657274	585	4	1	1	70	225	0	1	4	5	8
660191	586	5	1	5	70	159	1	1	4	5	8
664607	587	6	1	5	70	193	0	1	4	5	8
669468	588	7	1	5	70	229	0	1	4	5	8
672257	589	8	1	5	70	579	0	1	4	5	8
675038	590	9	1	4	70	244	0	1	4	5	8
679042	591	10	1	1	70	489	1	1	4	5	8
682216	592	11	1	1	70	440	0	1	4	5	8
685904	593	12	1	1	70	273	1	1	4	5	8
690137	594	13	1	1	70	349	1	1	4	5	8
693137	595	14	1	1	70	354	1	1	4	5	8
694788	596	15	1	1	70	1063	0	1	4	5	8
699311	597	16	1	1	70	567	1	1	4	5	8
703964	598	17	1	1	70	457	0	1	4	5	8
705903	599	18	1	1	70	554	0	1	4	5	8
710548	600	19	1	1	70	268	1	1	4	5	8
