# Supplementary material for: Control of entropy in neural models of environmental state
Source: eLife. 2019 Feb 28;8:e39404. doi: 10.7554/eLife.39404 (PMC6395063; doi:10.7554/eLife.39404)
Supplement: Source code 1. [file elife-39404-code1.zip › model_for_eLife/data/fMRI/behavioural_data_s36_run4]

5013	601	1	3	3	90	706	1	2	3	6	7
9019	602	2	3	3	90	255	1	2	3	6	7
11144	603	3	3	3	90	449	1	2	3	6	7
15753	604	4	3	3	90	381	1	2	3	6	7
20712	605	5	3	3	90	210	1	2	3	6	7
24166	606	6	3	3	90	294	1	2	3	6	7
27599	607	7	3	3	90	346	1	2	3	6	7
30235	608	8	3	3	90	414	1	2	3	6	7
32355	609	9	3	3	90	784	1	2	3	6	7
35778	610	10	3	3	90	348	0	2	3	6	7
40435	611	11	3	3	90	254	1	2	3	6	7
44628	612	12	3	3	90	251	1	2	3	6	7
47308	613	13	3	3	90	573	1	2	3	6	7
50243	614	14	3	3	90	446	1	2	3	6	7
55220	615	15	3	3	90	1387	1	2	3	6	7
59110	616	16	3	3	90	764	1	2	3	6	7
63374	617	17	3	3	90	247	1	2	3	6	7
66535	618	18	3	3	90	917	1	2	3	6	7
69537	619	19	3	3	90	923	1	2	3	6	7
74945	620	1	2	3	70	591	0	2	3	6	7
79954	621	2	2	3	70	283	0	2	3	6	7
84561	622	3	2	3	70	1166	0	2	3	6	7
88287	623	4	2	2	70	758	1	2	3	6	7
91463	624	5	2	2	70	292	1	2	3	6	7
96721	625	6	2	2	70	301	0	2	3	6	7
98383	626	7	2	2	70	618	1	2	3	6	7
101311	627	8	2	2	70	738	1	2	3	6	7
105234	628	9	2	2	70	491	1	2	3	6	7
110744	629	10	2	2	70	458	1	2	3	6	7
115595	630	11	2	2	70	340	1	2	3	6	7
119690	631	12	2	2	70	381	1	2	3	6	7
125116	632	13	2	2	70	328	1	2	3	6	7
127799	633	14	2	2	70	314	1	2	3	6	7
130505	634	15	2	2	70	332	1	2	3	6	7
133748	635	16	2	2	70	232	1	2	3	6	7
135734	636	17	2	2	70	534	1	2	3	6	7
140688	637	18	2	2	70	164	0	2	3	6	7
144501	638	19	2	2	70	249	1	2	3	6	7
146138	639	20	2	2	70	822	0	2	3	6	7
150566	640	21	2	2	70	337	1	2	3	6	7
155368	641	1	3	2	90	933	0	2	3	6	7
157643	642	2	3	2	90	321	0	2	3	6	7
160069	643	3	3	7	90	285	1	2	3	6	7
163110	644	4	3	7	90	438	0	2	3	6	7
164990	645	5	3	7	90	567	0	2	3	6	7
169398	646	6	3	6	90	200	1	2	3	6	7
173779	647	7	3	6	90	222	0	2	3	6	7
176553	648	8	3	6	90	741	0	2	3	6	7
178534	649	9	3	3	90	669	1	2	3	6	7
182836	650	10	3	3	90	293	1	2	3	6	7
186306	651	11	3	3	90	199	0	2	3	6	7
191130	652	12	3	3	90	331	1	2	3	6	7
193748	653	13	3	3	90	519	1	2	3	6	7
199316	654	14	3	3	90	221	1	2	3	6	7
204304	655	15	3	3	90	394	1	2	3	6	7
207852	656	16	3	3	90	321	1	2	3	6	7
209638	657	17	3	3	90	640	1	2	3	6	7
213157	658	18	3	3	90	425	1	2	3	6	7
216036	659	19	3	3	90	403	1	2	3	6	7
219726	660	20	3	3	90	461	1	2	3	6	7
224938	661	21	3	3	90	400	1	2	3	6	7
229182	662	22	3	3	90	739	1	2	3	6	7
234272	663	1	2	3	70	371	0	2	3	6	7
237778	664	2	2	3	70	540	0	2	3	6	7
240520	665	3	2	3	70	292	0	2	3	6	7
243297	666	4	2	2	70	155	0	2	3	6	7
247148	667	5	2	7	70	298	0	2	3	6	7
251720	668	6	2	6	70	348	0	2	3	6	7
256380	669	7	2	2	70	150	1	2	3	6	7
257829	670	8	2	2	70	794	1	2	3	6	7
263161	671	9	2	2	70	329	1	2	3	6	7
266859	672	10	2	2	70	218	1	2	3	6	7
270848	673	11	2	2	70	495	1	2	3	6	7
275465	674	12	2	2	70	452	1	2	3	6	7
279461	675	13	2	2	70	599	0	2	3	6	7
283268	676	14	2	2	70	356	1	2	3	6	7
287764	677	15	2	2	70	253	1	2	3	6	7
289894	678	16	2	2	70	854	0	2	3	6	7
294843	679	17	2	2	70	172	1	2	3	6	7
299798	680	18	2	2	70	338	0	2	3	6	7
304652	681	19	2	2	70	324	1	2	3	6	7
309762	682	20	2	2	70	108	1	2	3	6	7
311825	683	21	2	2	70	280	1	2	3	6	7
314484	684	22	2	2	70	747	1	2	3	6	7
318477	685	1	7	2	90	289	0	2	3	6	7
320399	686	2	7	2	90	914	1	2	3	6	7
323561	687	3	7	2	90	449	1	2	3	6	7
325915	688	4	7	2	90	569	1	2	3	6	7
327763	689	5	7	2	90	254	0	2	3	6	7
331227	690	6	7	2	90	391	0	2	3	6	7
333551	691	7	7	2	90	401	0	2	3	6	7
337354	692	8	7	3	90	430	0	2	3	6	7
339537	693	9	7	6	90	247	0	2	3	6	7
343389	694	10	7	7	90	164	1	2	3	6	7
347822	695	11	7	7	90	240	1	2	3	6	7
352503	696	12	7	7	90	386	1	2	3	6	7
355639	697	13	7	7	90	450	1	2	3	6	7
359905	698	14	7	7	90	293	1	2	3	6	7
363993	699	15	7	7	90	268	1	2	3	6	7
366374	700	16	7	7	90	238	1	2	3	6	7
370534	701	17	7	7	90	350	1	2	3	6	7
372740	702	18	7	7	90	1108	1	2	3	6	7
375834	703	19	7	7	90	626	1	2	3	6	7
379064	704	20	7	7	90	374	1	2	3	6	7
384397	705	21	7	7	90	331	1	2	3	6	7
386058	706	22	7	7	90	668	0	2	3	6	7
391026	707	23	7	7	90	339	1	2	3	6	7
394548	708	24	7	7	90	818	1	2	3	6	7
400151	709	1	2	7	70	453	0	2	3	6	7
405652	710	2	2	7	70	277	0	2	3	6	7
409590	711	3	2	7	70	272	0	2	3	6	7
413916	712	4	2	3	70	131	0	2	3	6	7
415191	713	5	2	2	70	320	0	2	3	6	7
417710	714	6	2	7	70	188	1	2	3	6	7
420526	715	7	2	7	70	246	0	2	3	6	7
424805	716	8	2	6	70	235	0	2	3	6	7
429552	717	9	2	7	70	230	0	2	3	6	7
432761	718	10	2	2	70	250	1	2	3	6	7
437457	719	11	2	2	70	195	1	2	3	6	7
441331	720	12	2	2	70	1237	1	2	3	6	7
444854	721	13	2	2	70	597	0	2	3	6	7
446594	722	14	2	2	70	702	0	2	3	6	7
452392	723	15	2	2	70	353	1	2	3	6	7
457406	724	16	2	2	70	477	1	2	3	6	7
462039	725	17	2	2	70	304	1	2	3	6	7
466028	726	18	2	2	70	286	0	2	3	6	7
470312	727	19	2	2	70	303	1	2	3	6	7
473366	728	20	2	2	70	411	1	2	3	6	7
475582	729	21	2	2	70	231	1	2	3	6	7
479486	730	22	2	2	70	512	1	2	3	6	7
484008	731	23	2	2	70	256	0	2	3	6	7
487933	732	24	2	3	70	392	0	2	3	6	7
491585	733	25	2	2	70	219	0	2	3	6	7
493467	734	26	2	7	70	306	0	2	3	6	7
497359	735	27	2	6	70	188	0	2	3	6	7
502067	736	28	2	2	70	127	1	2	3	6	7
505333	737	29	2	2	70	162	1	2	3	6	7
509923	738	1	7	2	90	207	0	2	3	6	7
511847	739	2	7	2	90	481	1	2	3	6	7
517402	740	3	7	2	90	222	1	2	3	6	7
519523	741	4	7	2	90	232	0	2	3	6	7
521287	742	5	7	2	90	216	1	2	3	6	7
524247	743	6	7	2	90	230	0	2	3	6	7
527883	744	7	7	2	90	314	1	2	3	6	7
532638	745	8	7	2	90	128	1	2	3	6	7
537621	746	9	7	2	90	261	0	2	3	6	7
539003	747	10	7	2	90	1044	0	2	3	6	7
542514	748	11	7	3	90	325	1	2	3	6	7
547241	749	12	7	3	90	549	1	2	3	6	7
551983	750	13	7	3	90	259	1	2	3	6	7
557012	751	14	7	3	90	278	0	2	3	6	7
559618	752	15	7	3	90	572	0	2	3	6	7
564830	753	16	7	3	90	151	0	2	3	6	7
567581	754	17	7	6	90	251	0	2	3	6	7
572102	755	18	7	7	90	112	1	2	3	6	7
573678	756	19	7	7	90	273	1	2	3	6	7
576856	757	20	7	7	90	219	1	2	3	6	7
578544	758	21	7	7	90	897	1	2	3	6	7
581659	759	22	7	7	90	643	1	2	3	6	7
586273	760	23	7	7	90	1444	1	2	3	6	7
592273	761	1	6	7	90	279	0	2	3	6	7
595661	762	2	6	7	90	138	1	2	3	6	7
597227	763	3	6	7	90	423	0	2	3	6	7
601819	764	4	6	7	90	273	0	2	3	6	7
603620	765	5	6	7	90	893	0	2	3	6	7
608025	766	6	6	7	90	149	0	2	3	6	7
610192	767	7	6	3	90	253	0	2	3	6	7
615388	768	8	6	2	90	313	0	2	3	6	7
620472	769	9	6	6	90	368	1	2	3	6	7
623968	770	10	6	6	90	296	1	2	3	6	7
626088	771	11	6	6	90	261	1	2	3	6	7
629543	772	12	6	6	90	185	1	2	3	6	7
632408	773	13	6	6	90	296	1	2	3	6	7
636435	774	14	6	6	90	210	1	2	3	6	7
638675	775	15	6	6	90	982	1	2	3	6	7
642673	776	16	6	6	90	359	1	2	3	6	7
646432	777	17	6	6	90	484	1	2	3	6	7
649083	778	18	6	6	90	430	1	2	3	6	7
654425	779	19	6	6	90	283	1	2	3	6	7
658233	780	20	6	6	90	158	1	2	3	6	7
661665	781	21	6	6	90	228	1	2	3	6	7
663067	782	22	6	6	90	322	1	2	3	6	7
666248	783	1	2	6	70	124	1	2	3	6	7
670620	784	2	2	6	70	248	1	2	3	6	7
672081	785	3	2	6	70	583	0	2	3	6	7
675093	786	4	2	6	70	1025	0	2	3	6	7
680147	787	5	2	6	70	215	0	2	3	6	7
683802	788	6	2	2	70	178	1	2	3	6	7
686028	789	7	2	2	70	1503	1	2	3	6	7
691270	790	8	2	2	70	321	1	2	3	6	7
694083	791	9	2	2	70	247	0	2	3	6	7
696322	792	10	2	2	70	227	1	2	3	6	7
698963	793	11	2	2	70	328	0	2	3	6	7
704210	794	12	2	2	70	138	0	2	3	6	7
706094	795	13	2	3	70	325	0	2	3	6	7
707728	796	14	2	7	70	468	1	2	3	6	7
711715	797	15	2	7	70	191	0	2	3	6	7
715680	798	16	2	7	70	1008	0	2	3	6	7
718452	799	17	2	7	70	445	0	2	3	6	7
723483	800	18	2	6	70	174	0	2	3	6	7
