# Supplementary material for: Control of entropy in neural models of environmental state
Source: eLife. 2019 Feb 28;8:e39404. doi: 10.7554/eLife.39404 (PMC6395063; doi:10.7554/eLife.39404)
Supplement: Source code 1. [file elife-39404-code1.zip › model_for_eLife/data/pre_fMRI/behavioural_data_s11_run1]

5020	1	0	3	2	70	1238	0	2	3	6	7
11052	2	1	3	3	70	719	0	2	3	6	7
14607	3	2	3	7	70	294	0	2	3	6	7
19316	4	3	3	6	70	343	0	2	3	6	7
20818	5	4	3	2	70	2246	1	2	3	6	7
24287	6	5	3	2	70	638	0	2	3	6	7
28745	7	6	3	2	70	166	1	2	3	6	7
31822	8	7	3	2	70	192	0	2	3	6	7
33932	9	8	3	2	70	368	0	2	3	6	7
37945	10	9	3	3	70	229	1	2	3	6	7
41161	11	10	3	3	70	343	0	2	3	6	7
43715	12	11	3	3	70	177	1	2	3	6	7
47109	13	12	3	3	70	165	1	2	3	6	7
49405	14	13	3	3	70	389	0	2	3	6	7
51306	15	14	3	3	70	210	1	2	3	6	7
53946	16	15	3	3	70	231	0	2	3	6	7
55950	17	16	3	3	70	155	1	2	3	6	7
57772	18	17	3	3	70	171	0	2	3	6	7
61705	19	18	3	3	70	218	0	2	3	6	7
63772	20	19	3	3	70	488	0	2	3	6	7
65416	21	20	3	6	70	588	1	2	3	6	7
68399	22	21	3	6	70	221	0	2	3	6	7
70313	23	22	3	6	70	250	0	2	3	6	7
74991	24	23	3	7	70	201	0	2	3	6	7
78713	25	24	3	7	70	209	0	2	3	6	7
83353	26	25	3	3	70	218	1	2	3	6	7
85203	27	1	6	3	90	4848	0	2	3	6	7
92258	28	2	6	3	90	155	0	2	3	6	7
94361	29	3	6	7	90	865	1	2	3	6	7
97255	30	4	6	7	90	241	0	2	3	6	7
1.0126e+05	31	5	6	2	90	248	0	2	3	6	7
1.0335e+05	32	6	6	6	90	312	1	2	3	6	7
1.0568e+05	33	7	6	6	90	307	1	2	3	6	7
1.0723e+05	34	8	6	6	90	382	1	2	3	6	7
1.1068e+05	35	9	6	6	90	176	1	2	3	6	7
1.144e+05	36	10	6	6	90	188	1	2	3	6	7
1.1727e+05	37	11	6	6	90	288	1	2	3	6	7
1.206e+05	38	12	6	6	90	127	1	2	3	6	7
1.2367e+05	39	13	6	6	90	416	1	2	3	6	7
1.2542e+05	40	14	6	6	90	1205	1	2	3	6	7
1.2924e+05	41	15	6	6	90	178	1	2	3	6	7
1.3329e+05	42	16	6	6	90	202	1	2	3	6	7
1.3449e+05	43	17	6	6	90	443	1	2	3	6	7
1.3956e+05	44	1	2	6	70	156	0	2	3	6	7
1.434e+05	45	2	2	6	70	175	0	2	3	6	7
1.4606e+05	46	3	2	6	70	232	0	2	3	6	7
1.4819e+05	47	4	2	6	70	283	0	2	3	6	7
1.5005e+05	48	5	2	2	70	283	0	2	3	6	7
1.5153e+05	49	6	2	3	70	341	0	2	3	6	7
1.531e+05	50	7	2	3	70	310	1	2	3	6	7
1.5691e+05	51	8	2	3	70	323	1	2	3	6	7
1.5904e+05	52	9	2	3	70	233	0	2	3	6	7
1.6349e+05	53	10	2	3	70	183	1	2	3	6	7
1.6672e+05	54	11	2	3	70	241	1	2	3	6	7
1.6826e+05	55	12	2	3	70	445	0	2	3	6	7
1.7238e+05	56	13	2	3	70	142	0	2	3	6	7
1.7386e+05	57	14	2	3	70	231	0	2	3	6	7
1.7908e+05	58	15	2	3	70	177	0	2	3	6	7
1.817e+05	59	16	2	7	70	218	0	2	3	6	7
1.85e+05	60	17	2	7	70	169	0	2	3	6	7
1.8763e+05	61	18	2	2	70	128	0	2	3	6	7
1.8978e+05	62	19	2	2	70	125	1	2	3	6	7
1.9104e+05	63	20	2	2	70	257	0	2	3	6	7
1.9303e+05	64	21	2	2	70	221	1	2	3	6	7
1.9722e+05	65	22	2	2	70	172	1	2	3	6	7
2.0210e+05	66	1	6	2	70	203	0	2	3	6	7
2.0356e+05	67	2	6	2	70	224	0	2	3	6	7
2.064e+05	68	3	6	2	70	174	0	2	3	6	7
2.1050e+05	69	4	6	6	70	157	1	2	3	6	7
2.1355e+05	70	5	6	6	70	235	0	2	3	6	7
2.1758e+05	71	6	6	2	70	506	1	2	3	6	7
2.2194e+05	72	7	6	2	70	84	1	2	3	6	7
2.2612e+05	73	8	6	2	70	153	0	2	3	6	7
2.2736e+05	74	9	6	2	70	277	0	2	3	6	7
2.3086e+05	75	10	6	2	70	169	0	2	3	6	7
2.3258e+05	76	11	6	2	70	259	0	2	3	6	7
2.369e+05	77	12	6	3	70	221	0	2	3	6	7
2.3836e+05	78	13	6	2	70	463	0	2	3	6	7
2.4193e+05	79	14	6	7	70	209	0	2	3	6	7
2.4485e+05	80	15	6	2	70	168	0	2	3	6	7
2.4716e+05	81	16	6	6	70	259	1	2	3	6	7
2.4973e+05	82	17	6	6	70	613	0	2	3	6	7
2.5518e+05	83	18	6	6	70	345	0	2	3	6	7
2.6008e+05	84	19	6	6	70	214	0	2	3	6	7
2.6375e+05	85	20	6	2	70	154	0	2	3	6	7
2.6567e+05	86	21	6	2	70	222	0	2	3	6	7
2.7027e+05	87	1	2	3	90	155	0	2	3	6	7
2.7277e+05	88	2	2	6	90	123	0	2	3	6	7
2.7488e+05	89	3	2	7	90	202	0	2	3	6	7
2.7898e+05	90	4	2	2	90	103	0	2	3	6	7
2.826e+05	91	5	2	2	90	179	0	2	3	6	7
2.8765e+05	92	6	2	7	90	156	1	2	3	6	7
2.8886e+05	93	7	2	7	90	283	1	2	3	6	7
2.9229e+05	94	8	2	7	90	211	0	2	3	6	7
2.9414e+05	95	9	2	7	90	217	0	2	3	6	7
2.9577e+05	96	10	2	7	90	225	0	2	3	6	7
2.9772e+05	97	11	2	7	90	366	0	2	3	6	7
3.0059e+05	98	12	2	2	90	196	1	2	3	6	7
3.0564e+05	99	13	2	2	90	191	1	2	3	6	7
3.0998e+05	100	14	2	2	90	177	1	2	3	6	7
3.1116e+05	101	15	2	2	90	656	1	2	3	6	7
3.1564e+05	102	16	2	2	90	234	1	2	3	6	7
3.1873e+05	103	17	2	2	90	178	1	2	3	6	7
3.2336e+05	104	18	2	2	90	206	1	2	3	6	7
3.2798e+05	105	19	2	2	90	219	1	2	3	6	7
3.2948e+05	106	20	2	2	90	230	1	2	3	6	7
3.3163e+05	107	21	2	2	90	238	1	2	3	6	7
3.3376e+05	108	22	2	2	90	182	1	2	3	6	7
3.383e+05	109	1	7	2	90	343	1	2	3	6	7
3.4215e+05	110	2	7	2	90	246	0	2	3	6	7
3.4440e+05	111	3	7	2	90	179	0	2	3	6	7
3.4897e+05	112	4	7	2	90	227	0	2	3	6	7
3.5195e+05	113	5	7	2	90	226	0	2	3	6	7
3.5616e+05	114	6	7	2	90	190	0	2	3	6	7
3.588e+05	115	7	7	2	90	625	0	2	3	6	7
3.6345e+05	116	8	7	3	90	476	0	2	3	6	7
3.6782e+05	117	9	7	3	90	324	0	2	3	6	7
3.7097e+05	118	10	7	7	90	280	1	2	3	6	7
3.7562e+05	119	11	7	7	90	173	1	2	3	6	7
3.8008e+05	120	12	7	7	90	137	1	2	3	6	7
3.8452e+05	121	13	7	7	90	217	1	2	3	6	7
3.8781e+05	122	14	7	7	90	214	1	2	3	6	7
3.9236e+05	123	15	7	7	90	251	0	2	3	6	7
3.9717e+05	124	16	7	7	90	157	1	2	3	6	7
3.9951e+05	125	17	7	7	90	245	1	2	3	6	7
4.0208e+05	126	18	7	7	90	176	1	2	3	6	7
4.0696e+05	127	19	7	7	90	303	1	2	3	6	7
4.1071e+05	128	20	7	7	90	258	1	2	3	6	7
4.1479e+05	129	21	7	7	90	276	1	2	3	6	7
4.1639e+05	130	22	7	7	90	289	1	2	3	6	7
4.2144e+05	131	23	7	7	90	261	1	2	3	6	7
4.2620e+05	132	1	3	7	70	212	0	2	3	6	7
4.2879e+05	133	2	3	7	70	193	0	2	3	6	7
4.3135e+05	134	3	3	7	70	262	0	2	3	6	7
4.3595e+05	135	4	3	2	70	353	1	2	3	6	7
4.396e+05	136	5	3	2	70	186	0	2	3	6	7
4.4407e+05	137	6	3	2	70	160	0	2	3	6	7
4.4617e+05	138	7	3	2	70	251	0	2	3	6	7
4.4881e+05	139	8	3	3	70	211	0	2	3	6	7
4.5068e+05	140	9	3	3	70	259	1	2	3	6	7
4.5309e+05	141	10	3	3	70	126	1	2	3	6	7
4.5602e+05	142	11	3	3	70	171	1	2	3	6	7
4.582e+05	143	12	3	3	70	138	0	2	3	6	7
4.6164e+05	144	13	3	3	70	157	1	2	3	6	7
4.6287e+05	145	14	3	3	70	287	0	2	3	6	7
4.655e+05	146	15	3	3	70	145	0	2	3	6	7
4.6754e+05	147	16	3	3	70	199	1	2	3	6	7
4.7154e+05	148	17	3	3	70	184	1	2	3	6	7
4.7442e+05	149	18	3	3	70	165	0	2	3	6	7
4.766e+05	150	1	6	3	70	234	0	2	3	6	7
4.7943e+05	151	2	6	3	70	194	0	2	3	6	7
4.8312e+05	152	3	6	3	70	193	0	2	3	6	7
4.8668e+05	153	4	6	3	70	229	1	2	3	6	7
4.8908e+05	154	5	6	3	70	246	0	2	3	6	7
4.9301e+05	155	6	6	3	70	201	0	2	3	6	7
4.97e+05	156	7	6	3	70	330	0	2	3	6	7
4.9953e+05	157	8	6	3	70	207	0	2	3	6	7
5.0237e+05	158	9	6	7	70	443	0	2	3	6	7
5.0602e+05	159	10	6	7	70	307	0	2	3	6	7
5.1123e+05	160	11	6	7	70	216	0	2	3	6	7
5.1632e+05	161	12	6	2	70	174	0	2	3	6	7
5.2097e+05	162	13	6	6	70	232	1	2	3	6	7
5.2252e+05	163	14	6	6	70	341	1	2	3	6	7
5.2692e+05	164	15	6	6	70	189	1	2	3	6	7
5.2958e+05	165	16	6	6	70	271	1	2	3	6	7
5.3103e+05	166	17	6	6	70	301	1	2	3	6	7
5.3597e+05	167	1	2	6	70	267	0	2	3	6	7
5.4036e+05	168	2	2	6	70	209	0	2	3	6	7
5.4355e+05	169	3	2	6	70	241	1	2	3	6	7
5.4791e+05	170	4	2	6	70	184	1	2	3	6	7
5.5182e+05	171	5	2	6	70	289	0	2	3	6	7
5.5451e+05	172	6	2	6	70	265	0	2	3	6	7
5.5974e+05	173	7	2	6	70	218	0	2	3	6	7
5.6253e+05	174	8	2	6	70	233	1	2	3	6	7
5.6755e+05	175	9	2	6	70	181	0	2	3	6	7
5.6877e+05	176	10	2	6	70	304	0	2	3	6	7
5.7037e+05	177	11	2	6	70	237	0	2	3	6	7
5.7241e+05	178	12	2	6	70	806	0	2	3	6	7
5.7459e+05	179	13	2	7	70	634	0	2	3	6	7
5.7868e+05	180	14	2	7	70	189	0	2	3	6	7
5.8237e+05	181	15	2	7	70	183	0	2	3	6	7
5.8603e+05	182	16	2	2	70	462	1	2	3	6	7
5.91e+05	183	17	2	2	70	163	1	2	3	6	7
5.9559e+05	184	18	2	2	70	186	0	2	3	6	7
5.975e+05	185	19	2	2	70	229	1	2	3	6	7
6.0048e+05	186	20	2	2	70	183	1	2	3	6	7
6.0372e+05	187	21	2	2	70	131	0	2	3	6	7
6.074e+05	188	22	2	2	70	161	0	2	3	6	7
6.1182e+05	189	23	2	2	70	151	1	2	3	6	7
6.1587e+05	190	24	2	2	70	292	0	2	3	6	7
6.1825e+05	191	25	2	2	70	204	0	2	3	6	7
6.2304e+05	192	26	2	2	70	185	1	2	3	6	7
6.2465e+05	193	27	2	2	70	276	1	2	3	6	7
6.2654e+05	194	28	2	2	70	302	1	2	3	6	7
6.2855e+05	195	29	2	2	70	139	0	2	3	6	7
6.3289e+05	196	30	2	2	70	135	0	2	3	6	7
6.3616e+05	197	31	2	2	70	192	0	2	3	6	7
6.3887e+05	198	1	3	2	90	184	1	2	3	6	7
6.41e+05	199	2	3	2	90	153	0	2	3	6	7
6.436e+05	200	3	3	2	90	170	0	2	3	6	7
