# Supplementary material for: Control of entropy in neural models of environmental state
Source: eLife. 2019 Feb 28;8:e39404. doi: 10.7554/eLife.39404 (PMC6395063; doi:10.7554/eLife.39404)
Supplement: Source code 1. [file elife-39404-code1.zip › model_for_eLife/data/pre_fMRI/behavioural_data_s11_run2]

5015	201	4	3	2	90	2577	1	2	4	5	7
10605	202	5	3	2	90	205	0	2	4	5	7
14857	203	6	3	2	90	162	0	2	4	5	7
16779	204	7	3	2	90	301	1	2	4	5	7
18486	205	8	3	2	90	207	0	2	4	5	7
20296	206	9	3	2	90	196	1	2	4	5	7
24201	207	10	3	2	90	150	0	2	4	5	7
26012	208	11	3	2	90	151	0	2	4	5	7
28413	209	12	3	2	90	148	0	2	4	5	7
30482	210	13	3	3	90	155	9	2	4	5	7
32106	211	14	3	4	90	450	0	2	4	5	7
35392	212	15	3	4	90	160	1	2	4	5	7
36914	213	16	3	4	90	263	1	2	4	5	7
38537	214	17	3	4	90	141	0	2	4	5	7
41064	215	18	3	4	90	131	1	2	4	5	7
45574	216	19	3	4	90	217	1	2	4	5	7
50311	217	20	3	4	90	279	0	2	4	5	7
53824	218	21	3	4	90	385	0	2	4	5	7
57739	219	22	3	4	90	149	1	2	4	5	7
61717	220	23	3	4	90	185	1	2	4	5	7
65177	221	24	3	4	90	141	0	2	4	5	7
67230	222	25	3	4	90	198	0	2	4	5	7
69226	223	26	3	4	90	194	0	2	4	5	7
70974	224	27	3	4	90	161	0	2	4	5	7
72987	225	28	3	6	90	221	9	2	4	5	7
76607	226	29	3	5	90	261	0	2	4	5	7
79920	227	1	2	5	90	213	0	2	4	5	7
83925	228	2	2	7	90	174	0	2	4	5	7
87024	229	3	2	7	90	162	0	2	4	5	7
91323	230	4	2	4	90	171	0	2	4	5	7
94699	231	5	2	2	90	84	1	2	4	5	7
96761	232	6	2	2	90	141	0	2	4	5	7
1.0150e+05	233	7	2	2	90	185	1	2	4	5	7
1.0479e+05	234	8	2	2	90	137	1	2	4	5	7
1.0771e+05	235	9	2	2	90	99	1	2	4	5	7
1.1272e+05	236	10	2	2	90	189	1	2	4	5	7
1.1621e+05	237	1	5	2	70	133	0	2	4	5	7
1.1899e+05	238	2	5	2	70	209	0	2	4	5	7
1.2352e+05	239	3	5	2	70	191	0	2	4	5	7
1.2788e+05	240	4	5	2	70	175	1	2	4	5	7
1.3044e+05	241	5	5	2	70	269	0	2	4	5	7
1.3303e+05	242	6	5	2	70	193	1	2	4	5	7
1.3699e+05	243	7	5	2	70	165	0	2	4	5	7
1.3883e+05	244	8	5	2	70	159	0	2	4	5	7
1.414e+05	245	9	5	2	70	189	0	2	4	5	7
1.458e+05	246	10	5	2	70	139	0	2	4	5	7
1.4866e+05	247	11	5	2	70	275	0	2	4	5	7
1.5151e+05	248	12	5	3	70	195	9	2	4	5	7
1.5209e+05	249	13	5	4	70	302	0	2	4	5	7
1.5688e+05	250	14	5	4	70	376	0	2	4	5	7
1.5896e+05	251	15	5	4	70	611	0	2	4	5	7
1.6177e+05	252	16	5	7	70	165	0	2	4	5	7
1.6618e+05	253	17	5	7	70	207	0	2	4	5	7
1.7004e+05	254	18	5	5	70	270	0	2	4	5	7
1.7294e+05	255	19	5	5	70	291	1	2	4	5	7
1.7676e+05	256	20	5	5	70	257	0	2	4	5	7
1.8201e+05	257	1	2	5	90	267	0	2	4	5	7
1.8658e+05	258	2	2	4	90	342	0	2	4	5	7
1.9065e+05	259	3	2	4	90	213	0	2	4	5	7
1.9326e+05	260	4	2	2	90	247	1	2	4	5	7
1.9527e+05	261	5	2	2	90	223	1	2	4	5	7
1.9673e+05	262	6	2	2	90	201	1	2	4	5	7
2.0153e+05	263	7	2	2	90	165	1	2	4	5	7
2.0652e+05	264	8	2	2	90	206	1	2	4	5	7
2.0867e+05	265	9	2	2	90	222	1	2	4	5	7
2.1251e+05	266	10	2	2	90	203	1	2	4	5	7
2.167e+05	267	11	2	2	90	163	1	2	4	5	7
2.2053e+05	268	12	2	2	90	122	1	2	4	5	7
2.2267e+05	269	13	2	2	90	177	1	2	4	5	7
2.2586e+05	270	1	4	2	70	159	0	2	4	5	7
2.2976e+05	271	2	4	2	70	155	0	2	4	5	7
2.3389e+05	272	3	4	2	70	149	0	2	4	5	7
2.3835e+05	273	4	4	7	70	230	0	2	4	5	7
2.4242e+05	274	5	4	7	70	253	0	2	4	5	7
2.4694e+05	275	6	4	4	70	152	0	2	4	5	7
2.5126e+05	276	7	4	4	70	154	0	2	4	5	7
2.561e+05	277	8	4	5	70	268	0	2	4	5	7
2.5860e+05	278	9	4	5	70	389	0	2	4	5	7
2.6331e+05	279	10	4	4	70	165	1	2	4	5	7
2.6769e+05	280	11	4	4	70	127	0	2	4	5	7
2.7054e+05	281	12	4	4	70	204	0	2	4	5	7
2.7286e+05	282	13	4	4	70	201	1	2	4	5	7
2.7603e+05	283	1	7	4	90	173	0	2	4	5	7
2.7941e+05	284	2	7	4	90	181	0	2	4	5	7
2.8196e+05	285	3	7	4	90	181	1	2	4	5	7
2.8605e+05	286	4	7	4	90	155	0	2	4	5	7
2.8903e+05	287	5	7	4	90	158	0	2	4	5	7
2.9088e+05	288	6	7	4	90	276	0	2	4	5	7
2.938e+05	289	7	7	5	90	225	0	2	4	5	7
2.9515e+05	290	8	7	5	90	462	0	2	4	5	7
2.9844e+05	291	9	7	5	90	160	0	2	4	5	7
3.0037e+05	292	10	7	7	90	183	1	2	4	5	7
3.0324e+05	293	11	7	7	90	154	1	2	4	5	7
3.0661e+05	294	12	7	7	90	177	0	2	4	5	7
3.0891e+05	295	13	7	7	90	305	1	2	4	5	7
3.1237e+05	296	14	7	7	90	134	1	2	4	5	7
3.1388e+05	297	15	7	7	90	194	1	2	4	5	7
3.1539e+05	298	16	7	7	90	217	1	2	4	5	7
3.2052e+05	299	17	7	7	90	248	1	2	4	5	7
3.2452e+05	300	18	7	7	90	227	1	2	4	5	7
3.2587e+05	301	19	7	7	90	293	1	2	4	5	7
3.273e+05	302	20	7	7	90	195	1	2	4	5	7
3.3173e+05	303	21	7	7	90	259	1	2	4	5	7
3.3384e+05	304	22	7	7	90	279	1	2	4	5	7
3.3681e+05	305	23	7	7	90	238	1	2	4	5	7
3.4003e+05	306	24	7	7	90	209	1	2	4	5	7
3.4182e+05	307	25	7	7	90	236	1	2	4	5	7
3.4426e+05	308	26	7	7	90	223	0	2	4	5	7
3.469e+05	309	27	7	7	90	151	1	2	4	5	7
3.4838e+05	310	28	7	7	90	209	1	2	4	5	7
3.5028e+05	311	29	7	7	90	157	1	2	4	5	7
3.5354e+05	312	30	7	7	90	184	1	2	4	5	7
3.5831e+05	313	31	7	7	90	179	1	2	4	5	7
3.6088e+05	314	32	7	7	90	219	1	2	4	5	7
3.6516e+05	315	33	7	7	90	137	1	2	4	5	7
3.6675e+05	316	34	7	7	90	276	1	2	4	5	7
3.7023e+05	317	1	5	7	70	222	0	2	4	5	7
3.7232e+05	318	2	5	7	70	127	0	2	4	5	7
3.7652e+05	319	3	5	7	70	149	0	2	4	5	7
3.7971e+05	320	4	5	7	70	1080	1	2	4	5	7
3.8331e+05	321	5	5	7	70	197	0	2	4	5	7
3.8677e+05	322	6	5	7	70	101	0	2	4	5	7
3.9173e+05	323	7	5	7	70	239	0	2	4	5	7
3.9397e+05	324	8	5	5	70	467	1	2	4	5	7
3.9644e+05	325	9	5	5	70	220	0	2	4	5	7
3.9869e+05	326	10	5	5	70	173	0	2	4	5	7
4.0306e+05	327	11	5	5	70	154	1	2	4	5	7
4.0688e+05	328	12	5	5	70	182	1	2	4	5	7
4.1032e+05	329	13	5	5	70	160	1	2	4	5	7
4.1446e+05	330	1	7	5	70	185	0	2	4	5	7
4.1785e+05	331	2	7	5	70	185	0	2	4	5	7
4.208e+05	332	3	7	5	70	223	0	2	4	5	7
4.2451e+05	333	4	7	5	70	213	0	2	4	5	7
4.2839e+05	334	5	7	5	70	249	0	2	4	5	7
4.298e+05	335	6	7	4	70	374	0	2	4	5	7
4.3292e+05	336	7	7	4	70	150	0	2	4	5	7
4.3682e+05	337	8	7	4	70	197	0	2	4	5	7
4.4188e+05	338	9	7	2	70	175	1	2	4	5	7
4.4527e+05	339	10	7	2	70	181	0	2	4	5	7
4.4781e+05	340	11	7	2	70	184	0	2	4	5	7
4.5147e+05	341	12	7	2	70	286	0	2	4	5	7
4.5636e+05	342	13	7	2	70	155	0	2	4	5	7
4.6145e+05	343	14	7	7	70	769	0	2	4	5	7
4.6576e+05	344	15	7	5	70	290	0	2	4	5	7
4.7062e+05	345	16	7	2	70	164	0	2	4	5	7
4.7227e+05	346	17	7	2	70	325	1	2	4	5	7
4.7623e+05	347	18	7	2	70	186	0	2	4	5	7
4.799e+05	348	19	7	2	70	210	0	2	4	5	7
4.8122e+05	349	20	7	4	70	258	0	2	4	5	7
4.841e+05	350	21	7	5	70	183	1	2	4	5	7
4.8595e+05	351	22	7	5	70	240	0	2	4	5	7
4.8721e+05	352	1	4	5	90	255	0	2	4	5	7
4.9003e+05	353	2	4	5	90	256	0	2	4	5	7
4.9292e+05	354	3	4	5	90	265	0	2	4	5	7
4.9636e+05	355	4	4	4	90	1361	1	2	4	5	7
5.0217e+05	356	5	4	4	90	184	1	2	4	5	7
5.0693e+05	357	6	4	4	90	222	1	2	4	5	7
5.1175e+05	358	7	4	4	90	198	1	2	4	5	7
5.1541e+05	359	8	4	4	90	231	1	2	4	5	7
5.1968e+05	360	9	4	4	90	189	1	2	4	5	7
5.2128e+05	361	10	4	4	90	276	1	2	4	5	7
5.2409e+05	362	11	4	4	90	224	1	2	4	5	7
5.2683e+05	363	12	4	4	90	183	1	2	4	5	7
5.3048e+05	364	13	4	4	90	227	1	2	4	5	7
5.3217e+05	365	14	4	4	90	384	1	2	4	5	7
5.3659e+05	366	15	4	4	90	169	1	2	4	5	7
5.3878e+05	367	16	4	4	90	250	1	2	4	5	7
5.4266e+05	368	17	4	4	90	258	1	2	4	5	7
5.4511e+05	369	18	4	4	90	244	1	2	4	5	7
5.4883e+05	370	19	4	4	90	213	1	2	4	5	7
5.5024e+05	371	20	4	4	90	311	0	2	4	5	7
5.554e+05	372	1	5	4	90	278	0	2	4	5	7
5.6012e+05	373	2	5	2	90	1892	0	2	4	5	7
5.6506e+05	374	3	5	5	90	477	1	2	4	5	7
5.6692e+05	375	4	5	5	90	436	1	2	4	5	7
5.6986e+05	376	5	5	5	90	360	1	2	4	5	7
5.7175e+05	377	6	5	5	90	1247	1	2	4	5	7
5.769e+05	378	7	5	5	90	274	1	2	4	5	7
5.8106e+05	379	8	5	5	90	204	1	2	4	5	7
5.8255e+05	380	9	5	5	90	327	0	2	4	5	7
5.872e+05	381	10	5	5	90	224	1	2	4	5	7
5.8926e+05	382	11	5	5	90	258	1	2	4	5	7
5.9214e+05	383	12	5	5	90	156	1	2	4	5	7
5.9604e+05	384	13	5	5	90	146	1	2	4	5	7
6.0058e+05	385	14	5	5	90	186	1	2	4	5	7
6.0512e+05	386	15	5	5	90	248	1	2	4	5	7
6.0818e+05	387	16	5	5	90	237	1	2	4	5	7
6.1201e+05	388	17	5	5	90	222	0	2	4	5	7
6.1695e+05	389	18	5	7	90	1461	0	2	4	5	7
6.1988e+05	390	19	5	7	90	335	0	2	4	5	7
6.2364e+05	391	20	5	7	90	193	0	2	4	5	7
6.2544e+05	392	21	5	2	90	257	0	2	4	5	7
6.2717e+05	393	22	5	2	90	176	0	2	4	5	7
6.2886e+05	394	23	5	2	90	159	0	2	4	5	7
6.339e+05	395	24	5	4	90	186	0	2	4	5	7
6.3663e+05	396	25	5	4	90	236	0	2	4	5	7
6.3966e+05	397	26	5	4	90	181	1	2	4	5	7
6.4193e+05	398	27	5	4	90	160	1	2	4	5	7
6.4619e+05	399	28	5	4	90	309	0	2	4	5	7
6.4969e+05	400	29	5	4	90	193	0	2	4	5	7
