# Supplementary material for: Control of entropy in neural models of environmental state
Source: eLife. 2019 Feb 28;8:e39404. doi: 10.7554/eLife.39404 (PMC6395063; doi:10.7554/eLife.39404)
Supplement: Source code 1. [file elife-39404-code1.zip › model_for_eLife/data/pre_fMRI/behavioural_data_s11_run3]

5015	401	1	2	1	70	3206	0	1	4	5	8
12048	402	2	2	1	70	192	0	1	4	5	8
13881	403	3	2	1	70	1349	0	1	4	5	8
18880	404	4	2	4	70	184	0	1	4	5	8
21457	405	5	2	4	70	144	0	1	4	5	8
23243	406	6	2	4	70	151	0	1	4	5	8
24823	407	7	2	5	70	153	1	1	4	5	8
27168	408	8	2	5	70	147	0	1	4	5	8
30736	409	9	2	5	70	163	0	1	4	5	8
33808	410	10	2	5	70	170	0	1	4	5	8
35135	411	11	2	8	70	239	0	1	4	5	8
36482	412	12	2	8	70	179	0	1	4	5	8
40894	413	13	2	8	70	157	0	1	4	5	8
44170	414	14	2	5	70	211	0	1	4	5	8
47378	415	15	2	5	70	151	0	1	4	5	8
51107	416	16	2	5	70	174	0	1	4	5	8
53355	417	1	1	4	90	154	0	1	4	5	8
56371	418	2	1	4	90	146	0	1	4	5	8
58760	419	3	1	4	90	145	0	1	4	5	8
61863	420	4	1	1	90	160	1	1	4	5	8
66639	421	5	1	1	90	176	1	1	4	5	8
71618	422	6	1	1	90	150	1	1	4	5	8
76260	423	7	1	1	90	203	1	1	4	5	8
80070	424	8	1	1	90	346	1	1	4	5	8
84156	425	9	1	1	90	386	1	1	4	5	8
88340	426	10	1	1	90	153	1	1	4	5	8
91947	427	11	1	1	90	1195	1	1	4	5	8
96679	428	12	1	1	90	275	1	1	4	5	8
1.0191e+05	429	13	1	1	90	174	1	1	4	5	8
1.0704e+05	430	14	1	1	90	132	1	1	4	5	8
1.099e+05	431	15	1	1	90	223	1	1	4	5	8
1.1450e+05	432	16	1	1	90	155	1	1	4	5	8
1.1621e+05	433	17	1	1	90	242	0	1	4	5	8
1.1923e+05	434	18	1	1	90	177	1	1	4	5	8
1.2139e+05	435	19	1	1	90	144	1	1	4	5	8
1.2263e+05	436	20	1	1	90	231	1	1	4	5	8
1.2517e+05	437	21	1	1	90	181	0	1	4	5	8
1.272e+05	438	1	4	1	90	128	0	1	4	5	8
1.288e+05	439	2	4	1	90	169	1	1	4	5	8
1.3366e+05	440	3	4	1	90	192	0	1	4	5	8
1.3559e+05	441	4	4	1	90	153	0	1	4	5	8
1.3905e+05	442	5	4	1	90	163	0	1	4	5	8
1.4201e+05	443	6	4	1	90	141	0	1	4	5	8
1.4538e+05	444	7	4	8	90	264	0	1	4	5	8
1.5025e+05	445	8	4	8	90	168	1	1	4	5	8
1.5456e+05	446	9	4	8	90	228	0	1	4	5	8
1.5719e+05	447	10	4	8	90	300	0	1	4	5	8
1.5998e+05	448	11	4	8	90	168	0	1	4	5	8
1.6199e+05	449	12	4	5	90	236	0	1	4	5	8
1.6542e+05	450	13	4	5	90	208	0	1	4	5	8
1.7042e+05	451	14	4	5	90	126	0	1	4	5	8
1.7357e+05	452	1	1	4	90	168	1	1	4	5	8
1.7517e+05	453	2	1	4	90	154	0	1	4	5	8
1.7868e+05	454	3	1	4	90	128	0	1	4	5	8
1.8188e+05	455	4	1	4	90	169	1	1	4	5	8
1.8523e+05	456	5	1	4	90	135	0	1	4	5	8
1.8882e+05	457	6	1	4	90	146	0	1	4	5	8
1.9024e+05	458	7	1	4	90	268	0	1	4	5	8
1.931e+05	459	8	1	4	90	172	1	1	4	5	8
1.9544e+05	460	9	1	4	90	131	0	1	4	5	8
1.9962e+05	461	10	1	4	90	156	1	1	4	5	8
2.0289e+05	462	11	1	4	90	157	0	1	4	5	8
2.046e+05	463	12	1	4	90	205	0	1	4	5	8
2.0917e+05	464	13	1	4	90	150	0	1	4	5	8
2.1124e+05	465	14	1	4	90	168	0	1	4	5	8
2.127e+05	466	15	1	8	90	235	0	1	4	5	8
2.1786e+05	467	16	1	8	90	190	0	1	4	5	8
2.2289e+05	468	17	1	5	90	196	0	1	4	5	8
2.2684e+05	469	18	1	1	90	244	1	1	4	5	8
2.3203e+05	470	19	1	1	90	186	1	1	4	5	8
2.359e+05	471	20	1	1	90	232	1	1	4	5	8
2.3943e+05	472	21	1	1	90	157	1	1	4	5	8
2.4093e+05	473	22	1	1	90	429	0	1	4	5	8
2.4328e+05	474	23	1	1	90	210	1	1	4	5	8
2.4653e+05	475	24	1	1	90	180	1	1	4	5	8
2.4817e+05	476	25	1	1	90	181	0	1	4	5	8
2.5164e+05	477	26	1	1	90	163	1	1	4	5	8
2.5474e+05	478	1	4	1	70	155	0	1	4	5	8
2.5596e+05	479	2	4	1	70	270	0	1	4	5	8
2.5766e+05	480	3	4	1	70	205	0	1	4	5	8
2.5938e+05	481	4	4	1	70	197	0	1	4	5	8
2.6173e+05	482	5	4	8	70	195	1	1	4	5	8
2.6394e+05	483	6	4	8	70	253	0	1	4	5	8
2.6607e+05	484	7	4	8	70	134	0	1	4	5	8
2.6833e+05	485	8	4	8	70	150	0	1	4	5	8
2.6951e+05	486	9	4	4	70	257	0	1	4	5	8
2.7107e+05	487	10	4	4	70	157	1	1	4	5	8
2.7398e+05	488	11	4	4	70	148	1	1	4	5	8
2.7599e+05	489	12	4	4	70	302	1	1	4	5	8
2.7971e+05	490	13	4	4	70	176	1	1	4	5	8
2.8253e+05	491	14	4	4	70	377	0	1	4	5	8
2.8757e+05	492	15	4	4	70	236	1	1	4	5	8
2.9161e+05	493	16	4	4	70	194	0	1	4	5	8
2.9668e+05	494	17	4	4	70	197	0	1	4	5	8
3.0079e+05	495	1	8	4	90	163	0	1	4	5	8
3.041e+05	496	2	8	5	90	202	1	1	4	5	8
3.057e+05	497	3	8	5	90	210	0	1	4	5	8
3.1032e+05	498	4	8	5	90	147	0	1	4	5	8
3.1192e+05	499	5	8	5	90	232	1	1	4	5	8
3.1388e+05	500	6	8	5	90	208	1	1	4	5	8
3.1789e+05	501	7	8	5	90	216	0	1	4	5	8
3.2126e+05	502	8	8	5	90	185	0	1	4	5	8
3.2413e+05	503	9	8	5	90	158	0	1	4	5	8
3.2817e+05	504	10	8	5	90	212	0	1	4	5	8
3.3267e+05	505	1	1	5	90	231	1	1	4	5	8
3.3439e+05	506	2	1	5	90	345	0	1	4	5	8
3.3772e+05	507	3	1	5	90	273	0	1	4	5	8
3.4113e+05	508	4	1	5	90	238	0	1	4	5	8
3.4383e+05	509	5	1	5	90	252	0	1	4	5	8
3.4671e+05	510	6	1	5	90	192	0	1	4	5	8
3.5181e+05	511	7	1	1	90	141	1	1	4	5	8
3.553e+05	512	8	1	1	90	147	1	1	4	5	8
3.5685e+05	513	9	1	1	90	233	1	1	4	5	8
3.5816e+05	514	10	1	1	90	161	1	1	4	5	8
3.6273e+05	515	11	1	1	90	204	0	1	4	5	8
3.6565e+05	516	12	1	1	90	237	1	1	4	5	8
3.6706e+05	517	13	1	1	90	254	1	1	4	5	8
3.6985e+05	518	14	1	1	90	149	0	1	4	5	8
3.7388e+05	519	15	1	1	90	159	1	1	4	5	8
3.7765e+05	520	16	1	1	90	198	1	1	4	5	8
3.8013e+05	521	17	1	1	90	210	1	1	4	5	8
3.8217e+05	522	18	1	1	90	173	1	1	4	5	8
3.8548e+05	523	19	1	1	90	137	1	1	4	5	8
3.8961e+05	524	20	1	1	90	211	1	1	4	5	8
3.9331e+05	525	21	1	1	90	228	1	1	4	5	8
3.9473e+05	526	22	1	1	90	277	0	1	4	5	8
3.9748e+05	527	23	1	1	90	197	1	1	4	5	8
3.9991e+05	528	24	1	1	90	173	1	1	4	5	8
4.0501e+05	529	1	5	1	70	242	0	1	4	5	8
4.0704e+05	530	2	5	1	70	244	0	1	4	5	8
4.1013e+05	531	3	5	1	70	201	0	1	4	5	8
4.1316e+05	532	4	5	1	70	130	0	1	4	5	8
4.173e+05	533	5	5	8	70	179	0	1	4	5	8
4.2018e+05	534	6	5	8	70	185	0	1	4	5	8
4.2519e+05	535	7	5	8	70	147	0	1	4	5	8
4.2998e+05	536	8	5	5	70	215	1	1	4	5	8
4.3146e+05	537	9	5	5	70	220	1	1	4	5	8
4.3582e+05	538	10	5	5	70	273	0	1	4	5	8
4.4006e+05	539	11	5	5	70	128	1	1	4	5	8
4.43e+05	540	12	5	5	70	229	1	1	4	5	8
4.4442e+05	541	13	5	5	70	222	1	1	4	5	8
4.4682e+05	542	14	5	5	70	301	1	1	4	5	8
4.5202e+05	543	15	5	5	70	192	1	1	4	5	8
4.5341e+05	544	16	5	5	70	180	1	1	4	5	8
4.5587e+05	545	17	5	5	70	137	1	1	4	5	8
4.5903e+05	546	1	4	5	90	164	1	1	4	5	8
4.6144e+05	547	2	4	5	90	247	1	1	4	5	8
4.6626e+05	548	3	4	5	90	188	0	1	4	5	8
4.7051e+05	549	4	4	5	90	215	0	1	4	5	8
4.72e+05	550	5	4	5	90	278	0	1	4	5	8
4.7568e+05	551	6	4	5	90	134	0	1	4	5	8
4.7753e+05	552	7	4	4	90	201	1	1	4	5	8
4.7917e+05	553	8	4	4	90	176	1	1	4	5	8
4.8311e+05	554	9	4	4	90	209	1	1	4	5	8
4.8672e+05	555	10	4	4	90	234	1	1	4	5	8
4.9065e+05	556	11	4	4	90	194	0	1	4	5	8
4.9322e+05	557	12	4	4	90	190	1	1	4	5	8
4.9758e+05	558	13	4	4	90	223	1	1	4	5	8
5.0122e+05	559	14	4	4	90	199	1	1	4	5	8
5.0602e+05	560	15	4	4	90	278	1	1	4	5	8
5.0870e+05	561	16	4	4	90	237	1	1	4	5	8
5.1186e+05	562	17	4	4	90	212	1	1	4	5	8
5.1537e+05	563	18	4	4	90	215	1	1	4	5	8
5.1883e+05	564	1	1	4	90	175	0	1	4	5	8
5.2306e+05	565	2	1	4	90	190	0	1	4	5	8
5.2616e+05	566	3	1	4	90	146	0	1	4	5	8
5.2998e+05	567	4	1	1	90	421	1	1	4	5	8
5.3488e+05	568	5	1	1	90	200	1	1	4	5	8
5.3735e+05	569	6	1	1	90	275	1	1	4	5	8
5.4124e+05	570	7	1	1	90	156	1	1	4	5	8
5.4312e+05	571	8	1	1	90	209	1	1	4	5	8
5.4562e+05	572	9	1	1	90	185	1	1	4	5	8
5.4783e+05	573	10	1	1	90	183	0	1	4	5	8
5.5294e+05	574	11	1	1	90	224	1	1	4	5	8
5.5433e+05	575	12	1	1	90	307	1	1	4	5	8
5.5625e+05	576	13	1	1	90	281	1	1	4	5	8
5.5789e+05	577	14	1	1	90	148	1	1	4	5	8
5.6072e+05	578	15	1	1	90	179	0	1	4	5	8
5.6559e+05	579	16	1	1	90	246	1	1	4	5	8
5.696e+05	580	17	1	1	90	220	1	1	4	5	8
5.7224e+05	581	18	1	1	90	193	1	1	4	5	8
5.7576e+05	582	19	1	1	90	226	1	1	4	5	8
5.7835e+05	583	20	1	1	90	247	1	1	4	5	8
5.8141e+05	584	21	1	1	90	215	1	1	4	5	8
5.8521e+05	585	22	1	1	90	219	1	1	4	5	8
5.8882e+05	586	1	5	1	70	150	0	1	4	5	8
5.9175e+05	587	2	5	1	70	138	0	1	4	5	8
5.9504e+05	588	3	5	1	70	140	0	1	4	5	8
5.9763e+05	589	4	5	8	70	112	0	1	4	5	8
6.0014e+05	590	5	5	4	70	159	0	1	4	5	8
6.0196e+05	591	6	5	4	70	186	0	1	4	5	8
6.0551e+05	592	7	5	4	70	174	1	1	4	5	8
6.1059e+05	593	8	5	4	70	183	0	1	4	5	8
6.1434e+05	594	9	5	4	70	203	0	1	4	5	8
6.1931e+05	595	10	5	5	70	167	1	1	4	5	8
6.2056e+05	596	1	1	5	70	222	0	1	4	5	8
6.2297e+05	597	2	1	5	70	228	0	1	4	5	8
6.2666e+05	598	3	1	5	70	207	1	1	4	5	8
6.2904e+05	599	4	1	5	70	184	0	1	4	5	8
6.3044e+05	600	5	1	5	70	184	0	1	4	5	8
