# Supplementary material for: Control of entropy in neural models of environmental state
Source: eLife. 2019 Feb 28;8:e39404. doi: 10.7554/eLife.39404 (PMC6395063; doi:10.7554/eLife.39404)
Supplement: Source code 1. [file elife-39404-code1.zip › model_for_eLife/data/pre_fMRI/behavioural_data_s11_run4]

5012	601	6	1	1	70	2192	0	1	3	6	8
9838	602	7	1	1	70	188	1	1	3	6	8
14135	603	8	1	1	70	206	1	1	3	6	8
15643	604	9	1	1	70	204	1	1	3	6	8
19627	605	10	1	1	70	194	0	1	3	6	8
24133	606	11	1	1	70	147	1	1	3	6	8
28868	607	12	1	1	70	174	0	1	3	6	8
31823	608	13	1	1	70	392	1	1	3	6	8
34720	609	14	1	1	70	150	1	1	3	6	8
38922	610	15	1	1	70	150	0	1	3	6	8
43632	611	16	1	1	70	171	1	1	3	6	8
45867	612	17	1	1	70	294	1	1	3	6	8
49955	613	18	1	1	70	289	0	1	3	6	8
51581	614	19	1	1	70	287	1	1	3	6	8
55528	615	20	1	1	70	272	1	1	3	6	8
57624	616	21	1	1	70	2222	1	1	3	6	8
61299	617	22	1	1	70	611	0	1	3	6	8
65868	618	23	1	1	70	180	1	1	3	6	8
69990	619	1	6	1	90	239	1	1	3	6	8
71413	620	2	6	1	90	268	0	1	3	6	8
75861	621	3	6	1	90	244	0	1	3	6	8
80880	622	4	6	1	90	363	0	1	3	6	8
86221	623	5	6	8	90	197	0	1	3	6	8
90293	624	6	6	8	90	140	0	1	3	6	8
93800	625	7	6	8	90	121	0	1	3	6	8
96692	626	8	6	3	90	157	0	1	3	6	8
99602	627	9	6	3	90	286	0	1	3	6	8
1.0373e+05	628	1	1	3	70	152	0	1	3	6	8
1.0715e+05	629	2	1	6	70	196	0	1	3	6	8
1.0877e+05	630	3	1	6	70	158	1	1	3	6	8
1.1286e+05	631	4	1	6	70	198	0	1	3	6	8
1.1576e+05	632	5	1	6	70	183	0	1	3	6	8
1.1782e+05	633	6	1	6	70	314	0	1	3	6	8
1.2234e+05	634	7	1	6	70	173	0	1	3	6	8
1.2492e+05	635	8	1	1	70	145	1	1	3	6	8
1.2879e+05	636	9	1	1	70	261	1	1	3	6	8
1.3391e+05	637	10	1	1	70	165	1	1	3	6	8
1.3874e+05	638	11	1	1	70	211	0	1	3	6	8
1.4292e+05	639	12	1	1	70	186	1	1	3	6	8
1.4508e+05	640	1	8	1	70	265	1	1	3	6	8
1.4943e+05	641	2	8	1	70	213	0	1	3	6	8
1.5171e+05	642	3	8	1	70	229	0	1	3	6	8
1.5331e+05	643	4	8	1	70	468	0	1	3	6	8
1.5689e+05	644	5	8	1	70	151	0	1	3	6	8
1.6074e+05	645	6	8	3	70	182	0	1	3	6	8
1.6204e+05	646	7	8	3	70	346	0	1	3	6	8
1.6674e+05	647	8	8	3	70	150	0	1	3	6	8
1.6908e+05	648	9	8	8	70	148	0	1	3	6	8
1.7365e+05	649	10	8	8	70	180	1	1	3	6	8
1.786e+05	650	11	8	8	70	134	1	1	3	6	8
1.8276e+05	651	12	8	8	70	117	0	1	3	6	8
1.866e+05	652	13	8	8	70	143	1	1	3	6	8
1.8931e+05	653	14	8	8	70	154	1	1	3	6	8
1.9228e+05	654	15	8	8	70	114	1	1	3	6	8
1.942e+05	655	16	8	8	70	207	0	1	3	6	8
1.9554e+05	656	17	8	8	70	204	1	1	3	6	8
2.0029e+05	657	18	8	8	70	191	1	1	3	6	8
2.0458e+05	658	19	8	8	70	179	0	1	3	6	8
2.0966e+05	659	20	8	8	70	193	1	1	3	6	8
2.1246e+05	660	21	8	8	70	174	1	1	3	6	8
2.1654e+05	661	22	8	8	70	241	0	1	3	6	8
2.2096e+05	662	1	1	8	70	274	0	1	3	6	8
2.2437e+05	663	2	1	8	70	154	0	1	3	6	8
2.2606e+05	664	3	1	8	70	257	0	1	3	6	8
2.2774e+05	665	4	1	8	70	168	0	1	3	6	8
2.3246e+05	666	5	1	1	70	206	1	1	3	6	8
2.3575e+05	667	6	1	1	70	192	0	1	3	6	8
2.3966e+05	668	7	1	1	70	303	1	1	3	6	8
2.4482e+05	669	8	1	1	70	184	1	1	3	6	8
2.4638e+05	670	9	1	1	70	251	1	1	3	6	8
2.4783e+05	671	10	1	1	70	162	1	1	3	6	8
2.5088e+05	672	11	1	1	70	194	1	1	3	6	8
2.5318e+05	673	12	1	1	70	168	0	1	3	6	8
2.5808e+05	674	13	1	1	70	233	0	1	3	6	8
2.6315e+05	675	14	1	1	70	307	0	1	3	6	8
2.6568e+05	676	15	1	1	70	538	0	1	3	6	8
2.7059e+05	677	16	1	3	70	125	1	1	3	6	8
2.728e+05	678	17	1	3	70	156	0	1	3	6	8
2.7625e+05	679	18	1	3	70	117	0	1	3	6	8
2.7834e+05	680	19	1	3	70	118	0	1	3	6	8
2.8229e+05	681	20	1	6	70	149	0	1	3	6	8
2.8585e+05	682	21	1	8	70	156	0	1	3	6	8
2.8701e+05	683	22	1	8	70	313	0	1	3	6	8
2.9163e+05	684	1	6	8	90	159	0	1	3	6	8
2.9473e+05	685	2	6	1	90	163	0	1	3	6	8
2.9721e+05	686	3	6	6	90	157	1	1	3	6	8
3.0059e+05	687	4	6	6	90	234	1	1	3	6	8
3.0193e+05	688	5	6	6	90	236	1	1	3	6	8
3.0624e+05	689	6	6	6	90	129	1	1	3	6	8
3.0917e+05	690	7	6	6	90	137	1	1	3	6	8
3.1259e+05	691	8	6	6	90	162	1	1	3	6	8
3.1468e+05	692	9	6	6	90	158	1	1	3	6	8
3.1617e+05	693	10	6	6	90	169	1	1	3	6	8
3.1864e+05	694	11	6	6	90	201	1	1	3	6	8
3.2324e+05	695	12	6	6	90	191	1	1	3	6	8
3.2696e+05	696	13	6	6	90	219	1	1	3	6	8
3.3186e+05	697	14	6	6	90	253	1	1	3	6	8
3.3318e+05	698	15	6	6	90	363	0	1	3	6	8
3.3814e+05	699	16	6	6	90	198	1	1	3	6	8
3.3952e+05	700	17	6	6	90	217	1	1	3	6	8
3.4074e+05	701	18	6	6	90	221	1	1	3	6	8
3.434e+05	702	19	6	6	90	249	1	1	3	6	8
3.473e+05	703	20	6	6	90	123	1	1	3	6	8
3.4925e+05	704	21	6	6	90	193	0	1	3	6	8
3.5275e+05	705	22	6	6	90	139	0	1	3	6	8
3.539e+05	706	23	6	6	90	193	1	1	3	6	8
3.5734e+05	707	1	8	6	70	209	0	1	3	6	8
3.6063e+05	708	2	8	6	70	205	1	1	3	6	8
3.6264e+05	709	3	8	6	70	206	0	1	3	6	8
3.6656e+05	710	4	8	6	70	216	0	1	3	6	8
3.6832e+05	711	5	8	6	70	187	0	1	3	6	8
3.7096e+05	712	6	8	6	70	181	0	1	3	6	8
3.7235e+05	713	7	8	6	70	41	0	1	3	6	8
3.7506e+05	714	8	8	6	70	131	0	1	3	6	8
3.7970e+05	715	9	8	1	70	174	1	1	3	6	8
3.8142e+05	716	10	8	1	70	271	1	1	3	6	8
3.8353e+05	717	11	8	1	70	148	0	1	3	6	8
3.8827e+05	718	12	8	1	70	190	0	1	3	6	8
3.9079e+05	719	13	8	1	70	175	0	1	3	6	8
3.9520e+05	720	14	8	1	70	195	0	1	3	6	8
3.9687e+05	721	15	8	8	70	196	1	1	3	6	8
4.0172e+05	722	16	8	8	70	229	1	1	3	6	8
4.0403e+05	723	17	8	8	70	182	1	1	3	6	8
4.0742e+05	724	18	8	8	70	231	1	1	3	6	8
4.1029e+05	725	19	8	8	70	213	1	1	3	6	8
4.1384e+05	726	20	8	8	70	238	0	1	3	6	8
4.1536e+05	727	21	8	8	70	389	1	1	3	6	8
4.1920e+05	728	22	8	8	70	192	1	1	3	6	8
4.2086e+05	729	23	8	8	70	248	1	1	3	6	8
4.2306e+05	730	24	8	8	70	153	1	1	3	6	8
4.2796e+05	731	1	1	8	70	216	1	1	3	6	8
4.3242e+05	732	2	1	8	70	234	0	1	3	6	8
4.354e+05	733	3	1	8	70	292	0	1	3	6	8
4.4045e+05	734	4	1	8	70	198	0	1	3	6	8
4.4247e+05	735	5	1	8	70	324	0	1	3	6	8
4.4721e+05	736	6	1	1	70	327	1	1	3	6	8
4.4909e+05	737	7	1	1	70	275	1	1	3	6	8
4.5191e+05	738	8	1	1	70	337	1	1	3	6	8
4.5566e+05	739	9	1	1	70	244	0	1	3	6	8
4.6086e+05	740	10	1	1	70	211	1	1	3	6	8
4.6229e+05	741	11	1	1	70	273	1	1	3	6	8
4.6492e+05	742	1	8	1	90	241	0	1	3	6	8
4.6950e+05	743	2	8	1	90	211	0	1	3	6	8
4.7178e+05	744	3	8	3	90	209	1	1	3	6	8
4.7448e+05	745	4	8	3	90	158	0	1	3	6	8
4.7663e+05	746	5	8	3	90	190	0	1	3	6	8
4.8105e+05	747	6	8	3	90	183	0	1	3	6	8
4.8365e+05	748	7	8	3	90	441	0	1	3	6	8
4.8851e+05	749	8	8	1	90	259	0	1	3	6	8
4.9293e+05	750	9	8	1	90	184	0	1	3	6	8
4.9605e+05	751	10	8	8	90	285	1	1	3	6	8
4.9959e+05	752	11	8	8	90	245	1	1	3	6	8
5.0114e+05	753	12	8	8	90	208	1	1	3	6	8
5.0357e+05	754	13	8	8	90	261	1	1	3	6	8
5.0666e+05	755	14	8	8	90	246	1	1	3	6	8
5.0976e+05	756	1	1	8	90	241	0	1	3	6	8
5.1198e+05	757	2	1	8	90	298	0	1	3	6	8
5.1607e+05	758	3	1	8	90	181	0	1	3	6	8
5.1955e+05	759	4	1	6	90	173	0	1	3	6	8
5.2079e+05	760	5	1	6	90	238	0	1	3	6	8
5.2375e+05	761	6	1	6	90	118	1	1	3	6	8
5.2668e+05	762	7	1	6	90	122	0	1	3	6	8
5.2962e+05	763	8	1	6	90	166	0	1	3	6	8
5.344e+05	764	9	1	3	90	262	1	1	3	6	8
5.3636e+05	765	10	1	3	90	169	0	1	3	6	8
5.3784e+05	766	11	1	3	90	165	0	1	3	6	8
5.4061e+05	767	12	1	3	90	223	0	1	3	6	8
5.4522e+05	768	13	1	1	90	172	0	1	3	6	8
5.4649e+05	769	14	1	1	90	170	1	1	3	6	8
5.4973e+05	770	15	1	1	90	136	1	1	3	6	8
5.545e+05	771	16	1	1	90	211	1	1	3	6	8
5.5952e+05	772	17	1	1	90	467	1	1	3	6	8
5.6496e+05	773	1	6	1	70	156	0	1	3	6	8
5.6873e+05	774	2	6	8	70	228	0	1	3	6	8
5.7346e+05	775	3	6	1	70	133	1	1	3	6	8
5.7824e+05	776	4	6	1	70	187	0	1	3	6	8
5.8015e+05	777	5	6	1	70	285	0	1	3	6	8
5.8199e+05	778	6	6	1	70	193	1	1	3	6	8
5.8516e+05	779	7	6	1	70	183	1	1	3	6	8
5.9018e+05	780	8	6	1	70	183	0	1	3	6	8
5.9462e+05	781	9	6	1	70	190	0	1	3	6	8
5.9851e+05	782	10	6	3	70	151	1	1	3	6	8
5.9995e+05	783	11	6	3	70	143	0	1	3	6	8
6.033e+05	784	12	6	3	70	128	0	1	3	6	8
6.0452e+05	785	13	6	3	70	244	1	1	3	6	8
6.0756e+05	786	14	6	3	70	197	0	1	3	6	8
6.1146e+05	787	15	6	6	70	232	0	1	3	6	8
6.141e+05	788	16	6	6	70	269	1	1	3	6	8
6.1584e+05	789	1	3	6	90	166	0	1	3	6	8
6.1882e+05	790	2	3	8	90	191	0	1	3	6	8
6.2172e+05	791	3	3	8	90	130	0	1	3	6	8
6.2392e+05	792	4	3	3	90	155	1	1	3	6	8
6.2873e+05	793	5	3	3	90	196	1	1	3	6	8
6.3301e+05	794	6	3	3	90	208	1	1	3	6	8
6.3818e+05	795	7	3	3	90	172	1	1	3	6	8
6.432e+05	796	8	3	3	90	269	1	1	3	6	8
6.4753e+05	797	9	3	3	90	141	1	1	3	6	8
6.4929e+05	798	10	3	3	90	289	1	1	3	6	8
6.5218e+05	799	11	3	3	90	152	1	1	3	6	8
6.563e+05	800	12	3	3	90	178	1	1	3	6	8
