# Supplementary material for: Control of entropy in neural models of environmental state
Source: eLife. 2019 Feb 28;8:e39404. doi: 10.7554/eLife.39404 (PMC6395063; doi:10.7554/eLife.39404)
Supplement: Source code 1. [file elife-39404-code1.zip › model_for_eLife/data/pre_fMRI/behavioural_data_s13_run1]

5019	1	0	3	8	70	1651	9
8655	2	1	3	1	70	88	9
9098	3	2	3	2	70	2587	0
15427	4	3	3	7	70	604	0
17556	5	4	3	6	70	1582	0
20266	6	5	3	3	70	1002	0
24449	7	6	3	2	70	643	1
26510	8	7	3	2	70	526	0
30366	9	8	3	7	70	282	0
32278	10	9	3	3	70	712	1
36642	11	10	3	6	70	586	0
40955	12	11	3	2	70	298	0
46111	13	12	3	3	70	343	0
49671	14	13	3	2	70	665	1
53303	15	14	3	2	70	688	1
56311	16	15	3	2	70	898	0
58990	17	16	3	2	70	717	1
63004	18	17	3	2	70	233	0
67896	19	18	3	2	70	242	0
70178	20	19	3	2	70	665	0
74456	21	20	3	3	70	237	1
78593	22	21	3	3	70	451	1
83610	23	22	3	3	70	341	1
87355	24	23	3	2	70	479	0
90075	25	24	3	3	70	1246	1
95371	26	25	3	3	70	439	1
97184	27	1	6	3	90	1748	0
100893	28	2	6	3	90	573	1
105464	29	3	6	3	90	264	0
108936	30	4	6	3	90	355	0
113933	31	5	6	2	90	226	0
116145	32	6	6	2	90	686	0
120594	33	7	6	3	90	362	0
125111	34	8	6	6	90	231	0
128316	35	9	6	7	90	304	0
131369	36	10	6	3	90	319	0
133684	37	11	6	2	90	466	0
138438	38	12	6	7	90	384	0
142142	39	13	6	6	90	190	1
146944	40	14	6	6	90	373	1
152131	41	15	6	6	90	300	1
153963	42	16	6	6	90	708	1
157373	43	17	6	6	90	310	1
159802	44	1	2	6	70	414	0
164321	45	2	2	7	70	217	0
168192	46	3	2	7	70	292	1
169757	47	4	2	7	70	1051	1
173479	48	5	2	7	70	291	0
177817	49	6	2	7	70	369	0
180214	50	7	2	2	70	369	1
182764	51	8	2	2	70	355	1
185355	52	9	2	2	70	261	1
189548	53	10	2	2	70	206	1
190788	54	11	2	2	70	587	1
195599	55	12	2	2	70	294	0
196941	56	13	2	3	70	504	0
201229	57	14	2	3	70	486	1
204667	58	15	2	3	70	271	0
207364	59	16	2	6	70	342	1
210205	60	17	2	6	70	2058	0
214491	61	18	2	7	70	419	0
218754	62	19	2	2	70	240	1
221407	63	20	2	2	70	255	1
222810	64	21	2	2	70	495	1
226976	65	22	2	2	70	329	0
229615	66	1	6	3	70	271	0
230924	67	2	6	6	70	301	0
234159	68	3	6	7	70	200	0
238016	69	4	6	3	70	200	0
239443	70	5	6	6	70	517	0
241615	71	6	6	2	70	663	0
246933	72	7	6	7	70	215	1
248714	73	8	6	7	70	467	0
251984	74	9	6	7	70	361	0
254316	75	10	6	2	70	266	0
257600	76	11	6	6	70	247	0
258905	77	12	6	6	70	479	1
263213	78	13	6	6	70	254	1
266914	79	14	6	6	70	232	1
270406	80	15	6	6	70	1328	1
274966	81	16	6	6	70	406	1
278906	82	17	6	6	70	258	1
282482	83	18	6	6	70	232	0
286345	84	19	6	7	70	594	0
290608	85	20	6	2	70	248	0
292041	86	21	6	3	70	381	0
293919	87	1	2	7	90	1684	0
297987	88	2	2	7	90	207	0
301397	89	3	2	3	90	159	1
304144	90	4	2	3	90	202	0
308187	91	5	2	7	90	253	0
311761	92	6	2	6	90	130	0
315057	93	7	2	2	90	245	1
317290	94	8	2	2	90	247	1
321955	95	9	2	2	90	86	1
326469	96	10	2	2	90	177	1
329199	97	11	2	2	90	896	1
331696	98	12	2	2	90	1703	1
336669	99	13	2	2	90	142	1
340459	100	14	2	2	90	224	1
345097	101	15	2	2	90	230	1
346446	102	16	2	2	90	647	1
351799	103	17	2	2	90	174	1
356239	104	18	2	2	90	148	1
359834	105	19	2	2	90	204	1
363575	106	20	2	2	90	367	1
368046	107	21	2	2	90	578	1
371643	108	22	2	2	90	223	1
375822	109	1	7	2	90	175	1
379627	110	2	7	2	90	171	1
383167	111	3	7	2	90	221	0
385370	112	4	7	7	90	318	1
389041	113	5	7	7	90	408	1
390590	114	6	7	7	90	805	1
393372	115	7	7	7	90	417	1
397300	116	8	7	7	90	290	1
401594	117	9	7	7	90	146	1
405925	118	10	7	7	90	287	1
410509	119	11	7	7	90	153	1
413747	120	12	7	7	90	305	1
416380	121	13	7	7	90	357	1
421210	122	14	7	7	90	170	0
422953	123	15	7	6	90	679	0
425675	124	16	7	3	90	159	1
430474	125	17	7	3	90	312	0
433961	126	18	7	2	90	186	1
436875	127	19	7	2	90	233	0
440866	128	20	7	7	90	244	1
443136	129	21	7	7	90	661	1
447896	130	22	7	7	90	423	1
452596	131	23	7	7	90	256	0
456592	132	1	3	7	70	870	0
461863	133	2	3	3	70	366	0
463741	134	3	3	6	70	369	0
468797	135	4	3	2	70	215	0
472338	136	5	3	3	70	246	1
473596	137	6	3	3	70	467	1
478557	138	7	3	3	70	147	1
480915	139	8	3	3	70	356	1
485312	140	9	3	3	70	121	1
488796	141	10	3	3	70	209	1
490113	142	11	3	3	70	328	1
492095	143	12	3	3	70	330	1
495435	144	13	3	3	70	237	1
499038	145	14	3	3	70	260	1
503700	146	15	3	3	70	221	0
507124	147	16	3	7	70	217	0
508599	148	17	3	6	70	299	0
512675	149	18	3	6	70	298	0
516246	150	1	6	2	70	226	0
518103	151	2	6	3	70	227	0
521643	152	3	6	7	70	185	0
525246	153	4	6	3	70	759	0
530189	154	5	6	6	70	155	1
532894	155	6	6	6	70	251	1
536104	156	7	6	6	70	282	0
538183	157	8	6	2	70	268	0
540614	158	9	6	7	70	277	0
543968	159	10	6	6	70	159	1
546115	160	11	6	6	70	367	1
548819	161	12	6	6	70	324	1
553228	162	13	6	6	70	172	1
555264	163	14	6	6	70	339	1
559580	164	15	6	6	70	254	0
560955	165	16	6	2	70	340	1
565665	166	17	6	2	70	208	1
570108	167	1	2	2	70	241	1
571893	168	2	2	2	70	840	0
574759	169	3	2	3	70	229	0
579311	170	4	2	7	70	176	0
583504	171	5	2	6	70	140	0
585188	172	6	2	7	70	305	1
588825	173	7	2	7	70	219	0
590516	174	8	2	7	70	320	1
595382	175	9	2	7	70	174	0
599051	176	10	2	7	70	281	0
604151	177	11	2	3	70	200	0
606778	178	12	2	6	70	503	1
611921	179	13	2	6	70	255	0
614293	180	14	2	6	70	323	0
618427	181	15	2	2	70	233	1
622720	182	16	2	2	70	195	1
625921	183	17	2	2	70	278	1
630698	184	18	2	2	70	187	1
634337	185	19	2	2	70	291	0
636731	186	20	2	3	70	4053	0
642106	187	21	2	7	70	1263	1
647449	188	22	2	7	70	610	0
650423	189	23	2	6	70	309	0
654044	190	24	2	6	70	426	0
659454	191	25	2	3	70	198	0
663950	192	26	2	2	70	251	0
666674	193	27	2	7	70	360	0
668769	194	28	2	2	70	318	1
671646	195	29	2	2	70	249	0
673393	196	30	2	3	70	239	1
675023	197	31	2	3	70	214	0
677294	198	1	3	7	90	226	0
678980	199	2	3	6	90	225	0
682459	200	3	3	6	90	261	0
