# Supplementary material for: Control of entropy in neural models of environmental state
Source: eLife. 2019 Feb 28;8:e39404. doi: 10.7554/eLife.39404 (PMC6395063; doi:10.7554/eLife.39404)
Supplement: Source code 1. [file elife-39404-code1.zip › model_for_eLife/data/pre_fMRI/behavioural_data_s13_run2]

5015	201	4	3	2	90	2237	0
11443	202	5	3	4	90	363	1
15333	203	6	3	4	90	228	0
16707	204	7	3	8	90	647	9
20620	205	8	3	7	90	446	0
22380	206	9	3	5	90	445	0
26414	207	10	3	7	90	238	0
28347	208	11	3	2	90	463	0
32096	209	12	3	4	90	562	0
36959	210	13	3	4	90	200	0
38419	211	14	3	5	90	269	0
40119	212	15	3	5	90	396	0
42529	213	16	3	2	90	454	1
47576	214	17	3	2	90	245	0
49909	215	18	3	2	90	338	0
54984	216	19	3	7	90	256	0
59173	217	20	3	7	90	228	0
62535	218	21	3	5	90	273	0
65626	219	22	3	5	90	330	0
67743	220	23	3	4	90	205	0
71295	221	24	3	2	90	157	0
76380	222	25	3	7	90	179	0
78780	223	26	3	5	90	226	0
80838	224	27	3	4	90	201	0
84456	225	28	3	7	90	577	1
86829	226	29	3	7	90	654	0
89563	227	1	2	2	90	330	1
93274	228	2	2	2	90	273	1
95484	229	3	2	2	90	251	1
99411	230	4	2	2	90	210	1
104592	231	5	2	2	90	168	1
107966	232	6	2	2	90	280	1
109561	233	7	2	2	90	645	1
111783	234	8	2	2	90	234	1
115206	235	9	2	2	90	185	1
117371	236	10	2	2	90	293	0
119503	237	1	5	2	70	222	0
123577	238	2	5	5	70	183	1
127091	239	3	5	5	70	236	1
128683	240	4	5	5	70	262	1
133241	241	5	5	5	70	215	1
136896	242	6	5	5	70	299	1
139479	243	7	5	5	70	343	1
143849	244	8	5	5	70	212	0
147172	245	9	5	7	70	192	0
149248	246	10	5	2	70	263	0
150859	247	11	5	4	70	217	0
153493	248	12	5	7	70	183	0
157575	249	13	5	4	70	158	0
160736	250	14	5	7	70	247	0
162536	251	15	5	2	70	243	0
167710	252	16	5	7	70	183	0
170626	253	17	5	4	70	257	0
173981	254	18	5	4	70	785	0
179174	255	19	5	2	70	306	1
183763	256	20	5	2	70	223	0
186356	257	1	2	2	90	263	1
190103	258	2	2	2	90	203	1
194797	259	3	2	2	90	190	1
199415	260	4	2	2	90	195	1
202131	261	5	2	2	90	308	1
205509	262	6	2	2	90	351	1
208759	263	7	2	2	90	377	1
213899	264	8	2	2	90	185	1
215451	265	9	2	2	90	501	1
220592	266	10	2	2	90	176	0
225521	267	11	2	5	90	199	0
228257	268	12	2	5	90	375	0
233338	269	13	2	7	90	392	1
237630	270	1	4	7	70	233	0
242138	271	2	4	7	70	193	0
244320	272	3	4	4	70	252	1
247111	273	4	4	4	70	239	0
248825	274	5	4	4	70	291	1
250512	275	6	4	4	70	485	0
255237	276	7	4	4	70	157	0
256835	277	8	4	7	70	511	0
260074	278	9	4	2	70	245	0
262530	279	10	4	6	70	409	9
263356	280	11	4	5	70	539	0
266507	281	12	4	5	70	192	0
270285	282	13	4	2	70	168	0
274069	283	1	7	7	90	199	1
276653	284	2	7	7	90	495	1
281603	285	3	7	7	90	3044	1
288221	286	4	7	7	90	276	1
291747	287	5	7	7	90	243	1
294817	288	6	7	7	90	500	1
296359	289	7	7	7	90	356	1
301693	290	8	7	7	90	229	1
303041	291	9	7	7	90	351	1
305384	292	10	7	7	90	299	1
307760	293	11	7	7	90	271	1
310349	294	12	7	7	90	254	1
312282	295	13	7	7	90	216	1
313789	296	14	7	7	90	443	0
317909	297	15	7	2	90	271	0
321688	298	16	7	7	90	219	1
324698	299	17	7	7	90	197	1
329633	300	18	7	7	90	220	1
332748	301	19	7	7	90	233	1
337217	302	20	7	7	90	150	1
339431	303	21	7	7	90	449	1
341827	304	22	7	7	90	339	1
345279	305	23	7	7	90	230	1
349846	306	24	7	7	90	155	1
354742	307	25	7	7	90	201	0
356060	308	26	7	4	90	734	1
360357	309	27	7	4	90	239	0
364665	310	28	7	5	90	1360	0
368703	311	29	7	5	90	228	0
373479	312	30	7	2	90	255	1
375496	313	31	7	2	90	298	0
380734	314	32	7	2	90	210	1
383743	315	33	7	2	90	196	1
387110	316	34	7	2	90	234	0
389353	317	1	5	2	70	332	0
391783	318	2	5	7	70	197	0
395232	319	3	5	4	70	275	1
398301	320	4	5	4	70	263	0
401070	321	5	5	4	70	225	0
405459	322	6	5	5	70	223	1
408101	323	7	5	5	70	328	1
410949	324	8	5	5	70	181	1
415535	325	9	5	5	70	280	0
417417	326	10	5	5	70	348	1
419582	327	11	5	5	70	330	1
422717	328	12	5	5	70	250	1
426008	329	13	5	5	70	1111	0
432063	330	1	7	4	70	176	0
435031	331	2	7	7	70	348	1
436485	332	3	7	7	70	678	1
440559	333	4	7	7	70	276	0
444209	334	5	7	7	70	314	0
447568	335	6	7	2	70	263	0
451243	336	7	7	5	70	231	1
454202	337	8	7	5	70	244	1
456486	338	9	7	5	70	293	1
458063	339	10	7	5	70	312	0
461226	340	11	7	5	70	634	1
464629	341	12	7	5	70	260	0
469813	342	13	7	5	70	442	0
474932	343	14	7	4	70	280	0
479583	344	15	7	7	70	229	1
483912	345	16	7	7	70	209	1
486889	346	17	7	7	70	409	1
488440	347	18	7	7	70	702	0
492726	348	19	7	7	70	267	0
497306	349	20	7	2	70	171	0
499676	350	21	7	4	70	253	0
504793	351	22	7	5	70	173	0
507344	352	1	4	2	90	308	0
510227	353	2	4	2	90	242	0
513457	354	3	4	4	90	252	1
517052	355	4	4	4	90	211	1
521009	356	5	4	4	90	144	1
524216	357	6	4	4	90	248	1
528070	358	7	4	4	90	356	1
531097	359	8	4	4	90	285	1
536282	360	9	4	4	90	137	1
539138	361	10	4	4	90	168	1
540431	362	11	4	4	90	2651	1
546282	363	12	4	4	90	135	0
548789	364	13	4	4	90	211	1
552076	365	14	4	4	90	139	1
554338	366	15	4	4	90	200	1
558474	367	16	4	4	90	146	1
561219	368	17	4	4	90	213	1
563062	369	18	4	4	90	366	1
564608	370	19	4	4	90	380	1
566629	371	20	4	4	90	508	1
570067	372	1	5	4	90	311	0
574117	373	2	5	7	90	293	0
578173	374	3	5	2	90	191	1
579971	375	4	5	2	90	311	0
581444	376	5	5	6	90	287	9
583635	377	6	5	5	90	286	1
587991	378	7	5	5	90	217	1
589262	379	8	5	5	90	346	1
594209	380	9	5	5	90	154	1
598265	381	10	5	5	90	475	1
603484	382	11	5	5	90	296	0
608279	383	12	5	2	90	538	0
611627	384	13	5	2	90	341	0
615027	385	14	5	4	90	200	0
619949	386	15	5	7	90	233	0
622458	387	16	5	7	90	271	0
626600	388	17	5	5	90	274	1
629470	389	18	5	5	90	285	1
633372	390	19	5	5	90	250	1
635190	391	20	5	5	90	400	1
638833	392	21	5	5	90	390	1
643949	393	22	5	5	90	621	1
647599	394	23	5	5	90	404	1
649863	395	24	5	5	90	802	1
653819	396	25	5	5	90	489	1
657010	397	26	5	5	90	258	1
659572	398	27	5	5	90	244	1
662756	399	28	5	5	90	364	1
664947	400	29	5	5	90	826	1
