# Supplementary material for: Control of entropy in neural models of environmental state
Source: eLife. 2019 Feb 28;8:e39404. doi: 10.7554/eLife.39404 (PMC6395063; doi:10.7554/eLife.39404)
Supplement: Source code 1. [file elife-39404-code1.zip › model_for_eLife/data/pre_fMRI/behavioural_data_s13_run3]

5018	401	1	2	1	70	1929	0
10062	402	2	2	8	70	399	0
13132	403	3	2	4	70	251	0
17573	404	4	2	5	70	198	0
20994	405	5	2	8	70	253	0
23832	406	6	2	1	70	226	0
27119	407	7	2	4	70	167	0
30917	408	8	2	8	70	961	0
34117	409	9	2	5	70	668	1
38162	410	10	2	5	70	169	0
40982	411	11	2	5	70	223	0
42748	412	12	2	5	70	443	0
46923	413	13	2	1	70	224	0
51057	414	14	2	1	70	163	0
55394	415	15	2	8	70	368	0
59255	416	16	2	8	70	943	0
62179	417	1	1	4	90	294	0
64436	418	2	1	4	90	271	0
68694	419	3	1	5	90	162	0
73032	420	4	1	1	90	167	1
76608	421	5	1	1	90	295	0
78327	422	6	1	1	90	1679	0
82678	423	7	1	4	90	318	0
86243	424	8	1	4	90	251	0
87960	425	9	1	8	90	618	0
89889	426	10	1	8	90	401	0
93353	427	11	1	8	90	329	0
98272	428	12	1	5	90	232	0
103227	429	13	1	5	90	151	1
105943	430	14	1	5	90	273	0
110603	431	15	1	1	90	290	1
113859	432	16	1	1	90	262	0
116002	433	17	1	4	90	275	0
120137	434	18	1	4	90	196	0
122841	435	19	1	8	90	253	1
127198	436	20	1	8	90	190	0
128730	437	21	1	5	90	294	0
133374	438	1	4	5	90	181	0
135598	439	2	4	8	90	226	0
138317	440	3	4	1	90	222	1
140422	441	4	4	1	90	263	1
143034	442	5	4	1	90	253	0
145064	443	6	4	1	90	296	0
149881	444	7	4	4	90	179	1
154238	445	8	4	4	90	210	1
155502	446	9	4	4	90	449	1
160283	447	10	4	4	90	144	1
161596	448	11	4	4	90	328	1
164949	449	12	4	4	90	260	1
169625	450	13	4	4	90	241	1
174782	451	14	4	4	90	143	1
178242	452	1	1	4	90	477	0
183141	453	2	1	8	90	253	1
187052	454	3	1	8	90	331	0
190841	455	4	1	5	90	237	0
192152	456	5	1	5	90	408	0
196411	457	6	1	1	90	245	1
198365	458	7	1	1	90	380	1
203321	459	8	1	1	90	203	1
207346	460	9	1	1	90	211	1
210194	461	10	1	1	90	270	1
211566	462	11	1	1	90	500	1
216729	463	12	1	1	90	211	0
221095	464	13	1	4	90	202	0
225394	465	14	1	4	90	232	0
228219	466	15	1	4	90	261	0
232042	467	16	1	8	90	197	0
235583	468	17	1	8	90	176	1
238054	469	18	1	8	90	224	0
242574	470	19	1	8	90	141	0
246772	471	20	1	1	90	243	1
248762	472	21	1	1	90	267	1
251805	473	22	1	1	90	317	1
254196	474	23	1	1	90	183	1
256166	475	24	1	1	90	216	1
261272	476	25	1	1	90	242	1
263556	477	26	1	1	90	269	1
268400	478	1	4	1	70	217	0
272803	479	2	4	4	70	180	1
276027	480	3	4	4	70	206	0
279728	481	4	4	4	70	193	1
284749	482	5	4	4	70	153	0
288577	483	6	4	5	70	166	0
292117	484	7	4	1	70	602	0
297331	485	8	4	8	70	212	1
300006	486	9	4	8	70	276	0
303718	487	10	4	8	70	252	0
305845	488	11	4	8	70	323	0
310156	489	12	4	8	70	421	0
314196	490	13	4	5	70	140	1
317300	491	14	4	5	70	220	0
321738	492	15	4	5	70	239	1
324210	493	16	4	5	70	209	1
326857	494	17	4	5	70	263	0
331435	495	1	8	5	90	266	0
336326	496	2	8	4	90	220	0
339121	497	3	8	5	90	281	0
344236	498	4	8	8	90	209	1
346445	499	5	8	8	90	237	1
350058	500	6	8	8	90	231	1
351519	501	7	8	8	90	289	1
353239	502	8	8	8	90	230	1
356412	503	9	8	8	90	225	1
359878	504	10	8	8	90	189	1
361293	505	1	1	8	90	252	0
365631	506	2	1	8	90	319	1
370294	507	3	1	8	90	173	0
373064	508	4	1	5	90	260	0
374999	509	5	1	4	90	319	1
376731	510	6	1	4	90	359	0
381394	511	7	1	4	90	187	0
385950	512	8	1	5	90	214	0
389252	513	9	1	5	90	277	1
392155	514	10	1	5	90	200	0
394410	515	11	1	1	90	536	1
396604	516	12	1	1	90	313	1
399767	517	13	1	1	90	191	1
402004	518	14	1	1	90	333	0
406271	519	15	1	1	90	221	1
408895	520	16	1	1	90	204	1
412894	521	17	1	1	90	178	1
416695	522	18	1	1	90	249	1
419513	523	19	1	1	90	314	1
423565	524	20	1	1	90	228	1
426010	525	21	1	1	90	250	1
430952	526	22	1	1	90	228	1
432677	527	23	1	1	90	381	1
436126	528	24	1	1	90	223	1
440338	529	1	5	1	70	162	1
444154	530	2	5	1	70	192	0
448231	531	3	5	8	70	318	0
451054	532	4	5	4	70	340	1
455942	533	5	5	4	70	165	0
460681	534	6	5	4	70	270	1
463681	535	7	5	4	70	366	0
465196	536	8	5	5	70	1560	0
470778	537	9	5	5	70	273	0
473948	538	10	5	5	70	238	1
475339	539	11	5	5	70	485	0
478258	540	12	5	5	70	295	0
480928	541	13	5	1	70	256	0
485379	542	14	5	1	70	269	0
489500	543	15	5	8	70	258	1
491086	544	16	5	8	70	280	0
493996	545	17	5	8	70	301	0
498477	546	1	4	5	90	177	0
503400	547	2	4	4	90	269	0
506634	548	3	4	1	90	570	1
511300	549	4	4	1	90	552	0
515499	550	5	4	4	90	249	1
520670	551	6	4	4	90	372	1
522922	552	7	4	4	90	376	1
524739	553	8	4	4	90	316	1
527154	554	9	4	4	90	1389	1
531204	555	10	4	4	90	312	1
533935	556	11	4	4	90	213	1
535677	557	12	4	4	90	277	1
539076	558	13	4	4	90	336	1
543937	559	14	4	4	90	509	1
547761	560	15	4	4	90	245	1
549365	561	16	4	4	90	302	1
551665	562	17	4	4	90	297	1
554086	563	18	4	4	90	262	1
559209	564	1	1	4	90	267	0
562486	565	2	1	8	90	2839	0
569331	566	3	1	8	90	211	1
573931	567	4	1	8	90	202	0
577331	568	5	1	1	90	368	1
582132	569	6	1	1	90	435	1
584163	570	7	1	1	90	303	1
588548	571	8	1	1	90	230	0
592054	572	9	1	1	90	262	1
594466	573	10	1	1	90	339	1
598980	574	11	1	1	90	240	1
603662	575	12	1	1	90	365	1
608299	576	13	1	1	90	332	1
609635	577	14	1	1	90	394	1
613624	578	15	1	1	90	274	1
615993	579	16	1	1	90	238	1
621045	580	17	1	1	90	935	0
624454	581	18	1	5	90	212	0
627141	582	19	1	5	90	379	0
631563	583	20	1	4	90	311	0
632937	584	21	1	7	90	307	9
634897	585	22	1	8	90	240	0
638301	586	1	5	8	70	661	0
640317	587	2	5	1	70	368	0
642695	588	3	5	5	70	312	1
646164	589	4	5	5	70	209	0
649464	590	5	5	5	70	217	1
652985	591	6	5	5	70	169	1
656820	592	7	5	5	70	208	0
661752	593	8	5	5	70	127	1
663986	594	9	5	5	70	306	1
665952	595	10	5	5	70	341	0
670134	596	1	1	5	70	185	0
671443	597	2	1	4	70	299	0
675442	598	3	1	1	70	473	0
677807	599	4	1	8	70	247	0
679471	600	5	1	8	70	248	0
