# Supplementary material for: Control of entropy in neural models of environmental state
Source: eLife. 2019 Feb 28;8:e39404. doi: 10.7554/eLife.39404 (PMC6395063; doi:10.7554/eLife.39404)
Supplement: Source code 1. [file elife-39404-code1.zip › model_for_eLife/data/pre_fMRI/behavioural_data_s13_run4]

5015	601	6	1	1	70	2366	0
10554	602	7	1	3	70	135	0
15122	603	8	1	8	70	155	0
20062	604	9	1	6	70	246	0
22647	605	10	1	3	70	216	0
24978	606	11	1	6	70	256	0
27105	607	12	1	3	70	431	0
32030	608	13	1	1	70	245	0
33934	609	14	1	8	70	274	0
35529	610	15	1	6	70	309	0
37209	611	16	1	3	70	275	1
42314	612	17	1	3	70	149	0
43776	613	18	1	3	70	159	0
48715	614	19	1	3	70	174	1
51263	615	20	1	3	70	211	0
52924	616	21	1	3	70	216	0
56595	617	22	1	3	70	153	0
60597	618	23	1	1	70	212	1
65654	619	1	6	1	90	271	0
67702	620	2	6	1	90	209	0
70182	621	3	6	1	90	242	0
74251	622	4	6	6	90	178	1
79313	623	5	6	6	90	208	1
83336	624	6	6	6	90	184	1
87223	625	7	6	6	90	175	1
88658	626	8	6	6	90	273	1
91720	627	9	6	6	90	226	0
94995	628	1	1	6	70	253	0
97303	629	2	1	6	70	257	1
100716	630	3	1	6	70	250	0
104142	631	4	1	6	70	233	0
106972	632	5	1	6	70	254	0
108298	633	6	1	6	70	339	0
111488	634	7	1	6	70	735	0
114220	635	8	1	6	70	207	1
118487	636	9	1	6	70	188	0
121402	637	10	1	6	70	292	0
125728	638	11	1	8	70	442	0
130586	639	12	1	3	70	213	0
133332	640	1	8	3	70	231	1
137449	641	2	8	3	70	200	0
140300	642	3	8	3	70	185	0
141717	643	4	8	3	70	201	0
146340	644	5	8	8	70	232	1
148362	645	6	8	8	70	293	1
151975	646	7	8	8	70	235	0
156591	647	8	8	8	70	245	1
158629	648	9	8	8	70	342	1
163390	649	10	8	8	70	157	1
164749	650	11	8	8	70	244	1
167126	651	12	8	8	70	330	0
168730	652	13	8	8	70	310	1
172923	653	14	8	8	70	203	1
176244	654	15	8	8	70	216	1
180508	655	16	8	8	70	232	1
184022	656	17	8	8	70	262	0
188013	657	18	8	8	70	170	1
190891	658	19	8	8	70	209	0
194824	659	20	8	8	70	162	1
198374	660	21	8	8	70	147	1
200850	661	22	8	8	70	217	1
204637	662	1	1	8	70	205	0
206023	663	2	1	8	70	390	0
210895	664	3	1	1	70	2614	0
215484	665	4	1	1	70	220	0
219450	666	5	1	6	70	707	0
221190	667	6	1	6	70	224	1
224227	668	7	1	6	70	219	0
228507	669	8	1	6	70	171	0
232716	670	9	1	3	70	187	0
235498	671	10	1	3	70	166	1
237895	672	11	1	3	70	304	1
239700	673	12	1	3	70	187	1
244375	674	13	1	3	70	189	1
247986	675	14	1	3	70	148	0
250821	676	15	1	3	70	223	0
252903	677	16	1	3	70	189	0
255299	678	17	1	1	70	237	1
258542	679	18	1	1	70	164	1
262268	680	19	1	1	70	180	1
266318	681	20	1	1	70	281	0
271375	682	21	1	1	70	500	1
276553	683	22	1	1	70	267	1
279156	684	1	6	1	90	233	0
281312	685	2	6	1	90	229	0
285014	686	3	6	6	90	1322	0
289177	687	4	6	6	90	218	0
294292	688	5	6	8	90	220	0
298968	689	6	6	3	90	335	1
303937	690	7	6	3	90	293	1
307876	691	8	6	3	90	337	0
310894	692	9	6	3	90	190	1
313272	693	10	6	3	90	257	0
318279	694	11	6	3	90	268	0
323051	695	12	6	1	90	739	0
325565	696	13	6	6	90	397	1
328758	697	14	6	6	90	3038	1
335535	698	15	6	6	90	198	1
337533	699	16	6	6	90	347	1
342563	700	17	6	6	90	272	1
344715	701	18	6	6	90	227	1
347768	702	19	6	6	90	359	1
350823	703	20	6	6	90	269	1
352765	704	21	6	6	90	262	1
354740	705	22	6	6	90	338	1
359878	706	23	6	6	90	272	1
362690	707	1	8	6	70	308	0
366757	708	2	8	6	70	211	0
370690	709	3	8	6	70	433	1
375941	710	4	8	6	70	177	0
378714	711	5	8	6	70	194	0
383019	712	6	8	1	70	409	0
386257	713	7	8	1	70	239	0
390455	714	8	8	8	70	163	1
393077	715	9	8	8	70	233	1
396250	716	10	8	8	70	224	1
398766	717	11	8	8	70	302	1
400441	718	12	8	8	70	400	1
402495	719	13	8	8	70	344	1
404747	720	14	8	8	70	1721	1
410883	721	15	8	8	70	205	1
413199	722	16	8	8	70	238	1
414794	723	17	8	8	70	256	1
418836	724	18	8	8	70	214	1
422480	725	19	8	8	70	207	0
427265	726	20	8	8	70	413	1
430158	727	21	8	8	70	253	0
435232	728	22	8	8	70	272	0
440473	729	23	8	4	70	222	9
444262	730	24	8	3	70	228	0
446189	731	1	1	3	70	243	0
450405	732	2	1	1	70	306	0
455703	733	3	1	1	70	218	0
460633	734	4	1	6	70	179	1
464530	735	5	1	6	70	189	0
468626	736	6	1	6	70	223	0
470620	737	7	1	6	70	274	0
474458	738	8	1	8	70	246	0
477513	739	9	1	8	70	255	0
480557	740	10	1	8	70	222	0
484103	741	11	1	8	70	354	0
487538	742	1	8	3	90	327	0
489741	743	2	8	3	90	246	0
493276	744	3	8	3	90	695	0
496281	745	4	8	6	90	268	0
500557	746	5	8	1	90	246	1
501826	747	6	8	1	90	300	0
505901	748	7	8	1	90	412	0
508433	749	8	8	1	90	294	0
511816	750	9	8	4	90	245	9
514958	751	10	8	3	90	261	0
517837	752	11	8	3	90	292	0
522732	753	12	8	6	90	313	0
527411	754	13	8	8	90	215	1
529631	755	14	8	8	90	273	1
534373	756	1	1	8	90	240	0
535946	757	2	1	8	90	211	0
539676	758	3	1	8	90	438	0
544614	759	4	1	1	90	292	0
549852	760	5	1	1	90	214	1
552274	761	6	1	1	90	283	1
557496	762	7	1	1	90	195	1
559549	763	8	1	1	90	270	1
561616	764	9	1	1	90	367	1
564674	765	10	1	1	90	347	1
567812	766	11	1	1	90	366	0
570525	767	12	1	1	90	409	1
572030	768	13	1	6	90	3974	0
580081	769	14	1	6	90	310	0
582629	770	15	1	3	90	262	0
587718	771	16	1	3	90	202	0
590905	772	17	1	3	90	232	0
595065	773	1	6	8	70	258	0
599922	774	2	6	8	70	111	1
601851	775	3	6	8	70	314	0
606501	776	4	6	8	70	246	1
609783	777	5	6	8	70	215	0
613989	778	6	6	8	70	171	0
616204	779	7	6	8	70	2299	0
619500	780	8	6	8	70	289	0
623495	781	9	6	6	70	346	1
628732	782	10	6	6	70	2551	0
636191	783	11	6	6	70	202	0
640818	784	12	6	6	70	246	1
644060	785	13	6	6	70	251	0
646670	786	14	6	3	70	338	0
649443	787	15	6	3	70	268	1
654045	788	16	6	3	70	346	1
656199	789	1	3	3	90	333	0
658672	790	2	3	3	90	1478	0
664515	791	3	3	8	90	245	0
667732	792	4	3	1	90	270	0
670416	793	5	3	8	90	239	1
675114	794	6	3	8	90	521	0
678522	795	7	3	8	90	2090	1
682822	796	8	3	8	90	345	0
687387	797	9	3	8	90	569	0
692044	798	10	3	8	90	317	1
695182	799	11	3	8	90	323	0
699279	800	12	3	8	90	213	0
