# Supplementary material for: Control of entropy in neural models of environmental state
Source: eLife. 2019 Feb 28;8:e39404. doi: 10.7554/eLife.39404 (PMC6395063; doi:10.7554/eLife.39404)
Supplement: Source code 1. [file elife-39404-code1.zip › model_for_eLife/data/pre_fMRI/behavioural_data_s15_run1]

5011	1	0	5	7	90	2699	0	2	4	5	7
8886	2	1	5	5	90	2200	1	2	4	5	7
15805	3	2	5	5	90	569	1	2	4	5	7
19487	4	3	5	5	90	513	1	2	4	5	7
22877	5	4	5	5	90	1076	1	2	4	5	7
25803	6	5	5	5	90	620	0	2	4	5	7
27570	7	6	5	5	90	904	1	2	4	5	7
32869	8	7	5	5	90	494	1	2	4	5	7
36161	9	8	5	5	90	460	1	2	4	5	7
39359	10	9	5	5	90	449	1	2	4	5	7
40943	11	10	5	5	90	802	1	2	4	5	7
43138	12	11	5	5	90	1887	1	2	4	5	7
46255	13	12	5	5	90	944	1	2	4	5	7
50561	14	13	5	5	90	375	0	2	4	5	7
52812	15	14	5	5	90	349	1	2	4	5	7
55491	16	15	5	5	90	333	1	2	4	5	7
58535	17	16	5	5	90	465	1	2	4	5	7
62495	18	17	5	5	90	517	1	2	4	5	7
66408	19	18	5	5	90	378	1	2	4	5	7
68352	20	19	5	5	90	472	1	2	4	5	7
72981	21	20	5	5	90	301	1	2	4	5	7
74654	22	21	5	5	90	922	1	2	4	5	7
78966	23	22	5	5	90	315	1	2	4	5	7
81130	24	1	7	5	90	523	1	2	4	5	7
85225	25	2	7	5	90	303	0	2	4	5	7
88714	26	3	7	5	90	176	0	2	4	5	7
91683	27	4	7	5	90	565	0	2	4	5	7
95000	28	5	7	7	90	1863	1	2	4	5	7
101000	29	6	7	7	90	498	1	2	4	5	7
105074	30	7	7	7	90	282	0	2	4	5	7
109494	31	8	7	7	90	325	1	2	4	5	7
113147	32	9	7	7	90	411	1	2	4	5	7
117288	33	10	7	7	90	688	1	2	4	5	7
121627	34	11	7	7	90	1122	1	2	4	5	7
124615	35	12	7	7	90	838	1	2	4	5	7
128319	36	13	7	7	90	437	1	2	4	5	7
133708	37	14	7	7	90	525	1	2	4	5	7
138267	38	15	7	7	90	466	1	2	4	5	7
143132	39	16	7	7	90	373	1	2	4	5	7
145707	40	17	7	7	90	487	1	2	4	5	7
150798	41	1	4	7	90	463	1	2	4	5	7
153278	42	2	4	7	90	1171	0	2	4	5	7
157183	43	3	4	7	90	332	0	2	4	5	7
160574	44	4	4	7	90	225	0	2	4	5	7
164334	45	5	4	2	90	680	0	2	4	5	7
168244	46	6	4	4	90	1641	0	2	4	5	7
173813	47	7	4	7	90	1796	0	2	4	5	7
180545	48	8	4	5	90	363	0	2	4	5	7
182181	49	9	4	4	90	2169	1	2	4	5	7
188829	50	10	4	4	90	328	0	2	4	5	7
193795	51	11	4	4	90	401	1	2	4	5	7
195496	52	12	4	4	90	792	1	2	4	5	7
200255	53	13	4	4	90	305	0	2	4	5	7
202381	54	14	4	4	90	480	1	2	4	5	7
204734	55	15	4	4	90	659	1	2	4	5	7
207716	56	16	4	4	90	446	1	2	4	5	7
213048	57	17	4	4	90	453	1	2	4	5	7
218289	58	18	4	4	90	685	1	2	4	5	7
222123	59	19	4	4	90	626	1	2	4	5	7
227695	60	20	4	4	90	406	1	2	4	5	7
230713	61	21	4	4	90	490	1	2	4	5	7
233111	62	22	4	4	90	370	1	2	4	5	7
237262	63	1	7	4	70	492	0	2	4	5	7
241889	64	2	7	4	70	316	0	2	4	5	7
245993	65	3	7	4	70	394	0	2	4	5	7
249987	66	4	7	8	70	1238	9	2	4	5	7
253715	67	5	7	5	70	1299	0	2	4	5	7
256149	68	6	7	2	70	4395	0	2	4	5	7
262214	69	7	7	7	70	1606	1	2	4	5	7
265464	70	8	7	7	70	521	0	2	4	5	7
268055	71	9	7	7	70	326	1	2	4	5	7
272639	72	10	7	7	70	264	1	2	4	5	7
274220	73	11	7	7	70	1147	0	2	4	5	7
277755	74	12	7	7	70	412	0	2	4	5	7
282445	75	13	7	7	70	363	1	2	4	5	7
286063	76	14	7	7	70	478	0	2	4	5	7
291323	77	15	7	7	70	362	1	2	4	5	7
294725	78	16	7	7	70	588	1	2	4	5	7
299041	79	17	7	7	70	450	1	2	4	5	7
301213	80	18	7	7	70	550	0	2	4	5	7
304178	81	1	2	7	70	184	0	2	4	5	7
306692	82	2	2	7	70	206	0	2	4	5	7
308663	83	3	2	2	70	1968	1	2	4	5	7
313081	84	4	2	2	70	467	0	2	4	5	7
318196	85	5	2	2	70	303	1	2	4	5	7
323102	86	6	2	2	70	407	1	2	4	5	7
327971	87	7	2	2	70	461	1	2	4	5	7
333292	88	8	2	2	70	653	1	2	4	5	7
337655	89	9	2	2	70	545	0	2	4	5	7
342551	90	10	2	2	70	376	1	2	4	5	7
344412	91	11	2	2	70	515	1	2	4	5	7
347607	92	12	2	2	70	210	0	2	4	5	7
351143	93	13	2	2	70	188	1	2	4	5	7
355347	94	14	2	2	70	418	1	2	4	5	7
359834	95	15	2	2	70	433	1	2	4	5	7
364592	96	16	2	2	70	180	1	2	4	5	7
366210	97	17	2	2	70	697	0	2	4	5	7
368797	98	18	2	2	70	361	0	2	4	5	7
372841	99	19	2	2	70	264	1	2	4	5	7
376136	100	1	7	2	90	264	0	2	4	5	7
380346	101	2	7	2	90	1128	1	2	4	5	7
386337	102	3	7	2	90	461	0	2	4	5	7
388494	103	4	7	2	90	471	0	2	4	5	7
390761	104	5	7	2	90	276	0	2	4	5	7
393065	105	6	7	4	90	1921	0	2	4	5	7
396058	106	7	7	8	90	3030	9	2	4	5	7
399611	107	8	7	5	90	1246	0	2	4	5	7
403402	108	9	7	7	90	93	1	2	4	5	7
404727	109	10	7	7	90	417	1	2	4	5	7
406736	110	11	7	7	90	294	1	2	4	5	7
410514	111	12	7	7	90	366	1	2	4	5	7
414953	112	13	7	7	90	204	0	2	4	5	7
418174	113	14	7	7	90	263	1	2	4	5	7
421690	114	15	7	7	90	191	1	2	4	5	7
426556	115	16	7	7	90	304	1	2	4	5	7
430900	116	17	7	7	90	271	1	2	4	5	7
435541	117	18	7	7	90	267	1	2	4	5	7
439296	118	19	7	7	90	305	0	2	4	5	7
443996	119	20	7	7	90	497	1	2	4	5	7
446895	120	21	7	7	90	417	1	2	4	5	7
451033	121	22	7	7	90	344	1	2	4	5	7
453537	122	23	7	7	90	396	1	2	4	5	7
456319	123	1	2	7	70	191	1	2	4	5	7
458768	124	2	2	7	70	415	0	2	4	5	7
461292	125	3	2	7	70	556	0	2	4	5	7
464429	126	4	2	7	70	168	0	2	4	5	7
467700	127	5	2	2	70	558	1	2	4	5	7
469599	128	6	2	2	70	606	1	2	4	5	7
474069	129	7	2	2	70	208	0	2	4	5	7
479214	130	8	2	2	70	312	1	2	4	5	7
483484	131	9	2	2	70	417	1	2	4	5	7
487366	132	10	2	2	70	306	1	2	4	5	7
491059	133	11	2	2	70	300	1	2	4	5	7
492646	134	12	2	2	70	814	0	2	4	5	7
496307	135	13	2	2	70	276	1	2	4	5	7
498105	136	14	2	2	70	445	0	2	4	5	7
501604	137	15	2	2	70	286	0	2	4	5	7
503129	138	1	5	2	90	454	1	2	4	5	7
506031	139	2	5	2	90	285	0	2	4	5	7
510755	140	3	5	2	90	492	0	2	4	5	7
514107	141	4	5	2	90	316	1	2	4	5	7
516018	142	5	5	2	90	982	0	2	4	5	7
520045	143	6	5	2	90	407	0	2	4	5	7
523318	144	7	5	2	90	326	0	2	4	5	7
528303	145	8	5	4	90	267	0	2	4	5	7
533533	146	9	5	8	90	223	9	2	4	5	7
537837	147	10	5	5	90	360	1	2	4	5	7
541433	148	11	5	5	90	231	1	2	4	5	7
546639	149	12	5	5	90	366	1	2	4	5	7
550587	150	13	5	5	90	465	0	2	4	5	7
554818	151	14	5	5	90	353	1	2	4	5	7
559418	152	15	5	5	90	201	1	2	4	5	7
561927	153	1	7	5	90	476	0	2	4	5	7
566149	154	2	7	5	90	250	0	2	4	5	7
567590	155	3	7	5	90	472	1	2	4	5	7
571329	156	4	7	5	90	321	0	2	4	5	7
575491	157	5	7	5	90	178	0	2	4	5	7
578030	158	6	7	5	90	194	1	2	4	5	7
580320	159	7	7	5	90	422	1	2	4	5	7
585726	160	8	7	5	90	345	0	2	4	5	7
590102	161	9	7	5	90	538	0	2	4	5	7
593450	162	10	7	5	90	285	1	2	4	5	7
597628	163	11	7	5	90	262	0	2	4	5	7
598931	164	12	7	5	90	475	1	2	4	5	7
600877	165	13	7	5	90	730	0	2	4	5	7
602831	166	14	7	5	90	593	0	2	4	5	7
606647	167	15	7	5	90	284	1	2	4	5	7
610313	168	16	7	5	90	346	0	2	4	5	7
613434	169	17	7	5	90	431	0	2	4	5	7
618543	170	18	7	5	90	308	1	2	4	5	7
620977	171	19	7	5	90	417	0	2	4	5	7
623142	172	20	7	5	90	421	0	2	4	5	7
625781	173	21	7	5	90	421	0	2	4	5	7
630323	174	22	7	5	90	365	0	2	4	5	7
635151	175	23	7	7	90	623	1	2	4	5	7
637121	176	24	7	7	90	819	1	2	4	5	7
641803	177	25	7	7	90	213	1	2	4	5	7
645139	178	26	7	7	90	310	1	2	4	5	7
649439	179	1	2	7	90	582	0	2	4	5	7
652820	180	2	2	7	90	717	0	2	4	5	7
654539	181	3	2	7	90	742	0	2	4	5	7
659894	182	4	2	7	90	315	0	2	4	5	7
662913	183	5	2	2	90	347	1	2	4	5	7
668027	184	6	2	2	90	381	1	2	4	5	7
671786	185	7	2	2	90	503	0	2	4	5	7
676559	186	8	2	2	90	350	1	2	4	5	7
681843	187	9	2	2	90	390	1	2	4	5	7
683429	188	10	2	2	90	598	1	2	4	5	7
688239	189	11	2	2	90	342	1	2	4	5	7
690022	190	12	2	2	90	562	0	2	4	5	7
692618	191	13	2	2	90	343	1	2	4	5	7
694482	192	14	2	2	90	363	1	2	4	5	7
699784	193	15	2	2	90	326	1	2	4	5	7
704665	194	16	2	2	90	867	0	2	4	5	7
708245	195	17	2	2	90	426	1	2	4	5	7
713339	196	18	2	2	90	332	1	2	4	5	7
717886	197	1	7	2	90	561	0	2	4	5	7
721358	198	2	7	2	90	371	0	2	4	5	7
726697	199	3	7	2	90	469	0	2	4	5	7
730624	200	4	7	4	90	705	0	2	4	5	7
