# Supplementary material for: Control of entropy in neural models of environmental state
Source: eLife. 2019 Feb 28;8:e39404. doi: 10.7554/eLife.39404 (PMC6395063; doi:10.7554/eLife.39404)
Supplement: Source code 1. [file elife-39404-code1.zip › model_for_eLife/data/pre_fMRI/behavioural_data_s15_run2]

5009	201	1	6	8	70	1653	0	1	3	6	8
7786	202	2	6	1	70	1197	0	1	3	6	8
13185	203	3	6	3	70	449	0	1	3	6	8
18164	204	4	6	6	70	268	1	1	3	6	8
19456	205	5	6	6	70	549	0	1	3	6	8
22909	206	6	6	6	70	245	0	1	3	6	8
24514	207	7	6	6	70	562	0	1	3	6	8
26106	208	8	6	6	70	575	1	1	3	6	8
31238	209	9	6	6	70	777	1	1	3	6	8
36004	210	10	6	6	70	476	1	1	3	6	8
38769	211	11	6	6	70	359	1	1	3	6	8
40699	212	12	6	6	70	331	1	1	3	6	8
43762	213	13	6	6	70	205	0	1	3	6	8
47641	214	14	6	6	70	241	1	1	3	6	8
51717	215	15	6	6	70	415	1	1	3	6	8
54191	216	16	6	6	70	444	0	1	3	6	8
55932	217	17	6	6	70	449	1	1	3	6	8
58592	218	18	6	6	70	548	1	1	3	6	8
60979	219	19	6	6	70	720	0	1	3	6	8
64401	220	20	6	6	70	296	0	1	3	6	8
68598	221	21	6	6	70	385	1	1	3	6	8
70705	222	22	6	6	70	555	1	1	3	6	8
73205	223	1	8	6	70	503	0	1	3	6	8
78155	224	2	8	6	70	349	0	1	3	6	8
80265	225	3	8	6	70	262	0	1	3	6	8
81652	226	4	8	8	70	1168	1	1	3	6	8
83818	227	5	8	8	70	452	1	1	3	6	8
86369	228	6	8	8	70	219	1	1	3	6	8
89804	229	7	8	8	70	195	1	1	3	6	8
93332	230	8	8	8	70	714	1	1	3	6	8
97283	231	9	8	8	70	223	1	1	3	6	8
101461	232	10	8	8	70	418	1	1	3	6	8
103417	233	11	8	8	70	370	1	1	3	6	8
106437	234	12	8	8	70	231	1	1	3	6	8
108469	235	13	8	8	70	418	1	1	3	6	8
112897	236	14	8	8	70	294	0	1	3	6	8
117436	237	15	8	8	70	309	0	1	3	6	8
121833	238	16	8	8	70	242	1	1	3	6	8
125361	239	17	8	8	70	284	1	1	3	6	8
129553	240	18	8	8	70	278	1	1	3	6	8
133149	241	19	8	8	70	598	1	1	3	6	8
135838	242	20	8	8	70	715	1	1	3	6	8
137639	243	21	8	8	70	1252	0	1	3	6	8
140322	244	22	8	8	70	337	0	1	3	6	8
144614	245	23	8	8	70	373	0	1	3	6	8
148400	246	24	8	1	70	456	1	1	3	6	8
151943	247	25	8	1	70	311	0	1	3	6	8
156771	248	26	8	1	70	247	0	1	3	6	8
160465	249	1	6	1	90	192	0	1	3	6	8
163486	250	2	6	1	90	281	0	1	3	6	8
165550	251	3	6	3	90	1501	0	1	3	6	8
171043	252	4	6	6	90	273	1	1	3	6	8
172818	253	5	6	6	90	359	1	1	3	6	8
177334	254	6	6	6	90	300	1	1	3	6	8
179814	255	7	6	6	90	419	1	1	3	6	8
184320	256	8	6	6	90	337	1	1	3	6	8
186611	257	9	6	6	90	575	1	1	3	6	8
190221	258	10	6	6	90	813	0	1	3	6	8
194439	259	11	6	6	90	261	1	1	3	6	8
198097	260	12	6	6	90	470	1	1	3	6	8
202434	261	13	6	6	90	465	1	1	3	6	8
206340	262	14	6	6	90	307	1	1	3	6	8
210774	263	15	6	6	90	251	1	1	3	6	8
213523	264	1	8	6	70	340	0	1	3	6	8
215157	265	2	8	6	70	441	0	1	3	6	8
219597	266	3	8	6	70	369	1	1	3	6	8
222016	267	4	8	6	70	489	0	1	3	6	8
225786	268	5	8	6	70	287	1	1	3	6	8
229545	269	6	8	6	70	506	0	1	3	6	8
231689	270	7	8	6	70	533	1	1	3	6	8
234353	271	8	8	6	70	299	0	1	3	6	8
239509	272	9	8	6	70	344	0	1	3	6	8
242011	273	10	8	6	70	348	1	1	3	6	8
247118	274	11	8	6	70	588	0	1	3	6	8
251717	275	12	8	6	70	174	0	1	3	6	8
254017	276	13	8	6	70	247	0	1	3	6	8
257318	277	14	8	8	70	390	1	1	3	6	8
259817	278	15	8	8	70	263	0	1	3	6	8
264826	279	16	8	8	70	216	0	1	3	6	8
266957	280	17	8	8	70	322	1	1	3	6	8
270566	281	18	8	8	70	235	0	1	3	6	8
272496	282	19	8	8	70	262	1	1	3	6	8
277739	283	20	8	8	70	220	1	1	3	6	8
282035	284	1	1	8	90	358	0	1	3	6	8
285979	285	2	1	8	90	255	0	1	3	6	8
288479	286	3	1	8	90	238	0	1	3	6	8
293554	287	4	1	1	90	263	1	1	3	6	8
297689	288	5	1	1	90	252	1	1	3	6	8
301068	289	6	1	1	90	470	1	1	3	6	8
305553	290	7	1	1	90	706	1	1	3	6	8
309022	291	8	1	1	90	421	1	1	3	6	8
312338	292	9	1	1	90	315	1	1	3	6	8
315321	293	10	1	1	90	304	1	1	3	6	8
317163	294	11	1	1	90	584	1	1	3	6	8
320205	295	12	1	1	90	195	1	1	3	6	8
321439	296	13	1	1	90	399	1	1	3	6	8
324007	297	14	1	1	90	334	1	1	3	6	8
325801	298	15	1	1	90	491	1	1	3	6	8
330285	299	16	1	1	90	339	0	1	3	6	8
332563	300	17	1	1	90	304	1	1	3	6	8
335850	301	18	1	1	90	281	1	1	3	6	8
337783	302	19	1	1	90	325	1	1	3	6	8
341997	303	20	1	1	90	259	1	1	3	6	8
345920	304	21	1	1	90	358	1	1	3	6	8
348695	305	22	1	1	90	503	1	1	3	6	8
353032	306	23	1	1	90	278	1	1	3	6	8
357518	307	24	1	1	90	489	1	1	3	6	8
361021	308	25	1	1	90	206	1	1	3	6	8
364254	309	1	6	1	90	227	0	1	3	6	8
367712	310	2	6	1	90	290	0	1	3	6	8
371919	311	3	6	1	90	275	0	1	3	6	8
375151	312	4	6	1	90	155	0	1	3	6	8
377622	313	5	6	3	90	373	0	1	3	6	8
379909	314	6	6	6	90	1576	1	1	3	6	8
383328	315	7	6	6	90	258	1	1	3	6	8
387549	316	8	6	6	90	294	0	1	3	6	8
391175	317	9	6	6	90	292	1	1	3	6	8
393147	318	10	6	6	90	567	1	1	3	6	8
396459	319	11	6	6	90	438	1	1	3	6	8
400045	320	12	6	6	90	624	1	1	3	6	8
403391	321	13	6	6	90	280	1	1	3	6	8
404887	322	14	6	6	90	331	0	1	3	6	8
408853	323	15	6	6	90	283	1	1	3	6	8
412342	324	16	6	6	90	464	1	1	3	6	8
416748	325	17	6	6	90	296	1	1	3	6	8
420826	326	18	6	6	90	335	1	1	3	6	8
425419	327	19	6	6	90	232	0	1	3	6	8
429214	328	1	8	6	70	286	1	1	3	6	8
433502	329	2	8	6	70	303	0	1	3	6	8
436175	330	3	8	6	70	341	0	1	3	6	8
440915	331	4	8	6	70	344	0	1	3	6	8
445982	332	5	8	6	70	369	0	1	3	6	8
447978	333	6	8	8	70	636	1	1	3	6	8
453489	334	7	8	8	70	377	1	1	3	6	8
455533	335	8	8	8	70	393	0	1	3	6	8
458282	336	9	8	8	70	407	0	1	3	6	8
463454	337	10	8	8	70	458	1	1	3	6	8
467304	338	11	8	8	70	308	1	1	3	6	8
472162	339	12	8	8	70	379	0	1	3	6	8
473949	340	13	8	8	70	796	0	1	3	6	8
475763	341	14	8	8	70	658	1	1	3	6	8
479330	342	15	8	8	70	258	1	1	3	6	8
483008	343	16	8	8	70	328	0	1	3	6	8
487633	344	17	8	8	70	290	1	1	3	6	8
490591	345	18	8	8	70	439	1	1	3	6	8
492708	346	1	6	8	70	370	0	1	3	6	8
497352	347	2	6	8	70	445	0	1	3	6	8
502523	348	3	6	8	70	286	0	1	3	6	8
507082	349	4	6	1	70	236	0	1	3	6	8
511237	350	5	6	3	70	455	0	1	3	6	8
514550	351	6	6	6	70	498	1	1	3	6	8
519030	352	7	6	6	70	341	0	1	3	6	8
522596	353	8	6	6	70	340	1	1	3	6	8
525822	354	9	6	6	70	322	0	1	3	6	8
530419	355	10	6	6	70	211	1	1	3	6	8
535358	356	11	6	6	70	327	1	1	3	6	8
538530	357	12	6	6	70	384	1	1	3	6	8
542252	358	13	6	6	70	446	1	1	3	6	8
543720	359	14	6	6	70	518	1	1	3	6	8
546983	360	15	6	6	70	244	1	1	3	6	8
548649	361	16	6	6	70	667	1	1	3	6	8
553349	362	1	8	6	70	381	0	1	3	6	8
558665	363	2	8	6	70	395	0	1	3	6	8
563240	364	3	8	6	70	524	0	1	3	6	8
568669	365	4	8	8	70	841	1	1	3	6	8
573172	366	5	8	8	70	421	0	1	3	6	8
576568	367	6	8	8	70	622	1	1	3	6	8
580016	368	7	8	8	70	417	0	1	3	6	8
581802	369	8	8	8	70	581	0	1	3	6	8
586085	370	9	8	8	70	183	1	1	3	6	8
591214	371	10	8	8	70	348	1	1	3	6	8
593907	372	11	8	8	70	333	0	1	3	6	8
595915	373	12	8	8	70	626	1	1	3	6	8
599015	374	13	8	8	70	246	1	1	3	6	8
603732	375	14	8	8	70	333	0	1	3	6	8
607045	376	15	8	8	70	278	1	1	3	6	8
608782	377	16	8	8	70	363	0	1	3	6	8
611413	378	17	8	8	70	545	1	1	3	6	8
616699	379	1	1	8	70	706	0	1	3	6	8
619472	380	2	1	8	70	594	0	1	3	6	8
621101	381	3	1	1	70	397	0	1	3	6	8
623146	382	4	1	3	70	1084	0	1	3	6	8
627115	383	5	1	6	70	884	0	1	3	6	8
630555	384	6	1	8	70	1713	0	1	3	6	8
634495	385	7	1	1	70	726	1	1	3	6	8
636873	386	8	1	1	70	445	1	1	3	6	8
639905	387	9	1	1	70	186	1	1	3	6	8
642319	388	10	1	1	70	246	1	1	3	6	8
643868	389	1	6	1	70	476	0	1	3	6	8
647869	390	2	6	1	70	419	0	1	3	6	8
650486	391	3	6	1	70	167	1	1	3	6	8
652007	392	4	6	1	70	524	1	1	3	6	8
656596	393	5	6	1	70	305	1	1	3	6	8
660375	394	6	6	1	70	284	0	1	3	6	8
661676	395	7	6	1	70	465	0	1	3	6	8
666384	396	8	6	1	70	245	0	1	3	6	8
671547	397	9	6	3	70	257	0	1	3	6	8
674475	398	10	6	6	70	1424	1	1	3	6	8
680742	399	11	6	6	70	313	1	1	3	6	8
682619	400	12	6	6	70	359	1	1	3	6	8
