# Supplementary material for: Control of entropy in neural models of environmental state
Source: eLife. 2019 Feb 28;8:e39404. doi: 10.7554/eLife.39404 (PMC6395063; doi:10.7554/eLife.39404)
Supplement: Source code 1. [file elife-39404-code1.zip › model_for_eLife/data/pre_fMRI/behavioural_data_s15_run3]

5019	401	1	3	2	90	2519	0	2	3	6	7
11776	402	2	3	3	90	478	1	2	3	6	7
15548	403	3	3	3	90	294	1	2	3	6	7
20122	404	4	3	3	90	185	1	2	3	6	7
21877	405	5	3	3	90	304	1	2	3	6	7
24969	406	6	3	3	90	174	1	2	3	6	7
28536	407	7	3	3	90	488	1	2	3	6	7
32224	408	8	3	3	90	330	1	2	3	6	7
35880	409	9	3	3	90	253	1	2	3	6	7
38723	410	10	3	3	90	296	1	2	3	6	7
40028	411	11	3	3	90	1314	1	2	3	6	7
45929	412	12	3	3	90	386	1	2	3	6	7
48160	413	13	3	3	90	289	1	2	3	6	7
50716	414	14	3	3	90	445	1	2	3	6	7
55707	415	15	3	3	90	269	1	2	3	6	7
60429	416	16	3	3	90	213	1	2	3	6	7
64264	417	17	3	3	90	488	1	2	3	6	7
67967	418	18	3	3	90	298	1	2	3	6	7
70561	419	19	3	3	90	401	1	2	3	6	7
72595	420	1	6	3	70	346	0	2	3	6	7
75956	421	2	6	3	70	226	0	2	3	6	7
81009	422	3	6	3	70	295	0	2	3	6	7
83157	423	4	6	3	70	1669	0	2	3	6	7
89274	424	5	6	6	70	795	1	2	3	6	7
91560	425	6	6	6	70	329	1	2	3	6	7
94762	426	7	6	6	70	274	1	2	3	6	7
98870	427	8	6	6	70	259	0	2	3	6	7
100207	428	9	6	6	70	670	1	2	3	6	7
103750	429	10	6	6	70	244	1	2	3	6	7
108376	430	11	6	6	70	281	1	2	3	6	7
111869	431	12	6	6	70	259	0	2	3	6	7
114108	432	13	6	6	70	768	1	2	3	6	7
119301	433	14	6	6	70	540	0	2	3	6	7
123094	434	15	6	6	70	301	1	2	3	6	7
126485	435	16	6	6	70	328	1	2	3	6	7
128250	436	17	6	6	70	359	1	2	3	6	7
131784	437	18	6	6	70	252	0	2	3	6	7
133598	438	19	6	6	70	340	1	2	3	6	7
138323	439	20	6	6	70	294	1	2	3	6	7
140142	440	21	6	6	70	597	0	2	3	6	7
144579	441	22	6	6	70	238	0	2	3	6	7
148297	442	23	6	6	70	260	1	2	3	6	7
151486	443	24	6	6	70	248	1	2	3	6	7
152758	444	25	6	6	70	501	0	2	3	6	7
157891	445	26	6	6	70	196	0	2	3	6	7
162191	446	1	3	6	90	370	0	2	3	6	7
165513	447	2	3	6	90	589	0	2	3	6	7
168587	448	3	3	7	90	233	0	2	3	6	7
170396	449	4	3	2	90	857	0	2	3	6	7
175297	450	5	3	3	90	233	1	2	3	6	7
176920	451	6	3	3	90	259	1	2	3	6	7
181611	452	7	3	3	90	304	1	2	3	6	7
183562	453	8	3	3	90	277	0	2	3	6	7
186086	454	9	3	3	90	290	1	2	3	6	7
189559	455	10	3	3	90	213	1	2	3	6	7
194033	456	11	3	3	90	369	1	2	3	6	7
196109	457	12	3	3	90	255	1	2	3	6	7
198232	458	13	3	3	90	289	1	2	3	6	7
202101	459	14	3	3	90	339	1	2	3	6	7
205038	460	1	2	3	70	506	0	2	3	6	7
209571	461	2	2	3	70	274	0	2	3	6	7
214726	462	3	2	3	70	318	0	2	3	6	7
217511	463	4	2	3	70	253	0	2	3	6	7
221430	464	5	2	6	70	240	1	2	3	6	7
225325	465	6	2	6	70	334	0	2	3	6	7
230621	466	7	2	6	70	288	0	2	3	6	7
232981	467	8	2	6	70	307	1	2	3	6	7
237916	468	9	2	6	70	319	1	2	3	6	7
241155	469	10	2	6	70	422	1	2	3	6	7
244797	470	11	2	6	70	257	0	2	3	6	7
248746	471	12	2	6	70	340	1	2	3	6	7
253341	472	13	2	6	70	444	0	2	3	6	7
256864	473	14	2	7	70	1374	0	2	3	6	7
260238	474	15	2	6	70	2230	0	2	3	6	7
265243	475	16	2	7	70	850	1	2	3	6	7
267770	476	17	2	7	70	291	1	2	3	6	7
272427	477	18	2	7	70	241	0	2	3	6	7
276531	478	19	2	7	70	324	0	2	3	6	7
278680	479	20	2	7	70	598	0	2	3	6	7
281383	480	21	2	7	70	422	0	2	3	6	7
285080	481	22	2	2	70	268	1	2	3	6	7
288812	482	23	2	2	70	316	0	2	3	6	7
292451	483	24	2	2	70	274	1	2	3	6	7
296517	484	25	2	2	70	339	1	2	3	6	7
298338	485	26	2	2	70	322	1	2	3	6	7
302968	486	27	2	2	70	310	0	2	3	6	7
307994	487	28	2	2	70	467	0	2	3	6	7
311044	488	29	2	2	70	336	0	2	3	6	7
314764	489	30	2	2	70	326	0	2	3	6	7
316847	490	1	6	3	70	928	0	2	3	6	7
321061	491	2	6	3	70	320	0	2	3	6	7
323560	492	3	6	6	70	604	1	2	3	6	7
327576	493	4	6	6	70	271	1	2	3	6	7
330024	494	5	6	6	70	309	1	2	3	6	7
334220	495	6	6	6	70	272	0	2	3	6	7
338470	496	7	6	6	70	402	0	2	3	6	7
340235	497	8	6	6	70	397	0	2	3	6	7
343232	498	9	6	6	70	348	1	2	3	6	7
346943	499	10	6	6	70	515	1	2	3	6	7
349327	500	11	6	6	70	514	1	2	3	6	7
352187	501	12	6	6	70	299	0	2	3	6	7
356363	502	13	6	6	70	739	1	2	3	6	7
359732	503	14	6	6	70	377	1	2	3	6	7
362577	504	15	6	6	70	344	1	2	3	6	7
366813	505	1	2	6	90	339	0	2	3	6	7
368888	506	2	2	6	90	333	0	2	3	6	7
371692	507	3	2	6	90	227	0	2	3	6	7
373275	508	4	2	7	90	615	0	2	3	6	7
378060	509	5	2	2	90	305	1	2	3	6	7
383363	510	6	2	2	90	393	1	2	3	6	7
387537	511	7	2	2	90	285	0	2	3	6	7
389593	512	8	2	2	90	293	1	2	3	6	7
393891	513	9	2	2	90	252	1	2	3	6	7
398407	514	10	2	2	90	291	1	2	3	6	7
401070	515	11	2	2	90	606	1	2	3	6	7
404697	516	12	2	2	90	411	1	2	3	6	7
407297	517	13	2	2	90	379	1	2	3	6	7
409698	518	14	2	2	90	479	1	2	3	6	7
412614	519	15	2	2	90	405	1	2	3	6	7
416276	520	16	2	2	90	441	1	2	3	6	7
420664	521	17	2	2	90	530	1	2	3	6	7
422211	522	18	2	2	90	4344	0	2	3	6	7
430952	523	19	2	2	90	400	1	2	3	6	7
435603	524	20	2	2	90	296	1	2	3	6	7
437385	525	21	2	2	90	335	1	2	3	6	7
442715	526	22	2	2	90	286	1	2	3	6	7
445018	527	1	7	2	90	253	0	2	3	6	7
449277	528	2	7	2	90	255	0	2	3	6	7
454129	529	3	7	2	90	235	0	2	3	6	7
458156	530	4	7	3	90	554	0	2	3	6	7
462017	531	5	7	6	90	323	0	2	3	6	7
466284	532	6	7	7	90	179	1	2	3	6	7
470292	533	7	7	7	90	291	1	2	3	6	7
474508	534	8	7	7	90	254	1	2	3	6	7
476701	535	9	7	7	90	391	1	2	3	6	7
478376	536	10	7	7	90	533	1	2	3	6	7
480138	537	11	7	7	90	311	1	2	3	6	7
482595	538	12	7	7	90	247	0	2	3	6	7
486440	539	13	7	7	90	218	1	2	3	6	7
491348	540	14	7	7	90	900	1	2	3	6	7
495077	541	15	7	7	90	361	1	2	3	6	7
497199	542	16	7	7	90	278	1	2	3	6	7
500406	543	17	7	7	90	268	1	2	3	6	7
505386	544	18	7	7	90	243	1	2	3	6	7
509809	545	1	2	7	90	278	0	2	3	6	7
512128	546	2	2	7	90	513	0	2	3	6	7
514988	547	3	2	7	90	215	1	2	3	6	7
517494	548	4	2	7	90	567	0	2	3	6	7
520533	549	5	2	7	90	167	1	2	3	6	7
525067	550	6	2	7	90	304	1	2	3	6	7
528682	551	7	2	7	90	335	1	2	3	6	7
530227	552	8	2	7	90	377	1	2	3	6	7
534290	553	9	2	7	90	276	0	2	3	6	7
535684	554	10	2	7	90	475	0	2	3	6	7
538811	555	11	2	7	90	299	0	2	3	6	7
542715	556	12	2	2	90	313	1	2	3	6	7
547192	557	13	2	2	90	281	1	2	3	6	7
551325	558	14	2	2	90	319	1	2	3	6	7
553670	559	15	2	2	90	384	1	2	3	6	7
558678	560	16	2	2	90	262	1	2	3	6	7
563928	561	17	2	2	90	243	1	2	3	6	7
567295	562	18	2	2	90	405	1	2	3	6	7
570970	563	19	2	2	90	294	1	2	3	6	7
574887	564	1	7	2	90	244	0	2	3	6	7
577501	565	2	7	2	90	291	1	2	3	6	7
580562	566	3	7	2	90	331	0	2	3	6	7
583330	567	4	7	2	90	191	0	2	3	6	7
587409	568	5	7	3	90	181	0	2	3	6	7
591624	569	6	7	6	90	245	0	2	3	6	7
595254	570	7	7	7	90	201	1	2	3	6	7
598466	571	8	7	7	90	252	0	2	3	6	7
602901	572	9	7	7	90	216	1	2	3	6	7
607426	573	10	7	7	90	422	1	2	3	6	7
611234	574	11	7	7	90	339	1	2	3	6	7
614623	575	12	7	7	90	251	1	2	3	6	7
618961	576	1	3	7	70	385	0	2	3	6	7
622934	577	2	3	7	70	262	0	2	3	6	7
625127	578	3	3	7	70	298	1	2	3	6	7
628985	579	4	3	7	70	796	0	2	3	6	7
632235	580	5	3	2	70	315	0	2	3	6	7
634356	581	6	3	3	70	644	1	2	3	6	7
638372	582	7	3	3	70	195	0	2	3	6	7
643488	583	8	3	3	70	261	0	2	3	6	7
646357	584	9	3	3	70	220	1	2	3	6	7
651051	585	10	3	3	70	251	1	2	3	6	7
652741	586	11	3	3	70	319	1	2	3	6	7
655315	587	12	3	3	70	380	1	2	3	6	7
659125	588	13	3	3	70	307	1	2	3	6	7
661362	589	14	3	3	70	364	1	2	3	6	7
665180	590	15	3	3	70	254	1	2	3	6	7
668324	591	16	3	3	70	272	1	2	3	6	7
672713	592	17	3	3	70	198	1	2	3	6	7
677229	593	18	3	3	70	308	0	2	3	6	7
681542	594	19	3	3	70	290	1	2	3	6	7
686664	595	20	3	3	70	296	0	2	3	6	7
690109	596	21	3	3	70	254	0	2	3	6	7
691589	597	1	6	3	90	374	0	2	3	6	7
694609	598	2	6	6	90	990	1	2	3	6	7
697594	599	3	6	6	90	274	1	2	3	6	7
700223	600	4	6	6	90	271	1	2	3	6	7
