# Supplementary material for: Control of entropy in neural models of environmental state
Source: eLife. 2019 Feb 28;8:e39404. doi: 10.7554/eLife.39404 (PMC6395063; doi:10.7554/eLife.39404)
Supplement: Source code 1. [file elife-39404-code1.zip › model_for_eLife/data/pre_fMRI/behavioural_data_s15_run4]

5011	601	1	5	1	70	2214	0	1	4	5	8
9337	602	2	5	8	70	893	0	1	4	5	8
15088	603	3	5	4	70	271	0	1	4	5	8
16891	604	4	5	5	70	537	1	1	4	5	8
19883	605	5	5	5	70	294	1	1	4	5	8
24307	606	6	5	5	70	294	0	1	4	5	8
29279	607	7	5	5	70	247	0	1	4	5	8
30773	608	8	5	5	70	496	1	1	4	5	8
34677	609	9	5	5	70	270	1	1	4	5	8
37165	610	10	5	5	70	305	0	1	4	5	8
40883	611	11	5	5	70	332	1	1	4	5	8
44763	612	12	5	5	70	309	0	1	4	5	8
46716	613	13	5	5	70	345	0	1	4	5	8
49482	614	14	5	5	70	226	1	1	4	5	8
53591	615	15	5	5	70	232	1	1	4	5	8
57298	616	16	5	5	70	233	1	1	4	5	8
61675	617	17	5	5	70	338	1	1	4	5	8
66131	618	18	5	5	70	375	1	1	4	5	8
68869	619	19	5	5	70	372	0	1	4	5	8
72057	620	20	5	5	70	285	1	1	4	5	8
76978	621	21	5	5	70	207	1	1	4	5	8
78901	622	22	5	5	70	357	1	1	4	5	8
82772	623	23	5	5	70	278	1	1	4	5	8
87896	624	1	1	5	90	467	0	1	4	5	8
92001	625	2	1	5	90	204	1	1	4	5	8
95495	626	3	1	5	90	233	0	1	4	5	8
99194	627	4	1	5	90	188	0	1	4	5	8
102715	628	5	1	5	90	219	1	1	4	5	8
106151	629	6	1	5	90	195	0	1	4	5	8
109203	630	7	1	5	90	220	1	1	4	5	8
110937	631	8	1	5	90	2107	1	1	4	5	8
118047	632	9	1	5	90	286	0	1	4	5	8
119963	633	10	1	5	90	285	0	1	4	5	8
121649	634	11	1	5	90	267	0	1	4	5	8
125239	635	12	1	8	90	314	0	1	4	5	8
129359	636	13	1	1	90	203	0	1	4	5	8
130688	637	14	1	4	90	710	1	1	4	5	8
135784	638	15	1	4	90	295	0	1	4	5	8
140989	639	16	1	4	90	256	0	1	4	5	8
142682	640	17	1	4	90	286	1	1	4	5	8
147617	641	1	5	4	70	350	0	1	4	5	8
151812	642	2	5	4	70	229	0	1	4	5	8
153185	643	3	5	4	70	313	0	1	4	5	8
154914	644	4	5	5	70	350	1	1	4	5	8
158642	645	5	5	5	70	196	1	1	4	5	8
160020	646	6	5	5	70	306	1	1	4	5	8
163829	647	7	5	5	70	278	1	1	4	5	8
168294	648	8	5	5	70	200	1	1	4	5	8
172508	649	9	5	5	70	243	1	1	4	5	8
175179	650	10	5	5	70	357	1	1	4	5	8
178414	651	11	5	5	70	347	1	1	4	5	8
183694	652	12	5	5	70	291	1	1	4	5	8
186715	653	13	5	5	70	320	1	1	4	5	8
190520	654	14	5	5	70	366	1	1	4	5	8
194627	655	15	5	5	70	280	0	1	4	5	8
197191	656	16	5	5	70	470	0	1	4	5	8
201969	657	17	5	5	70	273	1	1	4	5	8
204990	658	18	5	5	70	259	0	1	4	5	8
209056	659	19	5	5	70	317	1	1	4	5	8
212239	660	20	5	5	70	261	0	1	4	5	8
216197	661	21	5	8	70	292	1	1	4	5	8
219357	662	22	5	8	70	221	0	1	4	5	8
220648	663	23	5	8	70	1441	0	1	4	5	8
223935	664	24	5	8	70	256	0	1	4	5	8
228066	665	25	5	8	70	232	0	1	4	5	8
231759	666	26	5	5	70	188	1	1	4	5	8
233542	667	27	5	5	70	250	1	1	4	5	8
236956	668	28	5	5	70	197	1	1	4	5	8
238706	669	29	5	5	70	424	1	1	4	5	8
241578	670	1	4	5	90	195	0	1	4	5	8
246082	671	2	4	5	90	208	0	1	4	5	8
248935	672	3	4	5	90	226	0	1	4	5	8
251623	673	4	4	5	90	240	0	1	4	5	8
255685	674	5	4	8	90	229	0	1	4	5	8
259415	675	6	4	1	90	199	0	1	4	5	8
262341	676	7	4	4	90	199	1	1	4	5	8
263921	677	8	4	4	90	312	1	1	4	5	8
268129	678	9	4	4	90	238	1	1	4	5	8
271444	679	10	4	4	90	293	1	1	4	5	8
276635	680	11	4	4	90	530	1	1	4	5	8
278305	681	12	4	4	90	369	1	1	4	5	8
282544	682	13	4	4	90	284	1	1	4	5	8
284857	683	14	4	4	90	263	1	1	4	5	8
286893	684	15	4	4	90	241	1	1	4	5	8
290018	685	16	4	4	90	243	1	1	4	5	8
294667	686	1	8	4	70	415	0	1	4	5	8
297186	687	2	8	4	70	252	0	1	4	5	8
302129	688	3	8	4	70	346	0	1	4	5	8
305766	689	4	8	4	70	212	0	1	4	5	8
310426	690	5	8	5	70	307	1	1	4	5	8
312002	691	6	8	5	70	578	1	1	4	5	8
314278	692	7	8	5	70	289	0	1	4	5	8
315876	693	8	8	5	70	275	0	1	4	5	8
320296	694	9	8	5	70	202	0	1	4	5	8
324318	695	10	8	5	70	213	1	1	4	5	8
326841	696	11	8	5	70	278	0	1	4	5	8
331421	697	12	8	5	70	208	0	1	4	5	8
333389	698	13	8	5	70	250	0	1	4	5	8
335764	699	14	8	8	70	252	1	1	4	5	8
340299	700	15	8	8	70	241	0	1	4	5	8
342647	701	16	8	8	70	226	1	1	4	5	8
347362	702	17	8	8	70	327	1	1	4	5	8
349425	703	18	8	8	70	379	0	1	4	5	8
354725	704	19	8	8	70	328	1	1	4	5	8
357523	705	20	8	8	70	513	0	1	4	5	8
361187	706	21	8	8	70	329	1	1	4	5	8
366338	707	22	8	8	70	305	1	1	4	5	8
370581	708	1	4	8	70	283	1	1	4	5	8
371955	709	2	4	8	70	463	0	1	4	5	8
374980	710	3	4	8	70	376	1	1	4	5	8
379412	711	4	4	8	70	236	0	1	4	5	8
383153	712	5	4	8	70	300	0	1	4	5	8
388434	713	6	4	8	70	283	0	1	4	5	8
389763	714	7	4	1	70	768	0	1	4	5	8
393442	715	8	4	4	70	221	1	1	4	5	8
398409	716	9	4	4	70	205	1	1	4	5	8
401976	717	10	4	4	70	266	1	1	4	5	8
403483	718	11	4	3	70	437	9	1	4	5	8
407375	719	12	4	4	70	306	0	1	4	5	8
411465	720	13	4	4	70	322	1	1	4	5	8
412933	721	14	4	4	70	288	1	1	4	5	8
414293	722	15	4	4	70	316	0	1	4	5	8
418607	723	16	4	4	70	308	1	1	4	5	8
421702	724	17	4	4	70	276	1	1	4	5	8
424200	725	18	4	4	70	266	0	1	4	5	8
428964	726	19	4	4	70	237	1	1	4	5	8
431730	727	20	4	4	70	379	1	1	4	5	8
436216	728	21	4	4	70	280	0	1	4	5	8
437673	729	22	4	4	70	375	1	1	4	5	8
440357	730	23	4	4	70	246	1	1	4	5	8
445036	731	1	1	4	90	243	0	1	4	5	8
448521	732	2	1	4	90	302	0	1	4	5	8
450308	733	3	1	4	90	207	1	1	4	5	8
454988	734	4	1	4	90	369	0	1	4	5	8
457504	735	5	1	4	90	361	0	1	4	5	8
459939	736	6	1	5	90	157	0	1	4	5	8
461851	737	7	1	8	90	311	0	1	4	5	8
465192	738	8	1	1	90	290	1	1	4	5	8
469858	739	9	1	1	90	263	1	1	4	5	8
474770	740	10	1	1	90	269	1	1	4	5	8
479911	741	11	1	1	90	473	0	1	4	5	8
483889	742	12	1	1	90	313	1	1	4	5	8
488521	743	13	1	1	90	613	1	1	4	5	8
491475	744	14	1	1	90	261	0	1	4	5	8
492822	745	15	1	1	90	339	1	1	4	5	8
494182	746	16	1	1	90	257	1	1	4	5	8
496938	747	17	1	1	90	309	0	1	4	5	8
499508	748	18	1	1	90	234	1	1	4	5	8
501974	749	19	1	1	90	219	1	1	4	5	8
504822	750	20	1	1	90	255	1	1	4	5	8
507169	751	1	8	1	70	346	0	1	4	5	8
510153	752	2	8	1	70	588	0	1	4	5	8
513601	753	3	8	1	70	256	1	1	4	5	8
515502	754	4	8	1	70	265	1	1	4	5	8
517068	755	5	8	1	70	253	1	1	4	5	8
519089	756	6	8	1	70	169	0	1	4	5	8
523549	757	7	8	1	70	378	0	1	4	5	8
527021	758	8	8	1	70	291	0	1	4	5	8
530720	759	9	8	1	70	360	1	1	4	5	8
534919	760	10	8	1	70	537	1	1	4	5	8
538096	761	11	8	1	70	333	0	1	4	5	8
539983	762	12	8	1	70	277	0	1	4	5	8
541556	763	13	8	1	70	238	0	1	4	5	8
546728	764	14	8	4	70	271	0	1	4	5	8
550290	765	15	8	4	70	334	0	1	4	5	8
554617	766	16	8	4	70	210	0	1	4	5	8
557304	767	17	8	5	70	193	0	1	4	5	8
561916	768	18	8	8	70	256	1	1	4	5	8
563443	769	19	8	8	70	264	0	1	4	5	8
565455	770	20	8	8	70	202	1	1	4	5	8
566743	771	21	8	8	70	343	1	1	4	5	8
570007	772	22	8	8	70	279	1	1	4	5	8
572373	773	23	8	8	70	290	0	1	4	5	8
575999	774	24	8	8	70	320	1	1	4	5	8
580116	775	25	8	8	70	393	1	1	4	5	8
582191	776	26	8	8	70	466	0	1	4	5	8
587052	777	27	8	8	70	439	1	1	4	5	8
592285	778	1	4	8	90	287	0	1	4	5	8
594573	779	2	4	8	90	331	0	1	4	5	8
597956	780	3	4	8	90	190	1	1	4	5	8
599815	781	4	4	8	90	249	0	1	4	5	8
604114	782	5	4	8	90	195	1	1	4	5	8
606523	783	6	4	8	90	217	1	1	4	5	8
609606	784	7	4	8	90	205	0	1	4	5	8
611562	785	8	4	8	90	294	0	1	4	5	8
613898	786	9	4	1	90	238	0	1	4	5	8
617873	787	10	4	4	90	253	1	1	4	5	8
619612	788	11	4	4	90	332	1	1	4	5	8
622716	789	12	4	4	90	285	1	1	4	5	8
624224	790	13	4	4	90	324	1	1	4	5	8
627469	791	14	4	4	90	282	0	1	4	5	8
631507	792	15	4	4	90	339	1	1	4	5	8
634766	793	16	4	4	90	275	0	1	4	5	8
636220	794	17	4	4	90	267	1	1	4	5	8
641097	795	1	1	4	90	430	0	1	4	5	8
643474	796	2	1	4	90	469	0	1	4	5	8
646307	797	3	1	4	90	163	0	1	4	5	8
648290	798	4	1	5	90	269	0	1	4	5	8
651470	799	5	1	8	90	237	0	1	4	5	8
655500	800	6	1	1	90	286	1	1	4	5	8
