# Supplementary material for: Control of entropy in neural models of environmental state
Source: eLife. 2019 Feb 28;8:e39404. doi: 10.7554/eLife.39404 (PMC6395063; doi:10.7554/eLife.39404)
Supplement: Source code 1. [file elife-39404-code1.zip › model_for_eLife/data/pre_fMRI/behavioural_data_s16_run1]

5017	1	0	5	2	90	2295	1	2	4	5	7
11100	2	1	5	2	90	354	0	2	4	5	7
16409	3	2	5	2	90	318	0	2	4	5	7
18083	4	3	5	3	90	1072	9	2	4	5	7
23039	5	4	5	4	90	461	0	2	4	5	7
27866	6	5	5	4	90	1136	0	2	4	5	7
33958	7	6	5	5	90	24	1	2	4	5	7
38088	8	7	5	5	90	528	1	2	4	5	7
42498	9	8	5	5	90	141	1	2	4	5	7
46210	10	9	5	5	90	283	1	2	4	5	7
51182	11	10	5	5	90	300	1	2	4	5	7
53082	12	11	5	5	90	1948	0	2	4	5	7
57871	13	12	5	5	90	322	0	2	4	5	7
60620	14	1	4	5	70	237	0	2	4	5	7
61962	15	2	4	5	70	3814	0	2	4	5	7
68368	16	3	4	7	70	617	1	2	4	5	7
72814	17	4	4	7	70	909	0	2	4	5	7
76131	18	5	4	7	70	559	0	2	4	5	7
78051	19	6	4	5	70	3107	1	2	4	5	7
83711	20	7	4	5	70	342	1	2	4	5	7
88632	21	8	4	5	70	520	0	2	4	5	7
93894	22	9	4	2	70	4289	1	2	4	5	7
99666	23	10	4	2	70	957	0	2	4	5	7
104525	24	11	4	2	70	251	0	2	4	5	7
108634	25	12	4	4	70	461	1	2	4	5	7
113193	26	13	4	4	70	228	1	2	4	5	7
116896	27	14	4	4	70	329	1	2	4	5	7
121727	28	15	4	4	70	396	0	2	4	5	7
123943	29	16	4	4	70	797	0	2	4	5	7
129520	30	17	4	5	70	375	0	2	4	5	7
132639	31	18	4	7	70	983	0	2	4	5	7
138171	32	19	4	2	70	310	1	2	4	5	7
142952	33	20	4	2	70	264	0	2	4	5	7
146607	34	21	4	2	70	272	0	2	4	5	7
150477	35	22	4	4	70	283	1	2	4	5	7
152500	36	23	4	4	70	3447	1	2	4	5	7
157839	37	24	4	4	70	987	1	2	4	5	7
160299	38	25	4	4	70	5469	1	2	4	5	7
167653	39	1	5	4	70	630	0	2	4	5	7
171259	40	2	5	5	70	1420	1	2	4	5	7
177571	41	3	5	5	70	314	0	2	4	5	7
181448	42	4	5	5	70	495	1	2	4	5	7
184260	43	5	5	5	70	402	0	2	4	5	7
189213	44	6	5	5	70	340	1	2	4	5	7
194514	45	7	5	5	70	350	0	2	4	5	7
197088	46	8	5	5	70	575	1	2	4	5	7
198921	47	9	5	5	70	833	1	2	4	5	7
203585	48	10	5	5	70	444	1	2	4	5	7
206461	49	11	5	5	70	419	0	2	4	5	7
208194	50	12	5	5	70	1222	0	2	4	5	7
213227	51	13	5	5	70	249	0	2	4	5	7
217129	52	14	5	5	70	279	1	2	4	5	7
218743	53	15	5	2	70	4940	0	2	4	5	7
227760	54	16	5	2	70	620	0	2	4	5	7
230329	55	17	5	4	70	270	0	2	4	5	7
234605	56	18	5	4	70	133	0	2	4	5	7
237042	57	19	5	5	70	268	1	2	4	5	7
241457	58	20	5	5	70	271	0	2	4	5	7
243456	59	21	5	7	70	1725	0	2	4	5	7
249094	60	22	5	5	70	131	1	2	4	5	7
251989	61	23	5	5	70	382	0	2	4	5	7
255441	62	24	5	5	70	266	1	2	4	5	7
260056	63	1	2	5	90	381	0	2	4	5	7
262874	64	2	2	5	90	524	0	2	4	5	7
264579	65	3	2	5	90	737	0	2	4	5	7
269209	66	4	2	2	90	202	0	2	4	5	7
270684	67	5	2	3	90	811	9	2	4	5	7
275183	68	6	2	4	90	263	0	2	4	5	7
276925	69	7	2	4	90	298	1	2	4	5	7
280014	70	8	2	4	90	202	0	2	4	5	7
283789	71	9	2	2	90	397	1	2	4	5	7
288624	72	10	2	2	90	165	1	2	4	5	7
292456	73	11	2	2	90	176	1	2	4	5	7
294879	74	12	2	2	90	347	0	2	4	5	7
299799	75	13	2	2	90	222	1	2	4	5	7
303172	76	14	2	2	90	367	1	2	4	5	7
307886	77	15	2	2	90	378	1	2	4	5	7
309881	78	16	2	2	90	341	1	2	4	5	7
314310	79	17	2	2	90	311	1	2	4	5	7
315843	80	1	7	2	70	476	0	2	4	5	7
318627	81	2	7	2	70	243	0	2	4	5	7
323393	82	3	7	2	70	20	0	2	4	5	7
328054	83	4	7	4	70	210	0	2	4	5	7
330863	84	5	7	4	70	208	1	2	4	5	7
334922	85	6	7	4	70	207	0	2	4	5	7
339464	86	7	7	5	70	403	1	2	4	5	7
342776	87	8	7	5	70	356	1	2	4	5	7
347042	88	9	7	5	70	234	0	2	4	5	7
351406	89	10	7	5	70	226	0	2	4	5	7
353125	90	11	7	5	70	890	0	2	4	5	7
356452	91	12	7	5	70	599	1	2	4	5	7
361870	92	13	7	5	70	228	0	2	4	5	7
366400	93	14	7	5	70	179	1	2	4	5	7
371224	94	15	7	5	70	649	0	2	4	5	7
375652	95	16	7	2	70	930	0	2	4	5	7
379933	96	17	7	2	70	175	0	2	4	5	7
383122	97	18	7	4	70	520	0	2	4	5	7
387353	98	19	7	4	70	133	0	2	4	5	7
390765	99	20	7	7	70	194	1	2	4	5	7
393966	100	21	7	7	70	187	1	2	4	5	7
399140	101	1	4	7	90	249	1	2	4	5	7
402654	102	2	4	7	90	215	1	2	4	5	7
407659	103	3	4	7	90	282	1	2	4	5	7
412625	104	4	4	7	90	378	0	2	4	5	7
416922	105	5	4	7	90	284	0	2	4	5	7
419570	106	6	4	7	90	309	0	2	4	5	7
421566	107	7	4	7	90	299	0	2	4	5	7
423935	108	8	4	5	90	558	1	2	4	5	7
426030	109	9	4	5	90	251	1	2	4	5	7
427662	110	10	4	5	90	819	0	2	4	5	7
430466	111	11	4	5	90	215	1	2	4	5	7
434934	112	12	4	5	90	239	0	2	4	5	7
439313	113	13	4	5	90	289	1	2	4	5	7
442832	114	14	4	5	90	218	0	2	4	5	7
447959	115	15	4	4	90	348	1	2	4	5	7
449690	116	16	4	4	90	1022	1	2	4	5	7
453385	117	17	4	4	90	141	1	2	4	5	7
455483	118	18	4	4	90	259	1	2	4	5	7
460129	119	19	4	4	90	289	1	2	4	5	7
463144	120	20	4	4	90	498	1	2	4	5	7
464983	121	21	4	4	90	879	1	2	4	5	7
467465	122	22	4	4	90	296	1	2	4	5	7
470703	123	23	4	4	90	222	1	2	4	5	7
473347	124	24	4	4	90	499	1	2	4	5	7
478620	125	1	2	4	90	243	0	2	4	5	7
480060	126	2	2	4	90	272	0	2	4	5	7
483292	127	3	2	2	90	1721	1	2	4	5	7
487743	128	4	2	2	90	254	1	2	4	5	7
489940	129	5	2	2	90	210	1	2	4	5	7
493683	130	6	2	2	90	256	1	2	4	5	7
495204	131	7	2	2	90	1452	1	2	4	5	7
499114	132	8	2	2	90	439	0	2	4	5	7
503988	133	9	2	2	90	348	1	2	4	5	7
507597	134	10	2	2	90	302	1	2	4	5	7
512719	135	11	2	2	90	246	1	2	4	5	7
514906	136	12	2	2	90	490	1	2	4	5	7
517244	137	13	2	2	90	343	1	2	4	5	7
520335	138	14	2	2	90	306	1	2	4	5	7
524420	139	15	2	2	90	386	0	2	4	5	7
528646	140	16	2	2	90	294	1	2	4	5	7
530339	141	17	2	2	90	466	1	2	4	5	7
534682	142	18	2	2	90	440	0	2	4	5	7
540024	143	19	2	2	90	220	1	2	4	5	7
542408	144	20	2	2	90	412	1	2	4	5	7
546222	145	21	2	2	90	287	1	2	4	5	7
549472	146	22	2	2	90	412	1	2	4	5	7
552591	147	23	2	2	90	489	1	2	4	5	7
554568	148	24	2	2	90	584	1	2	4	5	7
558309	149	25	2	2	90	291	1	2	4	5	7
560010	150	26	2	2	90	933	1	2	4	5	7
564185	151	27	2	2	90	245	1	2	4	5	7
567928	152	28	2	2	90	289	0	2	4	5	7
572544	153	29	2	2	90	281	1	2	4	5	7
574209	154	30	2	2	90	523	1	2	4	5	7
579586	155	31	2	2	90	170	1	2	4	5	7
584460	156	1	5	2	90	229	0	2	4	5	7
588127	157	2	5	2	90	280	0	2	4	5	7
590850	158	3	5	2	90	883	0	2	4	5	7
594283	159	4	5	4	90	604	0	2	4	5	7
597816	160	5	5	4	90	1898	0	2	4	5	7
602391	161	6	5	5	90	209	1	2	4	5	7
605709	162	7	5	5	90	221	1	2	4	5	7
607426	163	8	5	5	90	1663	1	2	4	5	7
610658	164	9	5	5	90	694	1	2	4	5	7
613273	165	10	5	5	90	282	1	2	4	5	7
615272	166	11	5	5	90	239	1	2	4	5	7
616803	167	12	5	5	90	563	1	2	4	5	7
618487	168	13	5	5	90	351	1	2	4	5	7
621349	169	14	5	5	90	586	1	2	4	5	7
624885	170	15	5	5	90	421	1	2	4	5	7
627531	171	1	7	5	90	565	1	2	4	5	7
632392	172	2	7	5	90	315	0	2	4	5	7
634915	173	3	7	5	90	280	0	2	4	5	7
640120	174	4	7	5	90	203	0	2	4	5	7
642173	175	5	7	7	90	1704	1	2	4	5	7
647764	176	6	7	7	90	148	1	2	4	5	7
650895	177	7	7	7	90	1456	1	2	4	5	7
656557	178	8	7	7	90	247	1	2	4	5	7
659385	179	9	7	7	90	269	1	2	4	5	7
661431	180	10	7	7	90	302	1	2	4	5	7
662808	181	1	5	7	90	2687	0	2	4	5	7
669391	182	2	5	7	90	258	0	2	4	5	7
670709	183	3	5	7	90	422	1	2	4	5	7
674381	184	4	5	7	90	316	0	2	4	5	7
677299	185	5	5	7	90	246	0	2	4	5	7
681835	186	6	5	2	90	167	0	2	4	5	7
686125	187	7	5	2	90	114	0	2	4	5	7
689209	188	8	5	4	90	294	0	2	4	5	7
691405	189	9	5	4	90	281	0	2	4	5	7
695520	190	10	5	5	90	207	1	2	4	5	7
700273	191	11	5	5	90	305	1	2	4	5	7
701724	192	12	5	5	90	377	1	2	4	5	7
706266	193	13	5	5	90	331	1	2	4	5	7
710280	194	14	5	5	90	291	1	2	4	5	7
712122	195	15	5	5	90	888	0	2	4	5	7
717483	196	16	5	5	90	307	1	2	4	5	7
720395	197	17	5	5	90	286	1	2	4	5	7
725079	198	18	5	5	90	424	1	2	4	5	7
727113	199	19	5	5	90	652	1	2	4	5	7
731331	200	20	5	5	90	396	1	2	4	5	7
