# Supplementary material for: Control of entropy in neural models of environmental state
Source: eLife. 2019 Feb 28;8:e39404. doi: 10.7554/eLife.39404 (PMC6395063; doi:10.7554/eLife.39404)
Supplement: Source code 1. [file elife-39404-code1.zip › model_for_eLife/data/pre_fMRI/behavioural_data_s16_run2]

5016	201	1	6	1	90	4069	1	1	3	6	8
12483	202	2	6	1	90	248	0	1	3	6	8
16982	203	3	6	1	90	220	0	1	3	6	8
18443	204	4	6	3	90	1687	0	1	3	6	8
24439	205	5	6	3	90	133	1	1	3	6	8
26127	206	6	6	3	90	258	0	1	3	6	8
28448	207	7	6	6	90	141	1	1	3	6	8
29862	208	8	6	6	90	253	1	1	3	6	8
32451	209	9	6	6	90	117	1	1	3	6	8
35880	210	10	6	6	90	206	0	1	3	6	8
37785	211	11	6	6	90	209	0	1	3	6	8
41535	212	12	6	6	90	22	1	1	3	6	8
44707	213	13	6	6	90	199	1	1	3	6	8
48703	214	14	6	6	90	183	1	1	3	6	8
53057	215	15	6	6	90	243	1	1	3	6	8
55822	216	16	6	6	90	384	1	1	3	6	8
59695	217	17	6	6	90	255	1	1	3	6	8
62499	218	18	6	6	90	220	0	1	3	6	8
64100	219	19	6	6	90	323	1	1	3	6	8
69333	220	20	6	6	90	255	1	1	3	6	8
72492	221	21	6	6	90	281	1	1	3	6	8
76481	222	22	6	6	90	204	1	1	3	6	8
78418	223	23	6	6	90	321	1	1	3	6	8
83448	224	1	3	6	70	352	0	1	3	6	8
86397	225	2	3	6	70	416	0	1	3	6	8
90021	226	3	3	6	70	94	1	1	3	6	8
93084	227	4	3	6	70	214	0	1	3	6	8
94470	228	5	3	6	70	682	0	1	3	6	8
98297	229	6	3	6	70	284	0	1	3	6	8
101726	230	7	3	3	70	111	1	1	3	6	8
105387	231	8	3	3	70	181	0	1	3	6	8
109098	232	9	3	3	70	254	1	1	3	6	8
111129	233	10	3	3	70	265	1	1	3	6	8
115023	234	11	3	3	70	291	1	1	3	6	8
119328	235	12	3	3	70	265	0	1	3	6	8
123087	236	13	3	3	70	133	1	1	3	6	8
127797	237	14	3	3	70	213	1	1	3	6	8
129254	238	15	3	3	70	300	1	1	3	6	8
130552	239	16	3	3	70	236	1	1	3	6	8
133739	240	17	3	3	70	431	1	1	3	6	8
138320	241	1	1	3	70	362	0	1	3	6	8
139920	242	2	1	3	70	253	0	1	3	6	8
144025	243	3	1	3	70	169	0	1	3	6	8
147483	244	4	1	1	70	265	1	1	3	6	8
152247	245	5	1	1	70	143	1	1	3	6	8
154127	246	6	1	1	70	334	0	1	3	6	8
159421	247	7	1	1	70	142	0	1	3	6	8
162343	248	8	1	1	70	379	1	1	3	6	8
163788	249	9	1	1	70	294	1	1	3	6	8
168647	250	10	1	1	70	53	1	1	3	6	8
170578	251	11	1	1	70	331	0	1	3	6	8
173708	252	12	1	1	70	181	1	1	3	6	8
176788	253	13	1	1	70	115	0	1	3	6	8
179172	254	14	1	1	70	441	0	1	3	6	8
181796	255	15	1	1	70	203	1	1	3	6	8
186607	256	16	1	1	70	131	0	1	3	6	8
188062	257	17	1	1	70	345	1	1	3	6	8
190351	258	18	1	1	70	266	1	1	3	6	8
194314	259	19	1	1	70	304	1	1	3	6	8
198194	260	20	1	1	70	259	1	1	3	6	8
201509	261	21	1	1	70	490	1	1	3	6	8
206952	262	22	1	1	70	319	1	1	3	6	8
210979	263	23	1	1	70	311	0	1	3	6	8
213858	264	24	1	1	70	245	1	1	3	6	8
218235	265	25	1	1	70	212	1	1	3	6	8
221447	266	1	8	1	90	305	1	1	3	6	8
224445	267	2	8	1	90	367	0	1	3	6	8
228529	268	3	8	1	90	260	1	1	3	6	8
233076	269	4	8	1	90	199	0	1	3	6	8
237781	270	5	8	1	90	149	1	1	3	6	8
240318	271	6	8	1	90	398	1	1	3	6	8
244129	272	7	8	1	90	200	1	1	3	6	8
245365	273	8	8	1	90	308	0	1	3	6	8
247372	274	9	8	1	90	218	0	1	3	6	8
251811	275	10	8	1	90	143	0	1	3	6	8
253347	276	11	8	8	90	286	1	1	3	6	8
256931	277	12	8	8	90	188	1	1	3	6	8
258770	278	13	8	8	90	358	0	1	3	6	8
261038	279	14	8	8	90	403	1	1	3	6	8
263771	280	15	8	8	90	377	0	1	3	6	8
268498	281	16	8	8	90	164	1	1	3	6	8
272696	282	1	3	8	90	235	0	1	3	6	8
275985	283	2	3	8	90	262	0	1	3	6	8
278659	284	3	3	8	90	179	1	1	3	6	8
280406	285	4	3	8	90	274	0	1	3	6	8
285350	286	5	3	8	90	414	1	1	3	6	8
287911	287	6	3	8	90	190	0	1	3	6	8
292985	288	7	3	8	90	84	0	1	3	6	8
296930	289	8	3	6	90	261	0	1	3	6	8
300365	290	9	3	6	90	219	1	1	3	6	8
303012	291	10	3	6	90	228	0	1	3	6	8
305427	292	11	3	6	90	267	0	1	3	6	8
308417	293	12	3	6	90	350	1	1	3	6	8
311953	294	13	3	6	90	233	0	1	3	6	8
315138	295	14	3	3	90	67	1	1	3	6	8
318622	296	15	3	3	90	233	1	1	3	6	8
321011	297	16	3	3	90	211	0	1	3	6	8
323129	298	17	3	3	90	306	1	1	3	6	8
327874	299	18	3	3	90	181	1	1	3	6	8
330341	300	19	3	3	90	248	1	1	3	6	8
332283	301	20	3	3	90	310	0	1	3	6	8
335456	302	21	3	3	90	213	1	1	3	6	8
340417	303	22	3	3	90	192	1	1	3	6	8
342545	304	23	3	3	90	311	1	1	3	6	8
347045	305	24	3	3	90	262	1	1	3	6	8
349162	306	25	3	3	90	276	1	1	3	6	8
353297	307	1	8	3	90	285	0	1	3	6	8
356979	308	2	8	3	90	340	0	1	3	6	8
360471	309	3	8	3	90	227	1	1	3	6	8
364483	310	4	8	3	90	185	0	1	3	6	8
368194	311	5	8	3	90	151	0	1	3	6	8
371700	312	6	8	3	90	1245	0	1	3	6	8
377110	313	7	8	1	90	190	1	1	3	6	8
378777	314	8	8	1	90	288	0	1	3	6	8
382146	315	9	8	1	90	157	0	1	3	6	8
384455	316	10	8	1	90	746	0	1	3	6	8
387368	317	11	8	8	90	302	1	1	3	6	8
392552	318	12	8	8	90	200	1	1	3	6	8
394937	319	13	8	8	90	310	1	1	3	6	8
398626	320	14	8	8	90	198	1	1	3	6	8
403462	321	15	8	8	90	223	1	1	3	6	8
407938	322	16	8	8	90	258	1	1	3	6	8
411429	323	17	8	8	90	306	1	1	3	6	8
414874	324	18	8	8	90	338	1	1	3	6	8
418648	325	19	8	8	90	286	1	1	3	6	8
421952	326	20	8	8	90	728	1	1	3	6	8
424212	327	21	8	8	90	344	0	1	3	6	8
425780	328	22	8	8	90	322	1	1	3	6	8
429237	329	23	8	8	90	149	1	1	3	6	8
433155	330	24	8	8	90	446	1	1	3	6	8
436872	331	25	8	8	90	200	1	1	3	6	8
441660	332	26	8	8	90	163	1	1	3	6	8
446519	333	27	8	8	90	171	1	1	3	6	8
451135	334	28	8	8	90	239	1	1	3	6	8
452566	335	29	8	8	90	461	1	1	3	6	8
456418	336	1	6	8	90	226	0	1	3	6	8
460267	337	2	6	8	90	331	0	1	3	6	8
463160	338	3	6	8	90	263	1	1	3	6	8
465393	339	4	6	8	90	207	1	1	3	6	8
467255	340	5	6	8	90	253	0	1	3	6	8
469263	341	6	6	8	90	201	0	1	3	6	8
473762	342	7	6	8	90	194	0	1	3	6	8
477099	343	8	6	1	90	303	0	1	3	6	8
480686	344	9	6	1	90	217	0	1	3	6	8
481908	345	10	6	3	90	958	0	1	3	6	8
486589	346	11	6	3	90	144	0	1	3	6	8
491359	347	12	6	6	90	231	1	1	3	6	8
495539	348	13	6	6	90	153	1	1	3	6	8
500233	349	14	6	6	90	218	1	1	3	6	8
504536	350	15	6	6	90	293	1	1	3	6	8
508642	351	16	6	6	90	212	1	1	3	6	8
511403	352	17	6	6	90	377	1	1	3	6	8
515363	353	18	6	6	90	345	1	1	3	6	8
518041	354	19	6	6	90	337	1	1	3	6	8
520162	355	20	6	6	90	284	0	1	3	6	8
523343	356	21	6	6	90	200	1	1	3	6	8
528030	357	22	6	6	90	209	1	1	3	6	8
531505	358	23	6	6	90	293	1	1	3	6	8
535828	359	1	8	6	70	242	0	1	3	6	8
540981	360	2	8	6	70	120	0	1	3	6	8
543596	361	3	8	6	70	481	0	1	3	6	8
548092	362	4	8	8	70	108	1	1	3	6	8
551382	363	5	8	8	70	187	0	1	3	6	8
555291	364	6	8	8	70	227	1	1	3	6	8
558064	365	7	8	8	70	204	1	1	3	6	8
559677	366	8	8	8	70	256	1	1	3	6	8
561696	367	9	8	8	70	189	1	1	3	6	8
565667	368	10	8	8	70	302	1	1	3	6	8
569111	369	11	8	8	70	245	1	1	3	6	8
572333	370	12	8	8	70	371	1	1	3	6	8
576411	371	13	8	8	70	402	1	1	3	6	8
579729	372	14	8	8	70	228	1	1	3	6	8
584433	373	15	8	8	70	297	0	1	3	6	8
589650	374	16	8	8	70	209	1	1	3	6	8
591090	375	17	8	8	70	422	1	1	3	6	8
596294	376	18	8	8	70	215	0	1	3	6	8
599126	377	19	8	8	70	301	1	1	3	6	8
600565	378	20	8	8	70	372	1	1	3	6	8
605164	379	21	8	8	70	212	1	1	3	6	8
607570	380	22	8	8	70	462	0	1	3	6	8
612860	381	23	8	8	70	125	0	1	3	6	8
614844	382	24	8	8	70	549	0	1	3	6	8
617387	383	25	8	1	70	306	0	1	3	6	8
622319	384	1	1	1	70	177	1	1	3	6	8
623791	385	2	1	1	70	313	1	1	3	6	8
628151	386	3	1	1	70	250	1	1	3	6	8
631502	387	4	1	1	70	337	0	1	3	6	8
636473	388	5	1	1	70	156	1	1	3	6	8
637654	389	6	1	1	70	353	1	1	3	6	8
642127	390	7	1	1	70	168	1	1	3	6	8
644090	391	8	1	1	70	303	1	1	3	6	8
645695	392	9	1	1	70	249	1	1	3	6	8
648285	393	10	1	1	70	227	0	1	3	6	8
650183	394	11	1	1	70	324	1	1	3	6	8
651807	395	12	1	1	70	338	0	1	3	6	8
656384	396	13	1	1	70	242	0	1	3	6	8
658510	397	1	8	1	70	233	0	1	3	6	8
661675	398	2	8	3	70	230	1	1	3	6	8
666770	399	3	8	3	70	312	0	1	3	6	8
668513	400	4	8	3	70	260	0	1	3	6	8
