# Supplementary material for: Control of entropy in neural models of environmental state
Source: eLife. 2019 Feb 28;8:e39404. doi: 10.7554/eLife.39404 (PMC6395063; doi:10.7554/eLife.39404)
Supplement: Source code 1. [file elife-39404-code1.zip › model_for_eLife/data/pre_fMRI/behavioural_data_s16_run3]

5018	401	1	5	1	90	3584	0	1	4	5	8
13395	402	2	5	1	90	142	0	1	4	5	8
17313	403	3	5	4	90	121	0	1	4	5	8
19862	404	4	5	4	90	223	0	1	4	5	8
23024	405	5	5	5	90	134	1	1	4	5	8
26920	406	6	5	5	90	221	1	1	4	5	8
31653	407	7	5	5	90	223	1	1	4	5	8
36668	408	8	5	5	90	215	0	1	4	5	8
40564	409	9	5	5	90	258	1	1	4	5	8
45408	410	10	5	5	90	203	1	1	4	5	8
50562	411	11	5	5	90	160	1	1	4	5	8
52083	412	12	5	5	90	349	1	1	4	5	8
54822	413	13	5	5	90	336	1	1	4	5	8
57996	414	14	5	5	90	222	0	1	4	5	8
60279	415	15	5	5	90	205	1	1	4	5	8
63527	416	16	5	5	90	252	0	1	4	5	8
65234	417	17	5	5	90	269	1	1	4	5	8
68725	418	18	5	5	90	248	1	1	4	5	8
72402	419	19	5	5	90	92	1	1	4	5	8
76940	420	20	5	5	90	364	1	1	4	5	8
80620	421	1	1	5	90	391	0	1	4	5	8
84887	422	2	1	5	90	150	0	1	4	5	8
87765	423	3	1	5	90	200	0	1	4	5	8
90487	424	4	1	8	90	106	0	1	4	5	8
95551	425	5	1	8	90	260	0	1	4	5	8
99949	426	6	1	1	90	25	1	1	4	5	8
104905	427	7	1	1	90	214	1	1	4	5	8
107756	428	8	1	1	90	651	1	1	4	5	8
112848	429	9	1	1	90	441	1	1	4	5	8
115038	430	10	1	1	90	858	0	1	4	5	8
119307	431	11	1	1	90	198	1	1	4	5	8
124126	432	12	1	1	90	240	1	1	4	5	8
127348	433	13	1	1	90	288	1	1	4	5	8
131379	434	14	1	1	90	228	1	1	4	5	8
134309	435	15	1	1	90	272	1	1	4	5	8
138870	436	16	1	1	90	39	1	1	4	5	8
142035	437	17	1	1	90	217	1	1	4	5	8
144233	438	18	1	1	90	258	1	1	4	5	8
148432	439	1	5	1	70	195	0	1	4	5	8
152482	440	2	5	1	70	203	0	1	4	5	8
155128	441	3	5	1	70	195	0	1	4	5	8
157143	442	4	5	4	70	185	0	1	4	5	8
159049	443	5	5	4	70	258	0	1	4	5	8
162218	444	6	5	5	70	313	1	1	4	5	8
163703	445	7	5	5	70	414	1	1	4	5	8
166448	446	8	5	5	70	163	1	1	4	5	8
168796	447	9	5	5	70	176	1	1	4	5	8
172931	448	10	5	5	70	223	1	1	4	5	8
174417	449	11	5	5	70	377	0	1	4	5	8
179495	450	12	5	5	70	245	1	1	4	5	8
181145	451	13	5	5	70	243	0	1	4	5	8
182689	452	14	5	5	70	363	1	1	4	5	8
185603	453	15	5	5	70	170	0	1	4	5	8
187564	454	1	4	5	90	221	0	1	4	5	8
191271	455	2	4	5	90	456	0	1	4	5	8
194575	456	3	4	8	90	299	1	1	4	5	8
196552	457	4	4	8	90	236	0	1	4	5	8
198767	458	5	4	8	90	542	0	1	4	5	8
201878	459	6	4	1	90	285	0	1	4	5	8
204172	460	7	4	1	90	296	0	1	4	5	8
205613	461	8	4	4	90	435	1	1	4	5	8
209080	462	9	4	4	90	163	1	1	4	5	8
211413	463	10	4	4	90	341	1	1	4	5	8
213534	464	11	4	4	90	168	1	1	4	5	8
217173	465	12	4	4	90	536	0	1	4	5	8
222171	466	13	4	4	90	353	1	1	4	5	8
225461	467	14	4	4	90	277	0	1	4	5	8
228692	468	15	4	4	90	223	1	1	4	5	8
229926	469	16	4	4	90	631	1	1	4	5	8
234456	470	17	4	4	90	491	1	1	4	5	8
237853	471	18	4	4	90	195	1	1	4	5	8
239471	472	19	4	4	90	227	1	1	4	5	8
241756	473	20	4	4	90	200	1	1	4	5	8
244265	474	21	4	4	90	219	1	1	4	5	8
248443	475	1	1	4	70	241	0	1	4	5	8
250106	476	2	1	4	70	229	0	1	4	5	8
255318	477	3	1	4	70	131	1	1	4	5	8
259240	478	4	1	4	70	277	0	1	4	5	8
261352	479	5	1	4	70	664	0	1	4	5	8
266119	480	6	1	5	70	162	0	1	4	5	8
270354	481	7	1	5	70	128	0	1	4	5	8
275302	482	8	1	8	70	329	0	1	4	5	8
279796	483	9	1	8	70	38	0	1	4	5	8
281895	484	10	1	1	70	226	0	1	4	5	8
283303	485	11	1	1	70	1548	0	1	4	5	8
288718	486	12	1	4	70	150	0	1	4	5	8
293646	487	13	1	4	70	241	0	1	4	5	8
296978	488	14	1	5	70	252	1	1	4	5	8
299614	489	15	1	5	70	204	0	1	4	5	8
304282	490	16	1	5	70	303	0	1	4	5	8
307642	491	1	5	5	90	191	1	1	4	5	8
309489	492	2	5	5	90	315	1	1	4	5	8
313681	493	3	5	5	90	349	1	1	4	5	8
317440	494	4	5	5	90	285	1	1	4	5	8
321059	495	5	5	5	90	218	1	1	4	5	8
323027	496	6	5	5	90	273	1	1	4	5	8
325077	497	7	5	5	90	187	1	1	4	5	8
327876	498	8	5	5	90	108	1	1	4	5	8
329050	499	9	5	5	90	573	1	1	4	5	8
333954	500	10	5	5	90	283	1	1	4	5	8
338123	501	11	5	5	90	266	1	1	4	5	8
339831	502	12	5	5	90	258	1	1	4	5	8
343855	503	13	5	5	90	183	1	1	4	5	8
347900	504	14	5	5	90	209	1	1	4	5	8
350499	505	15	5	5	90	299	0	1	4	5	8
355113	506	16	5	5	90	229	0	1	4	5	8
358837	507	17	5	5	90	260	1	1	4	5	8
361192	508	18	5	5	90	198	1	1	4	5	8
364110	509	19	5	5	90	238	1	1	4	5	8
367006	510	20	5	5	90	198	1	1	4	5	8
369794	511	21	5	5	90	397	1	1	4	5	8
374116	512	22	5	5	90	192	1	1	4	5	8
379118	513	23	5	5	90	185	1	1	4	5	8
383816	514	24	5	5	90	166	1	1	4	5	8
385977	515	25	5	5	90	248	1	1	4	5	8
387482	516	26	5	5	90	248	1	1	4	5	8
392469	517	1	4	5	90	256	0	1	4	5	8
395807	518	2	4	5	90	251	0	1	4	5	8
398691	519	3	4	5	90	227	1	1	4	5	8
403298	520	4	4	5	90	192	1	1	4	5	8
406029	521	5	4	5	90	392	0	1	4	5	8
409839	522	6	4	5	90	199	0	1	4	5	8
412071	523	7	4	5	90	299	1	1	4	5	8
416386	524	8	4	5	90	233	0	1	4	5	8
417823	525	9	4	5	90	321	0	1	4	5	8
422268	526	10	4	5	90	251	0	1	4	5	8
427192	527	11	4	4	90	276	1	1	4	5	8
429404	528	12	4	4	90	223	1	1	4	5	8
433445	529	13	4	4	90	176	1	1	4	5	8
435061	530	14	4	4	90	419	1	1	4	5	8
436503	531	15	4	4	90	429	1	1	4	5	8
440416	532	16	4	4	90	221	1	1	4	5	8
444591	533	17	4	4	90	201	1	1	4	5	8
447518	534	1	1	4	70	251	0	1	4	5	8
451216	535	2	1	4	70	148	0	1	4	5	8
455987	536	3	1	4	70	85	0	1	4	5	8
458489	537	4	1	1	70	1514	1	1	4	5	8
461696	538	5	1	1	70	225	0	1	4	5	8
465623	539	6	1	1	70	87	1	1	4	5	8
470128	540	7	1	1	70	203	1	1	4	5	8
474841	541	8	1	1	70	239	0	1	4	5	8
477548	542	9	1	1	70	241	0	1	4	5	8
482065	543	10	1	1	70	102	0	1	4	5	8
484190	544	11	1	8	70	271	0	1	4	5	8
489051	545	12	1	8	70	259	1	1	4	5	8
491391	546	13	1	8	70	303	0	1	4	5	8
494600	547	14	1	8	70	243	0	1	4	5	8
497632	548	15	1	5	70	83	0	1	4	5	8
499170	549	16	1	5	70	238	1	1	4	5	8
503698	550	17	1	5	70	194	0	1	4	5	8
506687	551	18	1	5	70	62	0	1	4	5	8
508477	552	19	1	4	70	258	0	1	4	5	8
510417	553	1	4	4	70	377	1	1	4	5	8
512227	554	2	4	4	70	241	1	1	4	5	8
515672	555	3	4	4	70	196	1	1	4	5	8
520391	556	4	4	4	70	187	1	1	4	5	8
523129	557	5	4	4	70	213	1	1	4	5	8
524352	558	6	4	4	70	560	1	1	4	5	8
526935	559	7	4	4	70	166	1	1	4	5	8
528756	560	8	4	4	70	188	1	1	4	5	8
533581	561	9	4	4	70	391	1	1	4	5	8
537367	562	10	4	4	70	263	1	1	4	5	8
540355	563	11	4	4	70	248	1	1	4	5	8
545508	564	12	4	4	70	255	0	1	4	5	8
549023	565	13	4	4	70	562	1	1	4	5	8
550731	566	1	1	4	90	689	0	1	4	5	8
554312	567	2	1	4	90	159	1	1	4	5	8
557151	568	3	1	4	90	397	0	1	4	5	8
561900	569	4	1	4	90	132	1	1	4	5	8
564902	570	5	1	4	90	214	1	1	4	5	8
568067	571	6	1	4	90	211	0	1	4	5	8
571865	572	7	1	4	90	113	0	1	4	5	8
576395	573	8	1	4	90	385	0	1	4	5	8
578846	574	9	1	5	90	238	0	1	4	5	8
580622	575	10	1	5	90	256	0	1	4	5	8
583842	576	11	1	8	90	173	0	1	4	5	8
585857	577	12	1	8	90	225	0	1	4	5	8
589593	578	13	1	1	90	60	1	1	4	5	8
594135	579	14	1	1	90	198	1	1	4	5	8
597545	580	15	1	1	90	227	1	1	4	5	8
600878	581	16	1	1	90	298	1	1	4	5	8
604451	582	1	8	1	90	310	1	1	4	5	8
608228	583	2	8	1	90	324	0	1	4	5	8
610003	584	3	8	1	90	336	0	1	4	5	8
611873	585	4	8	1	90	208	0	1	4	5	8
616955	586	5	8	4	90	118	0	1	4	5	8
620578	587	6	8	4	90	292	0	1	4	5	8
622251	588	7	8	4	90	1774	0	1	4	5	8
628866	589	8	8	5	90	171	0	1	4	5	8
631161	590	9	8	5	90	434	0	1	4	5	8
634633	591	10	8	8	90	278	1	1	4	5	8
636401	592	11	8	8	90	242	0	1	4	5	8
640598	593	1	5	8	90	232	0	1	4	5	8
642593	594	2	5	8	90	278	0	1	4	5	8
647568	595	3	5	1	90	163	1	1	4	5	8
649202	596	4	5	1	90	195	0	1	4	5	8
651374	597	5	5	1	90	1649	0	1	4	5	8
656458	598	6	5	4	90	340	0	1	4	5	8
658235	599	7	5	4	90	235	1	1	4	5	8
663441	600	8	5	4	90	152	0	1	4	5	8
