# Supplementary material for: Control of entropy in neural models of environmental state
Source: eLife. 2019 Feb 28;8:e39404. doi: 10.7554/eLife.39404 (PMC6395063; doi:10.7554/eLife.39404)
Supplement: Source code 1. [file elife-39404-code1.zip › model_for_eLife/data/pre_fMRI/behavioural_data_s16_run4]

5009	601	1	6	2	90	2436	0	2	3	6	7
11669	602	2	6	2	90	225	0	2	3	6	7
16315	603	3	6	3	90	155	0	2	3	6	7
17749	604	4	6	3	90	336	0	2	3	6	7
20845	605	5	6	6	90	321	0	2	3	6	7
23059	606	6	6	6	90	249	1	2	3	6	7
25529	607	7	6	6	90	213	1	2	3	6	7
28663	608	8	6	6	90	134	1	2	3	6	7
31182	609	9	6	6	90	205	1	2	3	6	7
36042	610	10	6	6	90	175	1	2	3	6	7
38584	611	11	6	6	90	279	1	2	3	6	7
42367	612	12	6	6	90	229	1	2	3	6	7
45417	613	13	6	6	90	179	0	2	3	6	7
48199	614	14	6	6	90	425	1	2	3	6	7
50839	615	15	6	6	90	262	1	2	3	6	7
53160	616	16	6	6	90	389	1	2	3	6	7
58351	617	17	6	6	90	202	1	2	3	6	7
61337	618	18	6	6	90	282	1	2	3	6	7
65043	619	19	6	6	90	183	1	2	3	6	7
69289	620	20	6	6	90	403	0	2	3	6	7
74555	621	21	6	6	90	178	1	2	3	6	7
77899	622	22	6	6	90	315	1	2	3	6	7
82981	623	1	2	6	70	232	0	2	3	6	7
85608	624	2	2	6	70	373	0	2	3	6	7
88932	625	3	2	6	70	164	1	2	3	6	7
91269	626	4	2	6	70	235	0	2	3	6	7
93992	627	5	2	6	70	192	0	2	3	6	7
97682	628	6	2	6	70	166	0	2	3	6	7
99515	629	7	2	5	70	226	9	2	3	6	7
103739	630	8	2	7	70	127	0	2	3	6	7
107133	631	9	2	7	70	358	0	2	3	6	7
109258	632	10	2	2	70	1412	1	2	3	6	7
114061	633	11	2	2	70	286	1	2	3	6	7
116263	634	12	2	2	70	209	1	2	3	6	7
119918	635	13	2	2	70	223	1	2	3	6	7
122281	636	14	2	2	70	247	1	2	3	6	7
126929	637	15	2	2	70	162	1	2	3	6	7
131931	638	16	2	2	70	204	0	2	3	6	7
134687	639	17	2	2	70	266	0	2	3	6	7
138620	640	18	2	2	70	156	1	2	3	6	7
139924	641	19	2	2	70	332	0	2	3	6	7
144060	642	20	2	2	70	165	0	2	3	6	7
147720	643	21	2	2	70	144	0	2	3	6	7
150004	644	22	2	3	70	375	1	2	3	6	7
152276	645	1	6	3	90	183	0	2	3	6	7
154722	646	2	6	3	90	173	1	2	3	6	7
156938	647	3	6	3	90	193	0	2	3	6	7
160085	648	4	6	3	90	239	0	2	3	6	7
163273	649	5	6	3	90	386	0	2	3	6	7
165067	650	6	6	6	90	169	0	2	3	6	7
168956	651	7	6	6	90	112	1	2	3	6	7
171329	652	8	6	6	90	202	1	2	3	6	7
175664	653	9	6	6	90	186	1	2	3	6	7
180465	654	10	6	6	90	187	1	2	3	6	7
185133	655	11	6	6	90	307	1	2	3	6	7
189648	656	12	6	6	90	378	1	2	3	6	7
194118	657	13	6	6	90	258	0	2	3	6	7
196078	658	14	6	6	90	287	1	2	3	6	7
200020	659	15	6	6	90	245	1	2	3	6	7
203521	660	16	6	6	90	363	1	2	3	6	7
205707	661	17	6	6	90	274	1	2	3	6	7
208883	662	18	6	6	90	218	0	2	3	6	7
212008	663	19	6	6	90	188	0	2	3	6	7
216918	664	20	6	6	90	171	1	2	3	6	7
218256	665	21	6	6	90	414	1	2	3	6	7
223130	666	1	7	6	90	204	0	2	3	6	7
227505	667	2	7	6	90	188	0	2	3	6	7
230854	668	3	7	6	90	215	1	2	3	6	7
235627	669	4	7	6	90	202	0	2	3	6	7
239610	670	5	7	6	90	153	0	2	3	6	7
243175	671	6	7	6	90	174	0	2	3	6	7
245446	672	7	7	7	90	213	1	2	3	6	7
247147	673	8	7	7	90	201	1	2	3	6	7
251777	674	9	7	7	90	138	1	2	3	6	7
253517	675	10	7	7	90	378	1	2	3	6	7
256651	676	11	7	7	90	497	1	2	3	6	7
261243	677	12	7	7	90	315	0	2	3	6	7
262903	678	13	7	7	90	390	1	2	3	6	7
265180	679	14	7	7	90	227	1	2	3	6	7
267084	680	15	7	7	90	274	1	2	3	6	7
271524	681	16	7	7	90	197	1	2	3	6	7
275407	682	17	7	7	90	212	1	2	3	6	7
279519	683	18	7	7	90	199	1	2	3	6	7
281858	684	19	7	7	90	228	1	2	3	6	7
286266	685	20	7	7	90	257	1	2	3	6	7
289173	686	21	7	7	90	251	1	2	3	6	7
290894	687	22	7	7	90	288	1	2	3	6	7
292346	688	23	7	7	90	198	0	2	3	6	7
296230	689	24	7	7	90	128	1	2	3	6	7
297955	690	25	7	7	90	220	1	2	3	6	7
301725	691	26	7	7	90	194	1	2	3	6	7
303140	692	27	7	7	90	379	1	2	3	6	7
306743	693	28	7	7	90	273	1	2	3	6	7
309257	694	29	7	7	90	275	1	2	3	6	7
312286	695	1	2	7	70	33	0	2	3	6	7
316449	696	2	2	7	70	267	0	2	3	6	7
320295	697	3	2	7	70	210	1	2	3	6	7
322960	698	4	2	7	70	165	0	2	3	6	7
327467	699	5	2	7	70	329	0	2	3	6	7
330163	700	6	2	7	70	180	0	2	3	6	7
334287	701	7	2	2	70	124	1	2	3	6	7
337500	702	8	2	2	70	177	1	2	3	6	7
339570	703	9	2	2	70	238	0	2	3	6	7
341425	704	10	2	2	70	328	1	2	3	6	7
346151	705	11	2	2	70	284	1	2	3	6	7
347795	706	12	2	2	70	401	1	2	3	6	7
351329	707	13	2	2	70	532	1	2	3	6	7
354810	708	14	2	2	70	266	1	2	3	6	7
357032	709	15	2	2	70	185	1	2	3	6	7
358605	710	16	2	2	70	238	1	2	3	6	7
360683	711	17	2	2	70	354	1	2	3	6	7
362213	712	18	2	2	70	397	1	2	3	6	7
366266	713	19	2	2	70	20	1	2	3	6	7
370474	714	20	2	2	70	210	1	2	3	6	7
372446	715	21	2	2	70	297	1	2	3	6	7
374087	716	22	2	2	70	217	1	2	3	6	7
377061	717	23	2	2	70	237	1	2	3	6	7
380526	718	24	2	2	70	171	0	2	3	6	7
384974	719	1	6	2	70	153	0	2	3	6	7
386214	720	2	6	2	70	327	1	2	3	6	7
390871	721	3	6	2	70	199	0	2	3	6	7
395142	722	4	6	2	70	168	0	2	3	6	7
396938	723	5	6	2	70	421	0	2	3	6	7
401592	724	6	6	3	70	137	1	2	3	6	7
405779	725	7	6	3	70	205	1	2	3	6	7
407569	726	8	6	3	70	246	0	2	3	6	7
410648	727	9	6	3	70	192	0	2	3	6	7
412942	728	10	6	3	70	2883	0	2	3	6	7
419642	729	11	6	3	70	612	1	2	3	6	7
421507	730	12	6	3	70	389	0	2	3	6	7
426670	731	13	6	6	70	213	1	2	3	6	7
429931	732	14	6	6	70	184	0	2	3	6	7
431225	733	15	6	6	70	276	0	2	3	6	7
436029	734	16	6	7	70	1258	0	2	3	6	7
439304	735	17	6	7	70	725	1	2	3	6	7
444642	736	18	6	7	70	356	0	2	3	6	7
447046	737	19	6	7	70	235	0	2	3	6	7
450679	738	20	6	1	70	280	9	2	3	6	7
452304	739	21	6	2	70	1329	0	2	3	6	7
458312	740	1	7	3	90	221	0	2	3	6	7
462311	741	2	7	2	90	893	1	2	3	6	7
465901	742	3	7	2	90	192	0	2	3	6	7
468736	743	4	7	2	90	491	0	2	3	6	7
472115	744	5	7	3	90	344	0	2	3	6	7
474194	745	6	7	3	90	373	1	2	3	6	7
476120	746	7	7	3	90	218	0	2	3	6	7
477956	747	8	7	3	90	346	0	2	3	6	7
482812	748	9	7	6	90	1059	0	2	3	6	7
485046	749	10	7	6	90	324	0	2	3	6	7
486791	750	11	7	7	90	525	1	2	3	6	7
491473	751	12	7	7	90	182	1	2	3	6	7
496464	752	13	7	7	90	212	1	2	3	6	7
500792	753	14	7	7	90	226	0	2	3	6	7
503529	754	15	7	7	90	314	0	2	3	6	7
507879	755	16	7	7	90	163	1	2	3	6	7
509330	756	17	7	7	90	313	1	2	3	6	7
511683	757	18	7	7	90	429	1	2	3	6	7
513635	758	19	7	7	90	294	1	2	3	6	7
517178	759	20	7	7	90	263	1	2	3	6	7
520137	760	21	7	7	90	351	1	2	3	6	7
521645	761	22	7	7	90	278	1	2	3	6	7
523036	762	23	7	7	90	212	1	2	3	6	7
526395	763	24	7	7	90	188	1	2	3	6	7
529841	764	1	3	7	70	239	0	2	3	6	7
532688	765	2	3	7	70	251	0	2	3	6	7
534010	766	3	3	7	70	462	0	2	3	6	7
536426	767	4	3	2	70	464	0	2	3	6	7
541234	768	5	3	2	70	166	0	2	3	6	7
542960	769	6	3	3	70	233	1	2	3	6	7
544740	770	7	3	3	70	228	1	2	3	6	7
546492	771	8	3	3	70	199	0	2	3	6	7
549977	772	9	3	3	70	210	1	2	3	6	7
551251	773	10	3	3	70	262	1	2	3	6	7
555721	774	11	3	3	70	195	1	2	3	6	7
557808	775	12	3	3	70	230	1	2	3	6	7
561274	776	13	3	3	70	210	1	2	3	6	7
564355	777	14	3	3	70	184	1	2	3	6	7
565868	778	15	3	3	70	384	1	2	3	6	7
570089	779	16	3	3	70	295	0	2	3	6	7
571448	780	17	3	3	70	231	1	2	3	6	7
575166	781	18	3	3	70	221	1	2	3	6	7
579422	782	19	3	3	70	201	1	2	3	6	7
584252	783	20	3	3	70	270	1	2	3	6	7
588116	784	21	3	3	70	214	1	2	3	6	7
591370	785	22	3	3	70	449	1	2	3	6	7
594529	786	23	3	3	70	189	1	2	3	6	7
596079	787	24	3	3	70	209	1	2	3	6	7
599125	788	25	3	3	70	269	1	2	3	6	7
602099	789	26	3	3	70	236	1	2	3	6	7
604973	790	1	2	3	70	293	1	2	3	6	7
608118	791	2	2	3	70	731	0	2	3	6	7
613760	792	3	2	3	70	324	0	2	3	6	7
618835	793	4	2	3	70	131	0	2	3	6	7
621513	794	5	2	6	70	259	0	2	3	6	7
626709	795	6	2	6	70	285	0	2	3	6	7
631121	796	7	2	7	70	399	0	2	3	6	7
632630	797	8	2	7	70	306	0	2	3	6	7
634098	798	9	2	2	70	410	0	2	3	6	7
639364	799	10	2	2	70	489	1	2	3	6	7
644539	800	11	2	2	70	293	1	2	3	6	7
