# Supplementary material for: Control of entropy in neural models of environmental state
Source: eLife. 2019 Feb 28;8:e39404. doi: 10.7554/eLife.39404 (PMC6395063; doi:10.7554/eLife.39404)
Supplement: Source code 1. [file elife-39404-code1.zip › model_for_eLife/data/pre_fMRI/behavioural_data_s17_run1]

5010	1	0	6	1	70	3646	0	1	3	6	8
10518	2	1	6	3	70	1783	0	1	3	6	8
16443	3	2	6	8	70	2226	0	1	3	6	8
20714	4	3	6	6	70	281	0	1	3	6	8
22502	5	4	6	6	70	680	1	1	3	6	8
26162	6	5	6	6	70	371	1	1	3	6	8
29416	7	6	6	6	70	473	1	1	3	6	8
32819	8	7	6	6	70	505	0	1	3	6	8
35482	9	8	6	1	70	528	0	1	3	6	8
39671	10	9	6	8	70	368	0	1	3	6	8
43928	11	10	6	6	70	553	0	1	3	6	8
47357	12	11	6	6	70	335	1	1	3	6	8
50361	13	12	6	6	70	373	1	1	3	6	8
53737	14	13	6	6	70	461	0	1	3	6	8
56012	15	14	6	6	70	527	1	1	3	6	8
58145	16	15	6	6	70	646	1	1	3	6	8
63723	17	16	6	6	70	849	0	1	3	6	8
68104	18	17	6	6	70	358	1	1	3	6	8
69461	19	1	3	6	90	861	0	1	3	6	8
71606	20	2	3	6	90	840	1	1	3	6	8
75848	21	3	3	6	90	841	0	1	3	6	8
80063	22	4	3	3	90	274	1	1	3	6	8
83181	23	5	3	3	90	328	1	1	3	6	8
86236	24	6	3	3	90	234	1	1	3	6	8
87698	25	7	3	3	90	338	1	1	3	6	8
92829	26	8	3	3	90	303	1	1	3	6	8
96022	27	9	3	3	90	481	1	1	3	6	8
100316	28	10	3	3	90	456	1	1	3	6	8
102083	29	11	3	3	90	670	1	1	3	6	8
106216	30	12	3	3	90	603	1	1	3	6	8
109507	31	13	3	3	90	268	1	1	3	6	8
113417	32	14	3	3	90	418	1	1	3	6	8
115643	33	15	3	3	90	506	1	1	3	6	8
118848	34	16	3	3	90	448	1	1	3	6	8
121085	35	17	3	3	90	384	1	1	3	6	8
123209	36	18	3	3	90	450	1	1	3	6	8
128211	37	19	3	3	90	464	0	1	3	6	8
133292	38	20	3	1	90	1517	0	1	3	6	8
136458	39	21	3	8	90	798	1	1	3	6	8
139450	40	22	3	8	90	426	0	1	3	6	8
144173	41	23	3	3	90	486	1	1	3	6	8
145709	42	24	3	3	90	446	1	1	3	6	8
149703	43	25	3	3	90	315	0	1	3	6	8
153910	44	26	3	3	90	367	1	1	3	6	8
155459	45	27	3	3	90	464	0	1	3	6	8
159589	46	28	3	3	90	369	1	1	3	6	8
160985	47	1	6	3	70	415	0	1	3	6	8
165042	48	2	6	3	70	413	0	1	3	6	8
168356	49	3	6	6	70	256	1	1	3	6	8
172738	50	4	6	6	70	413	0	1	3	6	8
176708	51	5	6	8	70	315	0	1	3	6	8
178784	52	6	6	1	70	347	0	1	3	6	8
180213	53	7	6	1	70	398	1	1	3	6	8
181704	54	8	6	1	70	346	1	1	3	6	8
185786	55	9	6	1	70	255	0	1	3	6	8
189891	56	10	6	1	70	340	0	1	3	6	8
194993	57	11	6	8	70	285	0	1	3	6	8
198224	58	12	6	8	70	346	0	1	3	6	8
202768	59	13	6	6	70	383	1	1	3	6	8
208068	60	14	6	6	70	394	1	1	3	6	8
211966	61	15	6	6	70	370	1	1	3	6	8
213536	62	16	6	6	70	667	1	1	3	6	8
217526	63	17	6	6	70	400	1	1	3	6	8
219739	64	18	6	6	70	487	1	1	3	6	8
221608	65	19	6	6	70	563	1	1	3	6	8
226974	66	20	6	6	70	358	0	1	3	6	8
230896	67	1	8	6	90	436	0	1	3	6	8
232496	68	2	8	6	90	462	0	1	3	6	8
235832	69	3	8	8	90	712	0	1	3	6	8
239538	70	4	8	1	90	268	0	1	3	6	8
241729	71	5	8	3	90	390	1	1	3	6	8
244118	72	6	8	3	90	322	0	1	3	6	8
246020	73	7	8	3	90	336	0	1	3	6	8
250730	74	8	8	3	90	701	1	1	3	6	8
253051	75	9	8	3	90	487	1	1	3	6	8
255108	76	10	8	3	90	428	0	1	3	6	8
259473	77	11	8	8	90	1249	1	1	3	6	8
264699	78	12	8	8	90	272	1	1	3	6	8
268463	79	13	8	8	90	357	1	1	3	6	8
272513	80	14	8	8	90	343	1	1	3	6	8
277059	81	15	8	8	90	339	1	1	3	6	8
281029	82	16	8	8	90	311	1	1	3	6	8
284733	83	17	8	8	90	256	1	1	3	6	8
287960	84	18	8	8	90	500	1	1	3	6	8
292205	85	19	8	8	90	441	1	1	3	6	8
296910	86	20	8	8	90	425	0	1	3	6	8
300020	87	21	8	8	90	649	1	1	3	6	8
303091	88	22	8	8	90	338	1	1	3	6	8
306731	89	23	8	8	90	291	1	1	3	6	8
308396	90	24	8	8	90	585	1	1	3	6	8
312974	91	25	8	8	90	444	1	1	3	6	8
314938	92	26	8	8	90	480	1	1	3	6	8
319286	93	27	8	8	90	598	1	1	3	6	8
322632	94	28	8	8	90	388	1	1	3	6	8
324492	95	29	8	8	90	394	1	1	3	6	8
326039	96	1	6	8	90	392	0	1	3	6	8
330439	97	2	6	8	90	352	0	1	3	6	8
335769	98	3	6	1	90	327	0	1	3	6	8
338217	99	4	6	3	90	418	0	1	3	6	8
340890	100	5	6	6	90	418	1	1	3	6	8
344486	101	6	6	6	90	296	1	1	3	6	8
349408	102	7	6	6	90	534	1	1	3	6	8
353285	103	8	6	6	90	347	1	1	3	6	8
356011	104	9	6	6	90	478	1	1	3	6	8
359080	105	10	6	6	90	388	1	1	3	6	8
364064	106	11	6	6	90	253	1	1	3	6	8
367491	107	12	6	6	90	252	0	1	3	6	8
370604	108	13	6	3	90	519	0	1	3	6	8
376001	109	14	6	1	90	300	0	1	3	6	8
379686	110	15	6	1	90	290	0	1	3	6	8
382532	111	16	6	6	90	312	0	1	3	6	8
383934	112	17	6	6	90	377	1	1	3	6	8
389068	113	1	1	6	90	304	1	1	3	6	8
393315	114	2	1	6	90	197	0	1	3	6	8
394902	115	3	1	3	90	738	0	1	3	6	8
399573	116	4	1	6	90	201	0	1	3	6	8
401305	117	5	1	1	90	1000	1	1	3	6	8
406235	118	6	1	1	90	220	1	1	3	6	8
407908	119	7	1	1	90	351	1	1	3	6	8
412289	120	8	1	1	90	262	1	1	3	6	8
413891	121	9	1	1	90	638	1	1	3	6	8
418837	122	10	1	1	90	284	1	1	3	6	8
420797	123	11	1	1	90	534	1	1	3	6	8
423619	124	12	1	1	90	282	1	1	3	6	8
427371	125	13	1	1	90	277	1	1	3	6	8
430070	126	14	1	1	90	274	1	1	3	6	8
432873	127	15	1	1	90	420	1	1	3	6	8
436431	128	16	1	1	90	376	1	1	3	6	8
438389	129	17	1	1	90	500	1	1	3	6	8
441797	130	18	1	1	90	424	1	1	3	6	8
446069	131	19	1	1	90	310	1	1	3	6	8
448519	132	20	1	1	90	302	1	1	3	6	8
452960	133	21	1	1	90	334	1	1	3	6	8
456668	134	22	1	1	90	234	1	1	3	6	8
459755	135	23	1	1	90	239	1	1	3	6	8
464356	136	24	1	1	90	285	1	1	3	6	8
469350	137	1	6	1	70	441	0	1	3	6	8
474737	138	2	6	1	70	303	0	1	3	6	8
477083	139	3	6	1	70	268	0	1	3	6	8
479671	140	4	6	8	70	322	0	1	3	6	8
482371	141	5	6	6	70	316	1	1	3	6	8
484913	142	6	6	6	70	172	0	1	3	6	8
486436	143	7	6	3	70	489	0	1	3	6	8
491056	144	8	6	3	70	352	0	1	3	6	8
492938	145	9	6	6	70	659	1	1	3	6	8
497914	146	10	6	6	70	333	1	1	3	6	8
500435	147	11	6	6	70	381	1	1	3	6	8
504997	148	12	6	6	70	393	0	1	3	6	8
507428	149	13	6	8	70	560	0	1	3	6	8
511032	150	14	6	6	70	378	1	1	3	6	8
513173	151	15	6	6	70	338	1	1	3	6	8
516568	152	16	6	6	70	258	1	1	3	6	8
521718	153	17	6	6	70	272	1	1	3	6	8
524722	154	18	6	6	70	569	1	1	3	6	8
527989	155	19	6	6	70	272	0	1	3	6	8
530770	156	20	6	6	70	362	1	1	3	6	8
532217	157	21	6	6	70	466	0	1	3	6	8
533904	158	1	8	6	70	296	0	1	3	6	8
538797	159	2	8	3	70	406	0	1	3	6	8
542160	160	3	8	1	70	268	0	1	3	6	8
543805	161	4	8	8	70	477	0	1	3	6	8
545634	162	5	8	6	70	662	0	1	3	6	8
547841	163	6	8	8	70	563	1	1	3	6	8
551557	164	7	8	8	70	257	1	1	3	6	8
556178	165	8	8	8	70	461	1	1	3	6	8
561330	166	9	8	8	70	339	0	1	3	6	8
564040	167	10	8	8	70	385	0	1	3	6	8
568133	168	11	8	1	70	342	0	1	3	6	8
572489	169	12	8	3	70	29	1	1	3	6	8
576153	170	13	8	3	70	279	0	1	3	6	8
579779	171	14	8	3	70	280	0	1	3	6	8
583574	172	15	8	6	70	240	0	1	3	6	8
586853	173	16	8	8	70	250	1	1	3	6	8
589920	174	17	8	8	70	171	1	1	3	6	8
591836	175	18	8	8	70	480	1	1	3	6	8
596095	176	19	8	8	70	257	0	1	3	6	8
600517	177	20	8	1	70	364	0	1	3	6	8
602122	178	21	8	8	70	645	1	1	3	6	8
603948	179	22	8	8	70	511	0	1	3	6	8
609202	180	23	8	8	70	456	1	1	3	6	8
611857	181	1	3	8	70	585	0	1	3	6	8
616215	182	2	3	8	70	386	0	1	3	6	8
619864	183	3	3	1	70	480	0	1	3	6	8
621819	184	4	3	3	70	429	0	1	3	6	8
626531	185	5	3	6	70	387	0	1	3	6	8
631835	186	6	3	3	70	369	1	1	3	6	8
634211	187	7	3	3	70	426	1	1	3	6	8
638929	188	8	3	3	70	419	0	1	3	6	8
643700	189	9	3	1	70	326	1	1	3	6	8
648093	190	10	3	1	70	343	0	1	3	6	8
651708	191	11	3	1	70	256	0	1	3	6	8
656929	192	12	3	8	70	261	0	1	3	6	8
660559	193	13	3	3	70	228	1	1	3	6	8
665010	194	14	3	3	70	278	0	1	3	6	8
668691	195	15	3	6	70	231	0	1	3	6	8
670476	196	16	3	8	70	326	0	1	3	6	8
673703	197	17	3	6	70	247	1	1	3	6	8
677283	198	18	3	6	70	290	0	1	3	6	8
678699	199	19	3	6	70	361	0	1	3	6	8
680900	200	20	3	1	70	271	0	1	3	6	8
