# Supplementary material for: Control of entropy in neural models of environmental state
Source: eLife. 2019 Feb 28;8:e39404. doi: 10.7554/eLife.39404 (PMC6395063; doi:10.7554/eLife.39404)
Supplement: Source code 1. [file elife-39404-code1.zip › model_for_eLife/data/pre_fMRI/behavioural_data_s17_run2]

5016	201	1	5	2	70	2633	0	2	4	5	7
8905	202	2	5	7	70	620	1	2	4	5	7
12550	203	3	5	7	70	458	0	2	4	5	7
16308	204	4	5	5	70	620	1	2	4	5	7
19857	205	5	5	5	70	196	0	2	4	5	7
23261	206	6	5	5	70	282	1	2	4	5	7
27039	207	7	5	5	70	219	1	2	4	5	7
31780	208	8	5	5	70	419	1	2	4	5	7
34726	209	9	5	5	70	261	0	2	4	5	7
38366	210	10	5	5	70	208	0	2	4	5	7
43147	211	1	7	7	90	2300	0	2	4	5	7
46511	212	2	7	4	90	1328	0	2	4	5	7
48913	213	3	7	4	90	367	1	2	4	5	7
51470	214	4	7	4	90	244	0	2	4	5	7
54875	215	5	7	5	90	232	0	2	4	5	7
58519	216	6	7	2	90	312	0	2	4	5	7
62623	217	7	7	2	90	202	1	2	4	5	7
64598	218	8	7	2	90	295	1	2	4	5	7
66943	219	9	7	2	90	253	1	2	4	5	7
71377	220	10	7	2	90	269	0	2	4	5	7
74333	221	11	7	2	90	290	0	2	4	5	7
79436	222	12	7	8	90	306	9	2	4	5	7
81648	223	13	7	7	90	959	1	2	4	5	7
86318	224	14	7	7	90	490	1	2	4	5	7
91026	225	15	7	7	90	444	1	2	4	5	7
92976	226	16	7	7	90	425	1	2	4	5	7
95968	227	17	7	7	90	233	1	2	4	5	7
101021	228	18	7	7	90	252	1	2	4	5	7
105657	229	1	4	7	90	308	0	2	4	5	7
110077	230	2	4	7	90	410	0	2	4	5	7
113744	231	3	4	5	90	368	0	2	4	5	7
117662	232	4	4	4	90	264	1	2	4	5	7
121690	233	5	4	4	90	240	1	2	4	5	7
123337	234	6	4	4	90	1313	1	2	4	5	7
127699	235	7	4	4	90	298	1	2	4	5	7
129419	236	8	4	4	90	552	1	2	4	5	7
131518	237	9	4	4	90	334	1	2	4	5	7
134695	238	10	4	4	90	445	1	2	4	5	7
139827	239	11	4	4	90	545	1	2	4	5	7
143330	240	12	4	4	90	420	1	2	4	5	7
146687	241	13	4	4	90	294	1	2	4	5	7
150881	242	14	4	4	90	410	1	2	4	5	7
154313	243	15	4	4	90	426	0	2	4	5	7
159116	244	16	4	2	90	251	1	2	4	5	7
161104	245	17	4	2	90	294	1	2	4	5	7
165085	246	18	4	2	90	320	0	2	4	5	7
167881	247	19	4	2	90	308	1	2	4	5	7
171809	248	20	4	2	90	403	0	2	4	5	7
173893	249	21	4	7	90	1534	0	2	4	5	7
178174	250	22	4	5	90	238	0	2	4	5	7
182338	251	23	4	5	90	316	0	2	4	5	7
185004	252	1	2	4	70	284	0	2	4	5	7
187854	253	2	2	2	70	705	1	2	4	5	7
192053	254	3	2	2	70	250	1	2	4	5	7
193798	255	4	2	2	70	284	0	2	4	5	7
197827	256	5	2	2	70	226	1	2	4	5	7
202364	257	6	2	2	70	230	1	2	4	5	7
204641	258	7	2	2	70	264	1	2	4	5	7
207744	259	8	2	2	70	229	1	2	4	5	7
212491	260	9	2	2	70	390	1	2	4	5	7
215061	261	10	2	2	70	300	0	2	4	5	7
217822	262	11	2	2	70	336	1	2	4	5	7
219370	263	12	2	2	70	469	1	2	4	5	7
222689	264	13	2	2	70	203	1	2	4	5	7
225702	265	14	2	2	70	242	0	2	4	5	7
228500	266	15	2	2	70	302	1	2	4	5	7
232457	267	16	2	2	70	259	1	2	4	5	7
237204	268	17	2	2	70	334	1	2	4	5	7
242258	269	18	2	2	70	240	0	2	4	5	7
247161	270	19	2	7	70	745	0	2	4	5	7
252641	271	1	4	5	90	312	0	2	4	5	7
254116	272	2	4	5	90	398	0	2	4	5	7
258549	273	3	4	4	90	399	1	2	4	5	7
262023	274	4	4	4	90	334	1	2	4	5	7
263633	275	5	4	4	90	586	1	2	4	5	7
265518	276	6	4	4	90	285	1	2	4	5	7
270661	277	7	4	4	90	245	0	2	4	5	7
274786	278	8	4	4	90	223	1	2	4	5	7
278154	279	9	4	4	90	210	1	2	4	5	7
280250	280	10	4	4	90	265	1	2	4	5	7
282480	281	11	4	4	90	739	1	2	4	5	7
287537	282	12	4	4	90	269	1	2	4	5	7
291582	283	13	4	4	90	242	1	2	4	5	7
294202	284	14	4	4	90	504	0	2	4	5	7
299441	285	15	4	4	90	626	1	2	4	5	7
302422	286	16	4	4	90	510	1	2	4	5	7
306939	287	17	4	4	90	282	1	2	4	5	7
310032	288	18	4	4	90	197	1	2	4	5	7
311578	289	19	4	4	90	338	1	2	4	5	7
314961	290	20	4	4	90	428	1	2	4	5	7
318436	291	1	7	4	70	253	0	2	4	5	7
320724	292	2	7	4	70	292	0	2	4	5	7
324157	293	3	7	1	70	313	9	2	4	5	7
327854	294	4	7	2	70	1007	0	2	4	5	7
332212	295	5	7	7	70	356	1	2	4	5	7
334132	296	6	7	7	70	369	1	2	4	5	7
336317	297	7	7	7	70	366	0	2	4	5	7
339398	298	8	7	7	70	213	1	2	4	5	7
341980	299	9	7	7	70	411	0	2	4	5	7
345448	300	10	7	7	70	243	0	2	4	5	7
348058	301	11	7	5	70	411	1	2	4	5	7
351828	302	12	7	5	70	221	0	2	4	5	7
355093	303	13	7	5	70	258	0	2	4	5	7
358882	304	14	7	4	70	198	0	2	4	5	7
362736	305	15	7	4	70	187	0	2	4	5	7
366928	306	16	7	7	70	305	1	2	4	5	7
370667	307	1	4	7	90	250	0	2	4	5	7
375506	308	2	4	1	90	472	9	2	4	5	7
378245	309	3	4	2	90	382	0	2	4	5	7
383399	310	4	4	2	90	371	0	2	4	5	7
387677	311	5	4	7	90	467	0	2	4	5	7
391068	312	6	4	4	90	270	1	2	4	5	7
395995	313	7	4	4	90	358	1	2	4	5	7
400684	314	8	4	4	90	563	1	2	4	5	7
404588	315	9	4	4	90	279	1	2	4	5	7
407020	316	10	4	4	90	288	1	2	4	5	7
410790	317	11	4	4	90	157	1	2	4	5	7
415508	318	12	4	4	90	216	0	2	4	5	7
418100	319	13	4	4	90	275	1	2	4	5	7
420703	320	14	4	4	90	203	1	2	4	5	7
425644	321	15	4	4	90	215	1	2	4	5	7
430430	322	16	4	4	90	210	1	2	4	5	7
431904	323	17	4	4	90	892	1	2	4	5	7
434988	324	18	4	4	90	375	0	2	4	5	7
437592	325	19	4	4	90	249	1	2	4	5	7
439337	326	20	4	4	90	381	1	2	4	5	7
444539	327	1	5	4	90	227	0	2	4	5	7
448082	328	2	5	4	90	218	1	2	4	5	7
449963	329	3	5	4	90	370	0	2	4	5	7
451622	330	4	5	4	90	307	0	2	4	5	7
453823	331	5	5	1	90	2129	9	2	4	5	7
459888	332	6	5	2	90	245	0	2	4	5	7
463452	333	7	5	7	90	302	0	2	4	5	7
465656	334	8	5	5	90	407	1	2	4	5	7
470642	335	9	5	5	90	218	1	2	4	5	7
475734	336	10	5	5	90	210	1	2	4	5	7
480918	337	11	5	5	90	412	1	2	4	5	7
483739	338	12	5	5	90	623	1	2	4	5	7
485486	339	13	5	5	90	416	1	2	4	5	7
490397	340	14	5	5	90	223	1	2	4	5	7
492895	341	15	5	5	90	389	1	2	4	5	7
498079	342	16	5	5	90	277	1	2	4	5	7
502441	343	17	5	5	90	252	1	2	4	5	7
507361	344	18	5	5	90	287	1	2	4	5	7
511689	345	1	4	5	70	280	1	2	4	5	7
513096	346	2	4	5	70	4068	0	2	4	5	7
519483	347	3	4	4	70	1523	1	2	4	5	7
522421	348	4	4	4	70	424	1	2	4	5	7
527157	349	5	4	4	70	468	0	2	4	5	7
529002	350	6	4	4	70	496	1	2	4	5	7
534138	351	7	4	4	70	231	0	2	4	5	7
535383	352	8	4	4	70	566	1	2	4	5	7
540792	353	9	4	4	70	307	1	2	4	5	7
544085	354	10	4	4	70	268	1	2	4	5	7
546601	355	11	4	4	70	387	1	2	4	5	7
551226	356	12	4	4	70	228	1	2	4	5	7
554662	357	13	4	4	70	535	1	2	4	5	7
558080	358	14	4	4	70	285	1	2	4	5	7
559866	359	15	4	4	70	463	1	2	4	5	7
561789	360	16	4	4	70	287	0	2	4	5	7
564454	361	17	4	4	70	207	0	2	4	5	7
567824	362	18	4	5	70	1056	0	2	4	5	7
571364	363	19	4	2	70	1219	0	2	4	5	7
576459	364	20	4	7	70	248	0	2	4	5	7
580968	365	1	2	4	90	285	0	2	4	5	7
585008	366	2	2	7	90	2820	0	2	4	5	7
591250	367	3	2	5	90	368	0	2	4	5	7
593153	368	4	2	2	90	1281	0	2	4	5	7
595573	369	5	2	2	90	478	1	2	4	5	7
599559	370	6	2	2	90	312	1	2	4	5	7
601854	371	7	2	2	90	476	1	2	4	5	7
607072	372	8	2	2	90	454	1	2	4	5	7
611608	373	9	2	2	90	321	1	2	4	5	7
614743	374	10	2	2	90	546	1	2	4	5	7
617354	375	11	2	2	90	357	1	2	4	5	7
622400	376	12	2	2	90	399	1	2	4	5	7
626299	377	13	2	2	90	463	1	2	4	5	7
629056	378	14	2	2	90	512	1	2	4	5	7
633945	379	15	2	2	90	371	0	2	4	5	7
636542	380	16	2	2	90	453	1	2	4	5	7
639688	381	1	5	2	90	399	0	2	4	5	7
643731	382	2	5	2	90	333	0	2	4	5	7
646735	383	3	5	2	90	289	1	2	4	5	7
651757	384	4	5	2	90	369	0	2	4	5	7
656756	385	5	5	2	90	294	0	2	4	5	7
661933	386	6	5	8	90	4879	9	2	4	5	7
670898	387	7	5	7	90	1125	0	2	4	5	7
676302	388	8	5	5	90	350	1	2	4	5	7
678981	389	9	5	5	90	401	1	2	4	5	7
681686	390	10	5	5	90	268	1	2	4	5	7
684253	391	11	5	5	90	313	0	2	4	5	7
686428	392	12	5	5	90	258	1	2	4	5	7
689499	393	13	5	5	90	273	1	2	4	5	7
693190	394	14	5	5	90	907	1	2	4	5	7
695163	395	15	5	5	90	525	1	2	4	5	7
696820	396	16	5	5	90	489	1	2	4	5	7
698501	397	1	4	5	70	352	1	2	4	5	7
703153	398	2	4	5	70	371	0	2	4	5	7
704962	399	3	4	5	70	518	0	2	4	5	7
710012	400	4	4	4	70	372	1	2	4	5	7
