# Supplementary material for: Control of entropy in neural models of environmental state
Source: eLife. 2019 Feb 28;8:e39404. doi: 10.7554/eLife.39404 (PMC6395063; doi:10.7554/eLife.39404)
Supplement: Source code 1. [file elife-39404-code1.zip › model_for_eLife/data/pre_fMRI/behavioural_data_s17_run3]

5012	401	1	8	1	90	1297	0	1	4	5	8
10113	402	2	8	8	90	282	1	1	4	5	8
12792	403	3	8	8	90	216	1	1	4	5	8
17038	404	4	8	8	90	238	1	1	4	5	8
20176	405	5	8	8	90	242	1	1	4	5	8
22056	406	6	8	8	90	402	1	1	4	5	8
26758	407	7	8	8	90	236	1	1	4	5	8
28204	408	8	8	8	90	361	1	1	4	5	8
30678	409	9	8	8	90	278	1	1	4	5	8
33220	410	10	8	8	90	283	1	1	4	5	8
36280	411	11	8	8	90	247	1	1	4	5	8
37783	412	12	8	8	90	309	1	1	4	5	8
43000	413	13	8	8	90	253	1	1	4	5	8
46013	414	14	8	8	90	353	1	1	4	5	8
47536	415	15	8	8	90	361	1	1	4	5	8
49042	416	16	8	8	90	249	1	1	4	5	8
53367	417	17	8	8	90	192	1	1	4	5	8
57109	418	18	8	8	90	261	1	1	4	5	8
58755	419	19	8	8	90	424	1	1	4	5	8
63080	420	20	8	8	90	251	1	1	4	5	8
65012	421	21	8	8	90	229	1	1	4	5	8
67667	422	22	8	8	90	164	1	1	4	5	8
72539	423	23	8	8	90	226	1	1	4	5	8
76341	424	24	8	8	90	195	1	1	4	5	8
78010	425	1	4	8	70	280	0	1	4	5	8
80118	426	2	4	8	70	227	0	1	4	5	8
82317	427	3	4	5	70	249	0	1	4	5	8
86311	428	4	4	4	70	217	1	1	4	5	8
90823	429	5	4	4	70	306	1	1	4	5	8
94206	430	6	4	4	70	355	1	1	4	5	8
98157	431	7	4	4	70	281	1	1	4	5	8
102557	432	8	4	4	70	254	1	1	4	5	8
104311	433	9	4	4	70	449	1	1	4	5	8
105853	434	10	4	4	70	320	1	1	4	5	8
110060	435	11	4	4	70	243	1	1	4	5	8
112479	436	12	4	4	70	220	0	1	4	5	8
116631	437	13	4	4	70	220	0	1	4	5	8
120738	438	14	4	1	70	229	0	1	4	5	8
125407	439	15	4	1	70	224	1	1	4	5	8
129134	440	16	4	1	70	282	0	1	4	5	8
132384	441	17	4	5	70	229	0	1	4	5	8
133834	442	18	4	5	70	358	0	1	4	5	8
135550	443	19	4	8	70	509	0	1	4	5	8
137512	444	20	4	8	70	303	0	1	4	5	8
139029	445	21	4	4	70	838	1	1	4	5	8
141847	446	22	4	4	70	234	1	1	4	5	8
143931	447	1	5	4	70	292	0	1	4	5	8
146930	448	2	5	4	70	176	0	1	4	5	8
150191	449	3	5	4	70	174	0	1	4	5	8
152927	450	4	5	1	70	225	0	1	4	5	8
157735	451	5	5	1	70	240	0	1	4	5	8
160854	452	6	5	1	70	259	0	1	4	5	8
163193	453	7	5	5	70	196	0	1	4	5	8
167693	454	8	5	5	70	216	1	1	4	5	8
170208	455	9	5	5	70	247	0	1	4	5	8
175351	456	10	5	8	70	212	0	1	4	5	8
177880	457	11	5	8	70	277	0	1	4	5	8
180644	458	12	5	4	70	240	0	1	4	5	8
182593	459	13	5	4	70	216	0	1	4	5	8
186671	460	14	5	8	70	171	1	1	4	5	8
188006	461	15	5	8	70	454	0	1	4	5	8
192764	462	16	5	8	70	215	1	1	4	5	8
195627	463	17	5	8	70	208	0	1	4	5	8
198419	464	18	5	8	70	216	0	1	4	5	8
202572	465	1	1	1	70	295	0	1	4	5	8
204536	466	2	1	1	70	282	1	1	4	5	8
207673	467	3	1	1	70	302	1	1	4	5	8
210794	468	4	1	1	70	192	1	1	4	5	8
212818	469	5	1	1	70	222	1	1	4	5	8
214897	470	6	1	1	70	227	1	1	4	5	8
218063	471	7	1	1	70	302	1	1	4	5	8
221968	472	8	1	1	70	211	1	1	4	5	8
225911	473	9	1	1	70	207	1	1	4	5	8
228484	474	10	1	1	70	175	1	1	4	5	8
233594	475	11	1	1	70	365	1	1	4	5	8
237957	476	12	1	1	70	5079	1	1	4	5	8
244180	477	13	1	1	70	412	1	1	4	5	8
245682	478	14	1	1	70	391	1	1	4	5	8
248996	479	15	1	1	70	506	0	1	4	5	8
253722	480	16	1	1	70	295	0	1	4	5	8
257793	481	17	1	8	70	373	1	1	4	5	8
259208	482	18	1	8	70	356	0	1	4	5	8
263877	483	19	1	8	70	340	0	1	4	5	8
265778	484	20	1	5	70	280	0	1	4	5	8
268619	485	21	1	4	70	232	0	1	4	5	8
272459	486	22	1	4	70	346	1	1	4	5	8
275562	487	23	1	4	70	275	0	1	4	5	8
280094	488	24	1	4	70	251	1	1	4	5	8
282875	489	25	1	4	70	491	0	1	4	5	8
284776	490	26	1	4	70	299	0	1	4	5	8
287778	491	1	4	5	90	300	0	1	4	5	8
291695	492	2	4	1	90	216	1	1	4	5	8
296672	493	3	4	1	90	248	0	1	4	5	8
300545	494	4	4	8	90	466	0	1	4	5	8
303584	495	5	4	8	90	239	0	1	4	5	8
307817	496	6	4	1	90	216	0	1	4	5	8
312435	497	7	4	1	90	215	0	1	4	5	8
313818	498	8	4	5	90	421	1	1	4	5	8
317862	499	9	4	5	90	258	0	1	4	5	8
322653	500	10	4	5	90	231	0	1	4	5	8
327675	501	11	4	4	90	348	1	1	4	5	8
329907	502	12	4	4	90	469	1	1	4	5	8
334649	503	13	4	4	90	366	1	1	4	5	8
338847	504	14	4	4	90	435	1	1	4	5	8
342888	505	15	4	4	90	266	1	1	4	5	8
347422	506	16	4	4	90	238	1	1	4	5	8
349754	507	17	4	4	90	586	0	1	4	5	8
352073	508	18	4	4	90	385	0	1	4	5	8
355163	509	19	4	4	90	207	1	1	4	5	8
358821	510	20	4	4	90	432	0	1	4	5	8
361786	511	21	4	8	90	228	1	1	4	5	8
365411	512	22	4	8	90	237	0	1	4	5	8
366666	513	23	4	8	90	373	0	1	4	5	8
369160	514	24	4	1	90	278	1	1	4	5	8
373340	515	1	8	1	90	231	0	1	4	5	8
375014	516	2	8	1	90	297	0	1	4	5	8
379073	517	3	8	5	90	230	1	1	4	5	8
382434	518	4	8	5	90	370	0	1	4	5	8
386126	519	5	8	5	90	247	0	1	4	5	8
388368	520	6	8	4	90	279	0	1	4	5	8
389687	521	7	8	4	90	358	1	1	4	5	8
394716	522	8	8	4	90	306	0	1	4	5	8
397445	523	9	8	4	90	279	0	1	4	5	8
400875	524	10	8	8	90	304	1	1	4	5	8
405662	525	11	8	8	90	254	1	1	4	5	8
410793	526	12	8	8	90	318	0	1	4	5	8
415003	527	13	8	8	90	286	1	1	4	5	8
417323	528	14	8	8	90	344	1	1	4	5	8
419955	529	15	8	8	90	515	1	1	4	5	8
422362	530	16	8	8	90	406	1	1	4	5	8
423768	531	17	8	8	90	524	1	1	4	5	8
427281	532	18	8	8	90	501	1	1	4	5	8
429391	533	19	8	8	90	544	1	1	4	5	8
433349	534	20	8	8	90	377	1	1	4	5	8
438419	535	21	8	8	90	401	1	1	4	5	8
441296	536	22	8	8	90	423	0	1	4	5	8
446459	537	23	8	8	90	375	1	1	4	5	8
449097	538	24	8	8	90	365	1	1	4	5	8
451442	539	25	8	8	90	218	1	1	4	5	8
454265	540	26	8	8	90	453	1	1	4	5	8
456379	541	1	4	8	90	323	1	1	4	5	8
460010	542	2	4	8	90	394	1	1	4	5	8
464106	543	3	4	8	90	240	1	1	4	5	8
468460	544	4	4	8	90	313	1	1	4	5	8
472323	545	5	4	8	90	359	0	1	4	5	8
476538	546	6	4	8	90	316	0	1	4	5	8
478804	547	7	4	8	90	656	1	1	4	5	8
481894	548	8	4	8	90	461	0	1	4	5	8
486292	549	9	4	8	90	315	0	1	4	5	8
487918	550	10	4	1	90	1692	1	1	4	5	8
493193	551	11	4	1	90	426	0	1	4	5	8
495546	552	12	4	4	90	268	1	1	4	5	8
499294	553	13	4	4	90	274	1	1	4	5	8
504112	554	14	4	4	90	258	1	1	4	5	8
506783	555	15	4	4	90	374	0	1	4	5	8
510484	556	16	4	4	90	249	1	1	4	5	8
512138	557	17	4	4	90	421	1	1	4	5	8
515747	558	18	4	4	90	257	1	1	4	5	8
517500	559	1	8	4	90	359	0	1	4	5	8
522314	560	2	8	4	90	315	0	1	4	5	8
526543	561	3	8	4	90	556	0	1	4	5	8
528305	562	4	8	4	90	417	0	1	4	5	8
531358	563	5	8	5	90	283	0	1	4	5	8
532743	564	6	8	5	90	603	0	1	4	5	8
534772	565	7	8	1	90	295	0	1	4	5	8
539315	566	8	8	8	90	348	1	1	4	5	8
541653	567	9	8	8	90	669	1	1	4	5	8
545571	568	10	8	8	90	280	1	1	4	5	8
548043	569	11	8	8	90	374	1	1	4	5	8
552557	570	12	8	8	90	308	1	1	4	5	8
557049	571	13	8	8	90	280	1	1	4	5	8
559392	572	14	8	8	90	335	1	1	4	5	8
562837	573	15	8	8	90	283	0	1	4	5	8
565113	574	16	8	8	90	317	1	1	4	5	8
566571	575	17	8	8	90	595	1	1	4	5	8
571594	576	18	8	8	90	234	0	1	4	5	8
575177	577	19	8	8	90	223	1	1	4	5	8
577792	578	20	8	8	90	313	1	1	4	5	8
582440	579	21	8	8	90	331	1	1	4	5	8
586313	580	22	8	8	90	297	1	1	4	5	8
590992	581	23	8	8	90	511	1	1	4	5	8
592969	582	1	1	8	70	418	0	1	4	5	8
594625	583	2	1	1	70	840	1	1	4	5	8
599028	584	3	1	1	70	233	0	1	4	5	8
602009	585	4	1	4	70	663	0	1	4	5	8
606109	586	5	1	5	70	263	0	1	4	5	8
610202	587	6	1	4	70	225	0	1	4	5	8
613834	588	7	1	1	70	199	1	1	4	5	8
615624	589	8	1	1	70	311	0	1	4	5	8
617358	590	9	1	1	70	228	1	1	4	5	8
620617	591	10	1	1	70	207	1	1	4	5	8
624473	592	11	1	1	70	332	1	1	4	5	8
629489	593	12	1	1	70	292	0	1	4	5	8
633299	594	13	1	1	70	269	1	1	4	5	8
637619	595	14	1	1	70	406	0	1	4	5	8
639845	596	15	1	1	70	352	1	1	4	5	8
643800	597	16	1	1	70	296	1	1	4	5	8
646948	598	17	1	1	70	737	1	1	4	5	8
650532	599	18	1	1	70	517	0	1	4	5	8
654454	600	19	1	1	70	295	1	1	4	5	8
