# Supplementary material for: Control of entropy in neural models of environmental state
Source: eLife. 2019 Feb 28;8:e39404. doi: 10.7554/eLife.39404 (PMC6395063; doi:10.7554/eLife.39404)
Supplement: Source code 1. [file elife-39404-code1.zip › model_for_eLife/data/pre_fMRI/behavioural_data_s17_run4]

5008	601	1	3	2	90	5018	1	2	3	6	7
12563	602	2	3	2	90	275	1	2	3	6	7
14878	603	3	3	2	90	186	0	2	3	6	7
19871	604	4	3	2	90	331	0	2	3	6	7
24061	605	5	3	3	90	231	1	2	3	6	7
27379	606	6	3	3	90	300	1	2	3	6	7
32239	607	7	3	3	90	318	1	2	3	6	7
34432	608	8	3	3	90	343	0	2	3	6	7
38011	609	9	3	2	90	1840	0	2	3	6	7
42222	610	10	3	2	90	207	0	2	3	6	7
43486	611	11	3	7	90	531	0	2	3	6	7
48671	612	12	3	6	90	231	0	2	3	6	7
52994	613	13	3	3	90	401	1	2	3	6	7
55129	614	14	3	3	90	248	1	2	3	6	7
59736	615	15	3	3	90	219	1	2	3	6	7
64965	616	16	3	3	90	236	1	2	3	6	7
67091	617	17	3	3	90	290	1	2	3	6	7
71031	618	18	3	3	90	254	1	2	3	6	7
73327	619	19	3	3	90	305	1	2	3	6	7
78396	620	1	2	3	70	242	1	2	3	6	7
81993	621	2	2	3	70	212	0	2	3	6	7
83916	622	3	2	3	70	282	1	2	3	6	7
88295	623	4	2	3	70	229	1	2	3	6	7
90740	624	5	2	3	70	429	0	2	3	6	7
95513	625	6	2	3	70	268	0	2	3	6	7
97118	626	7	2	7	70	795	1	2	3	6	7
102711	627	8	2	7	70	269	0	2	3	6	7
106023	628	9	2	6	70	255	0	2	3	6	7
110423	629	10	2	7	70	258	0	2	3	6	7
115452	630	11	2	2	70	384	1	2	3	6	7
117086	631	12	2	2	70	387	1	2	3	6	7
118545	632	13	2	2	70	360	1	2	3	6	7
120228	633	14	2	2	70	392	0	2	3	6	7
122223	634	15	2	2	70	400	1	2	3	6	7
124288	635	16	2	2	70	321	1	2	3	6	7
128853	636	17	2	2	70	342	1	2	3	6	7
131305	637	18	2	2	70	532	0	2	3	6	7
135313	638	19	2	2	70	436	0	2	3	6	7
139713	639	20	2	3	70	514	0	2	3	6	7
145123	640	21	2	3	70	602	0	2	3	6	7
148934	641	1	3	2	90	565	0	2	3	6	7
151239	642	2	3	7	90	645	1	2	3	6	7
152896	643	3	3	7	90	445	0	2	3	6	7
156663	644	4	3	7	90	473	0	2	3	6	7
159588	645	5	3	6	90	375	0	2	3	6	7
163706	646	6	3	6	90	475	0	2	3	6	7
167404	647	7	3	2	90	277	0	2	3	6	7
172143	648	8	3	2	90	319	0	2	3	6	7
176878	649	9	3	3	90	373	1	2	3	6	7
180676	650	10	3	3	90	476	1	2	3	6	7
184186	651	11	3	3	90	640	1	2	3	6	7
186138	652	12	3	3	90	620	1	2	3	6	7
191151	653	13	3	3	90	323	1	2	3	6	7
194927	654	14	3	3	90	495	1	2	3	6	7
196585	655	15	3	3	90	363	1	2	3	6	7
201309	656	16	3	3	90	563	1	2	3	6	7
205579	657	17	3	3	90	372	1	2	3	6	7
210667	658	18	3	3	90	859	1	2	3	6	7
212902	659	19	3	3	90	761	1	2	3	6	7
217675	660	20	3	3	90	2406	1	2	3	6	7
223207	661	21	3	3	90	531	1	2	3	6	7
228566	662	22	3	3	90	407	1	2	3	6	7
232168	663	1	2	3	70	597	0	2	3	6	7
234320	664	2	2	2	70	655	0	2	3	6	7
236226	665	3	2	7	70	654	0	2	3	6	7
241240	666	4	2	3	70	812	0	2	3	6	7
245013	667	5	2	6	70	387	0	2	3	6	7
248380	668	6	2	6	70	373	0	2	3	6	7
250382	669	7	2	2	70	380	1	2	3	6	7
255686	670	8	2	2	70	256	1	2	3	6	7
260130	671	9	2	2	70	252	1	2	3	6	7
265225	672	10	2	2	70	253	1	2	3	6	7
267259	673	11	2	2	70	362	0	2	3	6	7
271552	674	12	2	2	70	377	1	2	3	6	7
274805	675	13	2	2	70	357	1	2	3	6	7
276633	676	14	2	2	70	360	1	2	3	6	7
278817	677	15	2	2	70	338	1	2	3	6	7
283416	678	16	2	2	70	316	1	2	3	6	7
288463	679	17	2	2	70	339	0	2	3	6	7
292247	680	18	2	2	70	364	1	2	3	6	7
294799	681	19	2	2	70	302	1	2	3	6	7
297330	682	20	2	2	70	291	0	2	3	6	7
298840	683	21	2	2	70	310	1	2	3	6	7
300407	684	22	2	2	70	339	1	2	3	6	7
302333	685	1	7	2	90	233	0	2	3	6	7
307430	686	2	7	2	90	294	0	2	3	6	7
309715	687	3	7	7	90	296	0	2	3	6	7
312030	688	4	7	7	90	275	1	2	3	6	7
315840	689	5	7	7	90	252	1	2	3	6	7
320430	690	6	7	7	90	279	1	2	3	6	7
322583	691	7	7	7	90	422	1	2	3	6	7
325231	692	8	7	7	90	374	1	2	3	6	7
328536	693	9	7	7	90	416	1	2	3	6	7
333509	694	10	7	7	90	370	1	2	3	6	7
338633	695	11	7	7	90	623	1	2	3	6	7
341026	696	12	7	7	90	449	0	2	3	6	7
344890	697	13	7	7	90	414	1	2	3	6	7
348669	698	14	7	7	90	520	1	2	3	6	7
352954	699	15	7	7	90	387	1	2	3	6	7
357308	700	16	7	7	90	379	1	2	3	6	7
361610	701	17	7	7	90	475	1	2	3	6	7
364581	702	18	7	7	90	461	1	2	3	6	7
366979	703	19	7	7	90	334	1	2	3	6	7
369242	704	20	7	7	90	450	1	2	3	6	7
370765	705	21	7	7	90	369	1	2	3	6	7
372432	706	22	7	7	90	498	1	2	3	6	7
374171	707	23	7	7	90	348	1	2	3	6	7
379514	708	24	7	7	90	374	1	2	3	6	7
383506	709	1	2	7	70	303	1	2	3	6	7
385294	710	2	2	7	70	415	0	2	3	6	7
386732	711	3	2	7	70	376	0	2	3	6	7
390630	712	4	2	7	70	261	0	2	3	6	7
395673	713	5	2	2	70	331	1	2	3	6	7
400307	714	6	2	2	70	327	1	2	3	6	7
405285	715	7	2	2	70	381	1	2	3	6	7
407533	716	8	2	2	70	411	1	2	3	6	7
409224	717	9	2	2	70	381	1	2	3	6	7
413479	718	10	2	2	70	267	0	2	3	6	7
417211	719	11	2	2	70	300	0	2	3	6	7
420578	720	12	2	3	70	260	1	2	3	6	7
424999	721	13	2	3	70	354	0	2	3	6	7
426671	722	14	2	6	70	480	1	2	3	6	7
428755	723	15	2	6	70	333	0	2	3	6	7
433259	724	16	2	6	70	285	0	2	3	6	7
436612	725	17	2	3	70	374	1	2	3	6	7
441744	726	18	2	3	70	261	0	2	3	6	7
445505	727	19	2	3	70	291	0	2	3	6	7
448938	728	20	2	6	70	300	1	2	3	6	7
450561	729	21	2	6	70	868	0	2	3	6	7
456308	730	22	2	6	70	260	0	2	3	6	7
461007	731	23	2	2	70	698	1	2	3	6	7
462699	732	24	2	2	70	404	1	2	3	6	7
465739	733	25	2	2	70	255	0	2	3	6	7
467507	734	26	2	2	70	258	1	2	3	6	7
469148	735	27	2	2	70	282	0	2	3	6	7
474357	736	28	2	7	70	267	0	2	3	6	7
476994	737	29	2	7	70	249	0	2	3	6	7
478757	738	1	7	2	90	333	1	2	3	6	7
481704	739	2	7	2	90	228	0	2	3	6	7
484377	740	3	7	3	90	269	0	2	3	6	7
486643	741	4	7	3	90	206	0	2	3	6	7
489340	742	5	7	6	90	355	1	2	3	6	7
492296	743	6	7	6	90	295	0	2	3	6	7
495446	744	7	7	6	90	228	1	2	3	6	7
498252	745	8	7	6	90	218	0	2	3	6	7
500226	746	9	7	6	90	258	0	2	3	6	7
504367	747	10	7	2	90	237	1	2	3	6	7
506567	748	11	7	2	90	280	1	2	3	6	7
510304	749	12	7	2	90	210	0	2	3	6	7
514394	750	13	7	2	90	304	0	2	3	6	7
516211	751	14	7	3	90	335	0	2	3	6	7
520642	752	15	7	3	90	233	0	2	3	6	7
524781	753	16	7	7	90	288	1	2	3	6	7
527344	754	17	7	7	90	462	1	2	3	6	7
531206	755	18	7	7	90	366	1	2	3	6	7
533251	756	19	7	7	90	411	1	2	3	6	7
537044	757	20	7	7	90	364	1	2	3	6	7
539691	758	21	7	7	90	289	1	2	3	6	7
542022	759	22	7	7	90	312	1	2	3	6	7
546780	760	23	7	7	90	253	1	2	3	6	7
548758	761	1	6	7	90	375	0	2	3	6	7
552472	762	2	6	7	90	236	0	2	3	6	7
557137	763	3	6	6	90	272	1	2	3	6	7
558717	764	4	6	6	90	421	1	2	3	6	7
564026	765	5	6	6	90	318	1	2	3	6	7
567799	766	6	6	6	90	254	1	2	3	6	7
569121	767	7	6	6	90	337	1	2	3	6	7
572557	768	8	6	6	90	295	1	2	3	6	7
577447	769	9	6	6	90	311	1	2	3	6	7
579824	770	10	6	6	90	320	0	2	3	6	7
581279	771	11	6	6	90	347	1	2	3	6	7
585346	772	12	6	6	90	556	1	2	3	6	7
587188	773	13	6	6	90	540	1	2	3	6	7
590904	774	14	6	6	90	266	1	2	3	6	7
593821	775	15	6	6	90	439	1	2	3	6	7
598582	776	16	6	6	90	312	1	2	3	6	7
601711	777	17	6	6	90	260	1	2	3	6	7
603496	778	18	6	6	90	358	1	2	3	6	7
606084	779	19	6	6	90	263	1	2	3	6	7
607659	780	20	6	6	90	417	1	2	3	6	7
611631	781	21	6	6	90	299	1	2	3	6	7
613392	782	22	6	6	90	467	1	2	3	6	7
617701	783	1	2	6	70	213	0	2	3	6	7
622398	784	2	2	6	70	214	0	2	3	6	7
625918	785	3	2	2	70	332	1	2	3	6	7
629179	786	4	2	2	70	224	1	2	3	6	7
633985	787	5	2	2	70	319	0	2	3	6	7
635947	788	6	2	2	70	305	0	2	3	6	7
638438	789	7	2	3	70	233	0	2	3	6	7
641842	790	8	2	3	70	241	1	2	3	6	7
645128	791	9	2	3	70	251	0	2	3	6	7
647256	792	10	2	3	70	288	0	2	3	6	7
650958	793	11	2	7	70	214	0	2	3	6	7
652508	794	12	2	7	70	442	0	2	3	6	7
654985	795	13	2	2	70	277	1	2	3	6	7
659700	796	14	2	2	70	212	1	2	3	6	7
661282	797	15	2	2	70	330	0	2	3	6	7
663495	798	16	2	2	70	367	1	2	3	6	7
668789	799	17	2	2	70	335	0	2	3	6	7
673998	800	18	2	2	70	226	1	2	3	6	7
