# Supplementary material for: Control of entropy in neural models of environmental state
Source: eLife. 2019 Feb 28;8:e39404. doi: 10.7554/eLife.39404 (PMC6395063; doi:10.7554/eLife.39404)
Supplement: Source code 1. [file elife-39404-code1.zip › model_for_eLife/data/pre_fMRI/behavioural_data_s19_run1]

5019	1	0	6	1	70	3124	0	1	3	6	8
11024	2	1	6	1	70	175	1	1	3	6	8
12283	3	2	6	1	70	596	0	1	3	6	8
13961	4	3	6	3	70	504	1	1	3	6	8
16729	5	4	6	3	70	306	0	1	3	6	8
18319	6	5	6	3	70	604	0	1	3	6	8
21884	7	6	6	8	70	550	0	1	3	6	8
24122	8	7	6	8	70	385	0	1	3	6	8
25596	9	8	6	6	70	750	0	1	3	6	8
31325	10	9	6	6	70	379	1	1	3	6	8
35161	11	10	6	6	70	300	0	1	3	6	8
38725	12	11	6	6	70	177	1	1	3	6	8
40220	13	12	6	6	70	564	1	1	3	6	8
45271	14	13	6	6	70	305	1	1	3	6	8
48692	15	1	1	6	90	280	0	1	3	6	8
51732	16	2	1	6	90	335	1	1	3	6	8
55243	17	3	1	6	90	350	0	1	3	6	8
59041	18	4	1	8	90	219	0	1	3	6	8
61363	19	5	1	8	90	252	0	1	3	6	8
65879	20	6	1	1	90	301	1	1	3	6	8
68540	21	7	1	1	90	248	1	1	3	6	8
71825	22	8	1	1	90	808	1	1	3	6	8
75591	23	9	1	1	90	284	1	1	3	6	8
80331	24	10	1	1	90	555	1	1	3	6	8
84890	25	11	1	1	90	443	1	1	3	6	8
89283	26	12	1	1	90	338	1	1	3	6	8
93618	27	13	1	1	90	254	1	1	3	6	8
98479	28	14	1	1	90	198	1	1	3	6	8
101532	29	15	1	1	90	265	1	1	3	6	8
104823	30	16	1	1	90	736	1	1	3	6	8
109149	31	17	1	1	90	320	1	1	3	6	8
110620	32	18	1	1	90	324	1	1	3	6	8
112579	33	19	1	1	90	213	1	1	3	6	8
117072	34	1	6	1	70	214	0	1	3	6	8
121755	35	2	6	1	70	270	0	1	3	6	8
124995	36	3	6	3	70	417	1	1	3	6	8
127871	37	4	6	3	70	281	0	1	3	6	8
132235	38	5	6	3	70	427	0	1	3	6	8
136808	39	6	6	8	70	358	0	1	3	6	8
138562	40	7	6	8	70	439	0	1	3	6	8
142273	41	8	6	6	70	334	1	1	3	6	8
145250	42	9	6	6	70	361	0	1	3	6	8
149830	43	10	6	6	70	319	1	1	3	6	8
153709	44	11	6	6	70	352	1	1	3	6	8
155942	45	12	6	6	70	838	1	1	3	6	8
159165	46	13	6	6	70	447	1	1	3	6	8
163419	47	14	6	6	70	460	1	1	3	6	8
167965	48	1	1	6	90	488	1	1	3	6	8
170314	49	2	1	6	90	453	0	1	3	6	8
174572	50	3	1	6	90	280	0	1	3	6	8
176404	51	4	1	6	90	546	0	1	3	6	8
178699	52	5	1	8	90	276	0	1	3	6	8
180733	53	6	1	8	90	294	0	1	3	6	8
182986	54	7	1	1	90	216	1	1	3	6	8
184562	55	8	1	1	90	439	1	1	3	6	8
189433	56	9	1	1	90	350	1	1	3	6	8
190889	57	10	1	1	90	489	1	1	3	6	8
193025	58	11	1	1	90	703	1	1	3	6	8
195443	59	12	1	1	90	289	1	1	3	6	8
198487	60	13	1	1	90	239	1	1	3	6	8
200822	61	14	1	1	90	339	1	1	3	6	8
202731	62	15	1	1	90	190	1	1	3	6	8
207223	63	16	1	1	90	324	1	1	3	6	8
209133	64	17	1	1	90	359	1	1	3	6	8
210976	65	18	1	1	90	578	1	1	3	6	8
215961	66	1	3	1	90	329	0	1	3	6	8
217981	67	2	3	1	90	281	0	1	3	6	8
222873	68	3	3	6	90	419	0	1	3	6	8
224307	69	4	3	6	90	525	0	1	3	6	8
227198	70	5	3	8	90	84	0	1	3	6	8
231125	71	6	3	8	90	252	0	1	3	6	8
236029	72	7	3	3	90	343	1	1	3	6	8
240490	73	8	3	3	90	555	1	1	3	6	8
242068	74	9	3	3	90	544	1	1	3	6	8
244262	75	10	3	3	90	354	1	1	3	6	8
249314	76	11	3	3	90	353	1	1	3	6	8
252845	77	12	3	3	90	551	0	1	3	6	8
258296	78	13	3	3	90	341	1	1	3	6	8
262898	79	14	3	3	90	696	1	1	3	6	8
266740	80	15	3	3	90	389	1	1	3	6	8
270512	81	16	3	3	90	410	1	1	3	6	8
272463	82	1	1	3	70	469	1	1	3	6	8
276746	83	2	1	3	70	199	0	1	3	6	8
281571	84	3	1	3	70	192	0	1	3	6	8
286450	85	4	1	8	70	224	0	1	3	6	8
290747	86	5	1	8	70	311	0	1	3	6	8
293293	87	6	1	6	70	412	0	1	3	6	8
295704	88	7	1	6	70	398	0	1	3	6	8
298072	89	8	1	1	70	302	0	1	3	6	8
301016	90	9	1	1	70	237	0	1	3	6	8
304849	91	10	1	1	70	259	1	1	3	6	8
306119	92	11	1	1	70	535	1	1	3	6	8
310620	93	12	1	1	70	314	1	1	3	6	8
313812	94	1	8	1	90	288	0	1	3	6	8
318587	95	2	8	1	90	266	0	1	3	6	8
323405	96	3	8	3	90	216	0	1	3	6	8
325803	97	4	8	3	90	432	0	1	3	6	8
329017	98	5	8	6	90	235	0	1	3	6	8
332708	99	6	8	6	90	282	0	1	3	6	8
335870	100	7	8	8	90	154	1	1	3	6	8
339258	101	8	8	8	90	401	0	1	3	6	8
343140	102	9	8	8	90	216	1	1	3	6	8
347686	103	10	8	8	90	301	1	1	3	6	8
350418	104	11	8	8	90	785	1	1	3	6	8
352745	105	12	8	8	90	405	1	1	3	6	8
355440	106	13	8	8	90	323	1	1	3	6	8
358500	107	14	8	8	90	1273	1	1	3	6	8
363635	108	15	8	8	90	398	1	1	3	6	8
365367	109	16	8	8	90	530	1	1	3	6	8
370206	110	17	8	8	90	449	1	1	3	6	8
373331	111	18	8	8	90	294	1	1	3	6	8
375040	112	19	8	8	90	798	0	1	3	6	8
380286	113	20	8	8	90	439	1	1	3	6	8
382358	114	21	8	8	90	377	1	1	3	6	8
387166	115	22	8	8	90	747	1	1	3	6	8
390225	116	23	8	8	90	349	0	1	3	6	8
393182	117	24	8	8	90	480	1	1	3	6	8
397010	118	25	8	8	90	246	1	1	3	6	8
400181	119	26	8	8	90	285	1	1	3	6	8
401765	120	27	8	8	90	364	1	1	3	6	8
404080	121	28	8	8	90	327	1	1	3	6	8
408332	122	29	8	8	90	397	0	1	3	6	8
409798	123	30	8	8	90	511	1	1	3	6	8
414938	124	1	1	8	90	322	0	1	3	6	8
416516	125	2	1	1	90	503	1	1	3	6	8
418054	126	3	1	1	90	323	1	1	3	6	8
421288	127	4	1	1	90	3429	1	1	3	6	8
427255	128	5	1	1	90	939	1	1	3	6	8
430106	129	6	1	1	90	485	1	1	3	6	8
435073	130	7	1	1	90	305	1	1	3	6	8
439300	131	8	1	1	90	250	1	1	3	6	8
444101	132	9	1	1	90	361	1	1	3	6	8
448107	133	10	1	1	90	233	1	1	3	6	8
452717	134	11	1	1	90	281	1	1	3	6	8
455171	135	12	1	1	90	340	1	1	3	6	8
459911	136	13	1	1	90	261	1	1	3	6	8
461798	137	14	1	1	90	330	1	1	3	6	8
463760	138	15	1	1	90	268	1	1	3	6	8
466850	139	1	6	1	70	199	1	1	3	6	8
468357	140	2	6	1	70	777	0	1	3	6	8
472132	141	3	6	1	70	226	0	1	3	6	8
475484	142	4	6	6	70	260	1	1	3	6	8
479928	143	5	6	6	70	434	1	1	3	6	8
483236	144	6	6	6	70	471	0	1	3	6	8
486060	145	7	6	6	70	397	1	1	3	6	8
489868	146	8	6	6	70	311	1	1	3	6	8
491269	147	9	6	6	70	491	0	1	3	6	8
493585	148	10	6	6	70	345	0	1	3	6	8
495122	149	11	6	3	70	1086	1	1	3	6	8
500362	150	12	6	3	70	364	1	1	3	6	8
505626	151	13	6	3	70	385	0	1	3	6	8
509451	152	14	6	1	70	539	0	1	3	6	8
513361	153	15	6	3	70	268	0	1	3	6	8
517115	154	16	6	8	70	691	0	1	3	6	8
521946	155	17	6	8	70	260	0	1	3	6	8
526635	156	18	6	1	70	272	0	1	3	6	8
531548	157	19	6	1	70	254	0	1	3	6	8
535839	158	20	6	3	70	304	0	1	3	6	8
540844	159	21	6	3	70	298	1	1	3	6	8
543962	160	22	6	3	70	429	1	1	3	6	8
546489	161	23	6	3	70	575	0	1	3	6	8
548380	162	24	6	3	70	599	0	1	3	6	8
550284	163	25	6	6	70	392	0	1	3	6	8
552403	164	26	6	6	70	279	1	1	3	6	8
554367	165	1	8	6	90	313	0	1	3	6	8
556627	166	2	8	6	90	692	0	1	3	6	8
561077	167	3	8	8	90	199	1	1	3	6	8
566207	168	4	8	8	90	278	1	1	3	6	8
571260	169	5	8	8	90	293	1	1	3	6	8
575475	170	6	8	8	90	353	1	1	3	6	8
577371	171	7	8	8	90	323	0	1	3	6	8
580089	172	8	8	8	90	236	1	1	3	6	8
582896	173	9	8	8	90	304	1	1	3	6	8
588193	174	10	8	8	90	231	1	1	3	6	8
589448	175	11	8	8	90	874	1	1	3	6	8
593435	176	12	8	8	90	300	1	1	3	6	8
595374	177	13	8	8	90	348	0	1	3	6	8
599366	178	1	6	8	70	178	1	1	3	6	8
602657	179	2	6	8	70	288	0	1	3	6	8
605221	180	3	6	8	70	242	0	1	3	6	8
609541	181	4	6	1	70	251	0	1	3	6	8
613258	182	5	6	1	70	565	1	1	3	6	8
618687	183	6	6	1	70	275	0	1	3	6	8
620585	184	7	6	1	70	372	0	1	3	6	8
624065	185	8	6	3	70	350	0	1	3	6	8
627796	186	9	6	3	70	247	1	1	3	6	8
632863	187	10	6	3	70	457	0	1	3	6	8
636861	188	11	6	3	70	245	1	1	3	6	8
639446	189	12	6	3	70	466	1	1	3	6	8
641447	190	13	6	3	70	282	1	1	3	6	8
646573	191	14	6	3	70	292	0	1	3	6	8
651836	192	15	6	3	70	510	0	1	3	6	8
653706	193	1	3	6	90	1447	0	1	3	6	8
656952	194	2	3	6	90	327	0	1	3	6	8
660315	195	3	3	8	90	179	0	1	3	6	8
662918	196	4	3	8	90	265	1	1	3	6	8
665124	197	5	3	8	90	348	0	1	3	6	8
666769	198	6	3	8	90	3027	0	1	3	6	8
674152	199	7	3	1	90	316	0	1	3	6	8
676477	200	8	3	1	90	325	1	1	3	6	8
