# Supplementary material for: Control of entropy in neural models of environmental state
Source: eLife. 2019 Feb 28;8:e39404. doi: 10.7554/eLife.39404 (PMC6395063; doi:10.7554/eLife.39404)
Supplement: Source code 1. [file elife-39404-code1.zip › model_for_eLife/data/pre_fMRI/behavioural_data_s19_run2]

5017	201	1	4	2	90	2784	0	2	4	5	7
9414	202	2	4	2	90	506	0	2	4	5	7
14076	203	3	4	4	90	348	1	2	4	5	7
17837	204	4	4	4	90	239	1	2	4	5	7
22464	205	5	4	4	90	164	1	2	4	5	7
26508	206	6	4	4	90	191	1	2	4	5	7
30376	207	7	4	4	90	393	1	2	4	5	7
32610	208	8	4	4	90	376	1	2	4	5	7
34814	209	9	4	4	90	280	1	2	4	5	7
36665	210	10	4	4	90	208	1	2	4	5	7
41105	211	11	4	4	90	210	1	2	4	5	7
45826	212	12	4	4	90	439	1	2	4	5	7
49907	213	13	4	4	90	4620	1	2	4	5	7
59465	214	14	4	4	90	340	1	2	4	5	7
61889	215	15	4	4	90	334	1	2	4	5	7
66668	216	16	4	4	90	256	1	2	4	5	7
70736	217	17	4	4	90	219	1	2	4	5	7
72108	218	18	4	4	90	413	0	2	4	5	7
75727	219	19	4	4	90	325	1	2	4	5	7
79889	220	1	7	4	90	173	0	2	4	5	7
81745	221	2	7	4	90	402	0	2	4	5	7
84767	222	3	7	7	90	155	1	2	4	5	7
87069	223	4	7	7	90	394	1	2	4	5	7
88507	224	5	7	7	90	325	1	2	4	5	7
93826	225	6	7	7	90	270	1	2	4	5	7
95750	226	7	7	7	90	269	1	2	4	5	7
99566	227	8	7	7	90	266	1	2	4	5	7
101701	228	9	7	7	90	237	1	2	4	5	7
103488	229	10	7	7	90	322	1	2	4	5	7
105229	230	11	7	7	90	1397	1	2	4	5	7
110328	231	12	7	7	90	203	0	2	4	5	7
112645	232	13	7	7	90	307	1	2	4	5	7
117879	233	14	7	7	90	259	1	2	4	5	7
122450	234	15	7	7	90	238	1	2	4	5	7
126525	235	16	7	7	90	400	1	2	4	5	7
131721	236	17	7	7	90	263	1	2	4	5	7
133410	237	18	7	7	90	375	1	2	4	5	7
136791	238	19	7	7	90	263	1	2	4	5	7
140571	239	20	7	7	90	217	1	2	4	5	7
143936	240	21	7	7	90	344	1	2	4	5	7
147366	241	1	4	7	90	314	0	2	4	5	7
149041	242	2	4	7	90	312	0	2	4	5	7
150845	243	3	4	5	90	416	0	2	4	5	7
154068	244	4	4	5	90	183	0	2	4	5	7
156368	245	5	4	2	90	405	0	2	4	5	7
160109	246	6	4	2	90	222	0	2	4	5	7
161336	247	7	4	4	90	737	1	2	4	5	7
164825	248	8	4	4	90	370	1	2	4	5	7
167680	249	9	4	4	90	306	1	2	4	5	7
170524	250	10	4	4	90	380	1	2	4	5	7
173104	251	11	4	4	90	371	1	2	4	5	7
174684	252	12	4	4	90	348	1	2	4	5	7
176031	253	13	4	4	90	259	1	2	4	5	7
180621	254	14	4	4	90	420	0	2	4	5	7
185713	255	15	4	4	90	303	1	2	4	5	7
187552	256	16	4	4	90	391	1	2	4	5	7
189916	257	17	4	4	90	414	1	2	4	5	7
192196	258	18	4	4	90	337	1	2	4	5	7
194897	259	19	4	4	90	345	1	2	4	5	7
197986	260	20	4	4	90	254	0	2	4	5	7
200009	261	1	7	4	70	233	0	2	4	5	7
204666	262	2	7	7	70	276	0	2	4	5	7
206008	263	3	7	7	70	424	1	2	4	5	7
207620	264	4	7	7	70	318	1	2	4	5	7
212686	265	5	7	7	70	308	1	2	4	5	7
216181	266	6	7	7	70	300	0	2	4	5	7
219178	267	7	7	7	70	321	0	2	4	5	7
221783	268	8	7	2	70	306	0	2	4	5	7
224715	269	9	7	2	70	285	0	2	4	5	7
226206	270	10	7	5	70	707	0	2	4	5	7
231157	271	11	7	5	70	315	0	2	4	5	7
235116	272	12	7	4	70	200	0	2	4	5	7
236432	273	13	7	4	70	337	1	2	4	5	7
238209	274	14	7	4	70	344	0	2	4	5	7
242909	275	15	7	4	70	204	0	2	4	5	7
244304	276	16	7	4	70	447	0	2	4	5	7
248499	277	17	7	7	70	208	1	2	4	5	7
253095	278	18	7	7	70	275	1	2	4	5	7
256670	279	19	7	7	70	343	1	2	4	5	7
261925	280	20	7	7	70	228	0	2	4	5	7
266400	281	21	7	7	70	257	1	2	4	5	7
268849	282	22	7	7	70	298	1	2	4	5	7
272225	283	23	7	7	70	228	1	2	4	5	7
277445	284	24	7	7	70	242	0	2	4	5	7
278960	285	1	2	7	90	733	0	2	4	5	7
284545	286	2	2	2	90	458	0	2	4	5	7
287614	287	3	2	2	90	448	1	2	4	5	7
291284	288	4	2	2	90	509	1	2	4	5	7
295877	289	5	2	2	90	280	1	2	4	5	7
300014	290	6	2	2	90	286	1	2	4	5	7
304915	291	7	2	2	90	534	1	2	4	5	7
310114	292	8	2	2	90	446	1	2	4	5	7
312287	293	9	2	2	90	410	1	2	4	5	7
315577	294	10	2	2	90	637	1	2	4	5	7
317568	295	11	2	2	90	4351	1	2	4	5	7
325004	296	12	2	2	90	448	1	2	4	5	7
327305	297	13	2	2	90	455	1	2	4	5	7
328934	298	14	2	2	90	368	1	2	4	5	7
332401	299	15	2	2	90	152	1	2	4	5	7
335408	300	16	2	2	90	266	1	2	4	5	7
339851	301	17	2	2	90	497	1	2	4	5	7
343906	302	18	2	2	90	362	1	2	4	5	7
348496	303	19	2	2	90	358	1	2	4	5	7
350532	304	20	2	2	90	436	1	2	4	5	7
353199	305	21	2	2	90	553	1	2	4	5	7
357863	306	22	2	2	90	328	1	2	4	5	7
361939	307	23	2	2	90	208	1	2	4	5	7
365296	308	1	7	2	70	293	0	2	4	5	7
369753	309	2	7	2	70	236	0	2	4	5	7
371413	310	3	7	4	70	341	0	2	4	5	7
375465	311	4	7	4	70	308	0	2	4	5	7
377762	312	5	7	4	70	423	0	2	4	5	7
380157	313	6	7	5	70	262	1	2	4	5	7
381930	314	7	7	6	70	692	9	2	4	5	7
383986	315	8	7	5	70	430	0	2	4	5	7
386070	316	9	7	5	70	618	1	2	4	5	7
389235	317	10	7	5	70	303	0	2	4	5	7
390549	318	11	7	5	70	405	0	2	4	5	7
393202	319	12	7	7	70	261	1	2	4	5	7
396203	320	13	7	7	70	259	1	2	4	5	7
400775	321	14	7	7	70	288	1	2	4	5	7
403172	322	15	7	7	70	276	0	2	4	5	7
407163	323	16	7	7	70	409	1	2	4	5	7
411088	324	17	7	7	70	389	1	2	4	5	7
414830	325	18	7	7	70	201	1	2	4	5	7
419739	326	19	7	7	70	287	1	2	4	5	7
421950	327	20	7	7	70	321	1	2	4	5	7
425335	328	21	7	7	70	229	1	2	4	5	7
428713	329	22	7	7	70	327	1	2	4	5	7
432524	330	23	7	7	70	403	1	2	4	5	7
436767	331	24	7	7	70	265	0	2	4	5	7
439241	332	25	7	7	70	378	1	2	4	5	7
441820	333	26	7	7	70	376	1	2	4	5	7
445643	334	1	5	7	70	281	0	2	4	5	7
448061	335	2	5	7	70	401	0	2	4	5	7
451955	336	3	5	2	70	314	0	2	4	5	7
454679	337	4	5	2	70	339	0	2	4	5	7
459069	338	5	5	4	70	231	0	2	4	5	7
463524	339	6	5	4	70	379	0	2	4	5	7
465797	340	7	5	5	70	332	1	2	4	5	7
467600	341	8	5	5	70	488	1	2	4	5	7
472904	342	9	5	5	70	225	1	2	4	5	7
476813	343	10	5	5	70	461	0	2	4	5	7
479261	344	11	5	5	70	459	1	2	4	5	7
480730	345	12	5	5	70	811	1	2	4	5	7
484134	346	13	5	5	70	364	1	2	4	5	7
488637	347	14	5	5	70	264	1	2	4	5	7
492254	348	15	5	5	70	166	1	2	4	5	7
496222	349	1	2	5	70	330	0	2	4	5	7
498592	350	2	2	7	70	688	0	2	4	5	7
500802	351	3	2	7	70	284	0	2	4	5	7
505741	352	4	2	2	70	325	1	2	4	5	7
510402	353	5	2	2	70	253	1	2	4	5	7
512517	354	6	2	2	70	526	0	2	4	5	7
518037	355	7	2	2	70	225	0	2	4	5	7
522019	356	8	2	4	70	590	0	2	4	5	7
525781	357	9	2	4	70	338	1	2	4	5	7
527961	358	10	2	4	70	367	0	2	4	5	7
529718	359	11	2	4	70	522	0	2	4	5	7
533523	360	12	2	5	70	350	0	2	4	5	7
536706	361	13	2	5	70	368	1	2	4	5	7
539482	362	14	2	5	70	380	0	2	4	5	7
543562	363	15	2	5	70	386	0	2	4	5	7
547721	364	16	2	7	70	360	1	2	4	5	7
551433	365	17	2	7	70	362	0	2	4	5	7
555815	366	18	2	7	70	395	0	2	4	5	7
560230	367	19	2	2	70	423	0	2	4	5	7
563379	368	20	2	2	70	335	1	2	4	5	7
566101	369	1	5	2	70	365	1	2	4	5	7
569908	370	2	5	2	70	286	0	2	4	5	7
571734	371	3	5	2	70	393	0	2	4	5	7
574002	372	4	5	4	70	407	0	2	4	5	7
579150	373	5	5	4	70	6	1	2	4	5	7
582953	374	6	5	4	70	432	1	2	4	5	7
588212	375	7	5	4	70	291	0	2	4	5	7
592290	376	8	5	4	70	264	0	2	4	5	7
596454	377	9	5	4	70	141	0	2	4	5	7
601135	378	10	5	5	70	388	1	2	4	5	7
603828	379	11	5	5	70	430	1	2	4	5	7
607445	380	12	5	5	70	266	0	2	4	5	7
612283	381	13	5	5	70	176	1	2	4	5	7
616640	382	14	5	5	70	225	0	2	4	5	7
620140	383	15	5	7	70	209	0	2	4	5	7
621570	384	16	5	7	70	551	1	2	4	5	7
625330	385	1	7	7	90	387	1	2	4	5	7
627156	386	2	7	7	90	257	1	2	4	5	7
629573	387	3	7	7	90	374	1	2	4	5	7
631053	388	4	7	7	90	541	1	2	4	5	7
633632	389	5	7	7	90	449	0	2	4	5	7
638885	390	6	7	7	90	817	1	2	4	5	7
643066	391	7	7	7	90	231	0	2	4	5	7
647877	392	8	7	7	90	396	1	2	4	5	7
652307	393	9	7	7	90	308	1	2	4	5	7
655742	394	10	7	7	90	423	1	2	4	5	7
657331	395	11	7	7	90	382	0	2	4	5	7
660274	396	12	7	7	90	308	1	2	4	5	7
663776	397	13	7	7	90	260	1	2	4	5	7
667044	398	14	7	7	90	281	1	2	4	5	7
668763	399	15	7	7	90	309	1	2	4	5	7
670087	400	16	7	7	90	659	1	2	4	5	7
