# Supplementary material for: Control of entropy in neural models of environmental state
Source: eLife. 2019 Feb 28;8:e39404. doi: 10.7554/eLife.39404 (PMC6395063; doi:10.7554/eLife.39404)
Supplement: Source code 1. [file elife-39404-code1.zip › model_for_eLife/data/pre_fMRI/behavioural_data_s19_run3]

5013	401	1	4	1	70	1300	0	1	4	5	8
8023	402	2	4	1	70	1304	0	1	4	5	8
13653	403	3	4	4	70	247	1	1	4	5	8
17001	404	4	4	4	70	357	1	1	4	5	8
20894	405	5	4	4	70	271	0	1	4	5	8
23870	406	6	4	4	70	284	0	1	4	5	8
28917	407	7	4	5	70	274	1	1	4	5	8
31472	408	8	4	5	70	371	0	1	4	5	8
34408	409	9	4	8	70	4807	0	1	4	5	8
43080	410	10	4	8	70	667	0	1	4	5	8
47032	411	11	4	1	70	249	0	1	4	5	8
50878	412	12	4	1	70	233	0	1	4	5	8
55726	413	13	4	4	70	218	0	1	4	5	8
60001	414	14	4	5	70	630	0	1	4	5	8
64824	415	15	4	5	70	494	1	1	4	5	8
69775	416	16	4	5	70	287	0	1	4	5	8
72459	417	17	4	8	70	205	0	1	4	5	8
75793	418	18	4	8	70	289	0	1	4	5	8
77537	419	19	4	8	70	528	0	1	4	5	8
82339	420	20	4	1	70	439	0	1	4	5	8
86801	421	21	4	1	70	328	0	1	4	5	8
88485	422	22	4	4	70	364	1	1	4	5	8
90332	423	23	4	4	70	393	0	1	4	5	8
95148	424	24	4	4	70	295	0	1	4	5	8
97786	425	25	4	4	70	266	1	1	4	5	8
102779	426	1	1	4	90	194	0	1	4	5	8
105643	427	2	1	5	90	328	0	1	4	5	8
110901	428	3	1	5	90	225	1	1	4	5	8
113930	429	4	1	5	90	306	0	1	4	5	8
116322	430	5	1	8	90	368	0	1	4	5	8
120635	431	6	1	8	90	209	1	1	4	5	8
123629	432	7	1	8	90	307	0	1	4	5	8
128163	433	8	1	8	90	281	0	1	4	5	8
131828	434	9	1	1	90	241	1	1	4	5	8
133884	435	10	1	1	90	515	1	1	4	5	8
138560	436	11	1	1	90	242	1	1	4	5	8
140245	437	12	1	1	90	281	1	1	4	5	8
142896	438	13	1	1	90	225	1	1	4	5	8
147142	439	14	1	1	90	237	1	1	4	5	8
149372	440	15	1	1	90	344	1	1	4	5	8
152440	441	1	5	1	90	353	0	1	4	5	8
153991	442	2	5	1	90	543	1	1	4	5	8
158156	443	3	5	1	90	151	0	1	4	5	8
163058	444	4	5	4	90	391	0	1	4	5	8
168041	445	5	5	4	90	359	0	1	4	5	8
173091	446	6	5	5	90	371	1	1	4	5	8
177560	447	7	5	5	90	373	0	1	4	5	8
180789	448	8	5	8	90	277	1	1	4	5	8
184311	449	9	5	8	90	355	0	1	4	5	8
186057	450	10	5	8	90	385	1	1	4	5	8
190125	451	11	5	8	90	282	0	1	4	5	8
194327	452	12	5	8	90	244	1	1	4	5	8
198965	453	13	5	8	90	330	1	1	4	5	8
200826	454	14	5	8	90	396	1	1	4	5	8
205213	455	15	5	8	90	292	1	1	4	5	8
209360	456	16	5	8	90	593	0	1	4	5	8
212889	457	17	5	8	90	121	0	1	4	5	8
214062	458	18	5	1	90	380	0	1	4	5	8
217989	459	19	5	1	90	394	1	1	4	5	8
222770	460	20	5	1	90	267	0	1	4	5	8
226373	461	21	5	1	90	366	0	1	4	5	8
228051	462	22	5	4	90	324	0	1	4	5	8
231361	463	23	5	4	90	202	1	1	4	5	8
233566	464	24	5	4	90	556	0	1	4	5	8
237175	465	25	5	4	90	171	0	1	4	5	8
239269	466	1	8	5	70	274	0	1	4	5	8
243943	467	2	8	5	70	235	0	1	4	5	8
245254	468	3	8	5	70	472	0	1	4	5	8
250254	469	4	8	8	70	213	1	1	4	5	8
254327	470	5	8	8	70	294	1	1	4	5	8
256691	471	6	8	8	70	502	0	1	4	5	8
260800	472	7	8	8	70	242	0	1	4	5	8
265510	473	8	8	8	70	189	1	1	4	5	8
268068	474	9	8	8	70	387	1	1	4	5	8
271348	475	10	8	8	70	393	1	1	4	5	8
274311	476	11	8	8	70	330	1	1	4	5	8
275776	477	12	8	8	70	419	1	1	4	5	8
278394	478	1	4	8	70	362	1	1	4	5	8
280471	479	2	4	8	70	405	0	1	4	5	8
284147	480	3	4	8	70	372	0	1	4	5	8
288941	481	4	4	5	70	289	0	1	4	5	8
292776	482	5	4	5	70	396	0	1	4	5	8
296664	483	6	4	4	70	308	1	1	4	5	8
301867	484	7	4	4	70	368	0	1	4	5	8
305395	485	8	4	4	70	329	1	1	4	5	8
307326	486	9	4	4	70	950	1	1	4	5	8
312656	487	10	4	4	70	447	1	1	4	5	8
318058	488	11	4	4	70	3597	1	1	4	5	8
324712	489	12	4	4	70	367	1	1	4	5	8
326901	490	13	4	4	70	762	1	1	4	5	8
332474	491	14	4	4	70	367	1	1	4	5	8
335813	492	15	4	4	70	598	1	1	4	5	8
341088	493	16	4	4	70	182	1	1	4	5	8
346044	494	17	4	4	70	470	0	1	4	5	8
349852	495	18	4	4	70	347	0	1	4	5	8
352298	496	19	4	1	70	295	1	1	4	5	8
353755	497	20	4	1	70	475	0	1	4	5	8
355892	498	1	8	1	90	396	0	1	4	5	8
358968	499	2	8	5	90	200	0	1	4	5	8
363742	500	3	8	5	90	326	0	1	4	5	8
367263	501	4	8	8	90	374	1	1	4	5	8
371586	502	5	8	8	90	446	1	1	4	5	8
376939	503	6	8	8	90	214	0	1	4	5	8
379686	504	7	8	8	90	589	1	1	4	5	8
384340	505	8	8	8	90	332	1	1	4	5	8
386308	506	9	8	8	90	358	1	1	4	5	8
390862	507	10	8	8	90	266	1	1	4	5	8
392216	508	11	8	8	90	648	1	1	4	5	8
394653	509	12	8	8	90	725	1	1	4	5	8
398257	510	13	8	8	90	317	1	1	4	5	8
401809	511	14	8	8	90	238	1	1	4	5	8
406468	512	15	8	8	90	363	1	1	4	5	8
411051	513	16	8	8	90	394	1	1	4	5	8
414086	514	17	8	8	90	255	1	1	4	5	8
417937	515	18	8	8	90	1288	1	1	4	5	8
422036	516	1	5	8	90	320	0	1	4	5	8
425961	517	2	5	8	90	369	0	1	4	5	8
430875	518	3	5	1	90	222	1	1	4	5	8
433314	519	4	5	1	90	390	0	1	4	5	8
437339	520	5	5	1	90	265	0	1	4	5	8
439205	521	6	5	4	90	440	0	1	4	5	8
443706	522	7	5	4	90	254	0	1	4	5	8
445364	523	8	5	5	90	891	0	1	4	5	8
451080	524	9	5	5	90	183	1	1	4	5	8
453673	525	10	5	5	90	503	1	1	4	5	8
456423	526	11	5	5	90	541	1	1	4	5	8
461766	527	12	5	5	90	354	1	1	4	5	8
466391	528	13	5	5	90	329	1	1	4	5	8
470448	529	14	5	5	90	329	1	1	4	5	8
473362	530	15	5	5	90	743	1	1	4	5	8
478341	531	16	5	5	90	334	1	1	4	5	8
479899	532	17	5	5	90	5679	0	1	4	5	8
489945	533	18	5	8	90	221	0	1	4	5	8
491547	534	19	5	8	90	557	0	1	4	5	8
495951	535	20	5	1	90	213	0	1	4	5	8
499793	536	21	5	1	90	299	1	1	4	5	8
501252	537	22	5	1	90	727	0	1	4	5	8
506844	538	23	5	1	90	184	0	1	4	5	8
510403	539	1	8	4	70	165	0	1	4	5	8
511890	540	2	8	4	70	520	0	1	4	5	8
514001	541	3	8	8	70	543	1	1	4	5	8
516970	542	4	8	8	70	417	0	1	4	5	8
520762	543	5	8	8	70	229	1	1	4	5	8
524242	544	6	8	8	70	247	1	1	4	5	8
528089	545	7	8	8	70	206	0	1	4	5	8
531601	546	8	8	8	70	464	1	1	4	5	8
533736	547	9	8	8	70	833	1	1	4	5	8
538648	548	10	8	8	70	861	0	1	4	5	8
541754	549	11	8	8	70	341	1	1	4	5	8
545543	550	12	8	8	70	394	1	1	4	5	8
548590	551	13	8	8	70	505	1	1	4	5	8
553681	552	14	8	8	70	299	1	1	4	5	8
557643	553	1	5	8	70	384	1	1	4	5	8
561809	554	2	5	8	70	281	0	1	4	5	8
563898	555	3	5	8	70	437	0	1	4	5	8
569239	556	4	5	4	70	916	0	1	4	5	8
571328	557	5	5	4	70	872	0	1	4	5	8
573469	558	6	5	5	70	409	1	1	4	5	8
578267	559	7	5	5	70	299	1	1	4	5	8
581702	560	8	5	5	70	367	1	1	4	5	8
586365	561	9	5	5	70	356	0	1	4	5	8
591565	562	10	5	5	70	303	0	1	4	5	8
595940	563	11	5	1	70	337	0	1	4	5	8
598429	564	12	5	1	70	490	0	1	4	5	8
603774	565	13	5	8	70	259	0	1	4	5	8
605806	566	14	5	8	70	405	0	1	4	5	8
608596	567	15	5	4	70	442	0	1	4	5	8
610341	568	16	5	4	70	401	0	1	4	5	8
612611	569	17	5	4	70	671	1	1	4	5	8
615685	570	18	5	4	70	208	0	1	4	5	8
617308	571	19	5	5	70	390	1	1	4	5	8
619616	572	20	5	5	70	176	1	1	4	5	8
623738	573	1	8	5	70	366	1	1	4	5	8
628882	574	2	8	5	70	351	0	1	4	5	8
633558	575	3	8	5	70	222	1	1	4	5	8
635523	576	4	8	5	70	3905	1	1	4	5	8
641945	577	5	8	5	70	314	0	1	4	5	8
644871	578	6	8	8	70	345	1	1	4	5	8
649776	579	7	8	8	70	333	0	1	4	5	8
654732	580	8	8	8	70	264	0	1	4	5	8
657539	581	9	8	1	70	596	0	1	4	5	8
661258	582	10	8	1	70	462	1	1	4	5	8
663429	583	11	8	1	70	683	0	1	4	5	8
668311	584	1	1	5	70	378	0	1	4	5	8
669977	585	2	1	5	70	761	0	1	4	5	8
672634	586	3	1	4	70	47	0	1	4	5	8
677492	587	4	1	4	70	231	1	1	4	5	8
681487	588	5	1	4	70	500	1	1	4	5	8
685438	589	6	1	4	70	382	1	1	4	5	8
688815	590	7	1	4	70	660	1	1	4	5	8
692283	591	8	1	4	70	373	1	1	4	5	8
697066	592	9	1	4	70	597	0	1	4	5	8
701006	593	10	1	4	70	412	0	1	4	5	8
706233	594	11	1	4	70	790	0	1	4	5	8
711081	595	12	1	4	70	1080	0	1	4	5	8
717036	596	13	1	8	70	930	0	1	4	5	8
721446	597	14	1	8	70	441	0	1	4	5	8
723587	598	15	1	6	70	1479	9	1	4	5	8
725789	599	16	1	5	70	300	0	1	4	5	8
728944	600	17	1	1	70	288	1	1	4	5	8
