# Supplementary material for: Control of entropy in neural models of environmental state
Source: eLife. 2019 Feb 28;8:e39404. doi: 10.7554/eLife.39404 (PMC6395063; doi:10.7554/eLife.39404)
Supplement: Source code 1. [file elife-39404-code1.zip › model_for_eLife/data/pre_fMRI/behavioural_data_s19_run4]

5016	601	1	7	2	90	1964	0	2	3	6	7
10685	602	2	7	2	90	512	0	2	3	6	7
13039	603	3	7	2	90	239	1	2	3	6	7
14715	604	4	7	2	90	536	1	2	3	6	7
19668	605	5	7	2	90	270	0	2	3	6	7
22310	606	6	7	2	90	283	0	2	3	6	7
26206	607	7	7	3	90	291	0	2	3	6	7
28749	608	8	7	3	90	298	0	2	3	6	7
33902	609	9	7	7	90	240	1	2	3	6	7
35670	610	10	7	7	90	368	0	2	3	6	7
39075	611	11	7	7	90	219	1	2	3	6	7
42973	612	12	7	7	90	244	0	2	3	6	7
45285	613	13	7	7	90	243	1	2	3	6	7
48371	614	14	7	6	90	323	1	2	3	6	7
52614	615	15	7	6	90	254	0	2	3	6	7
56548	616	16	7	6	90	352	0	2	3	6	7
58169	617	17	7	7	90	353	1	2	3	6	7
63420	618	18	7	7	90	371	1	2	3	6	7
67775	619	19	7	7	90	249	1	2	3	6	7
70464	620	20	7	7	90	378	1	2	3	6	7
72249	621	21	7	7	90	343	1	2	3	6	7
76231	622	22	7	7	90	272	1	2	3	6	7
80122	623	23	7	7	90	204	1	2	3	6	7
81324	624	24	7	7	90	549	1	2	3	6	7
85255	625	25	7	7	90	209	1	2	3	6	7
86595	626	26	7	7	90	368	1	2	3	6	7
88000	627	27	7	7	90	409	1	2	3	6	7
91423	628	28	7	7	90	254	1	2	3	6	7
96597	629	29	7	7	90	344	1	2	3	6	7
98624	630	30	7	7	90	408	1	2	3	6	7
103193	631	1	3	7	90	234	1	2	3	6	7
106218	632	2	3	7	90	341	0	2	3	6	7
108748	633	3	3	7	90	304	0	2	3	6	7
113909	634	4	3	2	90	196	0	2	3	6	7
119073	635	5	3	2	90	336	1	2	3	6	7
123405	636	6	3	2	90	342	0	2	3	6	7
126519	637	7	3	2	90	229	0	2	3	6	7
129669	638	8	3	3	90	288	1	2	3	6	7
131113	639	9	3	3	90	392	0	2	3	6	7
132816	640	10	3	3	90	474	1	2	3	6	7
135309	641	11	3	3	90	335	1	2	3	6	7
138731	642	12	3	3	90	269	1	2	3	6	7
142321	643	13	3	3	90	283	1	2	3	6	7
145833	644	14	3	3	90	553	1	2	3	6	7
148465	645	15	3	3	90	5940	1	2	3	6	7
156620	646	16	3	3	90	387	1	2	3	6	7
159779	647	17	3	3	90	246	1	2	3	6	7
163920	648	18	3	3	90	195	1	2	3	6	7
168359	649	19	3	3	90	305	1	2	3	6	7
173179	650	20	3	3	90	249	1	2	3	6	7
177350	651	21	3	3	90	357	1	2	3	6	7
181024	652	1	2	3	90	1016	0	2	3	6	7
183987	653	2	2	3	90	586	0	2	3	6	7
188468	654	3	2	3	90	364	0	2	3	6	7
192295	655	4	2	6	90	198	0	2	3	6	7
195159	656	5	2	6	90	416	0	2	3	6	7
200245	657	6	2	6	90	260	0	2	3	6	7
204929	658	7	2	6	90	570	0	2	3	6	7
207813	659	8	2	7	90	443	0	2	3	6	7
211513	660	9	2	7	90	248	0	2	3	6	7
212955	661	10	2	2	90	739	1	2	3	6	7
218281	662	11	2	2	90	266	1	2	3	6	7
220800	663	12	2	2	90	504	1	2	3	6	7
226086	664	13	2	2	90	189	1	2	3	6	7
228032	665	14	2	2	90	300	1	2	3	6	7
231975	666	15	2	2	90	221	1	2	3	6	7
233905	667	16	2	2	90	367	1	2	3	6	7
238000	668	17	2	2	90	407	1	2	3	6	7
240269	669	18	2	2	90	320	1	2	3	6	7
242087	670	19	2	2	90	264	1	2	3	6	7
245885	671	20	2	2	90	147	1	2	3	6	7
248415	672	21	2	2	90	280	1	2	3	6	7
251606	673	22	2	2	90	150	1	2	3	6	7
253279	674	1	7	2	70	288	0	2	3	6	7
254905	675	2	7	2	70	257	1	2	3	6	7
258046	676	3	7	2	70	257	0	2	3	6	7
262096	677	4	7	2	70	268	0	2	3	6	7
265580	678	5	7	2	70	301	0	2	3	6	7
267401	679	6	7	3	70	359	0	2	3	6	7
270386	680	7	7	3	70	234	0	2	3	6	7
275125	681	8	7	3	70	240	0	2	3	6	7
279966	682	9	7	7	70	908	0	2	3	6	7
283043	683	10	7	7	70	309	1	2	3	6	7
287019	684	11	7	7	70	657	1	2	3	6	7
289451	685	12	7	7	70	335	0	2	3	6	7
291153	686	13	7	7	70	271	0	2	3	6	7
295329	687	14	7	7	70	197	0	2	3	6	7
297127	688	15	7	7	70	304	0	2	3	6	7
301531	689	16	7	7	70	163	0	2	3	6	7
303496	690	17	7	6	70	611	1	2	3	6	7
305844	691	18	7	6	70	339	0	2	3	6	7
307795	692	19	7	6	70	291	1	2	3	6	7
309237	693	20	7	6	70	382	0	2	3	6	7
313448	694	21	7	6	70	188	0	2	3	6	7
317039	695	22	7	6	70	248	0	2	3	6	7
319183	696	23	7	8	70	356	9	2	3	6	7
321040	697	24	7	7	70	231	0	2	3	6	7
322411	698	25	7	7	70	308	0	2	3	6	7
326290	699	1	2	2	90	220	1	2	3	6	7
329596	700	2	2	2	90	214	0	2	3	6	7
333700	701	3	2	2	90	305	1	2	3	6	7
338779	702	4	2	2	90	176	1	2	3	6	7
343700	703	5	2	2	90	260	1	2	3	6	7
347873	704	6	2	2	90	162	1	2	3	6	7
351469	705	7	2	2	90	174	1	2	3	6	7
355711	706	8	2	2	90	198	1	2	3	6	7
360549	707	9	2	2	90	210	1	2	3	6	7
364805	708	10	2	2	90	246	1	2	3	6	7
368860	709	11	2	2	90	293	1	2	3	6	7
370337	710	12	2	2	90	446	1	2	3	6	7
372553	711	13	2	2	90	327	0	2	3	6	7
374665	712	14	2	2	90	607	1	2	3	6	7
376691	713	15	2	2	90	363	1	2	3	6	7
380507	714	16	2	2	90	333	1	2	3	6	7
384369	715	17	2	2	90	399	1	2	3	6	7
388493	716	18	2	2	90	318	1	2	3	6	7
391003	717	19	2	2	90	202	1	2	3	6	7
393878	718	20	2	2	90	291	0	2	3	6	7
396138	719	21	2	2	90	227	0	2	3	6	7
399795	720	1	7	3	90	265	0	2	3	6	7
404269	721	2	7	3	90	314	0	2	3	6	7
408824	722	3	7	7	90	552	1	2	3	6	7
414113	723	4	7	7	90	278	1	2	3	6	7
417452	724	5	7	7	90	339	1	2	3	6	7
422622	725	6	7	7	90	146	1	2	3	6	7
426427	726	7	7	7	90	259	1	2	3	6	7
430201	727	8	7	7	90	171	1	2	3	6	7
434669	728	9	7	7	90	227	1	2	3	6	7
439667	729	10	7	7	90	246	1	2	3	6	7
442435	730	11	7	7	90	350	1	2	3	6	7
443972	731	12	7	7	90	272	0	2	3	6	7
446065	732	13	7	7	90	303	1	2	3	6	7
448182	733	14	7	7	90	331	1	2	3	6	7
451240	734	15	7	7	90	280	1	2	3	6	7
455466	735	16	7	7	90	286	1	2	3	6	7
459650	736	1	2	7	90	309	0	2	3	6	7
463537	737	2	2	7	90	212	0	2	3	6	7
466172	738	3	2	6	90	342	0	2	3	6	7
470364	739	4	2	6	90	184	1	2	3	6	7
472106	740	5	2	6	90	570	0	2	3	6	7
474103	741	6	2	6	90	496	1	2	3	6	7
476289	742	7	2	6	90	228	0	2	3	6	7
479740	743	8	2	6	90	146	0	2	3	6	7
482753	744	9	2	2	90	156	1	2	3	6	7
486995	745	10	2	2	90	152	1	2	3	6	7
491535	746	11	2	2	90	227	1	2	3	6	7
492983	747	12	2	2	90	442	1	2	3	6	7
494922	748	13	2	2	90	361	1	2	3	6	7
498246	749	14	2	2	90	189	1	2	3	6	7
501826	750	15	2	2	90	108	1	2	3	6	7
505980	751	16	2	2	90	248	1	2	3	6	7
507277	752	17	2	2	90	364	1	2	3	6	7
512525	753	18	2	2	90	261	0	2	3	6	7
516821	754	19	2	3	90	323	0	2	3	6	7
519137	755	20	2	3	90	298	0	2	3	6	7
524142	756	21	2	7	90	198	0	2	3	6	7
528607	757	22	2	7	90	281	0	2	3	6	7
532954	758	23	2	6	90	190	0	2	3	6	7
535106	759	24	2	6	90	468	0	2	3	6	7
540150	760	25	2	2	90	199	1	2	3	6	7
541698	761	1	6	2	70	579	0	2	3	6	7
544709	762	2	6	2	70	212	0	2	3	6	7
546983	763	3	6	3	70	302	0	2	3	6	7
551425	764	4	6	3	70	180	1	2	3	6	7
555961	765	5	6	3	70	531	0	2	3	6	7
558235	766	6	6	7	70	228	0	2	3	6	7
561230	767	7	6	7	70	210	0	2	3	6	7
564832	768	8	6	6	70	517	1	2	3	6	7
567300	769	9	6	6	70	416	1	2	3	6	7
572056	770	10	6	6	70	211	1	2	3	6	7
574961	771	11	6	6	70	605	1	2	3	6	7
577311	772	12	6	6	70	514	0	2	3	6	7
579561	773	13	6	6	70	458	1	2	3	6	7
582534	774	14	6	6	70	232	1	2	3	6	7
585283	775	15	6	6	70	249	0	2	3	6	7
589205	776	16	6	6	70	248	1	2	3	6	7
594306	777	17	6	6	70	293	1	2	3	6	7
597077	778	18	6	6	70	278	0	2	3	6	7
599434	779	19	6	6	70	171	1	2	3	6	7
602982	780	20	6	6	70	148	1	2	3	6	7
607992	781	21	6	6	70	216	1	2	3	6	7
611688	782	22	6	6	70	216	0	2	3	6	7
615566	783	23	6	6	70	184	1	2	3	6	7
620589	784	1	7	6	70	147	0	2	3	6	7
622786	785	2	7	6	70	253	0	2	3	6	7
624275	786	3	7	7	70	628	0	2	3	6	7
627546	787	4	7	7	70	205	1	2	3	6	7
630282	788	5	7	7	70	266	0	2	3	6	7
633375	789	6	7	7	70	153	0	2	3	6	7
636601	790	7	7	2	70	157	0	2	3	6	7
640910	791	8	7	2	70	242	1	2	3	6	7
645939	792	9	7	2	70	255	0	2	3	6	7
647776	793	10	7	2	70	326	0	2	3	6	7
649742	794	11	7	2	70	246	0	2	3	6	7
654455	795	12	7	3	70	129	0	2	3	6	7
657506	796	13	7	3	70	288	1	2	3	6	7
661457	797	14	7	3	70	182	0	2	3	6	7
665153	798	15	7	3	70	269	0	2	3	6	7
669241	799	16	7	7	70	176	1	2	3	6	7
672927	800	17	7	7	70	339	1	2	3	6	7
