# Supplementary material for: Control of entropy in neural models of environmental state
Source: eLife. 2019 Feb 28;8:e39404. doi: 10.7554/eLife.39404 (PMC6395063; doi:10.7554/eLife.39404)
Supplement: Source code 1. [file elife-39404-code1.zip › model_for_eLife/data/pre_fMRI/behavioural_data_s21_run1]

5009	1	0	8	8	90	2034	0	1	3	6	8
11626	2	1	8	1	90	1061	1	1	3	6	8
16752	3	2	8	1	90	1153	0	1	3	6	8
21075	4	3	8	1	90	1276	0	1	3	6	8
24419	5	4	8	4	90	507	9	1	3	6	8
28517	6	5	8	3	90	534	1	1	3	6	8
31318	7	6	8	3	90	1945	0	1	3	6	8
36990	8	7	8	6	90	1822	1	1	3	6	8
40495	9	8	8	6	90	1458	0	1	3	6	8
45701	10	9	8	6	90	869	1	1	3	6	8
50497	11	10	8	6	90	1347	0	1	3	6	8
55105	12	11	8	6	90	1979	1	1	3	6	8
59506	13	12	8	6	90	2489	0	1	3	6	8
66327	14	1	1	6	70	1940	0	1	3	6	8
73253	15	2	1	3	70	367	0	1	3	6	8
77110	16	3	1	1	70	767	1	1	3	6	8
81988	17	4	1	1	70	1186	0	1	3	6	8
85076	18	5	1	1	70	3707	0	1	3	6	8
90844	19	6	1	6	70	1826	0	1	3	6	8
94612	20	7	1	8	70	1031	1	1	3	6	8
97214	21	8	1	8	70	1110	0	1	3	6	8
101883	22	9	1	8	70	489	1	1	3	6	8
106718	23	10	1	8	70	1051	0	1	3	6	8
111341	24	11	1	8	70	1253	0	1	3	6	8
114354	25	12	1	6	70	1567	0	1	3	6	8
119387	26	13	1	3	70	3865	0	1	3	6	8
125667	27	14	1	6	70	2754	0	1	3	6	8
131868	28	15	1	1	70	392	1	1	3	6	8
136927	29	1	3	1	70	4239	0	1	3	6	8
144201	30	2	3	6	70	5408	0	1	3	6	8
152663	31	3	3	8	70	1561	0	1	3	6	8
157333	32	4	3	1	70	455	0	1	3	6	8
159982	33	5	3	3	70	433	1	1	3	6	8
162614	34	6	3	3	70	775	0	1	3	6	8
167677	35	7	3	3	70	532	1	1	3	6	8
171698	36	8	3	3	70	783	1	1	3	6	8
177430	37	9	3	3	70	403	0	1	3	6	8
181597	38	10	3	3	70	257	1	1	3	6	8
183784	39	11	3	3	70	984	1	1	3	6	8
186262	40	12	3	3	70	885	0	1	3	6	8
189164	41	13	3	3	70	608	1	1	3	6	8
193154	42	14	3	3	70	747	1	1	3	6	8
197735	43	15	3	3	70	548	0	1	3	6	8
200933	44	16	3	3	70	1167	0	1	3	6	8
203799	45	17	3	1	70	1995	0	1	3	6	8
208916	46	18	3	8	70	1432	0	1	3	6	8
212291	47	19	3	6	70	812	0	1	3	6	8
214523	48	20	3	3	70	556	1	1	3	6	8
217602	49	21	3	3	70	1359	1	1	3	6	8
221839	50	22	3	3	70	716	1	1	3	6	8
226982	51	23	3	3	70	547	1	1	3	6	8
231305	52	1	6	3	70	539	0	1	3	6	8
233030	53	2	6	3	70	865	0	1	3	6	8
237972	54	3	6	3	70	363	0	1	3	6	8
239826	55	4	6	1	70	1658	0	1	3	6	8
245727	56	5	6	8	70	337	1	1	3	6	8
250982	57	6	6	8	70	305	0	1	3	6	8
255377	58	7	6	8	70	354	1	1	3	6	8
260493	59	8	6	8	70	1158	0	1	3	6	8
266029	60	9	6	8	70	635	0	1	3	6	8
269279	61	10	6	6	70	2324	0	1	3	6	8
273042	62	11	6	8	70	1869	0	1	3	6	8
278933	63	12	6	1	70	304	1	1	3	6	8
280993	64	13	6	1	70	819	0	1	3	6	8
283647	65	14	6	1	70	313	0	1	3	6	8
286537	66	15	6	3	70	168	1	1	3	6	8
289897	67	16	6	3	70	426	0	1	3	6	8
293476	68	17	6	3	70	242	0	1	3	6	8
298391	69	18	6	8	70	511	0	1	3	6	8
303070	70	19	6	8	70	418	0	1	3	6	8
307791	71	20	6	1	70	3435	0	1	3	6	8
315838	72	21	6	8	70	421	0	1	3	6	8
318347	73	22	6	6	70	855	1	1	3	6	8
321356	74	1	3	6	90	1923	0	1	3	6	8
325469	75	2	3	6	90	583	0	1	3	6	8
330481	76	3	3	6	90	1432	0	1	3	6	8
334193	77	4	3	3	90	292	1	1	3	6	8
339141	78	5	3	3	90	332	1	1	3	6	8
342381	79	6	3	3	90	474	0	1	3	6	8
345102	80	7	3	3	90	379	1	1	3	6	8
347531	81	8	3	3	90	417	1	1	3	6	8
349650	82	9	3	3	90	360	1	1	3	6	8
352914	83	10	3	3	90	398	1	1	3	6	8
357455	84	11	3	3	90	254	1	1	3	6	8
359985	85	12	3	3	90	346	1	1	3	6	8
363438	86	13	3	3	90	313	0	1	3	6	8
366817	87	14	3	3	90	593	1	1	3	6	8
370175	88	15	3	3	90	239	1	1	3	6	8
371552	89	16	3	3	90	652	1	1	3	6	8
374476	90	1	1	3	70	218	0	1	3	6	8
375918	91	2	1	3	70	549	0	1	3	6	8
381006	92	3	1	3	70	190	0	1	3	6	8
382765	93	4	1	3	70	322	0	1	3	6	8
384983	94	5	1	1	70	191	0	1	3	6	8
389219	95	6	1	8	70	195	1	1	3	6	8
391322	96	7	1	8	70	295	0	1	3	6	8
392994	97	8	1	8	70	466	0	1	3	6	8
398081	98	9	1	8	70	312	0	1	3	6	8
400409	99	10	1	6	70	292	0	1	3	6	8
402684	100	11	1	6	70	224	0	1	3	6	8
406230	101	12	1	1	70	194	1	1	3	6	8
407535	102	13	1	1	70	542	1	1	3	6	8
409227	103	14	1	1	70	274	1	1	3	6	8
412832	104	15	1	1	70	293	1	1	3	6	8
415417	105	16	1	1	70	190	1	1	3	6	8
418251	106	17	1	1	70	202	1	1	3	6	8
423261	107	18	1	1	70	278	1	1	3	6	8
425282	108	19	1	1	70	261	1	1	3	6	8
426857	109	20	1	1	70	236	1	1	3	6	8
431652	110	21	1	1	70	180	0	1	3	6	8
433333	111	22	1	1	70	301	1	1	3	6	8
438506	112	23	1	1	70	218	1	1	3	6	8
441536	113	24	1	1	70	330	0	1	3	6	8
445622	114	25	1	1	70	263	0	1	3	6	8
447359	115	26	1	1	70	278	1	1	3	6	8
449939	116	27	1	1	70	305	1	1	3	6	8
452245	117	28	1	1	70	217	0	1	3	6	8
453460	118	29	1	1	70	419	0	1	3	6	8
458838	119	1	3	1	70	368	0	1	3	6	8
463989	120	2	3	8	70	207	0	1	3	6	8
466124	121	3	3	8	70	208	0	1	3	6	8
468738	122	4	3	3	70	216	1	1	3	6	8
470842	123	5	3	3	70	254	0	1	3	6	8
472696	124	6	3	3	70	277	1	1	3	6	8
476791	125	7	3	3	70	281	0	1	3	6	8
479618	126	8	3	3	70	183	1	1	3	6	8
483221	127	9	3	3	70	261	1	1	3	6	8
486668	128	10	3	3	70	218	1	1	3	6	8
488854	129	11	3	3	70	250	1	1	3	6	8
490467	130	12	3	3	70	363	1	1	3	6	8
495591	131	13	3	3	70	249	0	1	3	6	8
496875	132	14	3	3	70	590	1	1	3	6	8
499250	133	15	3	3	70	259	1	1	3	6	8
504304	134	16	3	3	70	210	1	1	3	6	8
509104	135	17	3	3	70	209	1	1	3	6	8
512369	136	18	3	3	70	204	0	1	3	6	8
516474	137	19	3	3	70	202	1	1	3	6	8
517767	138	20	3	3	70	386	1	1	3	6	8
520806	139	21	3	3	70	215	1	1	3	6	8
523680	140	1	8	3	90	176	0	1	3	6	8
525212	141	2	8	3	90	296	0	1	3	6	8
528759	142	3	8	3	90	1082	0	1	3	6	8
532444	143	4	8	6	90	203	0	1	3	6	8
535823	144	5	8	6	90	210	0	1	3	6	8
539087	145	6	8	8	90	160	1	1	3	6	8
541489	146	7	8	8	90	216	1	1	3	6	8
544855	147	8	8	8	90	204	1	1	3	6	8
546077	148	9	8	8	90	418	1	1	3	6	8
547869	149	10	8	8	90	256	1	1	3	6	8
551558	150	11	8	8	90	247	1	1	3	6	8
555526	151	12	8	8	90	195	1	1	3	6	8
557866	152	13	8	8	90	199	1	1	3	6	8
560235	153	14	8	8	90	184	1	1	3	6	8
565217	154	15	8	8	90	318	1	1	3	6	8
569055	155	16	8	8	90	194	0	1	3	6	8
572706	156	17	8	8	90	198	1	1	3	6	8
574014	157	18	8	8	90	488	1	1	3	6	8
577234	158	19	8	8	90	186	1	1	3	6	8
579735	159	1	1	8	70	251	0	1	3	6	8
584232	160	2	1	8	70	246	0	1	3	6	8
589093	161	3	1	1	70	216	1	1	3	6	8
591933	162	4	1	1	70	209	1	1	3	6	8
595817	163	5	1	1	70	185	0	1	3	6	8
597386	164	6	1	1	70	368	1	1	3	6	8
602370	165	7	1	1	70	247	1	1	3	6	8
604123	166	8	1	1	70	554	1	1	3	6	8
606566	167	9	1	1	70	212	1	1	3	6	8
608821	168	10	1	1	70	286	1	1	3	6	8
613614	169	11	1	1	70	275	1	1	3	6	8
615160	170	12	1	1	70	356	1	1	3	6	8
619339	171	13	1	1	70	253	1	1	3	6	8
622169	172	14	1	1	70	335	1	1	3	6	8
625948	173	1	3	1	90	281	0	1	3	6	8
631051	174	2	3	3	90	3064	0	1	3	6	8
638031	175	3	3	1	90	171	0	1	3	6	8
641711	176	4	3	8	90	155	0	1	3	6	8
645278	177	5	3	6	90	180	1	1	3	6	8
648287	178	6	3	6	90	179	0	1	3	6	8
652283	179	7	3	6	90	180	0	1	3	6	8
654117	180	8	3	8	90	288	1	1	3	6	8
657928	181	9	3	8	90	164	1	1	3	6	8
660457	182	10	3	8	90	181	0	1	3	6	8
663129	183	11	3	8	90	226	0	1	3	6	8
665540	184	12	3	8	90	2925	0	1	3	6	8
673422	185	13	3	1	90	197	0	1	3	6	8
674805	186	14	3	1	90	582	0	1	3	6	8
676609	187	15	3	3	90	254	1	1	3	6	8
679011	188	16	3	3	90	200	1	1	3	6	8
683394	189	17	3	3	90	196	1	1	3	6	8
686207	190	18	3	3	90	209	1	1	3	6	8
691265	191	19	3	3	90	455	1	1	3	6	8
695929	192	20	3	3	90	256	1	1	3	6	8
698008	193	21	3	3	90	563	1	1	3	6	8
701263	194	22	3	3	90	233	1	1	3	6	8
703348	195	23	3	3	90	347	1	1	3	6	8
704771	196	24	3	3	90	357	1	1	3	6	8
707142	197	25	3	3	90	232	1	1	3	6	8
711074	198	1	6	3	70	242	0	1	3	6	8
713163	199	2	6	3	70	304	0	1	3	6	8
716588	200	3	6	3	70	335	1	1	3	6	8
