# Supplementary material for: Control of entropy in neural models of environmental state
Source: eLife. 2019 Feb 28;8:e39404. doi: 10.7554/eLife.39404 (PMC6395063; doi:10.7554/eLife.39404)
Supplement: Source code 1. [file elife-39404-code1.zip › model_for_eLife/data/pre_fMRI/behavioural_data_s21_run2]

5018	201	1	8	1	90	2368	1	1	4	5	8
8849	202	2	8	1	90	378	0	1	4	5	8
10714	203	3	8	8	90	636	1	1	4	5	8
14950	204	4	8	8	90	320	1	1	4	5	8
17265	205	5	8	8	90	328	1	1	4	5	8
18704	206	6	8	8	90	392	1	1	4	5	8
20399	207	7	8	8	90	266	1	1	4	5	8
23651	208	8	8	8	90	251	1	1	4	5	8
26994	209	9	8	8	90	257	1	1	4	5	8
29680	210	10	8	8	90	352	1	1	4	5	8
33280	211	11	8	8	90	306	1	1	4	5	8
36887	212	12	8	8	90	295	1	1	4	5	8
40741	213	13	8	8	90	240	0	1	4	5	8
42620	214	14	8	8	90	406	1	1	4	5	8
44538	215	15	8	8	90	291	1	1	4	5	8
47624	216	16	8	8	90	277	1	1	4	5	8
49299	217	17	8	8	90	491	1	1	4	5	8
53842	218	18	8	8	90	255	1	1	4	5	8
57233	219	19	8	8	90	276	0	1	4	5	8
60420	220	20	8	8	90	224	1	1	4	5	8
65326	221	21	8	8	90	1521	1	1	4	5	8
69280	222	1	5	8	90	234	0	1	4	5	8
71813	223	2	5	8	90	238	1	1	4	5	8
75812	224	3	5	8	90	242	0	1	4	5	8
79601	225	4	5	8	90	201	0	1	4	5	8
83424	226	5	5	1	90	206	0	1	4	5	8
86561	227	6	5	4	90	236	1	1	4	5	8
91198	228	7	5	4	90	363	0	1	4	5	8
95285	229	8	5	5	90	267	1	1	4	5	8
99811	230	9	5	5	90	351	1	1	4	5	8
102631	231	10	5	5	90	395	1	1	4	5	8
104071	232	11	5	5	90	671	1	1	4	5	8
106529	233	12	5	5	90	762	1	1	4	5	8
108498	234	13	5	5	90	733	1	1	4	5	8
114191	235	14	5	5	90	456	1	1	4	5	8
119491	236	1	8	5	90	268	0	1	4	5	8
124759	237	2	8	5	90	208	0	1	4	5	8
128136	238	3	8	5	90	1330	0	1	4	5	8
131948	239	4	8	4	90	155	1	1	4	5	8
136005	240	5	8	4	90	207	0	1	4	5	8
138350	241	6	8	4	90	246	0	1	4	5	8
140983	242	7	8	1	90	189	0	1	4	5	8
144951	243	8	8	1	90	150	0	1	4	5	8
147471	244	9	8	8	90	140	1	1	4	5	8
149566	245	10	8	8	90	260	1	1	4	5	8
153368	246	11	8	8	90	185	1	1	4	5	8
157019	247	12	8	8	90	329	1	1	4	5	8
161604	248	13	8	8	90	216	1	1	4	5	8
163628	249	14	8	8	90	348	1	1	4	5	8
166452	250	15	8	8	90	205	1	1	4	5	8
170236	251	16	8	8	90	191	1	1	4	5	8
174951	252	17	8	8	90	225	1	1	4	5	8
178942	253	18	8	8	90	191	1	1	4	5	8
182161	254	19	8	8	90	269	1	1	4	5	8
185663	255	20	8	8	90	179	1	1	4	5	8
188961	256	21	8	8	90	242	1	1	4	5	8
193953	257	22	8	8	90	202	0	1	4	5	8
195433	258	23	8	8	90	350	1	1	4	5	8
199632	259	24	8	8	90	253	1	1	4	5	8
201458	260	25	8	8	90	304	1	1	4	5	8
206687	261	1	1	8	70	218	0	1	4	5	8
208068	262	2	1	8	70	613	0	1	4	5	8
213609	263	3	1	8	70	174	0	1	4	5	8
217801	264	4	1	1	70	158	0	1	4	5	8
220969	265	5	1	4	70	293	1	1	4	5	8
222776	266	6	1	4	70	296	0	1	4	5	8
227312	267	7	1	4	70	195	0	1	4	5	8
231447	268	8	1	5	70	202	1	1	4	5	8
233154	269	9	1	5	70	264	0	1	4	5	8
237269	270	10	1	5	70	191	0	1	4	5	8
238879	271	11	1	1	70	449	0	1	4	5	8
241746	272	12	1	1	70	283	1	1	4	5	8
244728	273	13	1	1	70	168	1	1	4	5	8
247580	274	14	1	1	70	166	1	1	4	5	8
251307	275	1	8	1	70	241	1	1	4	5	8
254154	276	2	8	1	70	223	1	1	4	5	8
259248	277	3	8	1	70	139	1	1	4	5	8
262363	278	4	8	1	70	231	0	1	4	5	8
265163	279	5	8	1	70	293	0	1	4	5	8
267070	280	6	8	1	70	473	0	1	4	5	8
268880	281	7	8	4	70	291	0	1	4	5	8
271503	282	8	8	4	70	315	0	1	4	5	8
274704	283	9	8	5	70	184	0	1	4	5	8
279526	284	10	8	5	70	215	0	1	4	5	8
280929	285	11	8	1	70	418	1	1	4	5	8
283924	286	12	8	1	70	191	0	1	4	5	8
286493	287	13	8	1	70	162	0	1	4	5	8
290928	288	14	8	1	70	169	1	1	4	5	8
292871	289	15	8	1	70	254	1	1	4	5	8
296689	290	16	8	1	70	180	0	1	4	5	8
300170	291	17	8	1	70	181	0	1	4	5	8
302020	292	1	5	8	90	245	0	1	4	5	8
306172	293	2	5	8	90	163	0	1	4	5	8
308145	294	3	5	8	90	349	0	1	4	5	8
312490	295	4	5	4	90	153	0	1	4	5	8
317544	296	5	5	4	90	225	1	1	4	5	8
319957	297	6	5	4	90	259	0	1	4	5	8
325018	298	7	5	4	90	189	0	1	4	5	8
328646	299	8	5	5	90	214	1	1	4	5	8
331657	300	9	5	5	90	204	1	1	4	5	8
336502	301	10	5	5	90	185	1	1	4	5	8
339417	302	11	5	5	90	223	1	1	4	5	8
342744	303	12	5	5	90	188	1	1	4	5	8
343948	304	13	5	5	90	565	1	1	4	5	8
347694	305	14	5	5	90	221	1	1	4	5	8
351377	306	15	5	5	90	175	1	1	4	5	8
355346	307	16	5	5	90	193	1	1	4	5	8
358143	308	17	5	5	90	238	1	1	4	5	8
359500	309	18	5	5	90	321	1	1	4	5	8
360820	310	19	5	5	90	237	1	1	4	5	8
362966	311	20	5	5	90	179	1	1	4	5	8
367669	312	21	5	5	90	204	1	1	4	5	8
370683	313	1	1	5	90	227	0	1	4	5	8
373902	314	2	1	5	90	256	1	1	4	5	8
377603	315	3	1	5	90	270	0	1	4	5	8
379457	316	4	1	5	90	552	1	1	4	5	8
382388	317	5	1	5	90	266	0	1	4	5	8
387450	318	6	1	5	90	198	0	1	4	5	8
389142	319	7	1	5	90	677	0	1	4	5	8
392535	320	8	1	1	90	200	1	1	4	5	8
394522	321	9	1	1	90	283	1	1	4	5	8
399095	322	1	8	1	90	160	1	1	4	5	8
400982	323	2	8	1	90	245	0	1	4	5	8
405608	324	3	8	1	90	166	0	1	4	5	8
408533	325	4	8	1	90	180	0	1	4	5	8
413557	326	5	8	1	90	147	0	1	4	5	8
415193	327	6	8	4	90	352	1	1	4	5	8
420176	328	7	8	4	90	163	0	1	4	5	8
423306	329	8	8	4	90	160	1	1	4	5	8
428084	330	9	8	4	90	161	1	1	4	5	8
429765	331	10	8	4	90	344	0	1	4	5	8
433115	332	11	8	4	90	242	0	1	4	5	8
437376	333	12	8	4	90	211	0	1	4	5	8
438870	334	13	8	8	90	325	1	1	4	5	8
443246	335	14	8	8	90	165	1	1	4	5	8
445865	336	15	8	8	90	165	1	1	4	5	8
450982	337	16	8	8	90	206	0	1	4	5	8
453693	338	17	8	8	90	269	1	1	4	5	8
458780	339	18	8	8	90	204	1	1	4	5	8
460535	340	19	8	8	90	319	1	1	4	5	8
463592	341	20	8	8	90	204	1	1	4	5	8
464982	342	21	8	8	90	476	1	1	4	5	8
466831	343	1	4	8	70	476	0	1	4	5	8
471076	344	2	4	8	70	228	0	1	4	5	8
475245	345	3	4	8	70	261	1	1	4	5	8
477583	346	4	4	8	70	370	0	1	4	5	8
479024	347	5	4	8	70	394	0	1	4	5	8
481427	348	6	4	8	70	227	1	1	4	5	8
485238	349	7	4	8	70	192	0	1	4	5	8
486772	350	8	4	8	70	398	0	1	4	5	8
490520	351	9	4	1	70	195	0	1	4	5	8
491774	352	10	4	1	70	303	1	1	4	5	8
494678	353	11	4	1	70	151	0	1	4	5	8
496108	354	12	4	4	70	671	1	1	4	5	8
499387	355	13	4	4	70	178	1	1	4	5	8
504488	356	14	4	4	70	196	1	1	4	5	8
508500	357	15	4	4	70	230	1	1	4	5	8
509863	358	16	4	4	70	483	1	1	4	5	8
511762	359	17	4	4	70	268	1	1	4	5	8
514379	360	18	4	4	70	367	0	1	4	5	8
516455	361	19	4	4	70	562	1	1	4	5	8
521068	362	20	4	4	70	209	1	1	4	5	8
523531	363	21	4	4	70	328	1	1	4	5	8
528008	364	1	5	4	90	215	0	1	4	5	8
533090	365	2	5	4	90	295	0	1	4	5	8
535124	366	3	5	4	90	541	1	1	4	5	8
537746	367	4	5	4	90	221	0	1	4	5	8
540738	368	5	5	4	90	144	0	1	4	5	8
545506	369	6	5	5	90	191	1	1	4	5	8
550497	370	7	5	5	90	202	1	1	4	5	8
555600	371	8	5	5	90	176	1	1	4	5	8
558940	372	9	5	5	90	233	1	1	4	5	8
560343	373	10	5	5	90	342	1	1	4	5	8
562314	374	11	5	5	90	274	1	1	4	5	8
565087	375	12	5	5	90	248	0	1	4	5	8
566797	376	13	5	5	90	652	0	1	4	5	8
571429	377	14	5	5	90	149	1	1	4	5	8
574895	378	15	5	5	90	230	1	1	4	5	8
579293	379	16	5	5	90	196	0	1	4	5	8
584341	380	17	5	5	90	218	1	1	4	5	8
586845	381	18	5	5	90	257	1	1	4	5	8
590708	382	19	5	5	90	208	0	1	4	5	8
594876	383	20	5	5	90	174	1	1	4	5	8
599682	384	21	5	5	90	191	1	1	4	5	8
604532	385	22	5	5	90	172	1	1	4	5	8
608108	386	23	5	5	90	259	1	1	4	5	8
611517	387	24	5	5	90	245	1	1	4	5	8
615279	388	25	5	5	90	228	1	1	4	5	8
616887	389	26	5	5	90	319	0	1	4	5	8
620888	390	27	5	5	90	451	1	1	4	5	8
623920	391	1	1	5	90	243	0	1	4	5	8
626721	392	2	1	5	90	281	0	1	4	5	8
628304	393	3	1	5	90	699	0	1	4	5	8
631150	394	4	1	8	90	197	0	1	4	5	8
635114	395	5	1	8	90	225	0	1	4	5	8
636420	396	6	1	1	90	285	1	1	4	5	8
639043	397	7	1	1	90	164	1	1	4	5	8
643210	398	8	1	1	90	140	1	1	4	5	8
647088	399	9	1	1	90	176	0	1	4	5	8
650442	400	10	1	1	90	168	1	1	4	5	8
