# Supplementary material for: Control of entropy in neural models of environmental state
Source: eLife. 2019 Feb 28;8:e39404. doi: 10.7554/eLife.39404 (PMC6395063; doi:10.7554/eLife.39404)
Supplement: Source code 1. [file elife-39404-code1.zip › model_for_eLife/data/pre_fMRI/behavioural_data_s21_run3]

5014	401	1	7	2	70	7989	0	2	4	5	7
16413	402	2	7	7	70	690	0	2	4	5	7
21863	403	3	7	4	70	352	0	2	4	5	7
25078	404	4	7	5	70	322	0	2	4	5	7
28377	405	5	7	4	70	363	0	2	4	5	7
31255	406	6	7	1	70	282	9	2	4	5	7
35758	407	7	7	2	70	302	0	2	4	5	7
37969	408	8	7	7	70	480	0	2	4	5	7
42595	409	9	7	7	70	473	1	2	4	5	7
44207	410	10	7	7	70	1149	1	2	4	5	7
49462	411	11	7	7	70	353	1	2	4	5	7
52181	412	12	7	7	70	1590	0	2	4	5	7
57761	413	13	7	7	70	523	0	2	4	5	7
62415	414	14	7	7	70	243	1	2	4	5	7
65966	415	15	7	7	70	249	1	2	4	5	7
69253	416	16	7	7	70	287	1	2	4	5	7
70857	417	17	7	7	70	386	1	2	4	5	7
73087	418	1	4	7	70	310	0	2	4	5	7
76149	419	2	4	7	70	270	0	2	4	5	7
80632	420	3	4	7	70	297	0	2	4	5	7
83507	421	4	4	2	70	249	0	2	4	5	7
85693	422	5	4	4	70	211	0	2	4	5	7
89398	423	6	4	5	70	210	0	2	4	5	7
90674	424	7	4	4	70	660	0	2	4	5	7
93837	425	8	4	7	70	698	1	2	4	5	7
96207	426	9	4	7	70	270	0	2	4	5	7
100814	427	10	4	7	70	229	1	2	4	5	7
104669	428	11	4	7	70	218	1	2	4	5	7
107725	429	12	4	7	70	173	1	2	4	5	7
111666	430	13	4	7	70	180	0	2	4	5	7
114539	431	14	4	7	70	204	0	2	4	5	7
116952	432	15	4	7	70	167	1	2	4	5	7
120845	433	16	4	7	70	195	0	2	4	5	7
123543	434	17	4	7	70	1508	0	2	4	5	7
128487	435	18	4	2	70	193	1	2	4	5	7
130161	436	19	4	2	70	213	0	2	4	5	7
135036	437	20	4	2	70	171	0	2	4	5	7
139858	438	1	7	4	90	166	0	2	4	5	7
141649	439	2	7	5	90	288	1	2	4	5	7
143649	440	3	7	5	90	314	0	2	4	5	7
147075	441	4	7	5	90	205	1	2	4	5	7
149000	442	5	7	5	90	232	0	2	4	5	7
152720	443	6	7	5	90	188	0	2	4	5	7
154023	444	7	7	4	90	211	0	2	4	5	7
157635	445	8	7	4	90	177	0	2	4	5	7
162601	446	9	7	2	90	202	0	2	4	5	7
165547	447	10	7	2	90	200	1	2	4	5	7
169238	448	11	7	2	90	211	1	2	4	5	7
173304	449	12	7	2	90	240	0	2	4	5	7
177487	450	13	7	2	90	197	0	2	4	5	7
181382	451	14	7	5	90	206	0	2	4	5	7
184178	452	15	7	8	90	246	9	2	4	5	7
187585	453	16	7	7	90	649	1	2	4	5	7
192201	454	17	7	7	90	263	1	2	4	5	7
195622	455	18	7	7	90	216	1	2	4	5	7
197352	456	19	7	7	90	298	1	2	4	5	7
200927	457	20	7	7	90	195	1	2	4	5	7
205620	458	21	7	7	90	188	1	2	4	5	7
208763	459	22	7	7	90	225	1	2	4	5	7
213691	460	23	7	7	90	227	0	2	4	5	7
216318	461	24	7	7	90	314	1	2	4	5	7
218246	462	25	7	7	90	733	1	2	4	5	7
220498	463	1	2	7	70	302	0	2	4	5	7
221902	464	2	2	7	70	356	0	2	4	5	7
226729	465	3	2	7	70	1130	0	2	4	5	7
231652	466	4	2	2	70	287	0	2	4	5	7
234643	467	5	2	4	70	192	1	2	4	5	7
236803	468	6	2	4	70	210	0	2	4	5	7
238963	469	7	2	4	70	204	0	2	4	5	7
241421	470	8	2	5	70	212	0	2	4	5	7
242757	471	9	2	5	70	298	0	2	4	5	7
245574	472	10	2	2	70	158	1	2	4	5	7
250566	473	11	2	2	70	234	0	2	4	5	7
253843	474	12	2	2	70	257	1	2	4	5	7
256231	475	13	2	2	70	189	1	2	4	5	7
261135	476	14	2	2	70	190	1	2	4	5	7
263910	477	15	2	2	70	289	1	2	4	5	7
265427	478	16	2	2	70	519	0	2	4	5	7
267359	479	17	2	2	70	364	0	2	4	5	7
270743	480	18	2	2	70	201	1	2	4	5	7
275640	481	1	7	2	70	250	1	2	4	5	7
280212	482	2	7	2	70	193	0	2	4	5	7
285061	483	3	7	2	70	208	0	2	4	5	7
289911	484	4	7	2	70	175	0	2	4	5	7
292462	485	5	7	4	70	211	0	2	4	5	7
296825	486	6	7	5	70	187	0	2	4	5	7
301477	487	7	7	4	70	378	0	2	4	5	7
303715	488	8	7	8	70	416	9	2	4	5	7
308237	489	9	7	7	70	420	0	2	4	5	7
310616	490	10	7	2	70	565	1	2	4	5	7
314498	491	11	7	2	70	204	0	2	4	5	7
319385	492	12	7	2	70	1479	0	2	4	5	7
324675	493	13	7	7	70	505	1	2	4	5	7
329885	494	14	7	7	70	190	1	2	4	5	7
332573	495	15	7	7	70	303	1	2	4	5	7
336659	496	16	7	7	70	168	1	2	4	5	7
338278	497	17	7	7	70	480	1	2	4	5	7
342997	498	18	7	7	70	261	1	2	4	5	7
346576	499	19	7	7	70	276	1	2	4	5	7
347858	500	20	7	7	70	440	1	2	4	5	7
350938	501	1	4	7	90	234	0	2	4	5	7
352437	502	2	4	7	90	891	0	2	4	5	7
355875	503	3	4	7	90	231	0	2	4	5	7
358936	504	4	4	2	90	231	0	2	4	5	7
360426	505	5	4	2	90	284	0	2	4	5	7
363921	506	6	4	4	90	177	1	2	4	5	7
369047	507	7	4	4	90	291	1	2	4	5	7
372592	508	8	4	4	90	201	0	2	4	5	7
376537	509	9	4	4	90	258	1	2	4	5	7
381547	510	10	4	4	90	203	0	2	4	5	7
383665	511	11	4	4	90	562	1	2	4	5	7
386683	512	12	4	4	90	490	1	2	4	5	7
388415	513	1	2	4	90	319	0	2	4	5	7
391278	514	2	2	4	90	223	1	2	4	5	7
394768	515	3	2	4	90	203	0	2	4	5	7
397670	516	4	2	4	90	386	0	2	4	5	7
401319	517	5	2	4	90	68	0	2	4	5	7
403205	518	6	2	5	90	389	0	2	4	5	7
408077	519	7	2	5	90	179	0	2	4	5	7
411080	520	1	7	1	90	251	9	2	4	5	7
412557	521	2	7	2	90	260	1	2	4	5	7
415266	522	3	7	2	90	215	0	2	4	5	7
417092	523	4	7	2	90	228	0	2	4	5	7
420542	524	5	7	2	90	279	0	2	4	5	7
424691	525	6	7	7	90	243	1	2	4	5	7
426677	526	7	7	7	90	333	1	2	4	5	7
428654	527	8	7	7	90	250	1	2	4	5	7
433271	528	9	7	7	90	198	1	2	4	5	7
437249	529	10	7	7	90	209	1	2	4	5	7
439429	530	11	7	7	90	216	0	2	4	5	7
440966	531	12	7	7	90	522	1	2	4	5	7
445879	532	13	7	7	90	198	1	2	4	5	7
448841	533	14	7	7	90	287	1	2	4	5	7
451989	534	15	7	7	90	233	0	2	4	5	7
455938	535	16	7	7	90	224	1	2	4	5	7
458925	536	17	7	7	90	221	1	2	4	5	7
460842	537	18	7	7	90	314	1	2	4	5	7
463507	538	19	7	7	90	233	1	2	4	5	7
465179	539	20	7	7	90	329	1	2	4	5	7
468239	540	21	7	7	90	241	1	2	4	5	7
469622	541	22	7	7	90	527	1	2	4	5	7
473642	542	1	4	7	70	239	0	2	4	5	7
477920	543	2	4	7	70	226	0	2	4	5	7
482971	544	3	4	7	70	161	1	2	4	5	7
486477	545	4	4	7	70	210	1	2	4	5	7
489520	546	5	4	7	70	177	0	2	4	5	7
494271	547	6	4	7	70	203	0	2	4	5	7
498601	548	7	4	5	70	202	0	2	4	5	7
501169	549	8	4	4	70	917	1	2	4	5	7
505086	550	9	4	4	70	252	1	2	4	5	7
507876	551	10	4	4	70	220	1	2	4	5	7
509508	552	11	4	4	70	325	1	2	4	5	7
510882	553	12	4	4	70	249	0	2	4	5	7
513473	554	13	4	4	70	195	1	2	4	5	7
515903	555	14	4	4	70	180	0	2	4	5	7
518269	556	15	4	4	70	209	1	2	4	5	7
520889	557	16	4	4	70	270	1	2	4	5	7
525111	558	17	4	4	70	211	0	2	4	5	7
526353	559	18	4	4	70	316	1	2	4	5	7
529581	560	19	4	4	70	153	1	2	4	5	7
533526	561	20	4	4	70	370	1	2	4	5	7
536729	562	21	4	4	70	211	1	2	4	5	7
539117	563	22	4	4	70	295	1	2	4	5	7
544180	564	23	4	4	70	515	1	2	4	5	7
548738	565	24	4	4	70	179	1	2	4	5	7
551403	566	1	7	4	90	306	0	2	4	5	7
553775	567	2	7	4	90	415	0	2	4	5	7
556866	568	3	7	4	90	475	0	2	4	5	7
559856	569	4	7	2	90	191	0	2	4	5	7
563473	570	5	7	2	90	696	0	2	4	5	7
567399	571	6	7	5	90	193	0	2	4	5	7
568871	572	7	7	5	90	598	0	2	4	5	7
571293	573	8	7	7	90	264	1	2	4	5	7
575086	574	9	7	7	90	172	1	2	4	5	7
579470	575	10	7	7	90	192	1	2	4	5	7
584472	576	11	7	7	90	169	0	2	4	5	7
589094	577	1	2	7	70	209	0	2	4	5	7
590508	578	2	2	7	70	754	0	2	4	5	7
595119	579	3	2	7	70	314	0	2	4	5	7
596485	580	4	2	3	70	1353	9	2	4	5	7
599760	581	5	2	4	70	347	0	2	4	5	7
601916	582	6	2	4	70	314	0	2	4	5	7
604661	583	7	2	5	70	203	0	2	4	5	7
607332	584	8	2	5	70	328	0	2	4	5	7
611052	585	9	2	2	70	244	0	2	4	5	7
613968	586	10	2	2	70	250	1	2	4	5	7
618821	587	11	2	2	70	212	1	2	4	5	7
623469	588	12	2	2	70	266	1	2	4	5	7
625450	589	13	2	2	70	365	1	2	4	5	7
630611	590	14	2	2	70	296	0	2	4	5	7
632662	591	15	2	2	70	321	0	2	4	5	7
636277	592	16	2	2	70	258	1	2	4	5	7
638133	593	17	2	2	70	434	1	2	4	5	7
641296	594	18	2	2	70	248	1	2	4	5	7
645091	595	19	2	2	70	196	1	2	4	5	7
648052	596	20	2	2	70	271	0	2	4	5	7
650952	597	21	2	2	70	236	0	2	4	5	7
655933	598	22	2	2	70	234	1	2	4	5	7
658598	599	1	5	2	70	353	0	2	4	5	7
663675	600	2	5	2	70	220	0	2	4	5	7
