# Supplementary material for: Control of entropy in neural models of environmental state
Source: eLife. 2019 Feb 28;8:e39404. doi: 10.7554/eLife.39404 (PMC6395063; doi:10.7554/eLife.39404)
Supplement: Source code 1. [file elife-39404-code1.zip › model_for_eLife/data/pre_fMRI/behavioural_data_s21_run4]

5013	601	1	2	7	90	2748	1	2	3	6	7
12119	602	2	2	7	90	184	0	2	3	6	7
15279	603	3	2	7	90	238	0	2	3	6	7
20141	604	4	2	2	90	162	1	2	3	6	7
24633	605	5	2	2	90	217	1	2	3	6	7
26764	606	6	2	2	90	299	1	2	3	6	7
29672	607	7	2	2	90	201	1	2	3	6	7
32023	608	8	2	2	90	190	1	2	3	6	7
35827	609	9	2	2	90	206	1	2	3	6	7
38637	610	10	2	2	90	234	1	2	3	6	7
43385	611	11	2	2	90	296	1	2	3	6	7
45687	612	12	2	2	90	391	0	2	3	6	7
49840	613	13	2	2	90	229	1	2	3	6	7
54028	614	14	2	2	90	210	0	2	3	6	7
57554	615	15	2	2	90	149	1	2	3	6	7
59734	616	16	2	2	90	232	1	2	3	6	7
62206	617	17	2	2	90	204	0	2	3	6	7
67018	618	18	2	2	90	158	1	2	3	6	7
72107	619	19	2	2	90	170	1	2	3	6	7
77075	620	20	2	2	90	206	1	2	3	6	7
79667	621	21	2	2	90	225	1	2	3	6	7
84008	622	1	3	2	70	224	0	2	3	6	7
85728	623	2	3	2	70	313	1	2	3	6	7
89605	624	3	3	2	70	190	0	2	3	6	7
92183	625	4	3	2	70	206	1	2	3	6	7
94961	626	5	3	2	70	195	0	2	3	6	7
98257	627	6	3	2	70	194	0	2	3	6	7
101125	628	7	3	3	70	181	1	2	3	6	7
104040	629	8	3	3	70	178	1	2	3	6	7
107265	630	9	3	3	70	171	1	2	3	6	7
109958	631	10	3	3	70	210	1	2	3	6	7
113345	632	11	3	3	70	173	1	2	3	6	7
117096	633	12	3	3	70	161	1	2	3	6	7
121355	634	13	3	3	70	152	0	2	3	6	7
125384	635	14	3	3	70	210	1	2	3	6	7
129863	636	1	7	3	90	231	0	2	3	6	7
132626	637	2	7	3	90	207	0	2	3	6	7
135842	638	3	7	3	90	212	0	2	3	6	7
140786	639	4	7	7	90	158	1	2	3	6	7
143101	640	5	7	7	90	403	0	2	3	6	7
147780	641	6	7	7	90	202	1	2	3	6	7
149829	642	7	7	7	90	383	1	2	3	6	7
151581	643	8	7	7	90	316	1	2	3	6	7
156007	644	9	7	7	90	193	0	2	3	6	7
158879	645	10	7	7	90	278	1	2	3	6	7
163569	646	11	7	7	90	229	1	2	3	6	7
165244	647	12	7	7	90	341	1	2	3	6	7
168571	648	13	7	7	90	236	1	2	3	6	7
171156	649	14	7	7	90	316	1	2	3	6	7
175216	650	15	7	7	90	201	1	2	3	6	7
180163	651	16	7	7	90	191	1	2	3	6	7
182770	652	1	2	7	90	259	0	2	3	6	7
185253	653	2	2	7	90	437	0	2	3	6	7
187830	654	3	2	7	90	221	0	2	3	6	7
191271	655	4	2	6	90	186	1	2	3	6	7
195358	656	5	2	6	90	157	1	2	3	6	7
197749	657	6	2	6	90	239	1	2	3	6	7
199710	658	7	2	6	90	261	0	2	3	6	7
203614	659	8	2	6	90	231	1	2	3	6	7
207047	660	9	2	6	90	272	0	2	3	6	7
208418	661	10	2	6	90	600	0	2	3	6	7
213215	662	11	2	2	90	174	1	2	3	6	7
214654	663	12	2	2	90	592	1	2	3	6	7
219032	664	13	2	2	90	175	1	2	3	6	7
222200	665	14	2	2	90	207	1	2	3	6	7
224860	666	15	2	2	90	195	0	2	3	6	7
229353	667	1	7	2	90	191	0	2	3	6	7
232590	668	2	7	3	90	161	0	2	3	6	7
237673	669	3	7	3	90	166	0	2	3	6	7
239729	670	4	7	7	90	248	1	2	3	6	7
241331	671	5	7	7	90	296	1	2	3	6	7
246265	672	6	7	7	90	216	1	2	3	6	7
249497	673	7	7	7	90	183	1	2	3	6	7
253799	674	8	7	7	90	165	1	2	3	6	7
256526	675	9	7	7	90	262	1	2	3	6	7
259458	676	10	7	7	90	131	1	2	3	6	7
262476	677	11	7	7	90	165	1	2	3	6	7
266918	678	12	7	7	90	446	1	2	3	6	7
271596	679	13	7	7	90	268	1	2	3	6	7
274164	680	14	7	7	90	233	1	2	3	6	7
276783	681	15	7	7	90	225	1	2	3	6	7
281184	682	16	7	7	90	175	1	2	3	6	7
283792	683	17	7	7	90	226	1	2	3	6	7
286671	684	18	7	7	90	196	0	2	3	6	7
290022	685	1	2	7	90	170	0	2	3	6	7
294976	686	2	2	6	90	248	0	2	3	6	7
296248	687	3	2	7	90	448	1	2	3	6	7
300691	688	4	2	7	90	152	0	2	3	6	7
303640	689	5	2	7	90	236	0	2	3	6	7
307252	690	6	2	2	90	182	1	2	3	6	7
310979	691	7	2	2	90	339	1	2	3	6	7
314172	692	8	2	2	90	202	1	2	3	6	7
318754	693	9	2	2	90	185	1	2	3	6	7
322862	694	10	2	2	90	147	1	2	3	6	7
324518	695	11	2	2	90	483	1	2	3	6	7
327869	696	12	2	2	90	239	0	2	3	6	7
330805	697	13	2	2	90	410	0	2	3	6	7
332740	698	14	2	2	90	278	1	2	3	6	7
334341	699	15	2	2	90	290	0	2	3	6	7
338109	700	16	2	2	90	259	1	2	3	6	7
341272	701	17	2	2	90	207	1	2	3	6	7
343691	702	18	2	2	90	313	1	2	3	6	7
348936	703	19	2	2	90	204	1	2	3	6	7
350780	704	20	2	2	90	322	1	2	3	6	7
352146	705	21	2	2	90	322	0	2	3	6	7
355471	706	22	2	2	90	172	1	2	3	6	7
357145	707	23	2	2	90	233	1	2	3	6	7
358405	708	24	2	2	90	366	1	2	3	6	7
360798	709	25	2	2	90	210	1	2	3	6	7
363859	710	26	2	2	90	180	1	2	3	6	7
366795	711	1	3	2	90	219	0	2	3	6	7
371529	712	2	3	2	90	175	0	2	3	6	7
372799	713	3	3	2	90	673	0	2	3	6	7
376715	714	4	3	2	90	143	0	2	3	6	7
378993	715	5	3	3	90	221	1	2	3	6	7
382282	716	6	3	3	90	156	0	2	3	6	7
385830	717	7	3	3	90	172	1	2	3	6	7
390079	718	8	3	3	90	174	1	2	3	6	7
394380	719	9	3	3	90	164	1	2	3	6	7
395963	720	10	3	3	90	318	1	2	3	6	7
399424	721	11	3	3	90	264	1	2	3	6	7
400803	722	12	3	3	90	286	1	2	3	6	7
405288	723	13	3	3	90	175	1	2	3	6	7
409879	724	14	3	3	90	205	1	2	3	6	7
411117	725	15	3	3	90	301	1	2	3	6	7
413664	726	16	3	3	90	275	1	2	3	6	7
415763	727	17	3	3	90	333	1	2	3	6	7
418031	728	18	3	3	90	262	1	2	3	6	7
423097	729	19	3	3	90	612	1	2	3	6	7
424776	730	20	3	3	90	258	1	2	3	6	7
429299	731	21	3	3	90	194	1	2	3	6	7
431821	732	22	3	3	90	214	1	2	3	6	7
434407	733	23	3	3	90	215	1	2	3	6	7
437263	734	24	3	3	90	181	1	2	3	6	7
440384	735	25	3	3	90	188	1	2	3	6	7
443836	736	26	3	3	90	183	1	2	3	6	7
448105	737	27	3	3	90	191	1	2	3	6	7
452062	738	1	7	3	70	186	1	2	3	6	7
456692	739	2	7	3	70	193	0	2	3	6	7
458644	740	3	7	3	70	286	1	2	3	6	7
462190	741	4	7	3	70	124	0	2	3	6	7
466262	742	5	7	3	70	151	1	2	3	6	7
469258	743	6	7	3	70	232	0	2	3	6	7
471084	744	7	7	3	70	263	0	2	3	6	7
472449	745	8	7	3	70	290	0	2	3	6	7
475710	746	9	7	6	70	143	0	2	3	6	7
480385	747	10	7	7	70	241	1	2	3	6	7
485557	748	11	7	7	70	193	1	2	3	6	7
487606	749	12	7	7	70	280	1	2	3	6	7
491977	750	13	7	7	70	179	1	2	3	6	7
494074	751	1	3	7	90	369	0	2	3	6	7
496378	752	2	3	7	90	348	1	2	3	6	7
501644	753	3	3	7	90	202	1	2	3	6	7
504944	754	4	3	7	90	212	1	2	3	6	7
506271	755	5	3	7	90	339	0	2	3	6	7
509770	756	6	3	7	90	214	0	2	3	6	7
513406	757	7	3	7	90	166	0	2	3	6	7
518214	758	8	3	2	90	168	0	2	3	6	7
522153	759	9	3	2	90	191	1	2	3	6	7
524527	760	10	3	2	90	404	0	2	3	6	7
528369	761	11	3	2	90	142	0	2	3	6	7
529623	762	12	3	3	90	289	1	2	3	6	7
533151	763	13	3	3	90	249	1	2	3	6	7
536668	764	14	3	3	90	135	1	2	3	6	7
540223	765	15	3	3	90	206	1	2	3	6	7
542948	766	16	3	3	90	225	1	2	3	6	7
547217	767	17	3	3	90	190	1	2	3	6	7
550916	768	18	3	3	90	197	0	2	3	6	7
553984	769	19	3	3	90	174	1	2	3	6	7
555383	770	20	3	3	90	688	1	2	3	6	7
559899	771	21	3	3	90	180	1	2	3	6	7
561637	772	22	3	3	90	277	1	2	3	6	7
563536	773	23	3	3	90	261	1	2	3	6	7
566679	774	24	3	3	90	188	0	2	3	6	7
570648	775	25	3	3	90	212	1	2	3	6	7
572145	776	1	2	3	70	435	0	2	3	6	7
576357	777	2	2	3	70	139	0	2	3	6	7
577888	778	3	2	6	70	416	0	2	3	6	7
579455	779	4	2	7	70	306	0	2	3	6	7
584135	780	5	2	2	70	174	0	2	3	6	7
586896	781	6	2	6	70	1109	0	2	3	6	7
591828	782	7	2	7	70	170	0	2	3	6	7
593898	783	8	2	3	70	382	0	2	3	6	7
597155	784	9	2	2	70	156	0	2	3	6	7
599163	785	10	2	3	70	193	0	2	3	6	7
603186	786	11	2	6	70	197	0	2	3	6	7
604951	787	12	2	7	70	237	1	2	3	6	7
607266	788	13	2	7	70	213	0	2	3	6	7
612145	789	14	2	7	70	233	1	2	3	6	7
616612	790	15	2	7	70	231	0	2	3	6	7
620741	791	16	2	7	70	176	0	2	3	6	7
622516	792	17	2	7	70	597	0	2	3	6	7
627855	793	18	2	2	70	148	0	2	3	6	7
629600	794	19	2	3	70	259	0	2	3	6	7
632485	795	20	2	6	70	189	0	2	3	6	7
635935	796	21	2	7	70	409	0	2	3	6	7
638876	797	22	2	6	70	223	0	2	3	6	7
640860	798	1	6	7	70	447	0	2	3	6	7
643374	799	2	6	2	70	210	0	2	3	6	7
647029	800	3	6	3	70	152	1	2	3	6	7
