# Supplementary material for: Control of entropy in neural models of environmental state
Source: eLife. 2019 Feb 28;8:e39404. doi: 10.7554/eLife.39404 (PMC6395063; doi:10.7554/eLife.39404)
Supplement: Source code 1. [file elife-39404-code1.zip › model_for_eLife/data/pre_fMRI/behavioural_data_s22_run1]

5008	1	0	4	7	90	2349	0	2	4	5	7
11879	2	1	4	7	90	2969	0	2	4	5	7
18958	3	2	4	7	90	862	0	2	4	5	7
23495	4	3	4	7	90	815	0	2	4	5	7
28604	5	4	4	7	90	249	0	2	4	5	7
32228	6	5	4	7	90	695	0	2	4	5	7
35752	7	6	4	7	90	485	0	2	4	5	7
39146	8	7	4	7	90	777	0	2	4	5	7
42528	9	8	4	7	90	541	0	2	4	5	7
46330	10	9	4	7	90	474	0	2	4	5	7
51478	11	10	4	7	90	353	0	2	4	5	7
55291	12	11	4	7	90	537	1	2	4	5	7
60769	13	12	4	7	90	889	1	2	4	5	7
63107	14	13	4	7	90	2886	0	2	4	5	7
66991	15	14	4	6	90	750	9	2	4	5	7
71935	16	15	4	2	90	685	0	2	4	5	7
76890	17	16	4	3	90	1073	9	2	4	5	7
81117	18	17	4	4	90	382	1	2	4	5	7
82945	19	18	4	4	90	2525	1	2	4	5	7
89494	20	19	4	4	90	2462	1	2	4	5	7
96421	21	20	4	4	90	669	1	2	4	5	7
101929	22	21	4	4	90	1002	1	2	4	5	7
104666	23	22	4	4	90	895	1	2	4	5	7
110256	24	1	2	4	70	428	0	2	4	5	7
113814	25	2	2	4	70	369	0	2	4	5	7
116682	26	3	2	4	70	1074	0	2	4	5	7
122614	27	4	2	2	70	35	1	2	4	5	7
125532	28	5	2	2	70	1314	1	2	4	5	7
131463	29	6	2	2	70	333	0	2	4	5	7
134127	30	7	2	2	70	567	1	2	4	5	7
138717	31	8	2	2	70	360	0	2	4	5	7
141241	32	9	2	2	70	880	1	2	4	5	7
146308	33	10	2	2	70	550	1	2	4	5	7
150298	34	11	2	2	70	701	0	2	4	5	7
155071	35	12	2	2	70	315	1	2	4	5	7
158465	36	13	2	2	70	454	1	2	4	5	7
160446	37	14	2	2	70	786	0	2	4	5	7
162268	38	15	2	2	70	1118	1	2	4	5	7
165338	39	16	2	2	70	782	0	2	4	5	7
168692	40	17	2	2	70	329	1	2	4	5	7
170917	41	18	2	2	70	1505	1	2	4	5	7
174028	42	19	2	2	70	818	1	2	4	5	7
178261	43	20	2	2	70	314	0	2	4	5	7
181441	44	21	2	2	70	341	0	2	4	5	7
183771	45	22	2	7	70	964	1	2	4	5	7
188732	46	1	7	7	90	294	1	2	4	5	7
190564	47	2	7	7	90	459	1	2	4	5	7
195370	48	3	7	7	90	324	1	2	4	5	7
199235	49	4	7	7	90	614	1	2	4	5	7
201979	50	5	7	7	90	569	1	2	4	5	7
204346	51	6	7	7	90	1638	1	2	4	5	7
209324	52	7	7	7	90	351	1	2	4	5	7
210840	53	8	7	7	90	522	1	2	4	5	7
214513	54	9	7	7	90	299	1	2	4	5	7
216553	55	10	7	7	90	403	1	2	4	5	7
218950	56	11	7	7	90	267	0	2	4	5	7
221725	57	12	7	7	90	272	1	2	4	5	7
226484	58	13	7	7	90	258	1	2	4	5	7
228848	59	14	7	7	90	384	1	2	4	5	7
231160	60	15	7	7	90	921	1	2	4	5	7
235774	61	1	5	7	70	358	0	2	4	5	7
238612	62	2	5	7	70	364	0	2	4	5	7
242366	63	3	5	5	70	114	1	2	4	5	7
245344	64	4	5	5	70	447	1	2	4	5	7
249514	65	5	5	5	70	217	0	2	4	5	7
251305	66	6	5	5	70	359	0	2	4	5	7
256624	67	7	5	4	70	316	0	2	4	5	7
259196	68	8	5	3	70	323	9	2	4	5	7
260053	69	9	5	2	70	555	0	2	4	5	7
263652	70	10	5	7	70	935	0	2	4	5	7
266660	71	11	5	7	70	1472	0	2	4	5	7
272028	72	12	5	5	70	313	1	2	4	5	7
273934	73	13	5	5	70	445	0	2	4	5	7
278412	74	14	5	5	70	275	0	2	4	5	7
283250	75	15	5	5	70	285	1	2	4	5	7
285722	76	16	5	5	70	336	1	2	4	5	7
289166	77	17	5	5	70	181	1	2	4	5	7
291379	78	18	5	5	70	266	0	2	4	5	7
292711	79	1	2	5	90	870	0	2	4	5	7
295753	80	2	2	4	90	347	0	2	4	5	7
299822	81	3	2	5	90	254	0	2	4	5	7
301955	82	4	2	4	90	338	0	2	4	5	7
303391	83	5	2	2	90	496	1	2	4	5	7
306784	84	6	2	2	90	391	0	2	4	5	7
310471	85	7	2	2	90	226	1	2	4	5	7
315405	86	8	2	2	90	220	0	2	4	5	7
317574	87	9	2	2	90	456	1	2	4	5	7
319787	88	10	2	2	90	457	1	2	4	5	7
324663	89	11	2	2	90	355	1	2	4	5	7
328212	90	12	2	2	90	261	1	2	4	5	7
332466	91	13	2	2	90	279	1	2	4	5	7
334180	92	14	2	2	90	473	0	2	4	5	7
338497	93	15	2	2	90	204	1	2	4	5	7
342848	94	16	2	2	90	307	1	2	4	5	7
346840	95	17	2	2	90	404	1	2	4	5	7
349206	96	18	2	2	90	581	1	2	4	5	7
352690	97	1	7	2	90	326	0	2	4	5	7
357964	98	2	7	2	90	278	1	2	4	5	7
359585	99	3	7	2	90	360	0	2	4	5	7
364090	100	4	7	2	90	204	1	2	4	5	7
366636	101	5	7	2	90	315	0	2	4	5	7
371148	102	6	7	2	90	270	0	2	4	5	7
375160	103	7	7	2	90	161	0	2	4	5	7
376513	104	8	7	2	90	567	0	2	4	5	7
380434	105	9	7	7	90	209	1	2	4	5	7
384666	106	10	7	7	90	244	1	2	4	5	7
386623	107	1	5	7	70	522	0	2	4	5	7
390379	108	2	5	7	70	185	0	2	4	5	7
395016	109	3	5	7	70	356	0	2	4	5	7
399400	110	4	5	2	70	357	0	2	4	5	7
404279	111	5	5	5	70	182	1	2	4	5	7
407490	112	6	5	5	70	332	0	2	4	5	7
410697	113	7	5	5	70	285	1	2	4	5	7
412258	114	8	5	5	70	770	1	2	4	5	7
416462	115	9	5	5	70	238	1	2	4	5	7
419352	116	10	5	5	70	319	0	2	4	5	7
422021	117	11	5	5	70	265	1	2	4	5	7
424079	118	12	5	5	70	314	1	2	4	5	7
429134	119	13	5	5	70	283	1	2	4	5	7
433525	120	14	5	5	70	249	1	2	4	5	7
437646	121	15	5	5	70	183	0	2	4	5	7
441973	122	16	5	5	70	278	1	2	4	5	7
443894	123	17	5	5	70	442	1	2	4	5	7
446329	124	18	5	5	70	573	0	2	4	5	7
448712	125	19	5	5	70	235	1	2	4	5	7
452792	126	20	5	5	70	242	0	2	4	5	7
457436	127	21	5	5	70	190	1	2	4	5	7
458816	128	22	5	5	70	453	1	2	4	5	7
460776	129	1	2	5	90	376	1	2	4	5	7
464891	130	2	2	5	90	239	1	2	4	5	7
467170	131	3	2	5	90	303	0	2	4	5	7
470004	132	4	2	5	90	362	0	2	4	5	7
471885	133	5	2	4	90	346	0	2	4	5	7
474352	134	6	2	4	90	646	1	2	4	5	7
479504	135	7	2	4	90	254	0	2	4	5	7
483001	136	8	2	4	90	278	0	2	4	5	7
488236	137	9	2	4	90	260	0	2	4	5	7
490523	138	10	2	3	90	257	9	2	4	5	7
491894	139	11	2	2	90	28	1	2	4	5	7
493577	140	12	2	2	90	346	1	2	4	5	7
498866	141	13	2	2	90	294	1	2	4	5	7
503463	142	14	2	2	90	262	1	2	4	5	7
508599	143	15	2	2	90	234	1	2	4	5	7
513353	144	16	2	2	90	206	1	2	4	5	7
516268	145	17	2	2	90	313	1	2	4	5	7
518323	146	18	2	2	90	296	1	2	4	5	7
521569	147	19	2	2	90	263	1	2	4	5	7
526710	148	20	2	2	90	189	1	2	4	5	7
528049	149	1	7	2	70	988	0	2	4	5	7
532068	150	2	7	2	70	171	0	2	4	5	7
533519	151	3	7	2	70	353	0	2	4	5	7
538858	152	4	7	7	70	290	1	2	4	5	7
543755	153	5	7	7	70	524	1	2	4	5	7
547978	154	6	7	7	70	572	1	2	4	5	7
552390	155	7	7	7	70	286	0	2	4	5	7
556697	156	8	7	7	70	262	0	2	4	5	7
561497	157	9	7	7	70	260	1	2	4	5	7
563283	158	10	7	7	70	681	1	2	4	5	7
565578	159	11	7	7	70	454	1	2	4	5	7
567980	160	12	7	7	70	288	0	2	4	5	7
573251	161	13	7	7	70	275	1	2	4	5	7
575688	162	14	7	7	70	370	1	2	4	5	7
580586	163	15	7	7	70	410	0	2	4	5	7
584927	164	16	7	7	70	218	1	2	4	5	7
586692	165	17	7	7	70	350	1	2	4	5	7
589194	166	18	7	7	70	552	1	2	4	5	7
592464	167	19	7	7	70	348	1	2	4	5	7
597460	168	20	7	7	70	253	1	2	4	5	7
599836	169	21	7	7	70	411	1	2	4	5	7
602884	170	22	7	7	70	304	1	2	4	5	7
604994	171	23	7	7	70	345	1	2	4	5	7
608540	172	1	5	7	90	358	0	2	4	5	7
610288	173	2	5	7	90	358	1	2	4	5	7
612644	174	3	5	7	90	243	0	2	4	5	7
617178	175	4	5	7	90	464	0	2	4	5	7
622144	176	5	5	7	90	316	1	2	4	5	7
623642	177	6	5	7	90	747	0	2	4	5	7
625590	178	7	5	7	90	1375	0	2	4	5	7
630480	179	8	5	5	90	505	1	2	4	5	7
634815	180	9	5	5	90	247	1	2	4	5	7
639626	181	10	5	5	90	354	1	2	4	5	7
643571	182	11	5	5	90	377	1	2	4	5	7
646473	183	12	5	5	90	343	1	2	4	5	7
650526	184	13	5	5	90	282	1	2	4	5	7
651854	185	14	5	5	90	8707	1	2	4	5	7
662481	186	15	5	5	90	680	1	2	4	5	7
665182	187	16	5	5	90	455	1	2	4	5	7
669008	188	17	5	5	90	309	1	2	4	5	7
671688	189	18	5	5	90	321	1	2	4	5	7
673172	190	19	5	5	90	371	1	2	4	5	7
676533	191	20	5	5	90	291	1	2	4	5	7
679096	192	21	5	5	90	318	1	2	4	5	7
681590	193	22	5	5	90	418	1	2	4	5	7
686927	194	23	5	5	90	286	1	2	4	5	7
691609	195	24	5	5	90	424	0	2	4	5	7
696862	196	25	5	5	90	217	1	2	4	5	7
699911	197	26	5	5	90	317	1	2	4	5	7
701407	198	27	5	5	90	365	1	2	4	5	7
704721	199	28	5	5	90	391	1	2	4	5	7
710034	200	29	5	5	90	308	1	2	4	5	7
