# Supplementary material for: Control of entropy in neural models of environmental state
Source: eLife. 2019 Feb 28;8:e39404. doi: 10.7554/eLife.39404 (PMC6395063; doi:10.7554/eLife.39404)
Supplement: Source code 1. [file elife-39404-code1.zip › model_for_eLife/data/pre_fMRI/behavioural_data_s22_run2]

5013	201	1	6	2	90	2472	0	2	3	6	7
10065	202	2	6	2	90	315	0	2	3	6	7
12964	203	3	6	2	90	351	0	2	3	6	7
17460	204	4	6	3	90	233	0	2	3	6	7
22543	205	5	6	3	90	254	0	2	3	6	7
24999	206	6	6	7	90	458	1	2	3	6	7
29718	207	7	6	7	90	311	0	2	3	6	7
34090	208	8	6	7	90	239	0	2	3	6	7
38938	209	9	6	6	90	255	1	2	3	6	7
41944	210	10	6	6	90	269	1	2	3	6	7
43999	211	11	6	6	90	364	1	2	3	6	7
45557	212	12	6	6	90	342	1	2	3	6	7
48016	213	13	6	6	90	366	1	2	3	6	7
51907	214	14	6	6	90	268	1	2	3	6	7
54458	215	15	6	6	90	323	1	2	3	6	7
58707	216	16	6	6	90	240	0	2	3	6	7
62943	217	17	6	6	90	249	1	2	3	6	7
66773	218	18	6	6	90	1192	0	2	3	6	7
72213	219	1	2	6	70	172	1	2	3	6	7
73572	220	2	2	6	70	397	0	2	3	6	7
76160	221	3	2	6	70	569	0	2	3	6	7
78992	222	4	2	6	70	209	0	2	3	6	7
81934	223	5	2	3	70	244	0	2	3	6	7
84976	224	6	2	2	70	281	1	2	3	6	7
88608	225	7	2	2	70	276	1	2	3	6	7
90248	226	8	2	2	70	347	1	2	3	6	7
95505	227	9	2	2	70	207	0	2	3	6	7
100105	228	10	2	2	70	299	1	2	3	6	7
103415	229	11	2	2	70	232	1	2	3	6	7
106852	230	12	2	2	70	183	1	2	3	6	7
111885	231	13	2	2	70	220	0	2	3	6	7
115222	232	14	2	2	70	569	0	2	3	6	7
118899	233	15	2	2	70	227	0	2	3	6	7
123944	234	16	2	7	70	230	0	2	3	6	7
128647	235	17	2	6	70	488	0	2	3	6	7
131335	236	18	2	3	70	346	0	2	3	6	7
135167	237	19	2	7	70	205	0	2	3	6	7
136829	238	20	2	6	70	712	0	2	3	6	7
139064	239	21	2	3	70	253	0	2	3	6	7
143149	240	22	2	2	70	275	1	2	3	6	7
145112	241	1	3	2	70	363	1	2	3	6	7
149335	242	2	3	2	70	228	0	2	3	6	7
150720	243	3	3	2	70	379	0	2	3	6	7
154949	244	4	3	2	70	231	1	2	3	6	7
157769	245	5	3	2	70	374	0	2	3	6	7
159729	246	6	3	2	70	331	0	2	3	6	7
163173	247	7	3	3	70	259	1	2	3	6	7
166094	248	8	3	3	70	255	1	2	3	6	7
168013	249	9	3	3	70	536	1	2	3	6	7
170788	250	10	3	3	70	201	1	2	3	6	7
175782	251	11	3	3	70	263	1	2	3	6	7
180977	252	12	3	3	70	210	1	2	3	6	7
182838	253	13	3	3	70	661	1	2	3	6	7
185091	254	14	3	3	70	190	0	2	3	6	7
187114	255	15	3	3	70	168	1	2	3	6	7
188465	256	16	3	3	70	304	1	2	3	6	7
191762	257	17	3	3	70	206	1	2	3	6	7
194848	258	18	3	3	70	294	1	2	3	6	7
197232	259	19	3	3	70	298	1	2	3	6	7
201725	260	20	3	3	70	263	1	2	3	6	7
203929	261	21	3	3	70	347	1	2	3	6	7
208600	262	1	6	3	70	369	1	2	3	6	7
211349	263	2	6	3	70	225	0	2	3	6	7
213409	264	3	6	3	70	360	0	2	3	6	7
218284	265	4	6	3	70	222	0	2	3	6	7
223247	266	5	6	2	70	654	0	2	3	6	7
225789	267	6	6	7	70	434	1	2	3	6	7
227430	268	7	6	7	70	387	0	2	3	6	7
232350	269	8	6	7	70	311	0	2	3	6	7
233763	270	9	6	7	70	381	0	2	3	6	7
237568	271	10	6	6	70	556	1	2	3	6	7
239643	272	11	6	6	70	435	1	2	3	6	7
243491	273	12	6	6	70	279	0	2	3	6	7
246246	274	13	6	6	70	702	1	2	3	6	7
250506	275	14	6	6	70	249	1	2	3	6	7
253728	276	15	6	6	70	211	0	2	3	6	7
255405	277	16	6	6	70	327	1	2	3	6	7
256994	278	17	6	6	70	326	1	2	3	6	7
261570	279	18	6	6	70	284	1	2	3	6	7
264407	280	19	6	6	70	307	1	2	3	6	7
267101	281	20	6	6	70	272	1	2	3	6	7
272165	282	21	6	6	70	251	0	2	3	6	7
275210	283	22	6	6	70	335	0	2	3	6	7
280513	284	23	6	6	70	220	0	2	3	6	7
282820	285	24	6	6	70	230	1	2	3	6	7
285549	286	25	6	6	70	224	1	2	3	6	7
290081	287	1	2	6	90	199	0	2	3	6	7
295282	288	2	2	6	90	228	0	2	3	6	7
299271	289	3	2	6	90	219	0	2	3	6	7
301556	290	4	2	6	90	500	1	2	3	6	7
303980	291	5	2	6	90	231	0	2	3	6	7
306226	292	6	2	6	90	165	0	2	3	6	7
310927	293	7	2	6	90	226	0	2	3	6	7
315282	294	8	2	6	90	296	0	2	3	6	7
317484	295	9	2	7	90	444	0	2	3	6	7
321476	296	10	2	7	90	228	0	2	3	6	7
326129	297	11	2	2	90	232	1	2	3	6	7
331206	298	12	2	2	90	202	1	2	3	6	7
333454	299	13	2	2	90	482	1	2	3	6	7
337789	300	14	2	2	90	343	0	2	3	6	7
340873	301	15	2	2	90	249	1	2	3	6	7
344277	302	16	2	2	90	201	1	2	3	6	7
347066	303	17	2	2	90	234	1	2	3	6	7
350248	304	18	2	2	90	265	1	2	3	6	7
352933	305	19	2	2	90	431	1	2	3	6	7
356457	306	1	3	2	90	290	0	2	3	6	7
361182	307	2	3	2	90	315	0	2	3	6	7
363079	308	3	3	2	90	312	0	2	3	6	7
365557	309	4	3	2	90	200	0	2	3	6	7
368697	310	5	3	3	90	450	0	2	3	6	7
372410	311	6	3	3	90	252	1	2	3	6	7
377263	312	7	3	3	90	342	1	2	3	6	7
378838	313	8	3	3	90	767	1	2	3	6	7
382686	314	9	3	3	90	262	1	2	3	6	7
387754	315	10	3	3	90	246	1	2	3	6	7
391880	316	11	3	3	90	258	1	2	3	6	7
395859	317	12	3	3	90	233	1	2	3	6	7
398334	318	13	3	3	90	300	1	2	3	6	7
399914	319	14	3	3	90	331	1	2	3	6	7
403033	320	15	3	3	90	239	0	2	3	6	7
405336	321	16	3	3	90	235	1	2	3	6	7
410320	322	17	3	3	90	309	1	2	3	6	7
413781	323	1	7	3	70	296	0	2	3	6	7
415524	324	2	7	3	70	328	0	2	3	6	7
418233	325	3	7	3	70	203	0	2	3	6	7
423387	326	4	7	2	70	260	0	2	3	6	7
426682	327	5	7	7	70	328	0	2	3	6	7
428302	328	6	7	6	70	560	0	2	3	6	7
432189	329	7	7	3	70	214	0	2	3	6	7
435792	330	8	7	2	70	239	0	2	3	6	7
438328	331	9	7	2	70	209	0	2	3	6	7
439742	332	10	7	7	70	319	1	2	3	6	7
442098	333	11	7	7	70	358	1	2	3	6	7
444108	334	12	7	7	70	298	1	2	3	6	7
448263	335	13	7	7	70	232	0	2	3	6	7
452183	336	14	7	7	70	265	1	2	3	6	7
456832	337	15	7	7	70	84	1	2	3	6	7
458479	338	16	7	7	70	328	1	2	3	6	7
461033	339	1	3	7	90	265	0	2	3	6	7
462383	340	2	3	7	90	329	0	2	3	6	7
464344	341	3	3	7	90	227	1	2	3	6	7
466011	342	4	3	7	90	350	0	2	3	6	7
469328	343	5	3	7	90	343	0	2	3	6	7
471952	344	6	3	7	90	249	0	2	3	6	7
477189	345	7	3	6	90	303	1	2	3	6	7
479458	346	8	3	6	90	352	0	2	3	6	7
483310	347	9	3	6	90	253	0	2	3	6	7
485196	348	10	3	6	90	731	0	2	3	6	7
487487	349	11	3	6	90	266	0	2	3	6	7
489943	350	12	3	3	90	231	1	2	3	6	7
494616	351	13	3	3	90	313	1	2	3	6	7
496265	352	14	3	3	90	371	1	2	3	6	7
499236	353	15	3	3	90	181	1	2	3	6	7
503395	354	16	3	3	90	267	1	2	3	6	7
505995	355	17	3	3	90	241	1	2	3	6	7
507362	356	18	3	3	90	385	1	2	3	6	7
510676	357	19	3	3	90	623	1	2	3	6	7
513803	358	20	3	3	90	207	1	2	3	6	7
515398	359	21	3	3	90	314	1	2	3	6	7
518165	360	22	3	3	90	246	1	2	3	6	7
522707	361	23	3	3	90	230	1	2	3	6	7
524578	362	1	7	3	70	299	0	2	3	6	7
527418	363	2	7	3	70	253	0	2	3	6	7
531477	364	3	7	3	70	281	0	2	3	6	7
533318	365	4	7	3	70	302	0	2	3	6	7
537003	366	5	7	2	70	243	0	2	3	6	7
540231	367	6	7	2	70	260	1	2	3	6	7
542497	368	7	7	2	70	284	0	2	3	6	7
547268	369	8	7	2	70	290	0	2	3	6	7
550773	370	9	7	2	70	238	0	2	3	6	7
552579	371	10	7	1	70	311	9	2	3	6	7
556241	372	11	7	7	70	540	0	2	3	6	7
559690	373	12	7	7	70	297	1	2	3	6	7
561568	374	13	7	7	70	310	1	2	3	6	7
565064	375	14	7	7	70	381	0	2	3	6	7
568600	376	15	7	7	70	209	0	2	3	6	7
569984	377	16	7	7	70	359	1	2	3	6	7
572156	378	17	7	7	70	233	0	2	3	6	7
575642	379	18	7	7	70	221	1	2	3	6	7
577188	380	19	7	7	70	329	1	2	3	6	7
580829	381	1	6	7	90	314	0	2	3	6	7
584403	382	2	6	7	90	244	0	2	3	6	7
588045	383	3	6	7	90	337	0	2	3	6	7
592319	384	4	6	7	90	211	1	2	3	6	7
594188	385	5	6	7	90	385	0	2	3	6	7
597015	386	6	6	7	90	313	1	2	3	6	7
600145	387	7	6	7	90	377	0	2	3	6	7
601879	388	8	6	7	90	325	1	2	3	6	7
606436	389	9	6	7	90	285	1	2	3	6	7
608349	390	10	6	7	90	467	0	2	3	6	7
613180	391	11	6	7	90	267	0	2	3	6	7
614961	392	12	6	7	90	318	1	2	3	6	7
619526	393	13	6	7	90	437	0	2	3	6	7
623722	394	14	6	7	90	359	0	2	3	6	7
628804	395	1	2	7	70	268	1	2	3	6	7
632604	396	2	2	7	70	250	0	2	3	6	7
635796	397	3	2	7	70	351	1	2	3	6	7
640544	398	4	2	7	70	386	0	2	3	6	7
644187	399	5	2	7	70	265	0	2	3	6	7
646063	400	6	2	7	70	293	0	2	3	6	7
