# Supplementary material for: Control of entropy in neural models of environmental state
Source: eLife. 2019 Feb 28;8:e39404. doi: 10.7554/eLife.39404 (PMC6395063; doi:10.7554/eLife.39404)
Supplement: Source code 1. [file elife-39404-code1.zip › model_for_eLife/data/pre_fMRI/behavioural_data_s22_run3]

5013	401	1	1	1	90	3198	1	1	3	6	8
12213	402	2	1	1	90	242	1	1	3	6	8
13986	403	3	1	1	90	261	1	1	3	6	8
18608	404	4	1	1	90	254	1	1	3	6	8
23851	405	5	1	1	90	211	1	1	3	6	8
26367	406	6	1	1	90	365	1	1	3	6	8
31085	407	7	1	1	90	238	1	1	3	6	8
35312	408	8	1	1	90	409	1	1	3	6	8
39707	409	9	1	1	90	390	1	1	3	6	8
43284	410	10	1	1	90	262	1	1	3	6	8
46938	411	11	1	1	90	174	0	1	3	6	8
49648	412	12	1	1	90	137	1	1	3	6	8
53012	413	13	1	1	90	159	0	1	3	6	8
54170	414	14	1	1	90	4050	0	1	3	6	8
60602	415	15	1	1	90	293	1	1	3	6	8
63604	416	16	1	1	90	204	1	1	3	6	8
66689	417	17	1	1	90	177	1	1	3	6	8
68264	418	18	1	1	90	330	1	1	3	6	8
70995	419	1	6	1	90	192	1	1	3	6	8
74653	420	2	6	1	90	189	0	1	3	6	8
78543	421	3	6	1	90	250	0	1	3	6	8
82490	422	4	6	1	90	135	0	1	3	6	8
87329	423	5	6	3	90	147	0	1	3	6	8
92200	424	6	6	3	90	253	0	1	3	6	8
94107	425	7	6	8	90	329	0	1	3	6	8
96110	426	8	6	8	90	320	1	1	3	6	8
101409	427	9	6	8	90	232	0	1	3	6	8
103268	428	10	6	8	90	549	0	1	3	6	8
108709	429	11	6	8	90	193	0	1	3	6	8
113357	430	12	6	8	90	234	0	1	3	6	8
115097	431	13	6	6	90	285	1	1	3	6	8
117317	432	14	6	6	90	181	1	1	3	6	8
119834	433	15	6	6	90	191	1	1	3	6	8
123945	434	16	6	6	90	266	1	1	3	6	8
125769	435	17	6	6	90	432	1	1	3	6	8
131201	436	18	6	6	90	223	1	1	3	6	8
133742	437	19	6	6	90	216	1	1	3	6	8
138301	438	20	6	6	90	200	1	1	3	6	8
141584	439	21	6	6	90	302	0	1	3	6	8
142952	440	22	6	6	90	760	1	1	3	6	8
147113	441	23	6	6	90	217	1	1	3	6	8
149692	442	24	6	6	90	228	1	1	3	6	8
151871	443	1	3	6	90	226	1	1	3	6	8
154262	444	2	3	6	90	249	0	1	3	6	8
157146	445	3	3	6	90	321	0	1	3	6	8
160094	446	4	3	6	90	161	0	1	3	6	8
161333	447	5	3	3	90	370	1	1	3	6	8
163019	448	6	3	3	90	330	1	1	3	6	8
166706	449	7	3	3	90	237	1	1	3	6	8
170647	450	8	3	3	90	248	1	1	3	6	8
173225	451	9	3	3	90	237	1	1	3	6	8
177608	452	10	3	3	90	229	1	1	3	6	8
181592	453	11	3	3	90	227	1	1	3	6	8
183742	454	12	3	3	90	236	1	1	3	6	8
186716	455	13	3	3	90	153	1	1	3	6	8
189771	456	14	3	3	90	214	1	1	3	6	8
192882	457	15	3	3	90	231	1	1	3	6	8
197372	458	16	3	3	90	177	1	1	3	6	8
198632	459	17	3	3	90	450	1	1	3	6	8
201892	460	18	3	3	90	253	1	1	3	6	8
205604	461	19	3	3	90	191	1	1	3	6	8
209421	462	20	3	3	90	152	1	1	3	6	8
213195	463	21	3	3	90	221	1	1	3	6	8
216946	464	22	3	3	90	220	1	1	3	6	8
218961	465	23	3	3	90	322	1	1	3	6	8
220326	466	24	3	3	90	316	1	1	3	6	8
222886	467	1	8	3	70	383	1	1	3	6	8
226189	468	2	8	3	70	219	0	1	3	6	8
227947	469	3	8	3	70	276	0	1	3	6	8
232862	470	4	8	3	70	210	1	1	3	6	8
234851	471	5	8	3	70	335	0	1	3	6	8
237639	472	6	8	3	70	219	0	1	3	6	8
242172	473	7	8	3	70	225	0	1	3	6	8
244458	474	8	8	1	70	271	1	1	3	6	8
248572	475	9	8	1	70	191	1	1	3	6	8
251975	476	10	8	1	70	144	0	1	3	6	8
255249	477	11	8	1	70	280	0	1	3	6	8
260493	478	12	8	1	70	144	1	1	3	6	8
265065	479	13	8	1	70	201	0	1	3	6	8
269159	480	14	8	1	70	189	0	1	3	6	8
274339	481	15	8	1	70	167	0	1	3	6	8
279198	482	1	6	8	70	167	0	1	3	6	8
281541	483	2	6	8	70	335	1	1	3	6	8
285164	484	3	6	8	70	233	0	1	3	6	8
287801	485	4	6	8	70	279	0	1	3	6	8
292443	486	5	6	6	70	207	1	1	3	6	8
295304	487	6	6	6	70	538	1	1	3	6	8
298685	488	7	6	6	70	222	1	1	3	6	8
301995	489	8	6	6	70	202	0	1	3	6	8
303209	490	9	6	6	70	787	1	1	3	6	8
307829	491	10	6	6	70	203	1	1	3	6	8
310035	492	11	6	6	70	264	1	1	3	6	8
313009	493	12	6	6	70	193	0	1	3	6	8
317506	494	13	6	6	70	201	1	1	3	6	8
319984	495	14	6	6	70	487	1	1	3	6	8
321747	496	15	6	6	70	324	1	1	3	6	8
326992	497	16	6	6	70	306	1	1	3	6	8
329438	498	17	6	6	70	414	1	1	3	6	8
333139	499	18	6	6	70	209	1	1	3	6	8
337022	500	19	6	6	70	161	1	1	3	6	8
338616	501	20	6	6	70	330	1	1	3	6	8
341826	502	21	6	6	70	256	1	1	3	6	8
346719	503	22	6	6	70	224	1	1	3	6	8
349448	504	23	6	6	70	250	1	1	3	6	8
354142	505	1	8	6	90	190	0	1	3	6	8
358719	506	2	8	6	90	231	0	1	3	6	8
360910	507	3	8	6	90	501	0	1	3	6	8
364099	508	4	8	6	90	150	0	1	3	6	8
367463	509	5	8	3	90	198	0	1	3	6	8
369286	510	6	8	3	90	314	1	1	3	6	8
371146	511	7	8	3	90	532	0	1	3	6	8
375880	512	8	8	3	90	176	0	1	3	6	8
377388	513	9	8	1	90	335	0	1	3	6	8
379974	514	10	8	1	90	202	0	1	3	6	8
383736	515	11	8	8	90	318	1	1	3	6	8
386455	516	12	8	8	90	194	1	1	3	6	8
391651	517	13	8	8	90	267	1	1	3	6	8
394323	518	1	1	8	70	249	0	1	3	6	8
397834	519	2	1	8	70	193	0	1	3	6	8
402092	520	3	1	8	70	210	0	1	3	6	8
404205	521	4	1	8	70	255	0	1	3	6	8
408077	522	5	1	8	70	191	0	1	3	6	8
412608	523	6	1	8	70	160	1	1	3	6	8
414596	524	7	1	8	70	300	0	1	3	6	8
419889	525	8	1	8	70	254	0	1	3	6	8
424170	526	9	1	6	70	211	0	1	3	6	8
429236	527	10	1	6	70	190	0	1	3	6	8
432451	528	11	1	3	70	229	0	1	3	6	8
435743	529	12	1	1	70	290	1	1	3	6	8
440877	530	13	1	1	70	214	1	1	3	6	8
445581	531	14	1	1	70	237	0	1	3	6	8
446932	532	15	1	1	70	346	1	1	3	6	8
449728	533	16	1	1	70	216	1	1	3	6	8
454055	534	17	1	1	70	251	1	1	3	6	8
456101	535	18	1	1	70	486	1	1	3	6	8
460870	536	19	1	1	70	226	0	1	3	6	8
462267	537	20	1	1	70	350	1	1	3	6	8
467343	538	21	1	1	70	252	1	1	3	6	8
470353	539	22	1	1	70	262	1	1	3	6	8
474467	540	23	1	1	70	346	1	1	3	6	8
477951	541	24	1	1	70	379	1	1	3	6	8
483210	542	25	1	1	70	301	1	1	3	6	8
487374	543	26	1	1	70	282	1	1	3	6	8
489756	544	27	1	1	70	259	1	1	3	6	8
491848	545	28	1	1	70	309	0	1	3	6	8
495952	546	1	6	1	90	231	0	1	3	6	8
498320	547	2	6	1	90	296	1	1	3	6	8
503109	548	3	6	1	90	261	0	1	3	6	8
505079	549	4	6	1	90	330	0	1	3	6	8
509169	550	5	6	1	90	204	0	1	3	6	8
510589	551	6	6	8	90	391	0	1	3	6	8
513513	552	7	6	8	90	221	0	1	3	6	8
515376	553	8	6	6	90	335	1	1	3	6	8
518049	554	9	6	6	90	246	1	1	3	6	8
523023	555	10	6	6	90	407	1	1	3	6	8
527418	556	11	6	6	90	235	1	1	3	6	8
530822	557	12	6	6	90	226	1	1	3	6	8
534600	558	13	6	6	90	250	1	1	3	6	8
537121	559	1	1	6	70	470	1	1	3	6	8
542369	560	2	1	6	70	225	0	1	3	6	8
546562	561	3	1	6	70	428	0	1	3	6	8
549366	562	4	1	6	70	265	0	1	3	6	8
551342	563	5	1	6	70	564	0	1	3	6	8
553739	564	6	1	3	70	209	0	1	3	6	8
555088	565	7	1	3	70	301	0	1	3	6	8
556412	566	8	1	2	70	399	9	1	3	6	8
559349	567	9	1	1	70	453	1	1	3	6	8
563515	568	10	1	1	70	216	1	1	3	6	8
565278	569	11	1	1	70	290	0	1	3	6	8
569587	570	12	1	1	70	263	1	1	3	6	8
570898	571	13	1	1	70	537	0	1	3	6	8
575665	572	14	1	1	70	260	0	1	3	6	8
578775	573	15	1	1	70	418	1	1	3	6	8
580370	574	16	1	1	70	293	1	1	3	6	8
585048	575	17	1	1	70	223	1	1	3	6	8
587827	576	18	1	1	70	244	0	1	3	6	8
590398	577	19	1	1	70	296	1	1	3	6	8
592961	578	20	1	1	70	199	0	1	3	6	8
595540	579	21	1	1	70	211	1	1	3	6	8
600446	580	22	1	1	70	363	1	1	3	6	8
605624	581	23	1	1	70	295	0	1	3	6	8
608756	582	24	1	1	70	283	0	1	3	6	8
612862	583	1	6	8	90	265	0	1	3	6	8
616922	584	2	6	8	90	237	0	1	3	6	8
618185	585	3	6	6	90	388	1	1	3	6	8
620727	586	4	6	6	90	443	1	1	3	6	8
625600	587	5	6	6	90	249	1	1	3	6	8
629638	588	6	6	6	90	514	0	1	3	6	8
633349	589	7	6	6	90	295	1	1	3	6	8
635185	590	8	6	6	90	357	0	1	3	6	8
640081	591	9	6	6	90	276	0	1	3	6	8
644898	592	10	6	3	90	302	1	1	3	6	8
647202	593	11	6	3	90	278	0	1	3	6	8
651662	594	12	6	3	90	208	0	1	3	6	8
653584	595	13	6	2	90	436	9	1	3	6	8
656974	596	14	6	1	90	350	0	1	3	6	8
660674	597	15	6	1	90	170	0	1	3	6	8
663364	598	16	6	8	90	187	0	1	3	6	8
664866	599	17	6	8	90	316	0	1	3	6	8
666263	600	1	8	6	70	508	0	1	3	6	8
