# Supplementary material for: Control of entropy in neural models of environmental state
Source: eLife. 2019 Feb 28;8:e39404. doi: 10.7554/eLife.39404 (PMC6395063; doi:10.7554/eLife.39404)
Supplement: Source code 1. [file elife-39404-code1.zip › model_for_eLife/data/pre_fMRI/behavioural_data_s22_run4]

5019	601	1	5	8	70	1362	0	1	4	5	8
10286	602	2	5	8	70	283	0	1	4	5	8
12001	603	3	5	8	70	429	1	1	4	5	8
15266	604	4	5	8	70	246	0	1	4	5	8
20336	605	5	5	1	70	192	0	1	4	5	8
21950	606	6	5	1	70	323	1	1	4	5	8
24629	607	7	5	1	70	259	0	1	4	5	8
27825	608	8	5	1	70	118	0	1	4	5	8
31099	609	9	5	1	70	184	0	1	4	5	8
33803	610	10	5	4	70	184	0	1	4	5	8
36846	611	11	5	4	70	256	0	1	4	5	8
40749	612	12	5	4	70	372	0	1	4	5	8
42719	613	13	5	5	70	249	1	1	4	5	8
44176	614	14	5	5	70	303	1	1	4	5	8
48862	615	15	5	5	70	309	1	1	4	5	8
51184	616	16	5	5	70	239	0	1	4	5	8
53990	617	17	5	5	70	264	1	1	4	5	8
58962	618	18	5	5	70	325	0	1	4	5	8
62286	619	19	5	5	70	380	1	1	4	5	8
66421	620	20	5	5	70	610	0	1	4	5	8
68520	621	21	5	5	70	594	1	1	4	5	8
74025	622	22	5	5	70	353	1	1	4	5	8
78703	623	23	5	5	70	307	1	1	4	5	8
80308	624	24	5	5	70	350	0	1	4	5	8
82292	625	25	5	5	70	324	1	1	4	5	8
85225	626	1	8	5	70	297	0	1	4	5	8
89351	627	2	8	5	70	261	0	1	4	5	8
92311	628	3	8	8	70	336	1	1	4	5	8
96983	629	4	8	8	70	247	1	1	4	5	8
99646	630	5	8	8	70	243	1	1	4	5	8
104338	631	6	8	8	70	208	1	1	4	5	8
107994	632	7	8	8	70	272	0	1	4	5	8
112924	633	8	8	8	70	223	1	1	4	5	8
114600	634	9	8	1	70	376	0	1	4	5	8
119575	635	10	8	8	70	205	0	1	4	5	8
120952	636	11	8	8	70	399	1	1	4	5	8
123667	637	12	8	8	70	296	0	1	4	5	8
125617	638	13	8	8	70	278	0	1	4	5	8
129842	639	14	8	8	70	222	1	1	4	5	8
132582	640	15	8	8	70	158	1	1	4	5	8
134216	641	16	8	8	70	301	1	1	4	5	8
137886	642	17	8	8	70	252	1	1	4	5	8
139390	643	18	8	8	70	377	1	1	4	5	8
141453	644	19	8	8	70	282	0	1	4	5	8
146001	645	20	8	8	70	245	1	1	4	5	8
149392	646	21	8	8	70	239	0	1	4	5	8
152796	647	22	8	8	70	235	1	1	4	5	8
157149	648	23	8	8	70	201	0	1	4	5	8
160691	649	1	4	8	90	191	1	1	4	5	8
162322	650	2	4	8	90	297	0	1	4	5	8
165251	651	3	4	8	90	151	0	1	4	5	8
167909	652	4	4	8	90	184	0	1	4	5	8
170947	653	5	4	8	90	181	0	1	4	5	8
172246	654	6	4	1	90	331	1	1	4	5	8
175265	655	7	4	1	90	224	0	1	4	5	8
179069	656	8	4	1	90	148	0	1	4	5	8
183338	657	9	4	1	90	165	1	1	4	5	8
188391	658	10	4	1	90	224	0	1	4	5	8
189833	659	11	4	1	90	393	0	1	4	5	8
194440	660	12	4	1	90	295	0	1	4	5	8
198452	661	13	4	4	90	648	1	1	4	5	8
201144	662	14	4	4	90	400	1	1	4	5	8
206511	663	15	4	4	90	378	1	1	4	5	8
210581	664	16	4	4	90	252	1	1	4	5	8
215146	665	17	4	4	90	193	1	1	4	5	8
219590	666	1	8	4	70	248	0	1	4	5	8
222789	667	2	8	4	70	244	0	1	4	5	8
225870	668	3	8	4	70	357	1	1	4	5	8
228206	669	4	8	4	70	532	0	1	4	5	8
232567	670	5	8	4	70	255	1	1	4	5	8
235460	671	6	8	4	70	211	0	1	4	5	8
240507	672	7	8	4	70	204	1	1	4	5	8
245055	673	8	8	4	70	277	0	1	4	5	8
247981	674	9	8	4	70	285	0	1	4	5	8
250552	675	10	8	4	70	271	0	1	4	5	8
254629	676	11	8	4	70	404	0	1	4	5	8
259991	677	12	8	5	70	196	0	1	4	5	8
263298	678	13	8	5	70	261	0	1	4	5	8
267746	679	14	8	8	70	170	0	1	4	5	8
270785	680	1	4	8	90	232	0	1	4	5	8
273561	681	2	4	1	90	240	0	1	4	5	8
276648	682	3	4	1	90	194	0	1	4	5	8
279347	683	4	4	4	90	231	1	1	4	5	8
283796	684	5	4	4	90	185	1	1	4	5	8
287090	685	6	4	4	90	376	1	1	4	5	8
291820	686	7	4	4	90	252	1	1	4	5	8
295130	687	8	4	4	90	253	1	1	4	5	8
298887	688	9	4	4	90	234	0	1	4	5	8
301619	689	10	4	4	90	185	1	1	4	5	8
306410	690	11	4	4	90	361	1	1	4	5	8
309014	691	12	4	4	90	386	1	1	4	5	8
312957	692	13	4	4	90	234	1	1	4	5	8
315183	693	14	4	4	90	236	1	1	4	5	8
317683	694	15	4	4	90	326	1	1	4	5	8
321150	695	16	4	4	90	240	1	1	4	5	8
326024	696	17	4	4	90	332	1	1	4	5	8
329915	697	18	4	4	90	432	1	1	4	5	8
333592	698	19	4	4	90	295	1	1	4	5	8
337027	699	20	4	4	90	229	1	1	4	5	8
341705	700	21	4	4	90	716	0	1	4	5	8
345147	701	1	8	4	70	251	0	1	4	5	8
349658	702	2	8	4	70	420	0	1	4	5	8
354872	703	3	8	4	70	279	0	1	4	5	8
359441	704	4	8	5	70	277	0	1	4	5	8
361997	705	5	8	5	70	274	0	1	4	5	8
365368	706	6	8	8	70	196	1	1	4	5	8
369224	707	7	8	8	70	154	0	1	4	5	8
372313	708	8	8	8	70	177	1	1	4	5	8
376045	709	9	8	8	70	152	1	1	4	5	8
379892	710	10	8	8	70	197	0	1	4	5	8
384820	711	11	8	8	70	199	1	1	4	5	8
388793	712	12	8	8	70	259	1	1	4	5	8
393046	713	13	8	8	70	212	1	1	4	5	8
395009	714	14	8	8	70	889	0	1	4	5	8
398696	715	15	8	8	70	208	1	1	4	5	8
400589	716	16	8	8	70	316	1	1	4	5	8
404870	717	17	8	8	70	283	1	1	4	5	8
408486	718	18	8	8	70	244	0	1	4	5	8
410096	719	19	8	8	70	313	1	1	4	5	8
411997	720	20	8	8	70	271	1	1	4	5	8
414973	721	1	4	8	70	233	0	1	4	5	8
418948	722	2	4	8	70	231	0	1	4	5	8
422593	723	3	4	1	70	235	0	1	4	5	8
424115	724	4	4	1	70	311	0	1	4	5	8
428299	725	5	4	8	70	227	1	1	4	5	8
432759	726	6	4	8	70	161	0	1	4	5	8
436495	727	7	4	8	70	278	0	1	4	5	8
439560	728	8	4	8	70	242	0	1	4	5	8
444624	729	9	4	8	70	153	0	1	4	5	8
447739	730	10	4	8	70	280	1	1	4	5	8
451138	731	11	4	8	70	181	0	1	4	5	8
453336	732	12	4	8	70	291	1	1	4	5	8
455884	733	13	4	8	70	242	1	1	4	5	8
460687	734	14	4	8	70	261	0	1	4	5	8
462885	735	15	4	8	70	299	0	1	4	5	8
466953	736	16	4	8	70	208	0	1	4	5	8
468901	737	17	4	8	70	289	0	1	4	5	8
470262	738	18	4	1	70	357	0	1	4	5	8
472424	739	19	4	1	70	248	0	1	4	5	8
474175	740	20	4	4	70	280	1	1	4	5	8
477040	741	21	4	4	70	252	1	1	4	5	8
479405	742	22	4	4	70	332	0	1	4	5	8
481988	743	23	4	4	70	343	1	1	4	5	8
483724	744	1	1	4	90	301	0	1	4	5	8
486402	745	2	1	4	90	212	0	1	4	5	8
491521	746	3	1	4	90	281	0	1	4	5	8
492952	747	4	1	4	90	959	0	1	4	5	8
497856	748	5	1	5	90	159	0	1	4	5	8
500110	749	6	1	5	90	251	0	1	4	5	8
502748	750	7	1	8	90	217	0	1	4	5	8
505021	751	8	1	8	90	217	0	1	4	5	8
509181	752	9	1	1	90	201	1	1	4	5	8
512718	753	10	1	1	90	222	1	1	4	5	8
515491	754	11	1	1	90	408	1	1	4	5	8
517587	755	12	1	1	90	352	1	1	4	5	8
520539	756	13	1	1	90	240	1	1	4	5	8
523174	757	14	1	1	90	255	0	1	4	5	8
524506	758	15	1	1	90	424	1	1	4	5	8
526894	759	16	1	1	90	219	1	1	4	5	8
528844	760	17	1	1	90	191	1	1	4	5	8
530866	761	18	1	1	90	264	0	1	4	5	8
536114	762	1	4	1	90	244	0	1	4	5	8
537778	763	2	4	1	90	417	0	1	4	5	8
541766	764	3	4	8	90	216	0	1	4	5	8
543986	765	4	4	8	90	218	1	1	4	5	8
547068	766	5	4	8	90	229	0	1	4	5	8
549653	767	6	4	8	90	207	1	1	4	5	8
551844	768	7	4	8	90	223	0	1	4	5	8
556101	769	8	4	8	90	269	0	1	4	5	8
560389	770	9	4	5	90	242	0	1	4	5	8
564488	771	10	4	5	90	256	0	1	4	5	8
568122	772	11	4	4	90	255	1	1	4	5	8
569994	773	12	4	4	90	319	1	1	4	5	8
572352	774	13	4	4	90	271	1	1	4	5	8
576950	775	14	4	4	90	220	1	1	4	5	8
581147	776	15	4	4	90	245	1	1	4	5	8
583740	777	16	4	4	90	284	1	1	4	5	8
585380	778	17	4	4	90	309	0	1	4	5	8
587576	779	18	4	4	90	202	1	1	4	5	8
592529	780	19	4	4	90	615	1	1	4	5	8
595958	781	1	8	4	90	224	0	1	4	5	8
599573	782	2	8	4	90	364	0	1	4	5	8
603084	783	3	8	5	90	205	0	1	4	5	8
608074	784	4	8	5	90	349	0	1	4	5	8
612127	785	5	8	8	90	214	1	1	4	5	8
617309	786	6	8	8	90	174	1	1	4	5	8
618531	787	7	8	8	90	371	1	1	4	5	8
620252	788	8	8	8	90	275	1	1	4	5	8
622248	789	9	8	8	90	220	1	1	4	5	8
623538	790	10	8	8	90	311	1	1	4	5	8
626897	791	11	8	8	90	262	1	1	4	5	8
629196	792	12	8	8	90	315	1	1	4	5	8
630615	793	1	5	8	90	350	1	1	4	5	8
634072	794	2	5	8	90	217	0	1	4	5	8
638238	795	3	5	8	90	218	0	1	4	5	8
641116	796	4	5	8	90	250	0	1	4	5	8
645110	797	5	5	8	90	209	1	1	4	5	8
650237	798	6	5	8	90	195	0	1	4	5	8
654275	799	7	5	8	90	210	0	1	4	5	8
659275	800	8	5	1	90	189	0	1	4	5	8
