# Supplementary material for: Control of entropy in neural models of environmental state
Source: eLife. 2019 Feb 28;8:e39404. doi: 10.7554/eLife.39404 (PMC6395063; doi:10.7554/eLife.39404)
Supplement: Source code 1. [file elife-39404-code1.zip › model_for_eLife/data/pre_fMRI/behavioural_data_s23_run1]

5019	1	0	1	8	90	3131	1	1	4	5	8
11339	2	1	1	8	90	3678	0	1	4	5	8
19891	3	2	1	8	90	691	0	1	4	5	8
22483	4	3	1	8	90	1927	0	1	4	5	8
28536	5	4	1	1	90	400	1	1	4	5	8
31012	6	5	1	1	90	1327	0	1	4	5	8
36251	7	6	1	1	90	909	1	1	4	5	8
38529	8	7	1	1	90	1661	1	1	4	5	8
43242	9	8	1	1	90	433	1	1	4	5	8
46853	10	9	1	1	90	413	1	1	4	5	8
51041	11	10	1	1	90	420	1	1	4	5	8
56425	12	11	1	1	90	405	1	1	4	5	8
58964	13	12	1	1	90	667	1	1	4	5	8
62111	14	13	1	1	90	902	0	1	4	5	8
66075	15	14	1	1	90	515	1	1	4	5	8
70306	16	15	1	1	90	378	1	1	4	5	8
73174	17	16	1	1	90	561	1	1	4	5	8
77858	18	17	1	1	90	187	1	1	4	5	8
82872	19	18	1	1	90	255	0	1	4	5	8
84965	20	19	1	1	90	759	0	1	4	5	8
88317	21	20	1	1	90	392	1	1	4	5	8
92943	22	21	1	1	90	401	0	1	4	5	8
97749	23	22	1	4	90	717	0	1	4	5	8
100985	24	23	1	4	90	419	0	1	4	5	8
106076	25	24	1	4	90	526	0	1	4	5	8
107697	26	25	1	5	90	429	0	1	4	5	8
112406	27	1	5	5	90	270	1	1	4	5	8
116110	28	2	5	5	90	229	1	1	4	5	8
120301	29	3	5	5	90	207	1	1	4	5	8
124732	30	4	5	5	90	277	1	1	4	5	8
126883	31	5	5	5	90	537	1	1	4	5	8
129631	32	6	5	5	90	225	1	1	4	5	8
132443	33	7	5	5	90	112	1	1	4	5	8
134217	34	8	5	5	90	333	1	1	4	5	8
138371	35	9	5	5	90	181	1	1	4	5	8
140558	36	10	5	5	90	297	1	1	4	5	8
144314	37	11	5	5	90	259	1	1	4	5	8
145599	38	12	5	5	90	794	0	1	4	5	8
149628	39	13	5	5	90	199	0	1	4	5	8
154593	40	14	5	8	90	1118	0	1	4	5	8
158661	41	15	5	8	90	229	0	1	4	5	8
160712	42	16	5	8	90	643	1	1	4	5	8
165254	43	17	5	8	90	169	1	1	4	5	8
168241	44	18	5	8	90	236	1	1	4	5	8
172220	45	19	5	8	90	188	0	1	4	5	8
174142	46	20	5	8	90	403	1	1	4	5	8
179213	47	21	5	8	90	207	0	1	4	5	8
182741	48	22	5	1	90	608	0	1	4	5	8
185866	49	23	5	1	90	313	0	1	4	5	8
190384	50	24	5	1	90	156	0	1	4	5	8
195281	51	25	5	4	90	379	1	1	4	5	8
198037	52	26	5	4	90	345	0	1	4	5	8
201757	53	1	1	4	90	211	0	1	4	5	8
204920	54	2	1	4	90	192	0	1	4	5	8
208297	55	3	1	5	90	245	0	1	4	5	8
212433	56	4	1	5	90	164	0	1	4	5	8
214580	57	5	1	5	90	265	0	1	4	5	8
216151	58	6	1	5	90	892	1	1	4	5	8
218549	59	7	1	5	90	344	1	1	4	5	8
223462	60	8	1	5	90	220	0	1	4	5	8
225466	61	9	1	5	90	1449	0	1	4	5	8
229134	62	10	1	8	90	197	0	1	4	5	8
231768	63	11	1	8	90	313	0	1	4	5	8
233293	64	12	1	8	90	540	0	1	4	5	8
237944	65	13	1	1	90	570	1	1	4	5	8
241976	66	1	5	1	70	235	0	1	4	5	8
246159	67	2	5	1	70	154	0	1	4	5	8
248545	68	3	5	1	70	262	1	1	4	5	8
250012	69	4	5	1	70	564	1	1	4	5	8
255562	70	5	5	1	70	218	0	1	4	5	8
259955	71	6	5	4	70	329	0	1	4	5	8
264681	72	7	5	4	70	297	0	1	4	5	8
269612	73	8	5	4	70	365	0	1	4	5	8
272974	74	9	5	5	70	318	1	1	4	5	8
275501	75	10	5	5	70	285	1	1	4	5	8
279724	76	11	5	5	70	359	0	1	4	5	8
281121	77	12	5	5	70	326	1	1	4	5	8
282885	78	13	5	5	70	213	0	1	4	5	8
285961	79	14	5	5	70	164	0	1	4	5	8
289673	80	15	5	8	70	215	0	1	4	5	8
291010	81	16	5	8	70	343	0	1	4	5	8
296120	82	17	5	8	70	192	0	1	4	5	8
300744	83	18	5	1	70	199	0	1	4	5	8
303296	84	19	5	1	70	311	0	1	4	5	8
305997	85	20	5	1	70	190	0	1	4	5	8
310863	86	21	5	4	70	284	1	1	4	5	8
312949	87	22	5	4	70	455	0	1	4	5	8
317536	88	23	5	4	70	201	0	1	4	5	8
320775	89	1	8	4	70	245	0	1	4	5	8
325021	90	2	8	5	70	268	0	1	4	5	8
327004	91	3	8	5	70	277	0	1	4	5	8
331999	92	4	8	5	70	286	0	1	4	5	8
336490	93	5	8	5	70	143	1	1	4	5	8
339552	94	6	8	5	70	276	0	1	4	5	8
341771	95	7	8	5	70	1349	0	1	4	5	8
345830	96	8	8	8	70	261	1	1	4	5	8
350188	97	9	8	8	70	306	1	1	4	5	8
355146	98	10	8	8	70	207	0	1	4	5	8
360116	99	11	8	8	70	212	0	1	4	5	8
362101	100	12	8	1	70	434	0	1	4	5	8
364249	101	13	8	1	70	319	0	1	4	5	8
367321	102	14	8	1	70	221	0	1	4	5	8
369301	103	15	8	4	70	787	1	1	4	5	8
372276	104	16	8	4	70	215	0	1	4	5	8
377149	105	17	8	4	70	170	0	1	4	5	8
381435	106	18	8	5	70	224	0	1	4	5	8
382711	107	19	8	5	70	385	0	1	4	5	8
385883	108	20	8	5	70	130	0	1	4	5	8
388414	109	21	8	8	70	205	1	1	4	5	8
392453	110	22	8	8	70	203	1	1	4	5	8
396462	111	23	8	8	70	269	1	1	4	5	8
398845	112	24	8	8	70	270	0	1	4	5	8
400554	113	25	8	8	70	338	0	1	4	5	8
404625	114	26	8	8	70	176	1	1	4	5	8
409642	115	27	8	8	70	192	1	1	4	5	8
413611	116	28	8	8	70	252	1	1	4	5	8
415453	117	29	8	8	70	407	1	1	4	5	8
420093	118	1	5	8	90	166	0	1	4	5	8
423441	119	2	5	8	90	426	1	1	4	5	8
427976	120	3	5	8	90	221	0	1	4	5	8
430995	121	4	5	8	90	257	0	1	4	5	8
435543	122	5	5	1	90	175	1	1	4	5	8
438316	123	6	5	1	90	236	1	1	4	5	8
441545	124	7	5	1	90	213	0	1	4	5	8
446753	125	8	5	1	90	188	0	1	4	5	8
451160	126	9	5	1	90	209	0	1	4	5	8
453419	127	10	5	4	90	365	0	1	4	5	8
455009	128	11	5	4	90	349	0	1	4	5	8
459366	129	12	5	4	90	296	0	1	4	5	8
461848	130	13	5	5	90	237	1	1	4	5	8
464695	131	14	5	5	90	183	1	1	4	5	8
468654	132	15	5	5	90	193	1	1	4	5	8
473305	133	16	5	5	90	211	0	1	4	5	8
475107	134	17	5	5	90	394	1	1	4	5	8
478485	135	18	5	5	90	138	1	1	4	5	8
481910	136	19	5	5	90	207	1	1	4	5	8
486538	137	20	5	5	90	216	1	1	4	5	8
489254	138	21	5	5	90	266	1	1	4	5	8
492025	139	22	5	5	90	240	1	1	4	5	8
496742	140	23	5	5	90	126	1	1	4	5	8
499410	141	24	5	5	90	246	1	1	4	5	8
500802	142	25	5	5	90	243	1	1	4	5	8
502765	143	26	5	5	90	264	1	1	4	5	8
505299	144	27	5	5	90	249	1	1	4	5	8
507365	145	28	5	5	90	201	1	1	4	5	8
511001	146	1	4	5	70	161	0	1	4	5	8
514914	147	2	4	5	70	205	1	1	4	5	8
516140	148	3	4	5	70	385	0	1	4	5	8
520876	149	4	4	5	70	201	0	1	4	5	8
525819	150	5	4	5	70	182	0	1	4	5	8
528523	151	6	4	5	70	481	0	1	4	5	8
532371	152	7	4	8	70	358	0	1	4	5	8
537098	153	8	4	8	70	200	0	1	4	5	8
541907	154	9	4	8	70	183	0	1	4	5	8
546441	155	10	4	1	70	157	0	1	4	5	8
550130	156	11	4	1	70	181	0	1	4	5	8
554080	157	12	4	4	70	158	0	1	4	5	8
558935	158	13	4	4	70	280	1	1	4	5	8
562197	159	14	4	4	70	208	1	1	4	5	8
565657	160	15	4	4	70	191	1	1	4	5	8
567092	161	16	4	4	70	318	1	1	4	5	8
572085	162	17	4	4	70	175	1	1	4	5	8
574996	163	18	4	4	70	421	1	1	4	5	8
578725	164	19	4	4	70	172	1	1	4	5	8
582202	165	20	4	4	70	176	1	1	4	5	8
586400	166	21	4	4	70	167	1	1	4	5	8
588360	167	22	4	4	70	347	1	1	4	5	8
591797	168	23	4	4	70	245	1	1	4	5	8
596200	169	24	4	4	70	573	1	1	4	5	8
599152	170	25	4	4	70	416	0	1	4	5	8
602967	171	26	4	4	70	565	0	1	4	5	8
607414	172	1	8	5	90	175	0	1	4	5	8
610301	173	2	8	5	90	190	0	1	4	5	8
615424	174	3	8	8	90	184	1	1	4	5	8
619226	175	4	8	8	90	273	1	1	4	5	8
621087	176	5	8	8	90	285	1	1	4	5	8
626005	177	6	8	8	90	193	1	1	4	5	8
631064	178	7	8	8	90	187	1	1	4	5	8
633834	179	8	8	8	90	151	1	1	4	5	8
636038	180	9	8	8	90	214	0	1	4	5	8
637912	181	10	8	8	90	285	1	1	4	5	8
640434	182	11	8	8	90	161	1	1	4	5	8
641842	183	12	8	8	90	410	1	1	4	5	8
645082	184	13	8	8	90	153	1	1	4	5	8
646393	185	14	8	8	90	249	1	1	4	5	8
650174	186	15	8	8	90	167	1	1	4	5	8
653623	187	16	8	8	90	197	1	1	4	5	8
658068	188	17	8	8	90	359	1	1	4	5	8
659439	189	1	1	8	70	356	0	1	4	5	8
660943	190	2	1	8	70	335	0	1	4	5	8
663863	191	3	1	1	70	199	0	1	4	5	8
665187	192	4	1	1	70	305	0	1	4	5	8
668820	193	5	1	4	70	423	1	1	4	5	8
673418	194	6	1	4	70	131	1	1	4	5	8
676833	195	7	1	4	70	189	0	1	4	5	8
679385	196	8	1	4	70	271	1	1	4	5	8
681109	197	9	1	4	70	274	0	1	4	5	8
683696	198	10	1	4	70	174	0	1	4	5	8
685305	199	11	1	5	70	458	0	1	4	5	8
687483	200	12	1	5	70	167	0	1	4	5	8
