# Supplementary material for: Control of entropy in neural models of environmental state
Source: eLife. 2019 Feb 28;8:e39404. doi: 10.7554/eLife.39404 (PMC6395063; doi:10.7554/eLife.39404)
Supplement: Source code 1. [file elife-39404-code1.zip › model_for_eLife/data/pre_fMRI/behavioural_data_s23_run2]

5015	201	1	4	2	70	7623	0	2	4	5	7
16282	202	2	4	2	70	226	0	2	4	5	7
20726	203	3	4	4	70	1148	0	2	4	5	7
24494	204	4	4	4	70	314	1	2	4	5	7
26915	205	5	4	4	70	224	0	2	4	5	7
30927	206	6	4	5	70	233	0	2	4	5	7
34075	207	7	4	5	70	194	1	2	4	5	7
35675	208	8	4	5	70	418	0	2	4	5	7
40991	209	9	4	5	70	217	0	2	4	5	7
42382	210	10	4	7	70	931	0	2	4	5	7
48132	211	11	4	7	70	305	0	2	4	5	7
52167	212	12	4	2	70	591	0	2	4	5	7
56011	213	13	4	2	70	247	1	2	4	5	7
60370	214	14	4	2	70	131	1	2	4	5	7
64186	215	15	4	2	70	293	1	2	4	5	7
66767	216	16	4	2	70	167	0	2	4	5	7
69112	217	1	5	2	90	215	0	2	4	5	7
70960	218	2	5	4	90	1100	0	2	4	5	7
73941	219	3	5	4	90	315	0	2	4	5	7
76004	220	4	5	5	90	1475	1	2	4	5	7
79265	221	5	5	5	90	265	1	2	4	5	7
82085	222	6	5	5	90	216	1	2	4	5	7
85847	223	7	5	5	90	171	0	2	4	5	7
90441	224	8	5	5	90	244	1	2	4	5	7
94957	225	9	5	5	90	276	1	2	4	5	7
98744	226	10	5	5	90	199	1	2	4	5	7
101630	227	11	5	5	90	158	0	2	4	5	7
103730	228	12	5	5	90	296	1	2	4	5	7
108409	229	13	5	5	90	191	1	2	4	5	7
112297	230	14	5	5	90	222	1	2	4	5	7
113753	231	15	5	5	90	296	1	2	4	5	7
118453	232	16	5	5	90	157	1	2	4	5	7
120803	233	17	5	5	90	226	1	2	4	5	7
125107	234	18	5	5	90	206	1	2	4	5	7
127126	235	19	5	5	90	361	1	2	4	5	7
130865	236	1	4	5	90	223	0	2	4	5	7
134571	237	2	4	5	90	166	1	2	4	5	7
137606	238	3	4	5	90	123	1	2	4	5	7
141345	239	4	4	5	90	156	0	2	4	5	7
146307	240	5	4	5	90	167	1	2	4	5	7
149147	241	6	4	5	90	175	1	2	4	5	7
152740	242	7	4	5	90	148	0	2	4	5	7
154412	243	8	4	5	90	1060	0	2	4	5	7
157337	244	9	4	7	90	1151	0	2	4	5	7
162846	245	10	4	7	90	132	0	2	4	5	7
166698	246	11	4	2	90	210	0	2	4	5	7
171615	247	12	4	2	90	100	0	2	4	5	7
176543	248	13	4	4	90	167	1	2	4	5	7
181364	249	14	4	4	90	178	1	2	4	5	7
183456	250	15	4	4	90	304	0	2	4	5	7
187722	251	1	2	5	90	207	0	2	4	5	7
192831	252	2	2	5	90	138	0	2	4	5	7
196054	253	3	2	7	90	392	0	2	4	5	7
201248	254	4	2	7	90	155	0	2	4	5	7
206299	255	5	2	2	90	149	1	2	4	5	7
207907	256	6	2	2	90	286	1	2	4	5	7
211528	257	7	2	2	90	198	1	2	4	5	7
214506	258	8	2	2	90	243	1	2	4	5	7
216953	259	9	2	2	90	209	1	2	4	5	7
218867	260	10	2	2	90	217	1	2	4	5	7
222785	261	11	2	2	90	100	1	2	4	5	7
224618	262	12	2	2	90	229	0	2	4	5	7
226824	263	13	2	2	90	177	1	2	4	5	7
229352	264	14	2	2	90	166	1	2	4	5	7
232721	265	15	2	2	90	360	1	2	4	5	7
236588	266	16	2	2	90	142	1	2	4	5	7
239252	267	17	2	2	90	280	1	2	4	5	7
243508	268	18	2	2	90	158	1	2	4	5	7
244703	269	19	2	2	90	266	1	2	4	5	7
248179	270	20	2	2	90	168	1	2	4	5	7
250987	271	21	2	2	90	146	1	2	4	5	7
253119	272	22	2	2	90	217	1	2	4	5	7
254377	273	1	7	2	90	302	0	2	4	5	7
255821	274	2	7	2	90	563	0	2	4	5	7
259508	275	3	7	4	90	299	0	2	4	5	7
264033	276	4	7	4	90	160	0	2	4	5	7
269137	277	5	7	5	90	205	0	2	4	5	7
270856	278	6	7	5	90	210	0	2	4	5	7
272239	279	7	7	6	90	1350	9	2	4	5	7
274980	280	8	7	7	90	868	0	2	4	5	7
279378	281	9	7	7	90	146	1	2	4	5	7
280814	282	10	7	7	90	319	1	2	4	5	7
284876	283	11	7	7	90	194	0	2	4	5	7
289206	284	12	7	7	90	170	1	2	4	5	7
290752	285	13	7	7	90	257	1	2	4	5	7
295843	286	14	7	7	90	245	1	2	4	5	7
300761	287	15	7	7	90	284	0	2	4	5	7
302298	288	16	7	7	90	791	1	2	4	5	7
307148	289	17	7	7	90	258	0	2	4	5	7
309634	290	18	7	2	90	313	0	2	4	5	7
311939	291	19	7	2	90	248	0	2	4	5	7
313988	292	20	7	4	90	333	0	2	4	5	7
315628	293	1	4	4	90	231	1	2	4	5	7
318646	294	2	4	4	90	320	1	2	4	5	7
321121	295	3	4	4	90	261	1	2	4	5	7
323037	296	4	4	4	90	230	1	2	4	5	7
324983	297	5	4	4	90	220	1	2	4	5	7
329174	298	6	4	4	90	142	1	2	4	5	7
332070	299	7	4	4	90	325	1	2	4	5	7
336854	300	8	4	4	90	243	1	2	4	5	7
340985	301	9	4	4	90	288	1	2	4	5	7
344938	302	10	4	4	90	210	0	2	4	5	7
348757	303	11	4	4	90	269	1	2	4	5	7
352402	304	12	4	4	90	261	0	2	4	5	7
355795	305	13	4	4	90	209	1	2	4	5	7
357754	306	14	4	4	90	233	1	2	4	5	7
361414	307	15	4	4	90	120	1	2	4	5	7
362935	308	16	4	4	90	257	1	2	4	5	7
366236	309	17	4	4	90	151	1	2	4	5	7
371143	310	18	4	4	90	317	1	2	4	5	7
375978	311	19	4	4	90	139	1	2	4	5	7
378318	312	20	4	4	90	257	1	2	4	5	7
382083	313	21	4	4	90	190	1	2	4	5	7
385895	314	22	4	4	90	183	1	2	4	5	7
389536	315	1	5	4	70	190	0	2	4	5	7
391797	316	2	5	4	70	207	0	2	4	5	7
396256	317	3	5	4	70	172	0	2	4	5	7
401055	318	4	5	5	70	340	1	2	4	5	7
404249	319	5	5	5	70	153	1	2	4	5	7
408307	320	6	5	5	70	192	1	2	4	5	7
413060	321	7	5	5	70	165	1	2	4	5	7
417379	322	8	5	5	70	147	1	2	4	5	7
419709	323	9	5	5	70	244	1	2	4	5	7
424657	324	10	5	5	70	148	1	2	4	5	7
428787	325	11	5	5	70	166	1	2	4	5	7
433365	326	12	5	5	70	147	0	2	4	5	7
436971	327	13	5	5	70	188	1	2	4	5	7
441724	328	14	5	5	70	172	1	2	4	5	7
443407	329	15	5	5	70	311	0	2	4	5	7
447142	330	16	5	5	70	440	0	2	4	5	7
452153	331	17	5	7	70	257	0	2	4	5	7
456310	332	18	5	7	70	263	0	2	4	5	7
459823	333	19	5	2	70	261	0	2	4	5	7
464267	334	20	5	2	70	4100	0	2	4	5	7
472910	335	21	5	4	70	176	0	2	4	5	7
477480	336	22	5	5	70	3684	0	2	4	5	7
485466	337	23	5	7	70	290	1	2	4	5	7
488620	338	24	5	7	70	430	0	2	4	5	7
491893	339	25	5	7	70	254	0	2	4	5	7
495830	340	26	5	2	70	182	0	2	4	5	7
498028	341	1	2	4	70	369	1	2	4	5	7
500220	342	2	2	4	70	282	0	2	4	5	7
503677	343	3	2	4	70	161	0	2	4	5	7
508661	344	4	2	5	70	236	0	2	4	5	7
510236	345	5	2	5	70	274	0	2	4	5	7
512731	346	6	2	6	70	2694	9	2	4	5	7
517015	347	7	2	7	70	408	0	2	4	5	7
522109	348	8	2	2	70	5566	1	2	4	5	7
532186	349	9	2	2	70	206	1	2	4	5	7
533651	350	10	2	2	70	238	0	2	4	5	7
538624	351	11	2	2	70	193	0	2	4	5	7
540743	352	12	2	4	70	886	0	2	4	5	7
542939	353	13	2	5	70	282	0	2	4	5	7
547957	354	14	2	7	70	173	0	2	4	5	7
549797	355	15	2	2	70	758	1	2	4	5	7
552026	356	16	2	2	70	307	1	2	4	5	7
556390	357	17	2	2	70	157	0	2	4	5	7
559943	358	18	2	2	70	158	1	2	4	5	7
561458	359	19	2	2	70	340	0	2	4	5	7
566777	360	20	2	2	70	137	1	2	4	5	7
569009	361	21	2	2	70	201	1	2	4	5	7
572396	362	1	5	2	90	177	0	2	4	5	7
575616	363	2	5	2	90	134	1	2	4	5	7
578175	364	3	5	2	90	168	1	2	4	5	7
582286	365	4	5	2	90	228	1	2	4	5	7
584800	366	5	5	2	90	226	1	2	4	5	7
588067	367	6	5	2	90	110	0	2	4	5	7
590002	368	7	5	2	90	258	1	2	4	5	7
592752	369	8	5	2	90	116	0	2	4	5	7
596205	370	9	5	2	90	171	0	2	4	5	7
598789	371	10	5	4	90	1273	0	2	4	5	7
603504	372	11	5	5	90	166	1	2	4	5	7
605550	373	12	5	5	90	282	1	2	4	5	7
608942	374	13	5	5	90	127	1	2	4	5	7
611087	375	14	5	5	90	174	1	2	4	5	7
615315	376	15	5	5	90	166	1	2	4	5	7
619455	377	16	5	5	90	177	1	2	4	5	7
622914	378	17	5	5	90	171	1	2	4	5	7
624480	379	18	5	5	90	219	1	2	4	5	7
628008	380	19	5	5	90	233	1	2	4	5	7
633261	381	20	5	5	90	218	1	2	4	5	7
637754	382	1	4	5	70	207	0	2	4	5	7
639516	383	2	4	5	70	276	1	2	4	5	7
643207	384	3	4	5	70	312	0	2	4	5	7
647178	385	4	4	7	70	859	0	2	4	5	7
650986	386	5	4	7	70	310	0	2	4	5	7
652939	387	6	4	2	70	225	0	2	4	5	7
658148	388	7	4	4	70	220	1	2	4	5	7
662688	389	8	4	4	70	270	0	2	4	5	7
664826	390	9	4	4	70	291	1	2	4	5	7
666134	391	10	4	4	70	338	0	2	4	5	7
671340	392	11	4	4	70	197	0	2	4	5	7
675502	393	12	4	5	70	219	1	2	4	5	7
679303	394	13	4	5	70	208	0	2	4	5	7
681750	395	14	4	7	70	1958	0	2	4	5	7
686920	396	15	4	2	70	351	1	2	4	5	7
691885	397	16	4	2	70	219	0	2	4	5	7
695656	398	17	4	4	70	312	1	2	4	5	7
699189	399	18	4	4	70	187	1	2	4	5	7
702645	400	19	4	4	70	161	1	2	4	5	7
