# Supplementary material for: Control of entropy in neural models of environmental state
Source: eLife. 2019 Feb 28;8:e39404. doi: 10.7554/eLife.39404 (PMC6395063; doi:10.7554/eLife.39404)
Supplement: Source code 1. [file elife-39404-code1.zip › model_for_eLife/data/pre_fMRI/behavioural_data_s23_run3]

5016	401	1	3	1	90	11294	0	1	3	6	8
18171	402	2	3	1	90	1646	0	1	3	6	8
22305	403	3	3	8	90	180	0	1	3	6	8
25925	404	4	3	6	90	329	1	1	3	6	8
31183	405	5	3	6	90	310	0	1	3	6	8
33903	406	6	3	3	90	207	0	1	3	6	8
35290	407	7	3	6	90	588	1	1	3	6	8
38476	408	8	3	6	90	139	0	1	3	6	8
39627	409	9	3	6	90	300	0	1	3	6	8
43546	410	10	3	8	90	128	0	1	3	6	8
45308	411	11	3	1	90	1182	0	1	3	6	8
49254	412	12	3	3	90	287	1	1	3	6	8
51980	413	13	3	3	90	495	1	1	3	6	8
55566	414	14	3	3	90	125	1	1	3	6	8
60261	415	15	3	3	90	176	1	1	3	6	8
64062	416	16	3	3	90	197	1	1	3	6	8
65614	417	17	3	3	90	230	1	1	3	6	8
68597	418	1	6	3	70	207	0	1	3	6	8
72378	419	2	6	3	70	134	0	1	3	6	8
74972	420	3	6	6	70	2925	1	1	3	6	8
79306	421	4	6	6	70	270	1	1	3	6	8
81780	422	5	6	6	70	206	1	1	3	6	8
86902	423	6	6	6	70	167	0	1	3	6	8
91617	424	7	6	8	70	219	1	1	3	6	8
94726	425	8	6	8	70	349	0	1	3	6	8
96546	426	9	6	8	70	449	0	1	3	6	8
101525	427	10	6	1	70	277	1	1	3	6	8
105376	428	11	6	1	70	201	0	1	3	6	8
108170	429	12	6	3	70	176	0	1	3	6	8
111944	430	13	6	6	70	163	0	1	3	6	8
114012	431	14	6	8	70	184	0	1	3	6	8
118624	432	15	6	1	70	139	0	1	3	6	8
122409	433	16	6	3	70	182	0	1	3	6	8
124762	434	17	6	6	70	227	1	1	3	6	8
126930	435	18	6	6	70	117	1	1	3	6	8
128168	436	1	1	6	70	224	0	1	3	6	8
131008	437	2	1	6	70	192	0	1	3	6	8
132461	438	3	1	8	70	274	1	1	3	6	8
136214	439	4	1	8	70	183	0	1	3	6	8
137645	440	5	1	1	70	592	1	1	3	6	8
139793	441	6	1	1	70	271	1	1	3	6	8
141401	442	7	1	1	70	246	1	1	3	6	8
145196	443	8	1	1	70	164	1	1	3	6	8
147489	444	9	1	1	70	197	1	1	3	6	8
152097	445	10	1	1	70	184	1	1	3	6	8
153636	446	11	1	1	70	213	1	1	3	6	8
155543	447	12	1	1	70	200	1	1	3	6	8
160129	448	13	1	1	70	177	1	1	3	6	8
162515	449	14	1	1	70	172	1	1	3	6	8
165374	450	15	1	1	70	220	1	1	3	6	8
167005	451	16	1	1	70	167	0	1	3	6	8
169692	452	17	1	1	70	137	1	1	3	6	8
172916	453	18	1	1	70	171	1	1	3	6	8
175416	454	1	6	1	70	191	1	1	3	6	8
179999	455	2	6	1	70	187	0	1	3	6	8
182795	456	3	6	1	70	124	0	1	3	6	8
186869	457	4	6	3	70	164	0	1	3	6	8
188990	458	5	6	6	70	206	0	1	3	6	8
190351	459	6	6	8	70	314	1	1	3	6	8
195357	460	7	6	8	70	173	1	1	3	6	8
200260	461	8	6	8	70	613	0	1	3	6	8
205785	462	9	6	8	70	206	0	1	3	6	8
209668	463	10	6	1	70	218	0	1	3	6	8
214495	464	11	6	3	70	177	1	1	3	6	8
218804	465	12	6	3	70	216	1	1	3	6	8
220952	466	13	6	3	70	182	0	1	3	6	8
223945	467	14	6	6	70	292	0	1	3	6	8
227251	468	15	6	6	70	399	1	1	3	6	8
230101	469	16	6	6	70	169	1	1	3	6	8
233895	470	17	6	6	70	123	1	1	3	6	8
238033	471	1	1	6	70	121	0	1	3	6	8
240897	472	2	1	6	70	167	1	1	3	6	8
242474	473	3	1	6	70	209	0	1	3	6	8
246197	474	4	1	6	70	316	0	1	3	6	8
249378	475	5	1	8	70	121	0	1	3	6	8
252705	476	6	1	1	70	212	1	1	3	6	8
255443	477	7	1	1	70	220	1	1	3	6	8
257192	478	8	1	1	70	191	0	1	3	6	8
261897	479	9	1	1	70	119	1	1	3	6	8
265241	480	10	1	1	70	185	0	1	3	6	8
269658	481	11	1	1	70	156	1	1	3	6	8
272832	482	12	1	1	70	190	1	1	3	6	8
277472	483	13	1	1	70	159	1	1	3	6	8
280363	484	14	1	1	70	176	1	1	3	6	8
281807	485	15	1	1	70	229	1	1	3	6	8
285180	486	16	1	1	70	148	1	1	3	6	8
287797	487	17	1	1	70	151	1	1	3	6	8
292554	488	18	1	1	70	154	1	1	3	6	8
294447	489	19	1	1	70	219	1	1	3	6	8
299173	490	20	1	1	70	197	1	1	3	6	8
301028	491	21	1	1	70	199	1	1	3	6	8
303460	492	22	1	1	70	237	0	1	3	6	8
305227	493	23	1	1	70	246	0	1	3	6	8
310265	494	24	1	3	70	174	0	1	3	6	8
315296	495	25	1	6	70	195	0	1	3	6	8
317168	496	1	6	8	90	589	0	1	3	6	8
322745	497	2	6	1	90	204	0	1	3	6	8
326790	498	3	6	3	90	211	0	1	3	6	8
331949	499	4	6	6	90	143	1	1	3	6	8
334717	500	5	6	6	90	222	1	1	3	6	8
339058	501	6	6	6	90	154	1	1	3	6	8
343440	502	7	6	6	90	139	1	1	3	6	8
348018	503	8	6	6	90	172	1	1	3	6	8
349763	504	9	6	6	90	222	1	1	3	6	8
351799	505	10	6	6	90	190	1	1	3	6	8
354597	506	11	6	6	90	162	1	1	3	6	8
356815	507	12	6	6	90	162	1	1	3	6	8
361927	508	13	6	6	90	173	1	1	3	6	8
363341	509	14	6	6	90	233	1	1	3	6	8
366583	510	15	6	6	90	172	1	1	3	6	8
370691	511	1	1	6	90	191	0	1	3	6	8
372813	512	2	1	6	90	181	0	1	3	6	8
375090	513	3	1	6	90	381	0	1	3	6	8
377227	514	4	1	8	90	227	0	1	3	6	8
381527	515	5	1	1	90	520	1	1	3	6	8
386012	516	6	1	1	90	276	1	1	3	6	8
387778	517	7	1	1	90	260	0	1	3	6	8
389981	518	8	1	1	90	253	1	1	3	6	8
391375	519	9	1	1	90	272	0	1	3	6	8
396464	520	10	1	1	90	201	0	1	3	6	8
401431	521	11	1	3	90	225	0	1	3	6	8
404302	522	12	1	3	90	173	0	1	3	6	8
406093	523	13	1	6	90	272	0	1	3	6	8
408649	524	14	1	8	90	143	0	1	3	6	8
412808	525	15	1	1	90	397	1	1	3	6	8
415029	526	16	1	1	90	257	1	1	3	6	8
417663	527	17	1	1	90	189	1	1	3	6	8
418982	528	18	1	1	90	195	1	1	3	6	8
421624	529	19	1	1	90	199	1	1	3	6	8
424561	530	20	1	1	90	184	1	1	3	6	8
427039	531	21	1	1	90	178	1	1	3	6	8
431304	532	1	8	1	70	165	0	1	3	6	8
435258	533	2	8	1	70	182	0	1	3	6	8
440216	534	3	8	3	70	157	1	1	3	6	8
444044	535	4	8	3	70	219	0	1	3	6	8
446817	536	5	8	6	70	201	0	1	3	6	8
451559	537	6	8	8	70	136	0	1	3	6	8
455315	538	7	8	1	70	246	0	1	3	6	8
460520	539	8	8	3	70	491	0	1	3	6	8
462909	540	9	8	6	70	235	1	1	3	6	8
465585	541	10	8	6	70	183	0	1	3	6	8
470313	542	11	8	6	70	200	0	1	3	6	8
472091	543	12	8	6	70	228	0	1	3	6	8
475958	544	13	8	8	70	200	1	1	3	6	8
480535	545	14	8	8	70	178	1	1	3	6	8
483007	546	15	8	8	70	314	0	1	3	6	8
485889	547	16	8	8	70	967	1	1	3	6	8
488129	548	17	8	8	70	250	0	1	3	6	8
490758	549	18	8	8	70	196	1	1	3	6	8
493939	550	19	8	8	70	158	1	1	3	6	8
496670	551	20	8	8	70	185	1	1	3	6	8
501844	552	21	8	8	70	273	1	1	3	6	8
504769	553	22	8	8	70	245	0	1	3	6	8
508747	554	23	8	8	70	180	0	1	3	6	8
511094	555	24	8	1	70	734	0	1	3	6	8
516678	556	25	8	3	70	769	0	1	3	6	8
520011	557	26	8	6	70	849	0	1	3	6	8
521933	558	27	8	8	70	4091	1	1	3	6	8
528625	559	28	8	8	70	159	0	1	3	6	8
529814	560	1	6	8	90	261	0	1	3	6	8
531177	561	2	6	8	90	154	0	1	3	6	8
535612	562	3	6	1	90	156	1	1	3	6	8
537060	563	4	6	1	90	218	0	1	3	6	8
541522	564	5	6	1	90	185	0	1	3	6	8
546632	565	6	6	1	90	530	0	1	3	6	8
549186	566	7	6	3	90	244	0	1	3	6	8
551359	567	8	6	6	90	137	1	1	3	6	8
555097	568	9	6	6	90	190	1	1	3	6	8
559471	569	10	6	6	90	216	1	1	3	6	8
562063	570	11	6	6	90	194	1	1	3	6	8
565601	571	12	6	6	90	173	1	1	3	6	8
569349	572	1	8	6	90	156	1	1	3	6	8
570519	573	2	8	6	90	262	0	1	3	6	8
572737	574	3	8	6	90	189	0	1	3	6	8
577697	575	4	8	6	90	156	0	1	3	6	8
579502	576	5	8	8	90	204	0	1	3	6	8
583382	577	6	8	1	90	189	0	1	3	6	8
587998	578	7	8	3	90	369	0	1	3	6	8
592211	579	8	8	6	90	277	0	1	3	6	8
595333	580	9	8	7	90	222	9	1	3	6	8
596423	581	10	8	8	90	557	0	1	3	6	8
598305	582	11	8	1	90	212	0	1	3	6	8
601411	583	12	8	3	90	184	1	1	3	6	8
605360	584	13	8	3	90	189	0	1	3	6	8
607796	585	14	8	6	90	353	0	1	3	6	8
610650	586	15	8	8	90	185	1	1	3	6	8
613481	587	16	8	8	90	220	1	1	3	6	8
618242	588	17	8	8	90	224	1	1	3	6	8
620678	589	1	1	8	90	310	0	1	3	6	8
625733	590	2	1	8	90	184	1	1	3	6	8
629543	591	3	1	8	90	249	0	1	3	6	8
632422	592	4	1	8	90	258	0	1	3	6	8
636432	593	5	1	1	90	389	1	1	3	6	8
641315	594	6	1	1	90	245	1	1	3	6	8
643972	595	7	1	1	90	346	1	1	3	6	8
649004	596	8	1	1	90	265	1	1	3	6	8
653817	597	9	1	1	90	185	1	1	3	6	8
658331	598	10	1	1	90	185	1	1	3	6	8
662954	599	11	1	1	90	225	1	1	3	6	8
667330	600	12	1	1	90	246	1	1	3	6	8
