# Supplementary material for: Control of entropy in neural models of environmental state
Source: eLife. 2019 Feb 28;8:e39404. doi: 10.7554/eLife.39404 (PMC6395063; doi:10.7554/eLife.39404)
Supplement: Source code 1. [file elife-39404-code1.zip › model_for_eLife/data/pre_fMRI/behavioural_data_s23_run4]

5020	601	1	6	2	70	4426	0	2	3	6	7
11619	602	2	6	3	70	235	0	2	3	6	7
15170	603	3	6	7	70	486	0	2	3	6	7
18191	604	4	6	6	70	373	1	2	3	6	7
20762	605	5	6	6	70	211	1	2	3	6	7
25306	606	6	6	6	70	2058	1	2	3	6	7
31331	607	7	6	6	70	136	1	2	3	6	7
33951	608	8	6	6	70	221	1	2	3	6	7
36674	609	9	6	6	70	156	1	2	3	6	7
38695	610	10	6	6	70	188	0	2	3	6	7
40505	611	11	6	6	70	777	1	2	3	6	7
45558	612	12	6	6	70	146	0	2	3	6	7
47823	613	13	6	7	70	3690	1	2	3	6	7
54911	614	14	6	7	70	152	0	2	3	6	7
57646	615	1	2	7	70	174	0	2	3	6	7
60452	616	2	2	2	70	170	1	2	3	6	7
63676	617	3	2	2	70	184	0	2	3	6	7
68135	618	4	2	3	70	993	1	2	3	6	7
72100	619	5	2	3	70	204	0	2	3	6	7
75140	620	6	2	7	70	231	0	2	3	6	7
76541	621	7	2	6	70	518	0	2	3	6	7
78980	622	8	2	2	70	185	1	2	3	6	7
80371	623	9	2	2	70	258	1	2	3	6	7
83327	624	10	2	2	70	112	1	2	3	6	7
85875	625	11	2	2	70	132	1	2	3	6	7
89474	626	12	2	2	70	179	0	2	3	6	7
92694	627	13	2	2	70	144	1	2	3	6	7
96658	628	14	2	2	70	147	1	2	3	6	7
101643	629	15	2	2	70	164	1	2	3	6	7
105801	630	16	2	2	70	170	1	2	3	6	7
109722	631	1	6	2	70	235	0	2	3	6	7
114337	632	2	6	2	70	202	1	2	3	6	7
115946	633	3	6	2	70	421	0	2	3	6	7
119441	634	4	6	2	70	626	0	2	3	6	7
123630	635	5	6	3	70	146	0	2	3	6	7
127489	636	6	6	7	70	261	0	2	3	6	7
129813	637	7	6	6	70	175	1	2	3	6	7
132786	638	8	6	6	70	206	0	2	3	6	7
134739	639	9	6	6	70	229	1	2	3	6	7
138602	640	10	6	6	70	164	1	2	3	6	7
141554	641	11	6	6	70	344	0	2	3	6	7
146565	642	12	6	6	70	329	1	2	3	6	7
148072	643	13	6	6	70	197	1	2	3	6	7
150962	644	14	6	6	70	202	1	2	3	6	7
152756	645	15	6	6	70	222	0	2	3	6	7
155652	646	16	6	6	70	304	1	2	3	6	7
157826	647	17	6	6	70	192	0	2	3	6	7
161429	648	18	6	6	70	182	0	2	3	6	7
163655	649	19	6	7	70	1217	0	2	3	6	7
167532	650	1	7	2	70	157	0	2	3	6	7
169353	651	2	7	3	70	319	1	2	3	6	7
172963	652	3	7	3	70	198	0	2	3	6	7
176768	653	4	7	3	70	158	0	2	3	6	7
178007	654	5	7	6	70	757	0	2	3	6	7
183651	655	6	7	7	70	165	1	2	3	6	7
186124	656	7	7	7	70	129	1	2	3	6	7
188197	657	8	7	7	70	183	1	2	3	6	7
190126	658	9	7	7	70	157	1	2	3	6	7
192984	659	10	7	7	70	129	1	2	3	6	7
197740	660	11	7	7	70	160	1	2	3	6	7
199405	661	12	7	7	70	196	1	2	3	6	7
204418	662	13	7	7	70	171	1	2	3	6	7
206185	663	14	7	7	70	217	1	2	3	6	7
208059	664	15	7	7	70	216	1	2	3	6	7
210757	665	1	3	7	70	181	1	2	3	6	7
215837	666	2	3	7	70	170	0	2	3	6	7
219809	667	3	3	7	70	142	0	2	3	6	7
221071	668	4	3	2	70	552	0	2	3	6	7
223407	669	5	3	3	70	252	1	2	3	6	7
225214	670	6	3	3	70	171	1	2	3	6	7
226823	671	7	3	3	70	184	1	2	3	6	7
229936	672	8	3	3	70	149	1	2	3	6	7
234689	673	9	3	3	70	126	0	2	3	6	7
236832	674	10	3	3	70	175	1	2	3	6	7
239383	675	11	3	3	70	134	1	2	3	6	7
244425	676	12	3	3	70	153	1	2	3	6	7
247779	677	13	3	3	70	208	1	2	3	6	7
250820	678	14	3	3	70	191	0	2	3	6	7
254211	679	15	3	3	70	198	1	2	3	6	7
256590	680	16	3	3	70	180	1	2	3	6	7
259792	681	17	3	3	70	246	0	2	3	6	7
263826	682	18	3	3	70	183	0	2	3	6	7
267533	683	19	3	6	70	179	0	2	3	6	7
271858	684	20	3	6	70	163	0	2	3	6	7
273149	685	21	3	7	70	255	0	2	3	6	7
277542	686	22	3	2	70	160	0	2	3	6	7
279646	687	23	3	3	70	224	0	2	3	6	7
282958	688	24	3	6	70	132	1	2	3	6	7
284361	689	25	3	6	70	272	0	2	3	6	7
285749	690	26	3	6	70	194	0	2	3	6	7
286947	691	1	6	7	70	263	0	2	3	6	7
289458	692	2	6	2	70	147	0	2	3	6	7
294151	693	3	6	3	70	161	0	2	3	6	7
296518	694	4	6	6	70	163	0	2	3	6	7
298787	695	5	6	7	70	164	0	2	3	6	7
302397	696	6	6	2	70	174	0	2	3	6	7
306298	697	7	6	3	70	246	1	2	3	6	7
309748	698	8	6	3	70	136	0	2	3	6	7
314015	699	9	6	3	70	149	0	2	3	6	7
318348	700	10	6	7	70	153	0	2	3	6	7
320005	701	11	6	7	70	260	0	2	3	6	7
322269	702	12	6	6	70	128	0	2	3	6	7
325932	703	13	6	3	70	121	0	2	3	6	7
329252	704	14	6	2	70	168	0	2	3	6	7
331607	705	15	6	3	70	273	1	2	3	6	7
335540	706	16	6	3	70	116	0	2	3	6	7
339080	707	17	6	3	70	159	0	2	3	6	7
341591	708	1	3	7	90	1603	0	2	3	6	7
346994	709	2	3	6	90	195	1	2	3	6	7
348229	710	3	3	6	90	273	0	2	3	6	7
350671	711	4	3	6	90	189	0	2	3	6	7
352575	712	5	3	6	90	575	0	2	3	6	7
355262	713	6	3	2	90	204	0	2	3	6	7
357831	714	7	3	3	90	131	1	2	3	6	7
362228	715	8	3	3	90	160	1	2	3	6	7
366576	716	9	3	3	90	148	1	2	3	6	7
370669	717	10	3	3	90	147	1	2	3	6	7
373161	718	11	3	3	90	203	0	2	3	6	7
374398	719	12	3	3	90	396	1	2	3	6	7
378332	720	13	3	3	90	170	1	2	3	6	7
380557	721	14	3	3	90	305	1	2	3	6	7
385744	722	15	3	3	90	129	1	2	3	6	7
387212	723	16	3	3	90	247	1	2	3	6	7
388473	724	17	3	3	90	254	1	2	3	6	7
391515	725	18	3	3	90	240	1	2	3	6	7
393080	726	19	3	3	90	201	1	2	3	6	7
395760	727	1	7	3	90	146	0	2	3	6	7
400040	728	2	7	3	90	119	0	2	3	6	7
401720	729	3	7	7	90	1828	1	2	3	6	7
405915	730	4	7	7	90	147	1	2	3	6	7
410917	731	5	7	7	90	132	1	2	3	6	7
415680	732	6	7	7	90	167	1	2	3	6	7
418296	733	7	7	7	90	235	1	2	3	6	7
423000	734	8	7	7	90	281	1	2	3	6	7
424917	735	9	7	7	90	297	1	2	3	6	7
426618	736	10	7	7	90	381	1	2	3	6	7
428700	737	11	7	7	90	208	1	2	3	6	7
432982	738	12	7	7	90	186	1	2	3	6	7
435497	739	13	7	7	90	206	1	2	3	6	7
437716	740	1	2	7	90	173	0	2	3	6	7
440578	741	2	2	7	90	177	0	2	3	6	7
444989	742	3	2	7	90	121	0	2	3	6	7
448007	743	4	2	2	90	152	1	2	3	6	7
451251	744	5	2	2	90	141	0	2	3	6	7
454263	745	6	2	2	90	604	1	2	3	6	7
457738	746	7	2	2	90	141	1	2	3	6	7
461487	747	8	2	2	90	177	1	2	3	6	7
466430	748	9	2	2	90	188	1	2	3	6	7
470418	749	10	2	2	90	156	1	2	3	6	7
472995	750	11	2	2	90	165	1	2	3	6	7
475094	751	1	7	2	70	202	0	2	3	6	7
476623	752	2	7	2	70	395	0	2	3	6	7
481703	753	3	7	2	70	118	0	2	3	6	7
484509	754	4	7	3	70	504	0	2	3	6	7
486483	755	5	7	3	70	247	0	2	3	6	7
488661	756	6	7	7	70	217	1	2	3	6	7
489945	757	7	7	7	70	319	1	2	3	6	7
492800	758	8	7	7	70	191	1	2	3	6	7
496760	759	9	7	7	70	243	1	2	3	6	7
499786	760	10	7	7	70	452	0	2	3	6	7
504515	761	11	7	7	70	117	1	2	3	6	7
508043	762	12	7	7	70	232	0	2	3	6	7
511612	763	1	2	7	90	220	0	2	3	6	7
514256	764	2	2	7	90	623	0	2	3	6	7
515962	765	3	2	7	90	303	0	2	3	6	7
519255	766	4	2	6	90	213	0	2	3	6	7
522597	767	5	2	2	90	354	1	2	3	6	7
527551	768	6	2	2	90	164	1	2	3	6	7
530324	769	7	2	2	90	246	1	2	3	6	7
534695	770	8	2	2	90	201	0	2	3	6	7
539636	771	9	2	2	90	152	1	2	3	6	7
542078	772	10	2	2	90	262	1	2	3	6	7
545719	773	11	2	2	90	287	0	2	3	6	7
547574	774	12	2	2	90	232	1	2	3	6	7
549487	775	13	2	2	90	233	1	2	3	6	7
554653	776	14	2	2	90	181	1	2	3	6	7
559542	777	15	2	2	90	189	1	2	3	6	7
563033	778	16	2	2	90	266	1	2	3	6	7
566140	779	17	2	2	90	195	1	2	3	6	7
569908	780	18	2	2	90	159	1	2	3	6	7
571445	781	1	3	2	70	289	0	2	3	6	7
573062	782	2	3	2	70	277	0	2	3	6	7
574373	783	3	3	3	70	314	1	2	3	6	7
579527	784	4	3	3	70	226	1	2	3	6	7
581089	785	5	3	3	70	218	1	2	3	6	7
584973	786	6	3	3	70	228	1	2	3	6	7
586842	787	7	3	3	70	256	1	2	3	6	7
588168	788	8	3	3	70	228	1	2	3	6	7
591249	789	9	3	3	70	143	1	2	3	6	7
594017	790	10	3	3	70	151	0	2	3	6	7
598773	791	11	3	3	70	325	1	2	3	6	7
602462	792	12	3	3	70	275	1	2	3	6	7
606931	793	13	3	3	70	238	0	2	3	6	7
608425	794	14	3	3	70	272	0	2	3	6	7
609837	795	15	3	3	70	356	1	2	3	6	7
611228	796	1	2	3	90	280	1	2	3	6	7
614447	797	2	2	3	90	310	0	2	3	6	7
617938	798	3	2	3	90	240	1	2	3	6	7
620154	799	4	2	3	90	164	0	2	3	6	7
623763	800	5	2	3	90	207	0	2	3	6	7
