# Supplementary material for: Control of entropy in neural models of environmental state
Source: eLife. 2019 Feb 28;8:e39404. doi: 10.7554/eLife.39404 (PMC6395063; doi:10.7554/eLife.39404)
Supplement: Source code 1. [file elife-39404-code1.zip › model_for_eLife/data/pre_fMRI/behavioural_data_s24_run1]

5010	1	0	3	1	70	2813	0	1	3	6	8
10039	2	1	3	3	70	621	0	1	3	6	8
13982	3	2	3	8	70	356	0	1	3	6	8
15957	4	3	3	6	70	742	0	1	3	6	8
21312	5	4	3	1	70	395	0	1	3	6	8
26110	6	5	3	8	70	267	0	1	3	6	8
28755	7	6	3	3	70	591	1	1	3	6	8
31225	8	7	3	3	70	685	0	1	3	6	8
34497	9	8	3	3	70	524	1	1	3	6	8
38293	10	9	3	3	70	348	1	1	3	6	8
42419	11	10	3	3	70	368	1	1	3	6	8
44904	12	11	3	3	70	726	1	1	3	6	8
49681	13	12	3	3	70	745	1	1	3	6	8
52641	14	13	3	3	70	1043	1	1	3	6	8
55325	15	14	3	3	70	1008	1	1	3	6	8
58587	16	15	3	3	70	343	1	1	3	6	8
63004	17	16	3	3	70	873	0	1	3	6	8
68698	18	17	3	3	70	308	0	1	3	6	8
70291	19	18	3	6	70	840	0	1	3	6	8
74591	20	19	3	8	70	614	1	1	3	6	8
76690	21	1	1	8	90	618	0	1	3	6	8
81913	22	2	1	8	90	388	1	1	3	6	8
84730	23	3	1	8	90	610	0	1	3	6	8
87408	24	4	1	8	90	707	0	1	3	6	8
92037	25	5	1	1	90	290	0	1	3	6	8
95200	26	6	1	1	90	193	1	1	3	6	8
99294	27	7	1	1	90	329	1	1	3	6	8
101582	28	8	1	1	90	710	1	1	3	6	8
105801	29	9	1	1	90	378	1	1	3	6	8
108729	30	10	1	1	90	389	0	1	3	6	8
112570	31	11	1	1	90	393	1	1	3	6	8
115730	32	12	1	1	90	614	1	1	3	6	8
120303	33	13	1	1	90	582	1	1	3	6	8
124044	34	14	1	1	90	771	1	1	3	6	8
127527	35	15	1	1	90	349	1	1	3	6	8
131620	36	1	3	1	90	364	0	1	3	6	8
136067	37	2	3	1	90	363	1	1	3	6	8
139759	38	3	3	1	90	503	1	1	3	6	8
145197	39	4	3	1	90	446	0	1	3	6	8
150179	40	5	3	1	90	366	0	1	3	6	8
153218	41	6	3	6	90	449	0	1	3	6	8
158270	42	7	3	8	90	303	0	1	3	6	8
161266	43	8	3	8	90	826	0	1	3	6	8
164529	44	9	3	6	90	479	0	1	3	6	8
169582	45	10	3	3	90	198	1	1	3	6	8
174627	46	11	3	3	90	265	0	1	3	6	8
177092	47	12	3	3	90	527	1	1	3	6	8
182298	48	13	3	3	90	323	1	1	3	6	8
186616	49	14	3	3	90	328	1	1	3	6	8
191309	50	15	3	3	90	359	1	1	3	6	8
192871	51	16	3	3	90	4661	1	1	3	6	8
198850	52	17	3	3	90	549	1	1	3	6	8
203102	53	18	3	3	90	309	1	1	3	6	8
206729	54	1	8	3	90	212	1	1	3	6	8
210387	55	2	8	3	90	258	0	1	3	6	8
215470	56	3	8	3	90	223	0	1	3	6	8
217306	57	4	8	6	90	735	0	1	3	6	8
219077	58	5	8	6	90	393	0	1	3	6	8
224180	59	6	8	8	90	187	1	1	3	6	8
227629	60	7	8	8	90	272	1	1	3	6	8
229150	61	8	8	8	90	1349	1	1	3	6	8
231855	62	9	8	8	90	426	1	1	3	6	8
234716	63	10	8	8	90	258	1	1	3	6	8
239351	64	11	8	8	90	168	1	1	3	6	8
241918	65	12	8	8	90	508	1	1	3	6	8
244294	66	13	8	8	90	351	1	1	3	6	8
245805	67	14	8	8	90	644	1	1	3	6	8
249215	68	15	8	8	90	143	1	1	3	6	8
253657	69	1	1	8	70	202	1	1	3	6	8
257796	70	2	1	8	70	363	0	1	3	6	8
260569	71	3	1	8	70	331	0	1	3	6	8
265707	72	4	1	1	70	176	1	1	3	6	8
268368	73	5	1	1	70	507	1	1	3	6	8
270228	74	6	1	1	70	651	1	1	3	6	8
272855	75	7	1	1	70	258	1	1	3	6	8
276018	76	8	1	1	70	393	0	1	3	6	8
280181	77	9	1	1	70	248	0	1	3	6	8
282618	78	10	1	6	70	392	0	1	3	6	8
286062	79	11	1	6	70	256	0	1	3	6	8
289413	80	12	1	3	70	177	1	1	3	6	8
291364	81	13	1	3	70	1901	0	1	3	6	8
295337	82	14	1	3	70	353	1	1	3	6	8
299082	83	15	1	3	70	191	0	1	3	6	8
301183	84	16	1	3	70	934	0	1	3	6	8
305754	85	1	6	8	70	143	1	1	3	6	8
309753	86	2	6	8	70	237	1	1	3	6	8
312180	87	3	6	8	70	257	0	1	3	6	8
315595	88	4	6	8	70	214	0	1	3	6	8
318007	89	5	6	1	70	163	0	1	3	6	8
322352	90	6	6	1	70	138	0	1	3	6	8
327262	91	7	6	6	70	200	1	1	3	6	8
330290	92	8	6	6	70	426	0	1	3	6	8
334889	93	9	6	6	70	333	1	1	3	6	8
339189	94	10	6	6	70	296	1	1	3	6	8
342270	95	11	6	6	70	286	1	1	3	6	8
343878	96	12	6	6	70	603	1	1	3	6	8
348701	97	13	6	6	70	216	1	1	3	6	8
353352	98	14	6	6	70	232	1	1	3	6	8
356481	99	15	6	6	70	409	1	1	3	6	8
360072	100	1	8	6	90	1161	0	1	3	6	8
362729	101	2	8	6	90	380	1	1	3	6	8
367228	102	3	8	6	90	177	0	1	3	6	8
371193	103	4	8	6	90	153	0	1	3	6	8
376066	104	5	8	3	90	175	0	1	3	6	8
379606	105	6	8	3	90	422	0	1	3	6	8
381195	106	7	8	1	90	769	0	1	3	6	8
383874	107	8	8	1	90	250	0	1	3	6	8
386868	108	9	8	8	90	220	1	1	3	6	8
389084	109	10	8	8	90	302	1	1	3	6	8
394049	110	11	8	8	90	153	1	1	3	6	8
397065	111	12	8	8	90	323	0	1	3	6	8
402055	112	13	8	8	90	220	1	1	3	6	8
406267	113	14	8	8	90	169	0	1	3	6	8
410154	114	15	8	8	90	411	1	1	3	6	8
412124	115	16	8	8	90	561	1	1	3	6	8
414224	116	17	8	8	90	670	1	1	3	6	8
417972	117	18	8	8	90	253	0	1	3	6	8
420383	118	19	8	8	90	485	1	1	3	6	8
424105	119	20	8	8	90	267	1	1	3	6	8
427680	120	21	8	8	90	167	1	1	3	6	8
429121	121	22	8	8	90	620	1	1	3	6	8
432383	122	23	8	8	90	284	1	1	3	6	8
434836	123	24	8	8	90	259	1	1	3	6	8
439779	124	25	8	8	90	342	1	1	3	6	8
444433	125	26	8	8	90	167	1	1	3	6	8
449155	126	27	8	8	90	266	1	1	3	6	8
451121	127	28	8	8	90	349	1	1	3	6	8
455059	128	29	8	8	90	188	1	1	3	6	8
456912	129	30	8	8	90	355	1	1	3	6	8
458933	130	31	8	8	90	405	1	1	3	6	8
461052	131	32	8	8	90	303	1	1	3	6	8
462370	132	33	8	8	90	388	1	1	3	6	8
465259	133	34	8	8	90	516	1	1	3	6	8
470650	134	1	3	8	70	295	0	1	3	6	8
473351	135	2	3	8	70	290	0	1	3	6	8
477091	136	3	3	1	70	319	0	1	3	6	8
478823	137	4	3	3	70	356	1	1	3	6	8
482113	138	5	3	3	70	315	0	1	3	6	8
485483	139	6	3	3	70	182	1	1	3	6	8
487828	140	7	3	3	70	305	1	1	3	6	8
490965	141	8	3	3	70	194	0	1	3	6	8
492367	142	9	3	3	70	908	1	1	3	6	8
494552	143	10	3	3	70	347	1	1	3	6	8
498307	144	11	3	3	70	266	0	1	3	6	8
501831	145	12	3	3	70	287	1	1	3	6	8
505967	146	13	3	3	70	252	0	1	3	6	8
507342	147	14	3	3	70	408	1	1	3	6	8
510091	148	15	3	3	70	469	1	1	3	6	8
513493	149	16	3	3	70	284	1	1	3	6	8
517422	150	17	3	3	70	603	1	1	3	6	8
521404	151	18	3	3	70	314	1	1	3	6	8
522954	152	19	3	3	70	625	1	1	3	6	8
526059	153	20	3	3	70	336	1	1	3	6	8
528644	154	21	3	3	70	303	1	1	3	6	8
533872	155	22	3	3	70	325	1	1	3	6	8
536249	156	23	3	3	70	477	1	1	3	6	8
538226	157	24	3	3	70	419	1	1	3	6	8
542089	158	25	3	3	70	280	0	1	3	6	8
544303	159	26	3	3	70	331	1	1	3	6	8
548096	160	27	3	3	70	335	1	1	3	6	8
552565	161	1	1	3	90	238	0	1	3	6	8
556414	162	2	1	3	90	249	0	1	3	6	8
559581	163	3	1	6	90	336	0	1	3	6	8
562951	164	4	1	8	90	161	0	1	3	6	8
567022	165	5	1	1	90	168	1	1	3	6	8
569593	166	6	1	1	90	246	1	1	3	6	8
573565	167	7	1	1	90	319	1	1	3	6	8
577159	168	8	1	1	90	304	1	1	3	6	8
580632	169	9	1	1	90	382	1	1	3	6	8
584836	170	10	1	1	90	307	1	1	3	6	8
589800	171	1	8	1	70	227	0	1	3	6	8
592885	172	2	8	1	70	444	1	1	3	6	8
596539	173	3	8	1	70	395	0	1	3	6	8
600513	174	4	8	1	70	188	0	1	3	6	8
604650	175	5	8	6	70	230	0	1	3	6	8
609606	176	6	8	8	70	184	1	1	3	6	8
613025	177	7	8	8	70	179	1	1	3	6	8
615554	178	8	8	8	70	367	0	1	3	6	8
617053	179	9	8	8	70	427	1	1	3	6	8
620159	180	10	8	8	70	163	0	1	3	6	8
623708	181	11	8	8	70	225	0	1	3	6	8
628528	182	12	8	3	70	288	1	1	3	6	8
632334	183	13	8	3	70	198	0	1	3	6	8
634836	184	14	8	3	70	405	0	1	3	6	8
636279	185	15	8	6	70	975	0	1	3	6	8
639923	186	16	8	1	70	224	0	1	3	6	8
641328	187	17	8	8	70	353	1	1	3	6	8
645052	188	18	8	8	70	265	0	1	3	6	8
647246	189	19	8	8	70	490	0	1	3	6	8
652076	190	20	8	6	70	379	0	1	3	6	8
657083	191	1	1	1	70	231	1	1	3	6	8
660564	192	2	1	1	70	232	1	1	3	6	8
662122	193	3	1	1	70	547	1	1	3	6	8
663805	194	4	1	1	70	424	1	1	3	6	8
668615	195	5	1	1	70	292	1	1	3	6	8
672061	196	6	1	1	70	398	1	1	3	6	8
675937	197	7	1	1	70	297	1	1	3	6	8
678639	198	8	1	1	70	304	0	1	3	6	8
681078	199	9	1	1	70	257	1	1	3	6	8
684996	200	10	1	1	70	413	0	1	3	6	8
