# Supplementary material for: Control of entropy in neural models of environmental state
Source: eLife. 2019 Feb 28;8:e39404. doi: 10.7554/eLife.39404 (PMC6395063; doi:10.7554/eLife.39404)
Supplement: Source code 1. [file elife-39404-code1.zip › model_for_eLife/data/pre_fMRI/behavioural_data_s24_run2]

5010	201	1	8	1	90	1380	0	1	4	5	8
10038	202	2	8	8	90	259	1	1	4	5	8
12461	203	3	8	8	90	211	1	1	4	5	8
13950	204	4	8	8	90	196	1	1	4	5	8
17383	205	5	8	8	90	215	1	1	4	5	8
18942	206	6	8	8	90	258	1	1	4	5	8
20312	207	7	8	8	90	263	1	1	4	5	8
25086	208	8	8	8	90	249	1	1	4	5	8
28389	209	9	8	8	90	400	1	1	4	5	8
33318	210	10	8	8	90	355	1	1	4	5	8
38266	211	11	8	8	90	362	1	1	4	5	8
42621	212	12	8	8	90	308	1	1	4	5	8
46707	213	13	8	8	90	378	1	1	4	5	8
48499	214	1	4	8	70	282	1	1	4	5	8
53483	215	2	4	8	70	407	1	1	4	5	8
57358	216	3	4	8	70	374	0	1	4	5	8
61097	217	4	4	8	70	218	1	1	4	5	8
63025	218	5	4	8	70	433	1	1	4	5	8
66242	219	6	4	8	70	355	0	1	4	5	8
69437	220	7	4	8	70	333	0	1	4	5	8
73784	221	8	4	4	70	209	0	1	4	5	8
75445	222	9	4	5	70	309	0	1	4	5	8
80514	223	10	4	1	70	222	0	1	4	5	8
83919	224	11	4	1	70	265	1	1	4	5	8
85256	225	12	4	1	70	619	0	1	4	5	8
88938	226	13	4	1	70	299	0	1	4	5	8
93699	227	14	4	5	70	496	0	1	4	5	8
98199	228	15	4	4	70	307	0	1	4	5	8
101904	229	16	4	8	70	246	0	1	4	5	8
105721	230	17	4	4	70	239	0	1	4	5	8
107575	231	1	8	5	70	441	0	1	4	5	8
109066	232	2	8	1	70	539	0	1	4	5	8
113077	233	3	8	8	70	230	0	1	4	5	8
115272	234	4	8	5	70	476	0	1	4	5	8
118795	235	5	8	5	70	370	0	1	4	5	8
120749	236	6	8	4	70	532	0	1	4	5	8
123157	237	7	8	4	70	534	0	1	4	5	8
125644	238	8	8	1	70	291	0	1	4	5	8
128386	239	9	8	1	70	253	0	1	4	5	8
129822	240	10	8	8	70	390	1	1	4	5	8
133938	241	11	8	8	70	176	1	1	4	5	8
137134	242	12	8	8	70	337	0	1	4	5	8
139775	243	13	8	8	70	397	1	1	4	5	8
142901	244	14	8	8	70	230	1	1	4	5	8
147334	245	15	8	8	70	190	1	1	4	5	8
148902	246	16	8	8	70	579	1	1	4	5	8
153484	247	17	8	8	70	353	1	1	4	5	8
156074	248	1	5	8	90	415	0	1	4	5	8
158583	249	2	5	8	90	301	0	1	4	5	8
161495	250	3	5	8	90	198	0	1	4	5	8
164445	251	4	5	5	90	444	0	1	4	5	8
166165	252	5	5	4	90	1632	0	1	4	5	8
172793	253	6	5	1	90	238	0	1	4	5	8
175673	254	7	5	1	90	287	1	1	4	5	8
178108	255	8	5	1	90	527	0	1	4	5	8
181049	256	9	5	1	90	317	0	1	4	5	8
183471	257	10	5	4	90	461	0	1	4	5	8
185884	258	11	5	4	90	453	1	1	4	5	8
190012	259	12	5	4	90	246	0	1	4	5	8
193622	260	13	5	5	90	234	1	1	4	5	8
195163	261	14	5	5	90	606	1	1	4	5	8
200460	262	15	5	5	90	216	1	1	4	5	8
204690	263	16	5	5	90	266	0	1	4	5	8
206672	264	17	5	5	90	500	1	1	4	5	8
211968	265	18	5	5	90	352	1	1	4	5	8
215357	266	19	5	5	90	411	1	1	4	5	8
220072	267	20	5	5	90	304	0	1	4	5	8
223870	268	21	5	5	90	374	1	1	4	5	8
226300	269	22	5	5	90	885	1	1	4	5	8
231147	270	23	5	5	90	443	1	1	4	5	8
233739	271	24	5	5	90	583	1	1	4	5	8
237920	272	25	5	5	90	416	1	1	4	5	8
241733	273	1	4	5	70	328	0	1	4	5	8
246827	274	2	4	5	70	234	1	1	4	5	8
251694	275	3	4	5	70	265	0	1	4	5	8
253203	276	4	4	5	70	4573	0	1	4	5	8
261300	277	5	4	8	70	745	0	1	4	5	8
265404	278	6	4	8	70	224	0	1	4	5	8
270045	279	7	4	1	70	136	1	1	4	5	8
272223	280	8	4	1	70	352	0	1	4	5	8
276400	281	9	4	1	70	141	0	1	4	5	8
279746	282	10	4	4	70	293	1	1	4	5	8
281192	283	11	4	4	70	788	1	1	4	5	8
284782	284	12	4	4	70	578	0	1	4	5	8
289610	285	13	4	4	70	255	1	1	4	5	8
291478	286	14	4	4	70	352	0	1	4	5	8
293387	287	15	4	4	70	353	0	1	4	5	8
296752	288	16	4	5	70	433	0	1	4	5	8
301996	289	17	4	8	70	195	1	1	4	5	8
305128	290	1	8	8	70	222	1	1	4	5	8
310166	291	2	8	8	70	274	1	1	4	5	8
315270	292	3	8	8	70	176	0	1	4	5	8
317249	293	4	8	8	70	421	0	1	4	5	8
318726	294	5	8	1	70	372	0	1	4	5	8
322137	295	6	8	4	70	279	0	1	4	5	8
324787	296	7	8	5	70	309	0	1	4	5	8
328066	297	8	8	1	70	161	0	1	4	5	8
332239	298	9	8	4	70	236	1	1	4	5	8
334677	299	10	8	4	70	282	0	1	4	5	8
338957	300	11	8	4	70	241	0	1	4	5	8
340411	301	12	8	5	70	384	0	1	4	5	8
344485	302	13	8	5	70	231	1	1	4	5	8
348603	303	14	8	5	70	207	1	1	4	5	8
352746	304	15	8	5	70	240	1	1	4	5	8
357794	305	1	1	5	90	267	0	1	4	5	8
361244	306	2	1	5	90	423	0	1	4	5	8
364258	307	3	1	8	90	285	0	1	4	5	8
367997	308	4	1	1	90	181	1	1	4	5	8
372591	309	5	1	1	90	120	1	1	4	5	8
377188	310	6	1	1	90	174	0	1	4	5	8
379880	311	7	1	1	90	247	1	1	4	5	8
383404	312	8	1	1	90	235	0	1	4	5	8
387400	313	9	1	1	90	400	1	1	4	5	8
389489	314	10	1	1	90	371	0	1	4	5	8
394731	315	11	1	1	90	151	1	1	4	5	8
398205	316	12	1	1	90	288	1	1	4	5	8
401500	317	13	1	1	90	247	1	1	4	5	8
405191	318	14	1	1	90	150	1	1	4	5	8
409664	319	15	1	1	90	153	1	1	4	5	8
411409	320	16	1	1	90	379	1	1	4	5	8
414189	321	17	1	1	90	306	1	1	4	5	8
419072	322	18	1	1	90	238	1	1	4	5	8
422178	323	19	1	1	90	179	1	1	4	5	8
425779	324	20	1	1	90	225	1	1	4	5	8
429483	325	21	1	1	90	207	1	1	4	5	8
431689	326	22	1	1	90	300	1	1	4	5	8
435807	327	1	4	1	70	279	0	1	4	5	8
437769	328	2	4	1	70	303	1	1	4	5	8
439843	329	3	4	1	70	511	0	1	4	5	8
443957	330	4	4	1	70	166	0	1	4	5	8
447144	331	5	4	8	70	270	1	1	4	5	8
448952	332	6	4	8	70	294	0	1	4	5	8
450335	333	7	4	8	70	313	0	1	4	5	8
453238	334	8	4	4	70	281	1	1	4	5	8
455804	335	9	4	4	70	266	0	1	4	5	8
460023	336	10	4	4	70	242	1	1	4	5	8
463553	337	11	4	4	70	160	1	1	4	5	8
465474	338	12	4	4	70	305	1	1	4	5	8
468483	339	13	4	4	70	256	0	1	4	5	8
470737	340	1	1	4	90	310	1	1	4	5	8
475279	341	2	1	4	90	217	1	1	4	5	8
479984	342	3	1	4	90	490	0	1	4	5	8
482219	343	4	1	4	90	425	0	1	4	5	8
486098	344	5	1	5	90	257	0	1	4	5	8
490790	345	6	1	5	90	171	0	1	4	5	8
494581	346	7	1	8	90	144	1	1	4	5	8
497555	347	8	1	8	90	209	0	1	4	5	8
501423	348	9	1	8	90	190	0	1	4	5	8
504089	349	10	1	1	90	496	0	1	4	5	8
506376	350	11	1	4	90	418	0	1	4	5	8
509853	351	12	1	5	90	233	0	1	4	5	8
511284	352	1	5	8	90	2631	0	1	4	5	8
518787	353	2	5	1	90	149	0	1	4	5	8
521865	354	3	5	4	90	480	0	1	4	5	8
525196	355	4	5	5	90	655	1	1	4	5	8
527780	356	5	5	5	90	354	0	1	4	5	8
530141	357	6	5	5	90	290	1	1	4	5	8
534876	358	7	5	5	90	360	1	1	4	5	8
538648	359	8	5	5	90	235	1	1	4	5	8
540109	360	9	5	5	90	735	1	1	4	5	8
542275	361	10	5	5	90	304	1	1	4	5	8
547204	362	11	5	5	90	299	0	1	4	5	8
551558	363	12	5	5	90	233	1	1	4	5	8
555063	364	13	5	5	90	322	1	1	4	5	8
557846	365	1	1	5	90	400	1	1	4	5	8
562395	366	2	1	5	90	176	0	1	4	5	8
564628	367	3	1	5	90	395	0	1	4	5	8
567532	368	4	1	8	90	427	0	1	4	5	8
571530	369	5	1	1	90	168	1	1	4	5	8
574439	370	6	1	1	90	434	1	1	4	5	8
579404	371	7	1	1	90	167	1	1	4	5	8
583337	372	8	1	1	90	138	1	1	4	5	8
584514	373	9	1	1	90	339	1	1	4	5	8
587112	374	10	1	1	90	267	1	1	4	5	8
591386	375	11	1	1	90	154	1	1	4	5	8
593977	376	12	1	1	90	233	0	1	4	5	8
598123	377	13	1	1	90	150	1	1	4	5	8
602040	378	14	1	1	90	139	1	1	4	5	8
606099	379	15	1	1	90	162	1	1	4	5	8
607503	380	16	1	1	90	260	1	1	4	5	8
609709	381	17	1	1	90	504	1	1	4	5	8
614429	382	18	1	1	90	166	1	1	4	5	8
619069	383	19	1	1	90	213	1	1	4	5	8
620986	384	20	1	1	90	1052	1	1	4	5	8
625781	385	21	1	1	90	412	1	1	4	5	8
630752	386	1	5	1	70	316	0	1	4	5	8
633019	387	2	5	1	70	350	0	1	4	5	8
636608	388	3	5	4	70	168	1	1	4	5	8
641573	389	4	5	4	70	164	1	1	4	5	8
645689	390	5	5	4	70	243	0	1	4	5	8
647462	391	6	5	4	70	386	0	1	4	5	8
651977	392	7	5	5	70	240	1	1	4	5	8
655224	393	8	5	5	70	434	1	1	4	5	8
659304	394	9	5	5	70	231	1	1	4	5	8
661320	395	10	5	5	70	321	1	1	4	5	8
666115	396	11	5	5	70	455	1	1	4	5	8
669714	397	12	5	5	70	363	1	1	4	5	8
673494	398	13	5	5	70	252	1	1	4	5	8
676691	399	14	5	5	70	364	0	1	4	5	8
681116	400	1	4	5	90	234	0	1	4	5	8
