# Supplementary material for: Control of entropy in neural models of environmental state
Source: eLife. 2019 Feb 28;8:e39404. doi: 10.7554/eLife.39404 (PMC6395063; doi:10.7554/eLife.39404)
Supplement: Source code 1. [file elife-39404-code1.zip › model_for_eLife/data/pre_fMRI/behavioural_data_s24_run3]

5016	401	1	7	2	70	2026	0	2	3	6	7
8103	402	2	7	3	70	209	0	2	3	6	7
12232	403	3	7	7	70	188	0	2	3	6	7
14819	404	4	7	6	70	270	0	2	3	6	7
16373	405	5	7	2	70	708	0	2	3	6	7
21861	406	6	7	3	70	154	0	2	3	6	7
26106	407	7	7	7	70	216	1	2	3	6	7
30073	408	8	7	7	70	200	0	2	3	6	7
34055	409	9	7	7	70	224	1	2	3	6	7
37822	410	10	7	7	70	316	1	2	3	6	7
42009	411	11	7	7	70	276	0	2	3	6	7
44055	412	12	7	7	70	282	0	2	3	6	7
46499	413	13	7	6	70	684	0	2	3	6	7
49498	414	14	7	2	70	975	0	2	3	6	7
51709	415	15	7	3	70	291	1	2	3	6	7
56423	416	16	7	3	70	146	0	2	3	6	7
58228	417	17	7	3	70	248	0	2	3	6	7
60415	418	18	7	6	70	331	0	2	3	6	7
63916	419	19	7	7	70	191	1	2	3	6	7
67975	420	20	7	7	70	357	1	2	3	6	7
69456	421	21	7	7	70	284	0	2	3	6	7
71684	422	22	7	7	70	422	1	2	3	6	7
76233	423	23	7	7	70	175	0	2	3	6	7
78775	424	24	7	7	70	181	1	2	3	6	7
81663	425	25	7	7	70	125	1	2	3	6	7
86680	426	26	7	7	70	220	1	2	3	6	7
89126	427	1	3	7	70	195	0	2	3	6	7
94255	428	2	3	7	70	130	0	2	3	6	7
96034	429	3	3	2	70	281	0	2	3	6	7
99402	430	4	3	3	70	192	1	2	3	6	7
101716	431	5	3	3	70	244	1	2	3	6	7
103951	432	6	3	3	70	240	1	2	3	6	7
106948	433	7	3	3	70	323	1	2	3	6	7
108745	434	8	3	3	70	304	0	2	3	6	7
113140	435	9	3	3	70	310	1	2	3	6	7
118130	436	10	3	3	70	118	1	2	3	6	7
121143	437	11	3	3	70	249	0	2	3	6	7
126050	438	12	3	3	70	175	0	2	3	6	7
129561	439	13	3	6	70	197	0	2	3	6	7
130870	440	14	3	7	70	632	0	2	3	6	7
132608	441	15	3	2	70	255	1	2	3	6	7
135925	442	16	3	2	70	365	0	2	3	6	7
141025	443	17	3	2	70	165	0	2	3	6	7
144832	444	18	3	2	70	275	0	2	3	6	7
146183	445	19	3	3	70	360	1	2	3	6	7
150542	446	20	3	3	70	233	1	2	3	6	7
154594	447	1	7	3	90	212	0	2	3	6	7
158840	448	2	7	3	90	143	0	2	3	6	7
162303	449	3	7	6	90	926	0	2	3	6	7
167783	450	4	7	7	90	243	1	2	3	6	7
171503	451	5	7	7	90	262	1	2	3	6	7
172790	452	1	6	7	90	333	1	2	3	6	7
174352	453	2	6	7	90	271	0	2	3	6	7
176593	454	3	6	7	90	253	0	2	3	6	7
180990	455	4	6	2	90	198	0	2	3	6	7
182438	456	5	6	3	90	283	0	2	3	6	7
184789	457	6	6	6	90	197	1	2	3	6	7
187178	458	7	6	6	90	246	1	2	3	6	7
189305	459	8	6	6	90	237	1	2	3	6	7
191043	460	9	6	6	90	270	1	2	3	6	7
195413	461	10	6	6	90	181	1	2	3	6	7
196845	462	11	6	6	90	241	1	2	3	6	7
198720	463	12	6	6	90	234	1	2	3	6	7
201264	464	13	6	6	90	233	1	2	3	6	7
203743	465	14	6	6	90	277	1	2	3	6	7
206951	466	15	6	6	90	245	1	2	3	6	7
209177	467	16	6	6	90	208	1	2	3	6	7
213583	468	17	6	6	90	531	1	2	3	6	7
215634	469	18	6	6	90	320	1	2	3	6	7
220866	470	19	6	6	90	218	1	2	3	6	7
223337	471	20	6	6	90	267	0	2	3	6	7
226426	472	21	6	6	90	222	1	2	3	6	7
229845	473	22	6	6	90	313	1	2	3	6	7
233708	474	1	7	6	90	247	0	2	3	6	7
235749	475	2	7	6	90	316	0	2	3	6	7
237072	476	3	7	7	90	626	1	2	3	6	7
241125	477	4	7	7	90	211	1	2	3	6	7
242523	478	5	7	7	90	227	1	2	3	6	7
245304	479	6	7	7	90	460	1	2	3	6	7
248160	480	7	7	7	90	276	1	2	3	6	7
250085	481	8	7	7	90	259	1	2	3	6	7
253268	482	9	7	7	90	301	1	2	3	6	7
256281	483	10	7	7	90	192	1	2	3	6	7
258877	484	11	7	7	90	215	1	2	3	6	7
262147	485	12	7	7	90	169	1	2	3	6	7
265564	486	13	7	7	90	179	1	2	3	6	7
268884	487	14	7	7	90	320	1	2	3	6	7
272580	488	15	7	7	90	151	1	2	3	6	7
274830	489	16	7	7	90	214	1	2	3	6	7
277019	490	17	7	7	90	319	1	2	3	6	7
280384	491	18	7	7	90	169	1	2	3	6	7
283054	492	19	7	7	90	369	1	2	3	6	7
286711	493	20	7	7	90	258	1	2	3	6	7
289996	494	21	7	7	90	322	1	2	3	6	7
292043	495	22	7	7	90	320	1	2	3	6	7
296047	496	23	7	7	90	179	1	2	3	6	7
300332	497	24	7	7	90	195	0	2	3	6	7
304188	498	25	7	7	90	127	1	2	3	6	7
306543	499	26	7	7	90	225	1	2	3	6	7
309348	500	27	7	7	90	199	1	2	3	6	7
311584	501	28	7	7	90	281	0	2	3	6	7
316359	502	29	7	7	90	165	1	2	3	6	7
320248	503	30	7	7	90	215	1	2	3	6	7
322313	504	1	3	7	90	336	0	2	3	6	7
326535	505	2	3	7	90	134	1	2	3	6	7
330971	506	3	3	7	90	189	0	2	3	6	7
335710	507	4	3	7	90	182	0	2	3	6	7
339879	508	5	3	2	90	260	0	2	3	6	7
342232	509	6	3	3	90	388	1	2	3	6	7
345634	510	7	3	3	90	229	1	2	3	6	7
349439	511	8	3	3	90	231	1	2	3	6	7
353415	512	9	3	3	90	254	0	2	3	6	7
354760	513	10	3	3	90	370	1	2	3	6	7
356420	514	11	3	3	90	763	1	2	3	6	7
358888	515	12	3	3	90	262	1	2	3	6	7
363732	516	13	3	3	90	225	1	2	3	6	7
367238	517	14	3	3	90	291	1	2	3	6	7
369132	518	15	3	3	90	346	1	2	3	6	7
373564	519	16	3	3	90	174	1	2	3	6	7
377936	520	17	3	3	90	312	1	2	3	6	7
382439	521	18	3	3	90	236	1	2	3	6	7
384934	522	19	3	3	90	276	1	2	3	6	7
388001	523	20	3	3	90	470	0	2	3	6	7
391805	524	21	3	3	90	286	1	2	3	6	7
393965	525	22	3	3	90	284	1	2	3	6	7
396449	526	23	3	3	90	241	1	2	3	6	7
400487	527	24	3	3	90	356	1	2	3	6	7
403780	528	25	3	3	90	605	1	2	3	6	7
408143	529	26	3	3	90	161	1	2	3	6	7
412970	530	27	3	3	90	250	1	2	3	6	7
416524	531	1	2	3	70	247	1	2	3	6	7
420986	532	2	2	3	70	239	0	2	3	6	7
424639	533	3	2	3	70	205	0	2	3	6	7
426923	534	4	2	6	70	549	0	2	3	6	7
429812	535	5	2	7	70	263	0	2	3	6	7
434352	536	6	2	2	70	169	0	2	3	6	7
436695	537	7	2	6	70	670	0	2	3	6	7
440590	538	8	2	7	70	207	0	2	3	6	7
443860	539	9	2	2	70	201	0	2	3	6	7
447491	540	10	2	3	70	168	0	2	3	6	7
449760	541	11	2	6	70	481	1	2	3	6	7
454882	542	12	2	6	70	188	0	2	3	6	7
457843	543	13	2	6	70	224	1	2	3	6	7
459427	544	14	2	6	70	277	1	2	3	6	7
463033	545	15	2	6	70	638	0	2	3	6	7
467399	546	16	2	6	70	186	0	2	3	6	7
472560	547	17	2	7	70	163	1	2	3	6	7
475713	548	18	2	7	70	180	0	2	3	6	7
478553	549	19	2	7	70	204	0	2	3	6	7
480655	550	20	2	2	70	354	0	2	3	6	7
485868	551	21	2	3	70	288	0	2	3	6	7
490298	552	1	6	3	70	296	0	2	3	6	7
494057	553	2	6	8	70	237	9	2	3	6	7
498181	554	3	6	7	70	883	0	2	3	6	7
501147	555	4	6	6	70	429	0	2	3	6	7
505992	556	5	6	2	70	383	0	2	3	6	7
509109	557	6	6	2	70	599	0	2	3	6	7
513967	558	7	6	7	70	145	0	2	3	6	7
518388	559	8	6	6	70	153	0	2	3	6	7
522630	560	9	6	3	70	217	1	2	3	6	7
524047	561	10	6	3	70	335	1	2	3	6	7
526620	562	11	6	3	70	208	1	2	3	6	7
529934	563	12	6	3	70	193	0	2	3	6	7
533576	564	13	6	3	70	201	0	2	3	6	7
535777	565	14	6	2	70	230	0	2	3	6	7
538467	566	1	7	7	90	197	0	2	3	6	7
540286	567	2	7	6	90	265	0	2	3	6	7
541809	568	3	7	2	90	1003	0	2	3	6	7
544011	569	4	7	7	90	259	1	2	3	6	7
548367	570	5	7	7	90	131	1	2	3	6	7
550284	571	6	7	7	90	197	1	2	3	6	7
553732	572	7	7	7	90	184	1	2	3	6	7
558570	573	8	7	7	90	177	1	2	3	6	7
559983	574	9	7	7	90	286	1	2	3	6	7
562292	575	10	7	7	90	251	1	2	3	6	7
566678	576	11	7	7	90	142	1	2	3	6	7
571755	577	12	7	7	90	150	1	2	3	6	7
576215	578	1	6	7	70	175	0	2	3	6	7
579477	579	2	6	7	70	151	1	2	3	6	7
580845	580	3	6	7	70	1444	0	2	3	6	7
586472	581	4	6	7	70	244	0	2	3	6	7
589337	582	5	6	6	70	169	0	2	3	6	7
594459	583	6	6	2	70	371	0	2	3	6	7
597906	584	7	6	3	70	189	0	2	3	6	7
602960	585	8	6	3	70	168	0	2	3	6	7
607094	586	9	6	2	70	196	0	2	3	6	7
610189	587	10	6	6	70	242	0	2	3	6	7
613089	588	11	6	7	70	237	1	2	3	6	7
617523	589	12	6	7	70	448	0	2	3	6	7
620726	590	1	3	7	70	344	0	2	3	6	7
622736	591	2	3	6	70	548	0	2	3	6	7
625079	592	3	3	2	70	222	1	2	3	6	7
626656	593	4	3	2	70	468	0	2	3	6	7
631631	594	5	3	2	70	181	0	2	3	6	7
636649	595	6	3	3	70	215	1	2	3	6	7
639656	596	7	3	3	70	792	1	2	3	6	7
642510	597	8	3	3	70	292	1	2	3	6	7
644733	598	9	3	3	70	351	1	2	3	6	7
647567	599	10	3	3	70	355	1	2	3	6	7
651761	600	11	3	3	70	195	0	2	3	6	7
