# Supplementary material for: Control of entropy in neural models of environmental state
Source: eLife. 2019 Feb 28;8:e39404. doi: 10.7554/eLife.39404 (PMC6395063; doi:10.7554/eLife.39404)
Supplement: Source code 1. [file elife-39404-code1.zip › model_for_eLife/data/pre_fMRI/behavioural_data_s24_run4]

5012	601	1	2	2	90	1170	0	2	4	5	7
11124	602	2	2	4	90	231	0	2	4	5	7
13522	603	3	2	5	90	332	0	2	4	5	7
15360	604	4	2	7	90	198	0	2	4	5	7
16760	605	5	2	2	90	324	0	2	4	5	7
21490	606	6	2	4	90	233	0	2	4	5	7
26687	607	7	2	5	90	479	0	2	4	5	7
31844	608	8	2	7	90	197	1	2	4	5	7
33613	609	9	2	7	90	213	1	2	4	5	7
37939	610	10	2	7	90	160	0	2	4	5	7
41871	611	11	2	7	90	216	0	2	4	5	7
46263	612	12	2	2	90	25	1	2	4	5	7
48675	613	13	2	2	90	312	0	2	4	5	7
50490	614	14	2	2	90	231	1	2	4	5	7
55586	615	15	2	2	90	259	1	2	4	5	7
58032	616	16	2	2	90	242	0	2	4	5	7
62175	617	17	2	2	90	213	1	2	4	5	7
64364	618	1	7	2	90	278	0	2	4	5	7
69034	619	2	7	2	90	278	0	2	4	5	7
70604	620	3	7	4	90	352	1	2	4	5	7
74662	621	4	7	4	90	207	0	2	4	5	7
79723	622	5	7	4	90	240	0	2	4	5	7
81574	623	6	7	5	90	371	1	2	4	5	7
84167	624	7	7	5	90	318	0	2	4	5	7
87235	625	8	7	5	90	288	0	2	4	5	7
90163	626	9	7	7	90	195	1	2	4	5	7
94463	627	10	7	7	90	203	1	2	4	5	7
99179	628	11	7	7	90	201	1	2	4	5	7
104272	629	12	7	7	90	191	1	2	4	5	7
106073	630	13	7	7	90	351	1	2	4	5	7
107706	631	14	7	7	90	280	1	2	4	5	7
110495	632	15	7	7	90	362	0	2	4	5	7
114391	633	16	7	7	90	207	1	2	4	5	7
116101	634	17	7	7	90	288	1	2	4	5	7
119981	635	18	7	7	90	191	1	2	4	5	7
122075	636	19	7	7	90	270	1	2	4	5	7
125681	637	20	7	7	90	394	1	2	4	5	7
130460	638	21	7	7	90	251	0	2	4	5	7
133697	639	22	7	7	90	140	1	2	4	5	7
134864	640	23	7	7	90	265	1	2	4	5	7
139831	641	24	7	7	90	284	0	2	4	5	7
141160	642	25	7	7	90	335	1	2	4	5	7
145091	643	26	7	7	90	279	0	2	4	5	7
146864	644	1	4	7	90	211	0	2	4	5	7
149908	645	2	4	2	90	222	0	2	4	5	7
154394	646	3	4	4	90	253	1	2	4	5	7
159345	647	4	4	4	90	264	1	2	4	5	7
163104	648	5	4	4	90	238	1	2	4	5	7
167923	649	6	4	4	90	211	1	2	4	5	7
172761	650	7	4	4	90	360	1	2	4	5	7
174644	651	8	4	4	90	483	1	2	4	5	7
177302	652	9	4	4	90	287	0	2	4	5	7
179841	653	10	4	4	90	208	0	2	4	5	7
182281	654	11	4	5	90	253	0	2	4	5	7
183835	655	12	4	8	90	362	9	2	4	5	7
185699	656	13	4	7	90	364	1	2	4	5	7
188248	657	14	4	7	90	204	0	2	4	5	7
190883	658	15	4	7	90	188	1	2	4	5	7
193617	659	1	5	7	90	182	0	2	4	5	7
195669	660	2	5	7	90	222	0	2	4	5	7
196999	661	3	5	2	90	299	0	2	4	5	7
198998	662	4	5	4	90	175	0	2	4	5	7
203433	663	5	5	5	90	187	1	2	4	5	7
204686	664	6	5	5	90	234	1	2	4	5	7
207021	665	7	5	5	90	230	0	2	4	5	7
211823	666	8	5	5	90	229	1	2	4	5	7
216836	667	9	5	5	90	182	1	2	4	5	7
220404	668	10	5	5	90	320	1	2	4	5	7
224002	669	11	5	5	90	206	1	2	4	5	7
225488	670	12	5	5	90	297	1	2	4	5	7
229018	671	13	5	5	90	378	1	2	4	5	7
231926	672	14	5	5	90	214	1	2	4	5	7
236919	673	15	5	5	90	234	1	2	4	5	7
239838	674	16	5	5	90	576	0	2	4	5	7
243225	675	17	5	5	90	412	1	2	4	5	7
248453	676	18	5	5	90	309	1	2	4	5	7
250308	677	19	5	5	90	353	1	2	4	5	7
252932	678	20	5	5	90	241	1	2	4	5	7
254660	679	21	5	5	90	326	1	2	4	5	7
258407	680	22	5	5	90	304	1	2	4	5	7
260666	681	23	5	5	90	310	1	2	4	5	7
263076	682	24	5	5	90	222	1	2	4	5	7
267469	683	25	5	5	90	198	1	2	4	5	7
270360	684	26	5	5	90	360	1	2	4	5	7
274092	685	1	7	5	70	502	1	2	4	5	7
277145	686	2	7	7	70	682	0	2	4	5	7
279966	687	3	7	5	70	312	1	2	4	5	7
282130	688	4	7	5	70	218	1	2	4	5	7
283461	689	5	7	5	70	463	0	2	4	5	7
286905	690	6	7	5	70	175	0	2	4	5	7
288194	691	7	7	7	70	671	1	2	4	5	7
293812	692	8	7	7	70	199	0	2	4	5	7
295051	693	9	7	7	70	269	1	2	4	5	7
296960	694	10	7	7	70	305	1	2	4	5	7
298950	695	11	7	7	70	652	1	2	4	5	7
304140	696	12	7	7	70	309	0	2	4	5	7
305687	697	13	7	7	70	790	0	2	4	5	7
308423	698	14	7	2	70	259	0	2	4	5	7
311107	699	15	7	2	70	448	0	2	4	5	7
315374	700	16	7	4	70	183	1	2	4	5	7
318066	701	17	7	4	70	198	0	2	4	5	7
319444	702	18	7	4	70	272	0	2	4	5	7
323012	703	19	7	5	70	435	0	2	4	5	7
325020	704	20	7	7	70	681	1	2	4	5	7
327113	705	21	7	7	70	265	0	2	4	5	7
331363	706	22	7	7	70	134	1	2	4	5	7
333010	707	23	7	7	70	330	1	2	4	5	7
334809	708	24	7	7	70	226	1	2	4	5	7
338100	709	25	7	7	70	139	1	2	4	5	7
342852	710	26	7	7	70	163	1	2	4	5	7
347785	711	1	4	7	90	168	0	2	4	5	7
349506	712	2	4	7	90	257	0	2	4	5	7
354173	713	3	4	2	90	179	0	2	4	5	7
356869	714	4	4	4	90	278	1	2	4	5	7
359912	715	5	4	4	90	424	1	2	4	5	7
364493	716	6	4	4	90	284	1	2	4	5	7
368520	717	7	4	4	90	224	1	2	4	5	7
373560	718	8	4	4	90	229	1	2	4	5	7
375071	719	9	4	4	90	664	0	2	4	5	7
377660	720	10	4	4	90	284	0	2	4	5	7
382476	721	11	4	5	90	282	0	2	4	5	7
383885	722	1	2	7	90	312	0	2	4	5	7
386123	723	2	2	2	90	491	1	2	4	5	7
390311	724	3	2	2	90	166	1	2	4	5	7
394608	725	4	2	2	90	202	1	2	4	5	7
397900	726	5	2	2	90	375	1	2	4	5	7
400230	727	6	2	2	90	379	1	2	4	5	7
401762	728	7	2	2	90	333	1	2	4	5	7
404735	729	8	2	2	90	840	0	2	4	5	7
410294	730	9	2	2	90	275	1	2	4	5	7
412139	731	10	2	2	90	304	1	2	4	5	7
416452	732	11	2	2	90	340	1	2	4	5	7
421481	733	12	2	2	90	340	1	2	4	5	7
426442	734	13	2	2	90	329	1	2	4	5	7
428412	735	14	2	2	90	421	1	2	4	5	7
431996	736	15	2	2	90	997	1	2	4	5	7
435289	737	16	2	2	90	322	1	2	4	5	7
439960	738	17	2	2	90	280	0	2	4	5	7
443231	739	18	2	2	90	283	1	2	4	5	7
448109	740	19	2	2	90	168	1	2	4	5	7
451509	741	20	2	2	90	458	1	2	4	5	7
453574	742	21	2	2	90	284	1	2	4	5	7
456050	743	22	2	2	90	500	1	2	4	5	7
459983	744	1	4	2	70	217	1	2	4	5	7
464985	745	2	4	2	70	442	0	2	4	5	7
469057	746	3	4	2	70	448	0	2	4	5	7
473488	747	4	4	2	70	187	0	2	4	5	7
478506	748	5	4	4	70	234	0	2	4	5	7
480190	749	6	4	5	70	267	0	2	4	5	7
482441	750	7	4	7	70	145	0	2	4	5	7
484974	751	8	4	4	70	698	1	2	4	5	7
489926	752	9	4	4	70	264	1	2	4	5	7
492227	753	10	4	4	70	419	0	2	4	5	7
494907	754	11	4	4	70	232	0	2	4	5	7
497076	755	12	4	5	70	421	0	2	4	5	7
500866	756	13	4	7	70	269	0	2	4	5	7
505793	757	14	4	2	70	180	0	2	4	5	7
510406	758	15	4	4	70	182	1	2	4	5	7
512040	759	16	4	4	70	239	1	2	4	5	7
513293	760	17	4	4	70	329	0	2	4	5	7
518563	761	1	7	4	70	418	0	2	4	5	7
523165	762	2	7	5	70	296	0	2	4	5	7
527249	763	3	7	7	70	160	1	2	4	5	7
530999	764	4	7	7	70	165	1	2	4	5	7
534283	765	5	7	7	70	199	1	2	4	5	7
538449	766	6	7	7	70	169	1	2	4	5	7
540230	767	7	7	7	70	388	1	2	4	5	7
544931	768	8	7	7	70	163	1	2	4	5	7
547179	769	9	7	7	70	219	1	2	4	5	7
551921	770	10	7	7	70	222	0	2	4	5	7
553154	771	11	7	7	70	370	1	2	4	5	7
557697	772	12	7	7	70	221	1	2	4	5	7
561987	773	13	7	7	70	259	0	2	4	5	7
566943	774	14	7	7	70	147	1	2	4	5	7
568763	775	15	7	7	70	230	1	2	4	5	7
572194	776	16	7	7	70	256	1	2	4	5	7
576369	777	17	7	7	70	467	0	2	4	5	7
579562	778	18	7	7	70	418	1	2	4	5	7
582817	779	19	7	7	70	370	1	2	4	5	7
586313	780	1	4	7	70	216	0	2	4	5	7
591079	781	2	4	7	70	280	0	2	4	5	7
593139	782	3	4	2	70	385	0	2	4	5	7
594893	783	4	4	4	70	262	0	2	4	5	7
599287	784	5	4	5	70	300	0	2	4	5	7
602263	785	6	4	7	70	211	0	2	4	5	7
604620	786	7	4	2	70	259	0	2	4	5	7
607355	787	8	4	4	70	296	1	2	4	5	7
611337	788	9	4	4	70	222	0	2	4	5	7
613310	789	10	4	4	70	279	0	2	4	5	7
616011	790	11	4	5	70	409	0	2	4	5	7
620007	791	12	4	7	70	302	0	2	4	5	7
622902	792	13	4	2	70	293	0	2	4	5	7
627937	793	14	4	5	70	337	0	2	4	5	7
630163	794	15	4	7	70	237	0	2	4	5	7
634561	795	16	4	2	70	169	0	2	4	5	7
638808	796	17	4	4	70	402	0	2	4	5	7
640443	797	1	2	5	70	621	0	2	4	5	7
643784	798	2	2	7	70	246	0	2	4	5	7
647478	799	3	2	2	70	144	1	2	4	5	7
651523	800	4	2	2	70	165	0	2	4	5	7
