# Supplementary material for: Control of entropy in neural models of environmental state
Source: eLife. 2019 Feb 28;8:e39404. doi: 10.7554/eLife.39404 (PMC6395063; doi:10.7554/eLife.39404)
Supplement: Source code 1. [file elife-39404-code1.zip › model_for_eLife/data/pre_fMRI/behavioural_data_s25_run1]

5009	1	0	7	2	70	4249	0	2	3	6	7
10959	2	1	7	2	70	1314	1	2	3	6	7
15268	3	2	7	7	70	1774	0	2	3	6	7
22033	4	3	7	3	70	800	0	2	3	6	7
26476	5	4	7	2	70	360	0	2	3	6	7
31188	6	5	7	6	70	3325	0	2	3	6	7
38352	7	6	7	3	70	917	0	2	3	6	7
42236	8	7	7	2	70	390	0	2	3	6	7
44608	9	8	7	2	70	396	1	2	3	6	7
48718	10	9	7	2	70	941	0	2	3	6	7
51861	11	10	7	2	70	491	0	2	3	6	7
55999	12	11	7	2	70	1288	0	2	3	6	7
61826	13	12	7	6	70	738	0	2	3	6	7
64213	14	13	7	7	70	448	1	2	3	6	7
68749	15	14	7	7	70	437	1	2	3	6	7
73259	16	15	7	7	70	659	0	2	3	6	7
76873	17	16	7	7	70	1221	1	2	3	6	7
79544	18	17	7	7	70	314	1	2	3	6	7
83179	19	18	7	7	70	200	1	2	3	6	7
86002	20	1	3	7	90	191	1	2	3	6	7
88204	21	2	3	7	90	174	1	2	3	6	7
91338	22	3	3	7	90	7408	0	2	3	6	7
100824	23	4	3	6	90	487	0	2	3	6	7
105769	24	5	3	2	90	326	0	2	3	6	7
107955	25	6	3	3	90	237	1	2	3	6	7
111566	26	7	3	3	90	218	1	2	3	6	7
114855	27	8	3	3	90	152	1	2	3	6	7
119309	28	9	3	3	90	294	1	2	3	6	7
124101	29	10	3	3	90	135	0	2	3	6	7
127942	30	11	3	3	90	176	1	2	3	6	7
132809	31	12	3	3	90	289	1	2	3	6	7
137243	32	13	3	3	90	242	1	2	3	6	7
141659	33	14	3	3	90	132	1	2	3	6	7
145936	34	15	3	3	90	1600	1	2	3	6	7
150146	35	16	3	3	90	216	1	2	3	6	7
155138	36	17	3	3	90	206	1	2	3	6	7
157523	37	18	3	3	90	4052	1	2	3	6	7
163689	38	19	3	3	90	371	0	2	3	6	7
168322	39	20	3	3	90	282	1	2	3	6	7
171620	40	21	3	3	90	268	1	2	3	6	7
174185	41	1	2	3	90	256	0	2	3	6	7
175930	42	2	2	3	90	420	0	2	3	6	7
179141	43	3	2	3	90	1609	0	2	3	6	7
184306	44	4	2	2	90	278	0	2	3	6	7
187737	45	5	2	6	90	404	0	2	3	6	7
191645	46	6	2	7	90	390	0	2	3	6	7
194473	47	7	2	3	90	1341	0	2	3	6	7
199358	48	8	2	2	90	192	1	2	3	6	7
201812	49	9	2	2	90	228	1	2	3	6	7
206680	50	10	2	2	90	1010	1	2	3	6	7
212463	51	11	2	2	90	314	1	2	3	6	7
215827	52	12	2	2	90	350	1	2	3	6	7
221056	53	13	2	2	90	192	1	2	3	6	7
224784	54	14	2	2	90	261	1	2	3	6	7
228894	55	15	2	2	90	228	1	2	3	6	7
233194	56	16	2	2	90	309	1	2	3	6	7
236559	57	17	2	2	90	323	1	2	3	6	7
241692	58	18	2	2	90	1031	1	2	3	6	7
247094	59	19	2	2	90	197	1	2	3	6	7
251007	60	20	2	2	90	351	1	2	3	6	7
253296	61	21	2	2	90	258	1	2	3	6	7
254601	62	22	2	2	90	309	1	2	3	6	7
258935	63	23	2	2	90	234	1	2	3	6	7
262064	64	24	2	2	90	259	1	2	3	6	7
265273	65	25	2	2	90	215	1	2	3	6	7
270252	66	26	2	2	90	827	1	2	3	6	7
276016	67	27	2	2	90	224	1	2	3	6	7
278782	68	28	2	2	90	177	1	2	3	6	7
280306	69	29	2	2	90	268	0	2	3	6	7
285085	70	30	2	2	90	260	1	2	3	6	7
290250	71	1	7	2	70	189	0	2	3	6	7
292324	72	2	7	2	70	245	0	2	3	6	7
296265	73	3	7	3	70	253	0	2	3	6	7
298464	74	4	7	7	70	320	1	2	3	6	7
299959	75	5	7	7	70	308	1	2	3	6	7
305109	76	6	7	7	70	192	1	2	3	6	7
307719	77	7	7	7	70	150	1	2	3	6	7
311294	78	8	7	7	70	996	1	2	3	6	7
316776	79	9	7	7	70	419	0	2	3	6	7
318446	80	10	7	7	70	289	1	2	3	6	7
320148	81	11	7	7	70	181	0	2	3	6	7
323002	82	12	7	7	70	186	1	2	3	6	7
327500	83	13	7	7	70	225	1	2	3	6	7
329974	84	14	7	7	70	218	1	2	3	6	7
332653	85	15	7	7	70	202	1	2	3	6	7
333911	86	16	7	7	70	364	0	2	3	6	7
335534	87	17	7	7	70	327	1	2	3	6	7
337985	88	18	7	7	70	277	1	2	3	6	7
342862	89	19	7	7	70	760	1	2	3	6	7
346529	90	1	2	7	90	231	0	2	3	6	7
350658	91	2	2	7	90	239	1	2	3	6	7
354474	92	3	2	7	90	376	0	2	3	6	7
358451	93	4	2	7	90	155	0	2	3	6	7
362306	94	5	2	6	90	139	0	2	3	6	7
365152	95	6	2	2	90	271	1	2	3	6	7
367238	96	7	2	2	90	249	1	2	3	6	7
372086	97	8	2	2	90	183	1	2	3	6	7
375925	98	9	2	2	90	167	1	2	3	6	7
380846	99	10	2	2	90	167	1	2	3	6	7
384072	100	11	2	2	90	197	0	2	3	6	7
386671	101	12	2	3	90	309	1	2	3	6	7
389687	102	13	2	3	90	208	0	2	3	6	7
394058	103	14	2	3	90	181	0	2	3	6	7
396145	104	15	2	2	90	307	1	2	3	6	7
398266	105	16	2	2	90	232	0	2	3	6	7
400786	106	17	2	2	90	178	1	2	3	6	7
405360	107	1	3	2	90	207	0	2	3	6	7
410057	108	2	3	2	90	206	0	2	3	6	7
414875	109	3	3	2	90	263	0	2	3	6	7
417204	110	4	3	2	90	265	0	2	3	6	7
419055	111	5	3	2	90	283	0	2	3	6	7
421654	112	6	3	2	90	203	1	2	3	6	7
426453	113	7	3	2	90	186	0	2	3	6	7
430054	114	8	3	2	90	187	0	2	3	6	7
432591	115	9	3	2	90	286	0	2	3	6	7
436518	116	10	3	2	90	250	0	2	3	6	7
440646	117	11	3	2	90	156	0	2	3	6	7
442470	118	12	3	3	90	276	1	2	3	6	7
445573	119	13	3	3	90	236	1	2	3	6	7
447290	120	14	3	3	90	275	1	2	3	6	7
451144	121	15	3	3	90	217	1	2	3	6	7
454954	122	16	3	3	90	277	1	2	3	6	7
458548	123	17	3	3	90	1802	1	2	3	6	7
462370	124	18	3	3	90	172	1	2	3	6	7
465113	125	19	3	3	90	191	1	2	3	6	7
467583	126	20	3	3	90	210	0	2	3	6	7
471609	127	1	7	3	90	211	1	2	3	6	7
476297	128	2	7	3	90	223	0	2	3	6	7
478814	129	3	7	3	90	227	0	2	3	6	7
481609	130	4	7	2	90	862	0	2	3	6	7
485898	131	5	7	6	90	213	1	2	3	6	7
489248	132	6	7	6	90	155	0	2	3	6	7
492158	133	7	7	6	90	146	0	2	3	6	7
493609	134	8	7	7	90	376	1	2	3	6	7
498903	135	9	7	7	90	180	1	2	3	6	7
502571	136	10	7	7	90	288	1	2	3	6	7
504975	137	11	7	7	90	2631	1	2	3	6	7
511854	138	12	7	7	90	195	1	2	3	6	7
516619	139	13	7	7	90	271	1	2	3	6	7
521662	140	14	7	7	90	453	1	2	3	6	7
525237	141	15	7	7	90	292	1	2	3	6	7
526597	142	16	7	7	90	354	1	2	3	6	7
529817	143	17	7	7	90	220	1	2	3	6	7
534552	144	18	7	7	90	215	1	2	3	6	7
539312	145	19	7	7	90	978	0	2	3	6	7
543347	146	20	7	7	90	164	1	2	3	6	7
544625	147	21	7	7	90	419	1	2	3	6	7
549643	148	22	7	7	90	206	1	2	3	6	7
553923	149	23	7	7	90	162	1	2	3	6	7
555705	150	24	7	7	90	319	1	2	3	6	7
560979	151	25	7	7	90	165	1	2	3	6	7
565391	152	1	6	7	90	326	0	2	3	6	7
568550	153	2	6	7	90	270	1	2	3	6	7
570814	154	3	6	7	90	239	0	2	3	6	7
574740	155	4	6	7	90	155	0	2	3	6	7
576812	156	5	6	6	90	206	0	2	3	6	7
581208	157	6	6	2	90	302	0	2	3	6	7
584429	158	7	6	3	90	337	0	2	3	6	7
586040	159	8	6	3	90	373	0	2	3	6	7
590278	160	9	6	2	90	141	0	2	3	6	7
593588	161	10	6	6	90	179	1	2	3	6	7
595003	162	11	6	6	90	772	1	2	3	6	7
599138	163	12	6	6	90	193	1	2	3	6	7
602368	164	13	6	6	90	306	1	2	3	6	7
605785	165	14	6	6	90	273	1	2	3	6	7
608644	166	15	6	6	90	233	1	2	3	6	7
610691	167	16	6	6	90	232	1	2	3	6	7
613578	168	17	6	6	90	194	1	2	3	6	7
617992	169	18	6	6	90	220	1	2	3	6	7
621973	170	19	6	6	90	193	1	2	3	6	7
625254	171	20	6	6	90	501	1	2	3	6	7
627249	172	21	6	6	90	261	1	2	3	6	7
628535	173	1	2	6	70	241	0	2	3	6	7
630283	174	2	2	6	70	157	0	2	3	6	7
633294	175	3	2	7	70	146	0	2	3	6	7
634791	176	4	2	2	70	440	1	2	3	6	7
637571	177	5	2	2	70	170	1	2	3	6	7
641031	178	6	2	2	70	174	1	2	3	6	7
645466	179	7	2	2	70	173	1	2	3	6	7
647372	180	8	2	2	70	365	0	2	3	6	7
650682	181	9	2	2	70	150	1	2	3	6	7
654610	182	10	2	2	70	360	1	2	3	6	7
656651	183	11	2	2	70	225	1	2	3	6	7
661578	184	12	2	2	70	166	1	2	3	6	7
665886	185	13	2	2	70	251	1	2	3	6	7
667151	186	14	2	2	70	577	1	2	3	6	7
670367	187	15	2	2	70	263	1	2	3	6	7
671879	188	16	2	2	70	239	1	2	3	6	7
675045	189	1	6	2	90	194	1	2	3	6	7
679423	190	2	6	2	90	425	0	2	3	6	7
683942	191	3	6	2	90	198	1	2	3	6	7
688794	192	4	6	2	90	296	0	2	3	6	7
691140	193	5	6	3	90	275	0	2	3	6	7
695594	194	6	6	3	90	289	1	2	3	6	7
699548	195	7	6	3	90	203	1	2	3	6	7
704693	196	8	6	3	90	186	0	2	3	6	7
705913	197	9	6	3	90	354	0	2	3	6	7
711183	198	10	6	3	90	211	0	2	3	6	7
715932	199	11	6	2	90	226	0	2	3	6	7
721026	200	12	6	6	90	236	1	2	3	6	7
