# Supplementary material for: Control of entropy in neural models of environmental state
Source: eLife. 2019 Feb 28;8:e39404. doi: 10.7554/eLife.39404 (PMC6395063; doi:10.7554/eLife.39404)
Supplement: Source code 1. [file elife-39404-code1.zip › model_for_eLife/data/pre_fMRI/behavioural_data_s25_run2]

5010	201	1	7	5	70	3531	0	2	4	5	7
11219	202	2	7	7	70	369	0	2	4	5	7
13034	203	3	7	4	70	345	0	2	4	5	7
17923	204	4	7	2	70	191	0	2	4	5	7
20054	205	5	7	2	70	222	0	2	4	5	7
25026	206	6	7	4	70	231	0	2	4	5	7
26795	207	7	7	8	70	722	9	2	4	5	7
30342	208	8	7	5	70	321	0	2	4	5	7
35388	209	9	7	7	70	769	1	2	4	5	7
39354	210	10	7	7	70	264	1	2	4	5	7
40977	211	11	7	7	70	1892	1	2	4	5	7
44569	212	12	7	7	70	330	0	2	4	5	7
48526	213	13	7	7	70	134	1	2	4	5	7
50615	214	14	7	7	70	243	0	2	4	5	7
54281	215	15	7	7	70	259	0	2	4	5	7
58829	216	16	7	7	70	197	1	2	4	5	7
60297	217	17	7	7	70	276	1	2	4	5	7
64309	218	1	2	7	90	178	0	2	4	5	7
65848	219	2	2	7	90	268	0	2	4	5	7
68355	220	3	2	7	90	169	1	2	4	5	7
71821	221	4	2	7	90	147	0	2	4	5	7
76262	222	5	2	7	90	178	1	2	4	5	7
78319	223	6	2	7	90	177	0	2	4	5	7
83467	224	7	2	7	90	191	0	2	4	5	7
86066	225	8	2	5	90	337	0	2	4	5	7
88498	226	9	2	4	90	242	0	2	4	5	7
91712	227	1	5	2	90	171	1	2	4	5	7
93050	228	2	5	2	90	790	1	2	4	5	7
96691	229	3	5	2	90	252	1	2	4	5	7
100195	230	4	5	2	90	192	0	2	4	5	7
103393	231	5	5	2	90	164	1	2	4	5	7
105567	232	6	5	2	90	227	0	2	4	5	7
109747	233	7	5	2	90	303	0	2	4	5	7
113421	234	8	5	2	90	187	0	2	4	5	7
114690	235	9	5	2	90	309	0	2	4	5	7
117824	236	10	5	4	90	642	0	2	4	5	7
121363	237	11	5	4	90	204	0	2	4	5	7
123315	238	12	5	6	90	511	9	2	4	5	7
126315	239	13	5	5	90	299	1	2	4	5	7
128183	240	14	5	5	90	265	0	2	4	5	7
132213	241	15	5	5	90	309	1	2	4	5	7
134342	242	16	5	5	90	280	1	2	4	5	7
136838	243	17	5	5	90	229	1	2	4	5	7
139689	244	18	5	5	90	154	1	2	4	5	7
142348	245	19	5	5	90	627	1	2	4	5	7
146337	246	20	5	5	90	195	1	2	4	5	7
148776	247	21	5	5	90	170	1	2	4	5	7
151022	248	22	5	5	90	215	1	2	4	5	7
152352	249	23	5	5	90	324	1	2	4	5	7
153858	250	24	5	5	90	208	1	2	4	5	7
157163	251	25	5	5	90	372	1	2	4	5	7
159121	252	26	5	5	90	267	1	2	4	5	7
162994	253	27	5	5	90	451	1	2	4	5	7
165849	254	28	5	5	90	321	1	2	4	5	7
169844	255	29	5	5	90	238	1	2	4	5	7
171155	256	1	2	5	90	346	1	2	4	5	7
172619	257	2	2	5	90	190	0	2	4	5	7
176180	258	3	2	5	90	192	0	2	4	5	7
178445	259	4	2	5	90	245	0	2	4	5	7
180090	260	5	2	5	90	218	1	2	4	5	7
184356	261	6	2	5	90	236	1	2	4	5	7
185734	262	7	2	5	90	215	0	2	4	5	7
187118	263	8	2	5	90	158	0	2	4	5	7
190104	264	9	2	5	90	264	0	2	4	5	7
193826	265	10	2	5	90	196	0	2	4	5	7
196651	266	11	2	5	90	287	0	2	4	5	7
201757	267	12	2	7	90	250	0	2	4	5	7
206760	268	13	2	2	90	249	1	2	4	5	7
208213	269	1	4	2	70	288	0	2	4	5	7
212885	270	2	4	2	70	205	0	2	4	5	7
214879	271	3	4	3	70	557	9	2	4	5	7
219394	272	4	4	4	70	332	1	2	4	5	7
221222	273	5	4	4	70	1574	1	2	4	5	7
225785	274	6	4	4	70	276	0	2	4	5	7
228514	275	7	4	3	70	228	9	2	4	5	7
231967	276	8	4	4	70	293	1	2	4	5	7
233887	277	9	4	4	70	293	1	2	4	5	7
235637	278	10	4	4	70	234	1	2	4	5	7
238686	279	11	4	4	70	241	1	2	4	5	7
241763	280	12	4	4	70	240	1	2	4	5	7
245316	281	13	4	4	70	169	1	2	4	5	7
248327	282	14	4	4	70	279	0	2	4	5	7
251888	283	15	4	4	70	203	1	2	4	5	7
256396	284	16	4	4	70	481	1	2	4	5	7
260740	285	17	4	4	70	315	1	2	4	5	7
263951	286	18	4	4	70	260	0	2	4	5	7
268134	287	19	4	4	70	249	1	2	4	5	7
271633	288	20	4	4	70	255	0	2	4	5	7
275895	289	21	4	4	70	191	1	2	4	5	7
279475	290	22	4	4	70	231	0	2	4	5	7
281245	291	23	4	4	70	284	1	2	4	5	7
282879	292	1	5	4	90	251	0	2	4	5	7
286146	293	2	5	4	90	140	0	2	4	5	7
290488	294	3	5	2	90	235	0	2	4	5	7
293695	295	4	5	7	90	246	1	2	4	5	7
297061	296	5	5	7	90	384	0	2	4	5	7
301235	297	6	5	7	90	354	0	2	4	5	7
304378	298	7	5	5	90	226	1	2	4	5	7
307015	299	8	5	5	90	249	1	2	4	5	7
311239	300	9	5	5	90	2241	1	2	4	5	7
317028	301	10	5	5	90	186	1	2	4	5	7
321704	302	11	5	5	90	302	1	2	4	5	7
324304	303	12	5	5	90	238	1	2	4	5	7
326662	304	13	5	5	90	249	1	2	4	5	7
331189	305	14	5	5	90	202	1	2	4	5	7
336378	306	15	5	5	90	234	1	2	4	5	7
338058	307	16	5	5	90	267	1	2	4	5	7
342224	308	17	5	5	90	937	1	2	4	5	7
346296	309	18	5	5	90	348	1	2	4	5	7
348759	310	19	5	5	90	176	1	2	4	5	7
351450	311	20	5	5	90	168	1	2	4	5	7
355527	312	1	2	5	70	225	0	2	4	5	7
359320	313	2	2	6	70	563	9	2	4	5	7
362309	314	3	2	5	70	228	0	2	4	5	7
363832	315	4	2	5	70	551	0	2	4	5	7
366075	316	5	2	7	70	440	0	2	4	5	7
370928	317	6	2	7	70	151	0	2	4	5	7
373475	318	7	2	4	70	328	0	2	4	5	7
374808	319	8	2	4	70	409	0	2	4	5	7
378725	320	9	2	2	70	155	1	2	4	5	7
382669	321	10	2	2	70	212	1	2	4	5	7
387874	322	11	2	2	70	216	1	2	4	5	7
389130	323	12	2	2	70	316	1	2	4	5	7
393553	324	13	2	2	70	529	0	2	4	5	7
397585	325	14	2	2	70	241	0	2	4	5	7
400716	326	1	7	3	90	208	9	2	4	5	7
404225	327	2	7	4	90	206	0	2	4	5	7
406482	328	3	7	4	90	243	0	2	4	5	7
410345	329	4	7	5	90	308	0	2	4	5	7
413097	330	5	7	5	90	192	1	2	4	5	7
414324	331	6	7	5	90	295	0	2	4	5	7
418155	332	7	7	5	90	174	1	2	4	5	7
419686	333	8	7	5	90	204	0	2	4	5	7
424479	334	9	7	7	90	253	1	2	4	5	7
428869	335	10	7	7	90	138	1	2	4	5	7
431579	336	11	7	7	90	212	1	2	4	5	7
436298	337	12	7	7	90	261	1	2	4	5	7
438881	338	13	7	7	90	437	1	2	4	5	7
442633	339	1	5	7	70	179	1	2	4	5	7
444786	340	2	5	7	70	444	0	2	4	5	7
449174	341	3	5	7	70	263	1	2	4	5	7
450471	342	4	5	7	70	314	0	2	4	5	7
454652	343	5	5	7	70	272	1	2	4	5	7
458690	344	6	5	7	70	235	0	2	4	5	7
461534	345	7	5	7	70	338	0	2	4	5	7
465697	346	8	5	5	70	2807	1	2	4	5	7
471126	347	9	5	5	70	211	0	2	4	5	7
473863	348	10	5	5	70	190	0	2	4	5	7
478903	349	11	5	4	70	293	0	2	4	5	7
484117	350	12	5	4	70	346	0	2	4	5	7
486825	351	13	5	2	70	270	1	2	4	5	7
489899	352	14	5	2	70	223	0	2	4	5	7
493596	353	15	5	2	70	364	1	2	4	5	7
495494	354	16	5	2	70	254	0	2	4	5	7
498994	355	17	5	2	70	292	0	2	4	5	7
504045	356	18	5	2	70	213	0	2	4	5	7
508457	357	19	5	2	70	222	0	2	4	5	7
512763	358	20	5	6	70	288	9	2	4	5	7
515776	359	21	5	5	70	239	1	2	4	5	7
520930	360	22	5	5	70	177	1	2	4	5	7
524897	361	1	7	5	90	219	0	2	4	5	7
528174	362	2	7	5	90	315	0	2	4	5	7
531877	363	3	7	5	90	302	0	2	4	5	7
535542	364	4	7	7	90	290	1	2	4	5	7
539276	365	5	7	7	90	716	1	2	4	5	7
541229	366	6	7	7	90	262	1	2	4	5	7
543742	367	7	7	7	90	223	1	2	4	5	7
547877	368	8	7	7	90	303	1	2	4	5	7
550618	369	9	7	7	90	173	1	2	4	5	7
553350	370	10	7	7	90	180	1	2	4	5	7
555855	371	11	7	7	90	401	1	2	4	5	7
559997	372	12	7	7	90	251	1	2	4	5	7
563674	373	13	7	7	90	410	1	2	4	5	7
566035	374	14	7	7	90	200	1	2	4	5	7
567397	375	15	7	7	90	206	1	2	4	5	7
568674	376	16	7	7	90	183	1	2	4	5	7
570003	377	17	7	7	90	172	0	2	4	5	7
572824	378	18	7	7	90	281	1	2	4	5	7
575685	379	19	7	7	90	148	1	2	4	5	7
579370	380	1	2	7	90	178	0	2	4	5	7
582338	381	2	2	7	90	271	0	2	4	5	7
583647	382	3	2	7	90	253	0	2	4	5	7
585869	383	4	2	7	90	193	0	2	4	5	7
590985	384	5	2	5	90	224	0	2	4	5	7
594804	385	6	2	5	90	206	0	2	4	5	7
596092	386	7	2	4	90	1153	0	2	4	5	7
600059	387	8	2	4	90	187	0	2	4	5	7
603087	388	9	2	2	90	185	1	2	4	5	7
604833	389	10	2	2	90	216	1	2	4	5	7
606592	390	11	2	2	90	798	1	2	4	5	7
610432	391	12	2	2	90	148	1	2	4	5	7
614568	392	13	2	2	90	268	1	2	4	5	7
617413	393	14	2	2	90	222	1	2	4	5	7
621139	394	15	2	2	90	166	1	2	4	5	7
623837	395	16	2	2	90	250	1	2	4	5	7
627941	396	17	2	2	90	212	1	2	4	5	7
629227	397	18	2	2	90	262	1	2	4	5	7
634197	398	19	2	2	90	414	1	2	4	5	7
636033	399	20	2	2	90	213	1	2	4	5	7
640423	400	21	2	2	90	225	1	2	4	5	7
