# Supplementary material for: Control of entropy in neural models of environmental state
Source: eLife. 2019 Feb 28;8:e39404. doi: 10.7554/eLife.39404 (PMC6395063; doi:10.7554/eLife.39404)
Supplement: Source code 1. [file elife-39404-code1.zip › model_for_eLife/data/pre_fMRI/behavioural_data_s25_run3]

5015	401	1	6	7	90	1300	9	1	3	6	8
10489	402	2	6	8	90	1568	0	1	3	6	8
15259	403	3	6	2	90	1701	9	1	3	6	8
18330	404	4	6	1	90	5976	0	1	3	6	8
25511	405	5	6	3	90	1748	0	1	3	6	8
31472	406	6	6	6	90	311	1	1	3	6	8
35796	407	7	6	6	90	168	1	1	3	6	8
40863	408	8	6	6	90	203	1	1	3	6	8
45406	409	9	6	6	90	211	1	1	3	6	8
48851	410	10	6	6	90	263	1	1	3	6	8
53391	411	11	6	6	90	226	1	1	3	6	8
57425	412	12	6	6	90	448	1	1	3	6	8
61406	413	13	6	6	90	209	1	1	3	6	8
65044	414	14	6	6	90	147	1	1	3	6	8
68991	415	15	6	6	90	638	1	1	3	6	8
71844	416	16	6	6	90	222	1	1	3	6	8
76452	417	17	6	6	90	194	1	1	3	6	8
78845	418	18	6	6	90	215	0	1	3	6	8
81465	419	19	6	6	90	178	1	1	3	6	8
86175	420	20	6	6	90	229	0	1	3	6	8
88658	421	21	6	6	90	194	1	1	3	6	8
90841	422	22	6	6	90	171	1	1	3	6	8
93937	423	23	6	6	90	153	1	1	3	6	8
96264	424	24	6	6	90	179	0	1	3	6	8
100662	425	25	6	6	90	167	1	1	3	6	8
105462	426	26	6	6	90	406	0	1	3	6	8
110025	427	27	6	8	90	219	1	1	3	6	8
114815	428	1	1	8	70	245	0	1	3	6	8
117638	429	2	1	8	70	217	0	1	3	6	8
122207	430	3	1	8	70	188	0	1	3	6	8
123527	431	4	1	1	70	314	1	1	3	6	8
125888	432	5	1	1	70	217	0	1	3	6	8
129806	433	6	1	1	70	203	0	1	3	6	8
131167	434	7	1	1	70	332	1	1	3	6	8
133020	435	8	1	1	70	164	1	1	3	6	8
136957	436	9	1	1	70	253	1	1	3	6	8
141734	437	10	1	1	70	183	0	1	3	6	8
142946	438	11	1	1	70	229	1	1	3	6	8
148141	439	12	1	1	70	281	1	1	3	6	8
152762	440	13	1	1	70	270	1	1	3	6	8
156012	441	14	1	1	70	448	1	1	3	6	8
158260	442	15	1	1	70	333	0	1	3	6	8
162025	443	16	1	1	70	209	1	1	3	6	8
164121	444	17	1	1	70	237	0	1	3	6	8
169096	445	18	1	1	70	176	1	1	3	6	8
172863	446	19	1	1	70	220	0	1	3	6	8
175845	447	20	1	1	70	204	1	1	3	6	8
177701	448	21	1	1	70	270	0	1	3	6	8
181757	449	22	1	1	70	165	1	1	3	6	8
184895	450	23	1	1	70	262	1	1	3	6	8
188709	451	24	1	1	70	180	1	1	3	6	8
193088	452	25	1	1	70	178	0	1	3	6	8
194575	453	1	3	1	90	270	0	1	3	6	8
197540	454	2	3	1	90	161	0	1	3	6	8
200860	455	3	3	3	90	323	1	1	3	6	8
205611	456	4	3	3	90	829	1	1	3	6	8
211177	457	5	3	3	90	233	1	1	3	6	8
213830	458	6	3	3	90	260	1	1	3	6	8
217863	459	7	3	3	90	233	1	1	3	6	8
221391	460	8	3	3	90	164	1	1	3	6	8
224108	461	9	3	3	90	231	1	1	3	6	8
226796	462	10	3	3	90	167	1	1	3	6	8
229584	463	11	3	3	90	111	1	1	3	6	8
232159	464	12	3	3	90	641	1	1	3	6	8
234704	465	13	3	3	90	156	1	1	3	6	8
236646	466	14	3	3	90	151	1	1	3	6	8
237935	467	15	3	3	90	229	1	1	3	6	8
239689	468	16	3	3	90	121	1	1	3	6	8
242189	469	17	3	3	90	172	1	1	3	6	8
246303	470	18	3	3	90	177	1	1	3	6	8
251213	471	19	3	3	90	196	1	1	3	6	8
255247	472	1	1	3	90	403	0	1	3	6	8
260433	473	2	1	3	90	173	0	1	3	6	8
262373	474	3	1	2	90	621	9	1	3	6	8
265311	475	4	1	1	90	1368	1	1	3	6	8
269453	476	5	1	1	90	233	1	1	3	6	8
274673	477	6	1	1	90	223	1	1	3	6	8
278263	478	7	1	1	90	168	1	1	3	6	8
281490	479	8	1	1	90	191	1	1	3	6	8
283126	480	9	1	1	90	199	1	1	3	6	8
285957	481	10	1	1	90	138	1	1	3	6	8
287441	482	11	1	1	90	290	1	1	3	6	8
289646	483	12	1	1	90	307	1	1	3	6	8
292197	484	13	1	1	90	145	1	1	3	6	8
295671	485	14	1	1	90	192	1	1	3	6	8
299678	486	15	1	1	90	287	1	1	3	6	8
304311	487	1	3	1	70	176	0	1	3	6	8
305676	488	2	3	1	70	323	0	1	3	6	8
308267	489	3	3	1	70	235	0	1	3	6	8
309848	490	4	3	2	70	336	9	1	3	6	8
314488	491	5	3	8	70	245	0	1	3	6	8
318560	492	6	3	8	70	360	1	1	3	6	8
321723	493	7	3	8	70	222	1	1	3	6	8
326776	494	8	3	8	70	251	0	1	3	6	8
330374	495	9	3	6	70	2461	1	1	3	6	8
335405	496	10	3	6	70	208	0	1	3	6	8
339689	497	11	3	6	70	225	0	1	3	6	8
342257	498	12	3	7	70	286	9	1	3	6	8
343295	499	13	3	8	70	227	0	1	3	6	8
346161	500	14	3	1	70	361	0	1	3	6	8
348030	501	15	3	3	70	578	0	1	3	6	8
350818	502	16	3	3	70	206	1	1	3	6	8
353366	503	17	3	3	70	1054	0	1	3	6	8
356367	504	18	3	1	70	823	1	1	3	6	8
358855	505	19	3	1	70	227	0	1	3	6	8
360239	506	20	3	8	70	783	0	1	3	6	8
365128	507	1	8	8	70	223	1	1	3	6	8
368866	508	2	8	8	70	149	1	1	3	6	8
371539	509	3	8	8	70	249	1	1	3	6	8
374989	510	4	8	8	70	143	0	1	3	6	8
376740	511	5	8	8	70	229	1	1	3	6	8
381672	512	6	8	8	70	274	0	1	3	6	8
384339	513	7	8	8	70	231	1	1	3	6	8
386723	514	8	8	8	70	216	1	1	3	6	8
391768	515	9	8	8	70	180	1	1	3	6	8
396391	516	10	8	8	70	1699	0	1	3	6	8
401643	517	11	8	6	70	193	0	1	3	6	8
404313	518	12	8	1	70	219	0	1	3	6	8
406396	519	13	8	3	70	211	0	1	3	6	8
411096	520	14	8	3	70	219	1	1	3	6	8
413441	521	15	8	3	70	239	0	1	3	6	8
418653	522	16	8	3	70	194	0	1	3	6	8
421871	523	17	8	2	70	249	9	1	3	6	8
425998	524	18	8	2	70	629	9	1	3	6	8
430878	525	19	8	1	70	235	0	1	3	6	8
432902	526	20	8	1	70	227	0	1	3	6	8
434791	527	1	6	8	90	196	1	1	3	6	8
438660	528	2	6	8	90	195	0	1	3	6	8
440351	529	3	6	8	90	295	1	1	3	6	8
445215	530	4	6	8	90	182	0	1	3	6	8
449393	531	5	6	8	90	153	0	1	3	6	8
453322	532	6	6	6	90	445	1	1	3	6	8
455080	533	7	6	6	90	392	1	1	3	6	8
457615	534	8	6	6	90	362	0	1	3	6	8
462375	535	9	6	6	90	207	0	1	3	6	8
464224	536	10	6	3	90	2524	0	1	3	6	8
469168	537	11	6	3	90	242	0	1	3	6	8
472579	538	12	6	1	90	164	0	1	3	6	8
476925	539	13	6	1	90	138	0	1	3	6	8
482019	540	14	6	8	90	122	0	1	3	6	8
485653	541	1	1	6	90	213	0	1	3	6	8
489230	542	2	1	1	90	915	1	1	3	6	8
493723	543	3	1	1	90	192	1	1	3	6	8
496483	544	4	1	1	90	190	1	1	3	6	8
497959	545	5	1	1	90	567	1	1	3	6	8
502736	546	6	1	1	90	229	1	1	3	6	8
505823	547	7	1	1	90	190	1	1	3	6	8
509903	548	8	1	1	90	239	1	1	3	6	8
514940	549	9	1	1	90	311	1	1	3	6	8
518596	550	10	1	1	90	164	1	1	3	6	8
519909	551	11	1	1	90	266	1	1	3	6	8
521891	552	12	1	1	90	210	1	1	3	6	8
525992	553	13	1	1	90	420	1	1	3	6	8
528932	554	14	1	1	90	560	1	1	3	6	8
531102	555	15	1	1	90	291	1	1	3	6	8
535457	556	16	1	1	90	216	1	1	3	6	8
538054	557	17	1	1	90	188	1	1	3	6	8
539763	558	18	1	1	90	204	1	1	3	6	8
544537	559	19	1	1	90	212	1	1	3	6	8
548940	560	20	1	1	90	188	1	1	3	6	8
550959	561	21	1	1	90	362	1	1	3	6	8
554574	562	22	1	1	90	214	0	1	3	6	8
557509	563	1	6	1	70	205	0	1	3	6	8
561624	564	2	6	8	70	230	0	1	3	6	8
565469	565	3	6	8	70	366	0	1	3	6	8
567872	566	4	6	6	70	226	0	1	3	6	8
570873	567	5	6	6	70	169	1	1	3	6	8
573816	568	6	6	6	70	192	1	1	3	6	8
575942	569	7	6	6	70	214	1	1	3	6	8
580018	570	8	6	6	70	179	1	1	3	6	8
581226	571	9	6	6	70	278	0	1	3	6	8
582947	572	10	6	6	70	199	1	1	3	6	8
586042	573	11	6	6	70	164	1	1	3	6	8
589877	574	12	6	6	70	175	1	1	3	6	8
591466	575	13	6	6	70	552	1	1	3	6	8
596216	576	14	6	6	70	180	1	1	3	6	8
598899	577	15	6	6	70	173	0	1	3	6	8
602496	578	16	6	6	70	171	1	1	3	6	8
603771	579	17	6	6	70	233	1	1	3	6	8
606359	580	18	6	6	70	255	0	1	3	6	8
608745	581	19	6	6	70	187	1	1	3	6	8
609966	582	1	3	6	70	228	0	1	3	6	8
612108	583	2	3	6	70	134	1	1	3	6	8
614161	584	3	3	6	70	228	0	1	3	6	8
617874	585	4	3	6	70	208	0	1	3	6	8
620835	586	5	3	6	70	144	0	1	3	6	8
622229	587	6	3	6	70	214	0	1	3	6	8
624143	588	7	3	6	70	160	0	1	3	6	8
625295	589	8	3	3	70	1224	1	1	3	6	8
628625	590	9	3	3	70	399	1	1	3	6	8
631896	591	10	3	3	70	581	1	1	3	6	8
636733	592	11	3	3	70	63	1	1	3	6	8
638159	593	12	3	3	70	286	1	1	3	6	8
639932	594	13	3	3	70	208	1	1	3	6	8
644615	595	14	3	3	70	219	1	1	3	6	8
649437	596	15	3	3	70	145	1	1	3	6	8
651806	597	16	3	3	70	343	1	1	3	6	8
656453	598	17	3	3	70	240	0	1	3	6	8
660170	599	18	3	3	70	165	1	1	3	6	8
663184	600	19	3	3	70	421	0	1	3	6	8
