# Supplementary material for: Control of entropy in neural models of environmental state
Source: eLife. 2019 Feb 28;8:e39404. doi: 10.7554/eLife.39404 (PMC6395063; doi:10.7554/eLife.39404)
Supplement: Source code 1. [file elife-39404-code1.zip › model_for_eLife/data/pre_fMRI/behavioural_data_s25_run4]

5015	601	1	1	8	90	3126	0	1	4	5	8
12230	602	2	1	8	90	175	0	1	4	5	8
14678	603	3	1	8	90	215	1	1	4	5	8
18180	604	4	1	8	90	206	0	1	4	5	8
20330	605	5	1	8	90	186	0	1	4	5	8
23998	606	6	1	1	90	186	0	1	4	5	8
26195	607	7	1	1	90	168	1	1	4	5	8
30334	608	8	1	1	90	129	1	1	4	5	8
34686	609	9	1	1	90	165	1	1	4	5	8
39229	610	10	1	1	90	230	1	1	4	5	8
43843	611	11	1	1	90	155	1	1	4	5	8
46326	612	12	1	1	90	285	1	1	4	5	8
49206	613	13	1	1	90	144	1	1	4	5	8
53566	614	14	1	1	90	268	1	1	4	5	8
57325	615	15	1	1	90	301	1	1	4	5	8
60068	616	16	1	1	90	184	1	1	4	5	8
61578	617	1	4	1	90	214	1	1	4	5	8
64259	618	2	4	1	90	122	0	1	4	5	8
65564	619	3	4	1	90	427	0	1	4	5	8
70187	620	4	4	4	90	263	1	1	4	5	8
75326	621	5	4	4	90	266	0	1	4	5	8
76816	622	6	4	4	90	275	1	1	4	5	8
80481	623	7	4	4	90	334	1	1	4	5	8
82477	624	8	4	4	90	194	0	1	4	5	8
83891	625	9	4	4	90	263	0	1	4	5	8
85722	626	10	4	5	90	246	1	1	4	5	8
89234	627	11	4	5	90	244	0	1	4	5	8
93017	628	12	4	5	90	194	0	1	4	5	8
97042	629	13	4	5	90	253	0	1	4	5	8
100187	630	14	4	8	90	168	0	1	4	5	8
103844	631	15	4	1	90	182	0	1	4	5	8
108875	632	16	4	4	90	231	1	1	4	5	8
112607	633	17	4	4	90	427	1	1	4	5	8
115509	634	18	4	4	90	201	1	1	4	5	8
118278	635	19	4	4	90	204	1	1	4	5	8
120705	636	20	4	4	90	208	1	1	4	5	8
124645	637	1	5	4	90	315	1	1	4	5	8
128473	638	2	5	4	90	183	0	1	4	5	8
131082	639	3	5	4	90	210	0	1	4	5	8
134370	640	4	5	4	90	193	0	1	4	5	8
137194	641	5	5	5	90	160	1	1	4	5	8
142206	642	6	5	5	90	226	1	1	4	5	8
146496	643	7	5	5	90	215	1	1	4	5	8
149902	644	8	5	5	90	268	1	1	4	5	8
154938	645	9	5	5	90	267	0	1	4	5	8
157516	646	10	5	5	90	188	0	1	4	5	8
162107	647	11	5	8	90	164	0	1	4	5	8
165095	648	12	5	8	90	199	0	1	4	5	8
167822	649	13	5	1	90	173	0	1	4	5	8
170210	650	14	5	1	90	198	0	1	4	5	8
175321	651	15	5	4	90	202	0	1	4	5	8
178527	652	1	8	4	90	127	0	1	4	5	8
181554	653	2	8	4	90	173	0	1	4	5	8
184186	654	3	8	5	90	338	0	1	4	5	8
189257	655	4	8	5	90	241	1	1	4	5	8
190616	656	5	8	5	90	460	0	1	4	5	8
193527	657	6	8	5	90	177	0	1	4	5	8
198373	658	7	8	8	90	230	1	1	4	5	8
203096	659	8	8	8	90	197	1	1	4	5	8
204945	660	9	8	8	90	247	1	1	4	5	8
207676	661	10	8	8	90	254	1	1	4	5	8
211173	662	11	8	8	90	157	1	1	4	5	8
214052	663	12	8	8	90	203	1	1	4	5	8
218184	664	13	8	8	90	337	1	1	4	5	8
220557	665	14	8	8	90	206	1	1	4	5	8
222445	666	15	8	8	90	205	1	1	4	5	8
224645	667	16	8	8	90	181	1	1	4	5	8
229674	668	17	8	8	90	200	1	1	4	5	8
232904	669	18	8	8	90	256	1	1	4	5	8
237942	670	1	5	8	90	183	0	1	4	5	8
241342	671	2	5	8	90	187	1	1	4	5	8
244898	672	3	5	8	90	213	1	1	4	5	8
249364	673	4	5	8	90	372	0	1	4	5	8
252168	674	5	5	1	90	219	0	1	4	5	8
255643	675	6	5	4	90	643	0	1	4	5	8
260318	676	7	5	4	90	174	0	1	4	5	8
262821	677	8	5	5	90	189	0	1	4	5	8
267658	678	9	5	5	90	261	0	1	4	5	8
272509	679	10	5	8	90	123	0	1	4	5	8
274701	680	11	5	1	90	237	0	1	4	5	8
276019	681	12	5	8	90	231	0	1	4	5	8
280482	682	13	5	1	90	152	0	1	4	5	8
285200	683	14	5	5	90	197	1	1	4	5	8
288149	684	15	5	5	90	394	1	1	4	5	8
291444	685	16	5	5	90	302	0	1	4	5	8
293501	686	17	5	5	90	309	1	1	4	5	8
296932	687	18	5	5	90	386	1	1	4	5	8
299889	688	19	5	5	90	227	1	1	4	5	8
305050	689	20	5	5	90	228	1	1	4	5	8
306799	690	21	5	5	90	275	1	1	4	5	8
308390	691	22	5	5	90	228	1	1	4	5	8
310720	692	23	5	5	90	484	0	1	4	5	8
314908	693	24	5	4	90	337	0	1	4	5	8
319853	694	25	5	4	90	203	0	1	4	5	8
321110	695	26	5	4	90	323	1	1	4	5	8
324245	696	27	5	4	90	245	1	1	4	5	8
327527	697	28	5	4	90	167	1	1	4	5	8
331010	698	29	5	4	90	224	0	1	4	5	8
332274	699	1	4	4	70	256	1	1	4	5	8
334289	700	2	4	4	70	171	0	1	4	5	8
337651	701	3	4	4	70	194	1	1	4	5	8
339497	702	4	4	4	70	215	0	1	4	5	8
344172	703	5	4	4	70	199	1	1	4	5	8
346743	704	6	4	4	70	198	1	1	4	5	8
348281	705	7	4	4	70	208	1	1	4	5	8
350187	706	8	4	4	70	331	1	1	4	5	8
355255	707	9	4	4	70	139	1	1	4	5	8
358156	708	10	4	4	70	170	1	1	4	5	8
360332	709	11	4	4	70	164	1	1	4	5	8
363121	710	12	4	4	70	191	1	1	4	5	8
368003	711	13	4	4	70	168	1	1	4	5	8
372747	712	14	4	4	70	144	1	1	4	5	8
376707	713	15	4	4	70	281	0	1	4	5	8
378474	714	16	4	4	70	298	0	1	4	5	8
380232	715	17	4	4	70	235	0	1	4	5	8
384002	716	18	4	4	70	206	1	1	4	5	8
388093	717	1	1	4	90	406	0	1	4	5	8
390727	718	2	1	4	90	211	0	1	4	5	8
395880	719	3	1	1	90	228	1	1	4	5	8
397627	720	4	1	1	90	636	1	1	4	5	8
400226	721	5	1	1	90	258	0	1	4	5	8
403092	722	6	1	1	90	192	1	1	4	5	8
406833	723	7	1	1	90	60	1	1	4	5	8
408257	724	8	1	1	90	391	1	1	4	5	8
410950	725	9	1	1	90	157	1	1	4	5	8
415777	726	10	1	1	90	236	1	1	4	5	8
420420	727	11	1	1	90	160	1	1	4	5	8
423368	728	12	1	1	90	239	1	1	4	5	8
424764	729	13	1	1	90	306	1	1	4	5	8
426156	730	14	1	1	90	224	1	1	4	5	8
428563	731	15	1	1	90	197	0	1	4	5	8
433430	732	16	1	1	90	155	1	1	4	5	8
436106	733	17	1	1	90	181	1	1	4	5	8
439541	734	18	1	1	90	139	1	1	4	5	8
444214	735	19	1	1	90	163	1	1	4	5	8
447048	736	20	1	1	90	237	1	1	4	5	8
452163	737	21	1	1	90	334	1	1	4	5	8
453970	738	22	1	1	90	257	1	1	4	5	8
456913	739	1	4	1	90	206	1	1	4	5	8
458644	740	2	4	1	90	298	1	1	4	5	8
462700	741	3	4	1	90	282	0	1	4	5	8
467257	742	4	4	1	90	178	0	1	4	5	8
470119	743	5	4	1	90	185	1	1	4	5	8
474807	744	6	4	1	90	180	0	1	4	5	8
479215	745	7	4	8	90	367	0	1	4	5	8
483659	746	8	4	5	90	208	0	1	4	5	8
488358	747	9	4	4	90	171	1	1	4	5	8
490841	748	10	4	4	90	227	1	1	4	5	8
493158	749	11	4	4	90	197	1	1	4	5	8
496533	750	12	4	4	90	411	1	1	4	5	8
499974	751	13	4	4	90	189	1	1	4	5	8
504505	752	14	4	4	90	216	1	1	4	5	8
506013	753	15	4	4	90	245	1	1	4	5	8
509396	754	16	4	4	90	183	1	1	4	5	8
514131	755	17	4	4	90	187	1	1	4	5	8
515818	756	18	4	4	90	243	1	1	4	5	8
518430	757	19	4	4	90	148	1	1	4	5	8
520051	758	20	4	4	90	326	1	1	4	5	8
523393	759	21	4	4	90	195	1	1	4	5	8
527948	760	22	4	4	90	222	1	1	4	5	8
530848	761	1	8	4	70	255	0	1	4	5	8
534617	762	2	8	4	70	360	0	1	4	5	8
539491	763	3	8	4	70	287	0	1	4	5	8
543658	764	4	8	5	70	255	0	1	4	5	8
546691	765	5	8	5	70	272	0	1	4	5	8
548816	766	6	8	8	70	223	1	1	4	5	8
550882	767	7	8	8	70	128	1	1	4	5	8
553550	768	8	8	8	70	142	0	1	4	5	8
555728	769	9	8	8	70	179	1	1	4	5	8
559266	770	10	8	8	70	130	1	1	4	5	8
560507	771	11	8	1	70	235	0	1	4	5	8
562840	772	12	8	8	70	221	1	1	4	5	8
567882	773	13	8	8	70	246	1	1	4	5	8
572948	774	14	8	8	70	1042	0	1	4	5	8
575759	775	15	8	8	70	1093	1	1	4	5	8
581299	776	16	8	8	70	261	1	1	4	5	8
584036	777	17	8	8	70	187	0	1	4	5	8
585745	778	18	8	8	70	237	0	1	4	5	8
590730	779	19	8	8	70	293	1	1	4	5	8
595250	780	20	8	8	70	274	1	1	4	5	8
600476	781	21	8	8	70	214	0	1	4	5	8
603040	782	22	8	8	70	226	1	1	4	5	8
605186	783	23	8	8	70	205	1	1	4	5	8
608195	784	24	8	8	70	208	1	1	4	5	8
611416	785	1	1	8	70	293	0	1	4	5	8
616203	786	2	1	8	70	185	1	1	4	5	8
621263	787	3	1	8	70	216	0	1	4	5	8
622819	788	4	1	8	70	216	1	1	4	5	8
627966	789	5	1	8	70	193	0	1	4	5	8
631752	790	6	1	8	70	250	0	1	4	5	8
634965	791	7	1	8	70	216	0	1	4	5	8
636708	792	8	1	8	70	271	0	1	4	5	8
641884	793	9	1	8	70	236	1	1	4	5	8
644431	794	10	1	8	70	415	0	1	4	5	8
646666	795	11	1	8	70	221	0	1	4	5	8
651678	796	12	1	8	70	292	0	1	4	5	8
653130	797	13	1	8	70	240	0	1	4	5	8
655478	798	14	1	1	70	442	1	1	4	5	8
660894	799	15	1	1	70	264	1	1	4	5	8
664813	800	16	1	1	70	241	1	1	4	5	8
