# Supplementary material for: Control of entropy in neural models of environmental state
Source: eLife. 2019 Feb 28;8:e39404. doi: 10.7554/eLife.39404 (PMC6395063; doi:10.7554/eLife.39404)
Supplement: Source code 1. [file elife-39404-code1.zip › model_for_eLife/data/pre_fMRI/behavioural_data_s27_run1]

5009	1	0	1	8	70	1044	0	1	3	6	8
10901	2	1	1	1	70	3349	0	1	3	6	8
17525	3	2	1	3	70	448	0	1	3	6	8
19582	4	3	1	6	70	1021	0	1	3	6	8
23884	5	4	1	1	70	316	1	1	3	6	8
26426	6	5	1	3	70	876	0	1	3	6	8
31089	7	6	1	1	70	130	1	1	3	6	8
36102	8	7	1	1	70	356	0	1	3	6	8
37485	9	8	1	1	70	2739	1	1	3	6	8
44033	10	9	1	1	70	540	1	1	3	6	8
48019	11	10	1	1	70	3192	1	1	3	6	8
53096	12	11	1	1	70	622	1	1	3	6	8
57964	13	12	1	1	70	1139	0	1	3	6	8
61033	14	13	1	1	70	1165	1	1	3	6	8
66116	15	14	1	1	70	2756	0	1	3	6	8
73618	16	15	1	1	70	984	0	1	3	6	8
77622	17	16	1	8	70	445	0	1	3	6	8
79286	18	17	1	6	70	2431	1	1	3	6	8
83085	19	18	1	6	70	2024	0	1	3	6	8
89088	20	19	1	6	70	232	1	1	3	6	8
90967	21	20	1	1	70	2896	1	1	3	6	8
95836	22	21	1	1	70	1699	1	1	3	6	8
101118	23	22	1	1	70	849	1	1	3	6	8
104220	24	23	1	1	70	943	1	1	3	6	8
107133	25	24	1	1	70	3120	1	1	3	6	8
111469	26	25	1	1	70	2972	0	1	3	6	8
118548	27	26	1	1	70	217	1	1	3	6	8
120708	28	27	1	1	70	1205	0	1	3	6	8
123100	29	1	3	1	90	1800	0	1	3	6	8
129105	30	2	3	8	90	419	0	1	3	6	8
132043	31	3	3	3	90	780	1	1	3	6	8
134311	32	4	3	3	90	1380	1	1	3	6	8
136895	33	5	3	1	90	3086	1	1	3	6	8
144785	34	6	3	1	90	753	0	1	3	6	8
150086	35	7	3	1	90	477	0	1	3	6	8
155331	36	8	3	8	90	381	0	1	3	6	8
158441	37	9	3	6	90	193	1	1	3	6	8
162305	38	10	3	6	90	595	0	1	3	6	8
164028	39	11	3	6	90	1727	1	1	3	6	8
166804	40	12	3	6	90	1245	0	1	3	6	8
170962	41	13	3	6	90	521	0	1	3	6	8
175078	42	14	3	3	90	307	1	1	3	6	8
179347	43	15	3	3	90	749	1	1	3	6	8
182492	44	16	3	3	90	1358	1	1	3	6	8
188671	45	17	3	3	90	858	1	1	3	6	8
192872	46	18	3	3	90	2564	1	1	3	6	8
196443	47	19	3	8	90	3026	0	1	3	6	8
203908	48	20	3	1	90	193	0	1	3	6	8
206589	49	21	3	6	90	1828	0	1	3	6	8
212668	50	22	3	3	90	205	1	1	3	6	8
214793	51	23	3	3	90	1046	1	1	3	6	8
218448	52	24	3	3	90	977	1	1	3	6	8
224187	53	25	3	3	90	824	1	1	3	6	8
228818	54	1	8	3	90	605	0	1	3	6	8
234320	55	2	8	3	90	500	1	1	3	6	8
239734	56	3	8	3	90	1254	0	1	3	6	8
242820	57	4	8	3	90	801	0	1	3	6	8
246892	58	5	8	1	90	398	0	1	3	6	8
250258	59	6	8	6	90	572	0	1	3	6	8
253408	60	7	8	8	90	380	1	1	3	6	8
255789	61	8	8	8	90	880	1	1	3	6	8
260086	62	9	8	8	90	1209	1	1	3	6	8
264543	63	10	8	3	90	2274	0	1	3	6	8
269263	64	11	8	1	90	475	0	1	3	6	8
273386	65	12	8	6	90	413	0	1	3	6	8
275574	66	13	8	8	90	637	1	1	3	6	8
280781	67	14	8	8	90	384	1	1	3	6	8
285229	68	15	8	8	90	1310	1	1	3	6	8
291327	69	16	8	8	90	1041	1	1	3	6	8
295664	70	17	8	8	90	1873	1	1	3	6	8
299096	71	18	8	8	90	1445	1	1	3	6	8
301847	72	19	8	8	90	1332	1	1	3	6	8
307836	73	1	3	8	70	1056	0	1	3	6	8
312829	74	2	3	3	70	307	0	1	3	6	8
314431	75	3	3	1	70	802	0	1	3	6	8
317830	76	4	3	6	70	427	0	1	3	6	8
322157	77	5	3	1	70	155	1	1	3	6	8
325192	78	6	3	1	70	2164	0	1	3	6	8
328845	79	7	3	3	70	1779	1	1	3	6	8
333338	80	8	3	3	70	1058	1	1	3	6	8
337691	81	9	3	3	70	1141	1	1	3	6	8
340845	82	10	3	3	70	1311	1	1	3	6	8
344490	83	11	3	3	70	1080	0	1	3	6	8
346737	84	12	3	3	70	1176	1	1	3	6	8
349109	85	13	3	3	70	1117	1	1	3	6	8
352361	86	14	3	3	70	1054	0	1	3	6	8
355530	87	15	3	3	70	839	1	1	3	6	8
358165	88	16	3	3	70	1429	1	1	3	6	8
364150	89	17	3	3	70	3146	1	1	3	6	8
369149	90	18	3	3	70	1131	0	1	3	6	8
371549	91	19	3	3	70	1330	1	1	3	6	8
374969	92	20	3	3	70	913	1	1	3	6	8
378781	93	21	3	3	70	806	1	1	3	6	8
382093	94	22	3	3	70	703	1	1	3	6	8
384930	95	23	3	3	70	882	0	1	3	6	8
389228	96	1	6	3	90	397	0	1	3	6	8
394220	97	2	6	8	90	299	0	1	3	6	8
398727	98	3	6	1	90	434	0	1	3	6	8
403568	99	4	6	6	90	240	1	1	3	6	8
407756	100	5	6	6	90	528	0	1	3	6	8
409306	101	6	6	6	90	1266	1	1	3	6	8
412262	102	7	6	6	90	981	0	1	3	6	8
417426	103	8	6	3	90	1367	0	1	3	6	8
421340	104	9	6	8	90	553	1	1	3	6	8
424110	105	10	6	8	90	1585	0	1	3	6	8
426927	106	11	6	8	90	2572	0	1	3	6	8
433639	107	12	6	1	90	396	0	1	3	6	8
437950	108	13	6	6	90	292	1	1	3	6	8
440694	109	14	6	6	90	992	1	1	3	6	8
444087	110	15	6	6	90	891	1	1	3	6	8
449336	111	16	6	6	90	562	1	1	3	6	8
451735	112	17	6	6	90	1093	0	1	3	6	8
454610	113	18	6	6	90	712	1	1	3	6	8
459622	114	19	6	6	90	536	1	1	3	6	8
464347	115	1	8	6	70	819	0	1	3	6	8
469308	116	2	8	6	70	785	0	1	3	6	8
471593	117	3	8	3	70	2928	1	1	3	6	8
478924	118	4	8	3	70	705	0	1	3	6	8
480803	119	5	8	3	70	1631	1	1	3	6	8
483447	120	6	8	3	70	1774	0	1	3	6	8
487020	121	7	8	1	70	1414	0	1	3	6	8
489618	122	8	8	8	70	1218	0	1	3	6	8
492636	123	9	8	6	70	184	1	1	3	6	8
495026	124	10	8	6	70	289	1	1	3	6	8
498799	125	11	8	6	70	538	0	1	3	6	8
502623	126	12	8	6	70	189	0	1	3	6	8
506342	127	13	8	3	70	436	0	1	3	6	8
509205	128	1	6	1	70	658	0	1	3	6	8
514430	129	2	6	8	70	677	0	1	3	6	8
517578	130	3	6	8	70	1150	1	1	3	6	8
521810	131	4	6	8	70	532	0	1	3	6	8
526734	132	5	6	8	70	2036	1	1	3	6	8
531616	133	6	6	8	70	609	0	1	3	6	8
533848	134	7	6	1	70	865	1	1	3	6	8
539324	135	8	6	1	70	806	0	1	3	6	8
544991	136	9	6	1	70	278	1	1	3	6	8
547383	137	10	6	1	70	1150	0	1	3	6	8
552210	138	11	6	3	70	577	0	1	3	6	8
555830	139	12	6	6	70	386	1	1	3	6	8
560189	140	13	6	6	70	871	0	1	3	6	8
564889	141	14	6	6	70	366	1	1	3	6	8
568525	142	15	6	6	70	3016	0	1	3	6	8
573943	143	16	6	8	70	642	0	1	3	6	8
578189	144	17	6	1	70	596	1	1	3	6	8
580829	145	18	6	1	70	1405	0	1	3	6	8
584648	146	19	6	3	70	1412	0	1	3	6	8
587243	147	1	1	6	90	2706	0	1	3	6	8
591136	148	2	1	8	90	770	0	1	3	6	8
593350	149	3	1	1	90	466	1	1	3	6	8
597570	150	4	1	1	90	382	1	1	3	6	8
602521	151	5	1	1	90	545	1	1	3	6	8
607761	152	6	1	1	90	593	1	1	3	6	8
611279	153	7	1	1	90	519	0	1	3	6	8
614289	154	8	1	1	90	259	1	1	3	6	8
618907	155	9	1	1	90	687	1	1	3	6	8
624274	156	10	1	1	90	1081	1	1	3	6	8
630297	157	11	1	1	90	2174	1	1	3	6	8
637291	158	12	1	1	90	727	1	1	3	6	8
642884	159	13	1	1	90	938	1	1	3	6	8
646426	160	14	1	1	90	752	1	1	3	6	8
651431	161	15	1	1	90	620	0	1	3	6	8
655914	162	16	1	1	90	718	1	1	3	6	8
659497	163	17	1	1	90	836	1	1	3	6	8
663283	164	18	1	1	90	1100	0	1	3	6	8
666960	165	19	1	1	90	978	1	1	3	6	8
672232	166	20	1	1	90	1940	1	1	3	6	8
676843	167	21	1	1	90	2822	1	1	3	6	8
684635	168	22	1	1	90	356	1	1	3	6	8
686272	169	23	1	1	90	1177	1	1	3	6	8
688990	170	24	1	1	90	850	1	1	3	6	8
694150	171	25	1	1	90	799	1	1	3	6	8
699368	172	26	1	1	90	632	1	1	3	6	8
704823	173	27	1	1	90	928	1	1	3	6	8
708959	174	28	1	1	90	810	1	1	3	6	8
712234	175	1	8	1	90	1163	0	1	3	6	8
717902	176	2	8	1	90	417	0	1	3	6	8
722859	177	3	8	8	90	291	1	1	3	6	8
725715	178	4	8	8	90	495	1	1	3	6	8
728972	179	5	8	8	90	216	1	1	3	6	8
733363	180	6	8	8	90	1039	1	1	3	6	8
738806	181	7	8	8	90	244	1	1	3	6	8
741302	182	8	8	8	90	885	1	1	3	6	8
744463	183	9	8	8	90	624	1	1	3	6	8
747037	184	10	8	8	90	2779	1	1	3	6	8
751978	185	11	8	8	90	1340	1	1	3	6	8
754859	186	12	8	8	90	631	0	1	3	6	8
758380	187	13	8	8	90	284	1	1	3	6	8
760025	188	14	8	8	90	1158	1	1	3	6	8
762362	189	15	8	8	90	927	1	1	3	6	8
767849	190	16	8	8	90	618	1	1	3	6	8
772653	191	17	8	8	90	547	1	1	3	6	8
776560	192	18	8	8	90	295	1	1	3	6	8
778008	193	19	8	8	90	1169	1	1	3	6	8
781875	194	20	8	8	90	1196	1	1	3	6	8
787347	195	21	8	8	90	320	1	1	3	6	8
789510	196	22	8	8	90	1026	1	1	3	6	8
792635	197	23	8	8	90	624	1	1	3	6	8
797162	198	24	8	8	90	2620	1	1	3	6	8
800865	199	25	8	8	90	1993	1	1	3	6	8
805414	200	1	3	8	70	484	0	1	3	6	8
