# Supplementary material for: Control of entropy in neural models of environmental state
Source: eLife. 2019 Feb 28;8:e39404. doi: 10.7554/eLife.39404 (PMC6395063; doi:10.7554/eLife.39404)
Supplement: Source code 1. [file elife-39404-code1.zip › model_for_eLife/data/pre_fMRI/behavioural_data_s27_run2]

5011	201	1	2	6	70	3520	0	2	3	6	7
11698	202	2	2	7	70	311	0	2	3	6	7
15612	203	3	2	2	70	152	1	2	3	6	7
19839	204	4	2	3	70	336	0	2	3	6	7
23901	205	5	2	2	70	145	1	2	3	6	7
28815	206	6	2	2	70	169	1	2	3	6	7
32797	207	7	2	2	70	251	0	2	3	6	7
36856	208	8	2	2	70	121	1	2	3	6	7
39957	209	9	2	2	70	481	1	2	3	6	7
42488	210	10	2	2	70	495	1	2	3	6	7
47286	211	11	2	2	70	273	1	2	3	6	7
52206	212	12	2	2	70	260	1	2	3	6	7
57398	213	13	2	2	70	476	1	2	3	6	7
59786	214	14	2	2	70	1404	1	2	3	6	7
64131	215	15	2	2	70	396	1	2	3	6	7
68913	216	1	6	2	70	305	0	2	3	6	7
72895	217	2	6	2	70	174	0	2	3	6	7
74951	218	3	6	3	70	340	0	2	3	6	7
78272	219	4	6	6	70	623	0	2	3	6	7
80294	220	5	6	7	70	1576	0	2	3	6	7
83858	221	6	6	2	70	350	0	2	3	6	7
87602	222	7	6	7	70	360	0	2	3	6	7
90445	223	8	6	3	70	356	1	2	3	6	7
95369	224	9	6	3	70	308	0	2	3	6	7
96891	225	10	6	3	70	1601	0	2	3	6	7
102859	226	11	6	6	70	380	1	2	3	6	7
107111	227	12	6	6	70	420	1	2	3	6	7
111462	228	13	6	6	70	290	1	2	3	6	7
116404	229	14	6	6	70	137	1	2	3	6	7
118349	230	15	6	6	70	489	1	2	3	6	7
120860	231	16	6	6	70	2041	1	2	3	6	7
124420	232	17	6	6	70	460	1	2	3	6	7
129271	233	18	6	6	70	326	1	2	3	6	7
134179	234	19	6	6	70	112	0	2	3	6	7
135386	235	20	6	6	70	616	1	2	3	6	7
140431	236	21	6	6	70	512	1	2	3	6	7
144403	237	22	6	6	70	725	1	2	3	6	7
146521	238	23	6	6	70	875	1	2	3	6	7
150353	239	24	6	6	70	526	1	2	3	6	7
155116	240	1	2	6	70	511	0	2	3	6	7
159126	241	2	2	6	70	283	1	2	3	6	7
163690	242	3	2	6	70	515	0	2	3	6	7
166005	243	4	2	6	70	522	0	2	3	6	7
167863	244	5	2	7	70	665	0	2	3	6	7
172450	245	6	2	2	70	221	0	2	3	6	7
176102	246	7	2	3	70	322	1	2	3	6	7
179454	247	8	2	3	70	741	0	2	3	6	7
181981	248	9	2	3	70	399	1	2	3	6	7
184750	249	10	2	3	70	620	1	2	3	6	7
188285	250	11	2	3	70	577	0	2	3	6	7
191411	251	12	2	3	70	348	0	2	3	6	7
196311	252	13	2	2	70	354	1	2	3	6	7
199823	253	14	2	2	70	412	1	2	3	6	7
202545	254	15	2	2	70	478	1	2	3	6	7
207671	255	16	2	2	70	302	0	2	3	6	7
209357	256	17	2	2	70	583	1	2	3	6	7
211522	257	18	2	2	70	2277	0	2	3	6	7
216873	258	19	2	2	70	197	0	2	3	6	7
221092	259	20	2	3	70	119	0	2	3	6	7
224632	260	21	2	7	70	206	0	2	3	6	7
226969	261	22	2	6	70	235	0	2	3	6	7
231359	262	1	6	6	90	221	1	2	3	6	7
234509	263	2	6	6	90	440	1	2	3	6	7
237917	264	3	6	6	90	346	1	2	3	6	7
241796	265	4	6	6	90	369	1	2	3	6	7
244380	266	5	6	6	90	326	1	2	3	6	7
249711	267	6	6	6	90	297	1	2	3	6	7
252805	268	7	6	6	90	259	1	2	3	6	7
257917	269	8	6	6	90	421	1	2	3	6	7
260143	270	9	6	6	90	1081	1	2	3	6	7
265884	271	10	6	6	90	379	1	2	3	6	7
268393	272	11	6	6	90	998	1	2	3	6	7
271199	273	12	6	6	90	639	1	2	3	6	7
275016	274	13	6	6	90	387	1	2	3	6	7
279393	275	14	6	6	90	257	1	2	3	6	7
281916	276	15	6	6	90	303	1	2	3	6	7
285243	277	1	3	6	90	371	0	2	3	6	7
288692	278	2	3	6	90	199	0	2	3	6	7
292581	279	3	3	7	90	327	0	2	3	6	7
295582	280	4	3	2	90	264	1	2	3	6	7
299133	281	5	3	2	90	320	0	2	3	6	7
303578	282	6	3	2	90	193	0	2	3	6	7
307700	283	7	3	3	90	142	1	2	3	6	7
309806	284	8	3	3	90	508	1	2	3	6	7
315242	285	9	3	3	90	231	1	2	3	6	7
317852	286	10	3	3	90	236	1	2	3	6	7
322982	287	11	3	3	90	164	1	2	3	6	7
325880	288	12	3	3	90	339	0	2	3	6	7
329937	289	13	3	3	90	254	1	2	3	6	7
335013	290	14	3	3	90	620	1	2	3	6	7
340558	291	15	3	3	90	479	1	2	3	6	7
344127	292	16	3	3	90	691	1	2	3	6	7
348766	293	17	3	3	90	307	1	2	3	6	7
353311	294	18	3	3	90	399	1	2	3	6	7
356604	295	19	3	3	90	527	1	2	3	6	7
359931	296	20	3	3	90	466	0	2	3	6	7
365040	297	1	6	3	70	273	0	2	3	6	7
367870	298	2	6	2	70	1255	0	2	3	6	7
374003	299	3	6	6	70	196	1	2	3	6	7
375737	300	4	6	6	70	1424	0	2	3	6	7
378703	301	5	6	6	70	309	1	2	3	6	7
382313	302	6	6	6	70	511	0	2	3	6	7
384752	303	7	6	6	70	520	1	2	3	6	7
388552	304	8	6	6	70	470	1	2	3	6	7
390818	305	9	6	6	70	2181	0	2	3	6	7
396126	306	10	6	6	70	163	0	2	3	6	7
399951	307	11	6	6	70	298	0	2	3	6	7
403041	308	12	6	7	70	201	0	2	3	6	7
406292	309	13	6	2	70	359	0	2	3	6	7
410112	310	14	6	3	70	190	0	2	3	6	7
412908	311	15	6	2	70	345	0	2	3	6	7
418156	312	16	6	8	70	245	9	2	3	6	7
421019	313	17	6	7	70	253	1	2	3	6	7
422483	314	18	6	7	70	1141	0	2	3	6	7
425391	315	19	6	7	70	742	0	2	3	6	7
427819	316	20	6	3	70	474	0	2	3	6	7
430060	317	1	7	6	90	533	0	2	3	6	7
433524	318	2	7	3	90	504	0	2	3	6	7
435345	319	3	7	2	90	642	1	2	3	6	7
440772	320	4	7	2	90	275	0	2	3	6	7
442419	321	5	7	2	90	733	0	2	3	6	7
446005	322	6	7	6	90	217	1	2	3	6	7
450844	323	7	7	6	90	340	0	2	3	6	7
452809	324	8	7	6	90	409	0	2	3	6	7
455935	325	9	7	7	90	305	1	2	3	6	7
459519	326	10	7	7	90	454	0	2	3	6	7
462675	327	11	7	7	90	156	1	2	3	6	7
467049	328	12	7	7	90	252	1	2	3	6	7
470426	329	13	7	7	90	368	1	2	3	6	7
472734	330	14	7	7	90	1380	1	2	3	6	7
477789	331	15	7	7	90	1170	1	2	3	6	7
482282	332	16	7	7	90	389	1	2	3	6	7
484381	333	17	7	7	90	742	1	2	3	6	7
489986	334	18	7	7	90	256	1	2	3	6	7
494750	335	19	7	7	90	195	1	2	3	6	7
497378	336	20	7	7	90	510	1	2	3	6	7
501888	337	21	7	7	90	377	1	2	3	6	7
506916	338	22	7	7	90	513	1	2	3	6	7
512005	339	23	7	7	90	680	1	2	3	6	7
514436	340	24	7	7	90	358	1	2	3	6	7
516212	341	25	7	7	90	422	1	2	3	6	7
519353	342	1	3	7	70	406	0	2	3	6	7
523511	343	2	3	7	70	410	1	2	3	6	7
526714	344	3	3	7	70	452	0	2	3	6	7
532024	345	4	3	7	70	333	1	2	3	6	7
536630	346	5	3	7	70	571	0	2	3	6	7
540707	347	6	3	7	70	222	1	2	3	6	7
544657	348	7	3	7	70	401	1	2	3	6	7
548650	349	8	3	7	70	496	0	2	3	6	7
552964	350	9	3	7	70	273	0	2	3	6	7
557838	351	10	3	6	70	222	1	2	3	6	7
560361	352	11	3	6	70	3617	0	2	3	6	7
566076	353	12	3	2	70	279	1	2	3	6	7
569599	354	13	3	2	70	417	1	2	3	6	7
574277	355	14	3	2	70	470	0	2	3	6	7
575767	356	15	3	2	70	3141	1	2	3	6	7
583129	357	16	3	2	70	514	0	2	3	6	7
585903	358	17	3	3	70	418	1	2	3	6	7
590903	359	18	3	3	70	511	1	2	3	6	7
592491	360	19	3	3	70	840	1	2	3	6	7
596563	361	20	3	3	70	394	1	2	3	6	7
600374	362	1	6	3	70	656	1	2	3	6	7
602586	363	2	6	3	70	1134	0	2	3	6	7
608081	364	3	6	3	70	243	0	2	3	6	7
610183	365	4	6	6	70	312	0	2	3	6	7
613119	366	5	6	2	70	283	0	2	3	6	7
616442	367	6	6	7	70	187	0	2	3	6	7
617890	368	7	6	2	70	949	0	2	3	6	7
622335	369	8	6	6	70	401	1	2	3	6	7
625925	370	9	6	6	70	255	1	2	3	6	7
627485	371	10	6	6	70	581	0	2	3	6	7
629278	372	11	6	6	70	721	1	2	3	6	7
632874	373	12	6	6	70	298	0	2	3	6	7
636034	374	13	6	6	70	745	0	2	3	6	7
641401	375	14	6	3	70	334	0	2	3	6	7
644026	376	15	6	2	70	374	0	2	3	6	7
649015	377	16	6	7	70	560	0	2	3	6	7
651358	378	17	6	7	70	283	0	2	3	6	7
654785	379	1	3	2	90	397	0	2	3	6	7
657056	380	2	3	3	90	316	1	2	3	6	7
659335	381	3	3	3	90	326	1	2	3	6	7
660806	382	4	3	3	90	556	1	2	3	6	7
663360	383	5	3	3	90	414	1	2	3	6	7
668527	384	6	3	3	90	383	1	2	3	6	7
672556	385	7	3	3	90	584	0	2	3	6	7
678049	386	8	3	3	90	210	1	2	3	6	7
682112	387	9	3	3	90	251	1	2	3	6	7
685233	388	10	3	3	90	326	1	2	3	6	7
686788	389	11	3	3	90	2924	1	2	3	6	7
693149	390	12	3	3	90	494	1	2	3	6	7
695203	391	13	3	3	90	552	1	2	3	6	7
698926	392	14	3	3	90	474	1	2	3	6	7
701893	393	15	3	3	90	444	1	2	3	6	7
706539	394	16	3	3	90	1537	1	2	3	6	7
711177	395	17	3	3	90	317	1	2	3	6	7
714576	396	18	3	3	90	507	0	2	3	6	7
717819	397	19	3	3	90	326	1	2	3	6	7
722941	398	1	6	3	70	332	0	2	3	6	7
726229	399	2	6	3	70	226	0	2	3	6	7
729608	400	3	6	6	70	236	1	2	3	6	7
