# Supplementary material for: Control of entropy in neural models of environmental state
Source: eLife. 2019 Feb 28;8:e39404. doi: 10.7554/eLife.39404 (PMC6395063; doi:10.7554/eLife.39404)
Supplement: Source code 1. [file elife-39404-code1.zip › model_for_eLife/data/pre_fMRI/behavioural_data_s27_run3]

5020	401	1	2	7	90	4210	0	2	4	5	7
10393	402	2	2	2	90	3489	1	2	4	5	7
15391	403	3	2	4	90	1166	0	2	4	5	7
21153	404	4	2	5	90	267	0	2	4	5	7
25055	405	5	2	2	90	1688	1	2	4	5	7
28700	406	6	2	7	90	672	0	2	4	5	7
32323	407	7	2	2	90	197	0	2	4	5	7
36881	408	8	2	4	90	454	0	2	4	5	7
41947	409	9	2	5	90	461	1	2	4	5	7
47026	410	10	2	5	90	209	0	2	4	5	7
48683	411	11	2	4	90	366	1	2	4	5	7
50431	412	1	7	4	90	1144	0	2	4	5	7
52652	413	2	7	4	90	1352	0	2	4	5	7
57013	414	3	7	2	90	206	0	2	4	5	7
59198	415	4	7	7	90	192	1	2	4	5	7
62289	416	5	7	7	90	303	1	2	4	5	7
64307	417	6	7	7	90	464	1	2	4	5	7
67456	418	7	7	7	90	473	1	2	4	5	7
70779	419	8	7	7	90	713	1	2	4	5	7
73045	420	9	7	7	90	515	1	2	4	5	7
76665	421	10	7	7	90	650	1	2	4	5	7
79905	422	11	7	7	90	485	0	2	4	5	7
85156	423	12	7	7	90	261	1	2	4	5	7
89713	424	13	7	7	90	196	1	2	4	5	7
94519	425	14	7	7	90	273	1	2	4	5	7
99488	426	15	7	7	90	633	1	2	4	5	7
103558	427	16	7	7	90	430	1	2	4	5	7
107911	428	17	7	7	90	359	1	2	4	5	7
110327	429	1	5	7	70	996	0	2	4	5	7
112973	430	2	5	7	70	368	0	2	4	5	7
117885	431	3	5	2	70	431	0	2	4	5	7
121228	432	4	5	4	70	217	0	2	4	5	7
122461	433	5	5	5	70	382	1	2	4	5	7
125239	434	6	5	5	70	174	1	2	4	5	7
128886	435	7	5	5	70	257	0	2	4	5	7
133545	436	8	5	5	70	339	1	2	4	5	7
137160	437	9	5	5	70	161	0	2	4	5	7
138956	438	10	5	5	70	310	1	2	4	5	7
140593	439	11	5	5	70	359	0	2	4	5	7
145562	440	12	5	5	70	147	0	2	4	5	7
147006	441	1	4	4	90	3423	0	2	4	5	7
152056	442	2	4	2	90	217	1	2	4	5	7
154635	443	3	4	2	90	213	0	2	4	5	7
159732	444	4	4	7	90	301	1	2	4	5	7
163113	445	5	4	7	90	255	0	2	4	5	7
164872	446	6	4	7	90	427	0	2	4	5	7
168551	447	7	4	2	90	148	1	2	4	5	7
169873	448	8	4	2	90	461	0	2	4	5	7
171951	449	9	4	2	90	293	0	2	4	5	7
175051	450	10	4	4	90	196	1	2	4	5	7
178928	451	11	4	4	90	910	0	2	4	5	7
182460	452	12	4	4	90	213	1	2	4	5	7
184796	453	13	4	4	90	225	1	2	4	5	7
188669	454	14	4	4	90	227	0	2	4	5	7
192758	455	15	4	4	90	326	1	2	4	5	7
197542	456	16	4	4	90	332	1	2	4	5	7
202596	457	17	4	4	90	216	1	2	4	5	7
206091	458	18	4	4	90	281	1	2	4	5	7
209505	459	19	4	4	90	265	1	2	4	5	7
211082	460	20	4	4	90	641	1	2	4	5	7
214232	461	21	4	4	90	525	1	2	4	5	7
216017	462	22	4	4	90	492	1	2	4	5	7
221118	463	23	4	4	90	255	1	2	4	5	7
225373	464	1	7	4	70	418	0	2	4	5	7
227018	465	2	7	4	70	451	1	2	4	5	7
229577	466	3	7	4	70	347	1	2	4	5	7
231992	467	4	7	4	70	237	0	2	4	5	7
234140	468	5	7	4	70	177	0	2	4	5	7
238343	469	6	7	5	70	341	0	2	4	5	7
241439	470	7	7	2	70	251	1	2	4	5	7
244861	471	8	7	2	70	218	0	2	4	5	7
247002	472	9	7	2	70	267	0	2	4	5	7
249222	473	10	7	7	70	411	1	2	4	5	7
253712	474	11	7	7	70	198	1	2	4	5	7
255556	475	12	7	7	70	591	1	2	4	5	7
258312	476	13	7	7	70	282	0	2	4	5	7
263332	477	14	7	5	70	290	0	2	4	5	7
265959	478	15	7	2	70	167	0	2	4	5	7
269692	479	16	7	4	70	312	0	2	4	5	7
274692	480	17	7	7	70	308	0	2	4	5	7
276827	481	18	7	7	70	587	0	2	4	5	7
278647	482	19	7	2	70	382	0	2	4	5	7
283684	483	20	7	4	70	494	0	2	4	5	7
286731	484	21	7	5	70	232	0	2	4	5	7
290306	485	1	5	5	90	286	1	2	4	5	7
295541	486	2	5	5	90	232	1	2	4	5	7
298905	487	3	5	5	90	246	0	2	4	5	7
303869	488	4	5	5	90	214	1	2	4	5	7
307907	489	5	5	5	90	267	1	2	4	5	7
311755	490	6	5	5	90	311	1	2	4	5	7
315313	491	7	5	5	90	301	1	2	4	5	7
318331	492	8	5	5	90	434	1	2	4	5	7
319794	493	9	5	5	90	902	1	2	4	5	7
322234	494	10	5	5	90	493	1	2	4	5	7
325960	495	11	5	5	90	277	1	2	4	5	7
329939	496	12	5	5	90	383	1	2	4	5	7
332107	497	13	5	5	90	433	1	2	4	5	7
334963	498	14	5	5	90	199	1	2	4	5	7
336196	499	15	5	5	90	525	1	2	4	5	7
338691	500	16	5	5	90	266	0	2	4	5	7
343514	501	17	5	5	90	532	0	2	4	5	7
345531	502	18	5	4	90	788	0	2	4	5	7
350319	503	1	2	2	90	185	1	2	4	5	7
351761	504	2	2	2	90	1547	1	2	4	5	7
357004	505	3	2	2	90	235	1	2	4	5	7
358901	506	4	2	2	90	408	0	2	4	5	7
360589	507	5	2	2	90	499	1	2	4	5	7
363192	508	6	2	2	90	580	1	2	4	5	7
367764	509	7	2	2	90	448	1	2	4	5	7
372603	510	8	2	2	90	370	1	2	4	5	7
376374	511	9	2	2	90	256	1	2	4	5	7
380024	512	10	2	2	90	219	1	2	4	5	7
383475	513	11	2	2	90	608	1	2	4	5	7
386569	514	12	2	2	90	254	1	2	4	5	7
390013	515	13	2	2	90	306	1	2	4	5	7
393273	516	14	2	2	90	288	1	2	4	5	7
396380	517	15	2	2	90	337	1	2	4	5	7
400011	518	16	2	2	90	458	1	2	4	5	7
402540	519	17	2	2	90	440	1	2	4	5	7
406387	520	18	2	2	90	411	1	2	4	5	7
408156	521	19	2	2	90	1007	1	2	4	5	7
412439	522	20	2	2	90	309	0	2	4	5	7
417080	523	21	2	2	90	358	1	2	4	5	7
418884	524	22	2	2	90	569	1	2	4	5	7
421289	525	23	2	2	90	316	1	2	4	5	7
425025	526	24	2	2	90	366	1	2	4	5	7
427252	527	1	5	2	70	430	0	2	4	5	7
432613	528	2	5	2	70	215	0	2	4	5	7
436572	529	3	5	7	70	345	0	2	4	5	7
440983	530	4	5	5	70	260	1	2	4	5	7
442613	531	5	5	5	70	368	1	2	4	5	7
446851	532	6	5	5	70	289	0	2	4	5	7
449041	533	7	5	5	70	478	1	2	4	5	7
451891	534	8	5	5	70	895	0	2	4	5	7
454113	535	9	5	5	70	396	1	2	4	5	7
457475	536	10	5	5	70	194	1	2	4	5	7
459194	537	11	5	5	70	252	1	2	4	5	7
461703	538	12	5	5	70	276	1	2	4	5	7
464902	539	13	5	5	70	459	1	2	4	5	7
467365	540	14	5	5	70	434	0	2	4	5	7
468897	541	15	5	5	70	2252	1	2	4	5	7
473432	542	16	5	5	70	289	1	2	4	5	7
477322	543	17	5	5	70	559	1	2	4	5	7
481280	544	18	5	5	70	1999	1	2	4	5	7
487351	545	19	5	5	70	582	1	2	4	5	7
492794	546	20	5	5	70	394	1	2	4	5	7
495944	547	21	5	5	70	284	1	2	4	5	7
499868	548	22	5	5	70	273	1	2	4	5	7
502998	549	23	5	5	70	328	1	2	4	5	7
506080	550	1	2	5	70	305	0	2	4	5	7
508315	551	2	2	5	70	523	0	2	4	5	7
510799	552	3	2	5	70	424	0	2	4	5	7
515312	553	4	2	4	70	332	0	2	4	5	7
519287	554	5	2	2	70	222	1	2	4	5	7
522193	555	6	2	7	70	663	0	2	4	5	7
526190	556	7	2	2	70	159	0	2	4	5	7
531237	557	8	2	2	70	228	1	2	4	5	7
535353	558	9	2	2	70	624	1	2	4	5	7
537070	559	10	2	2	70	543	0	2	4	5	7
542121	560	11	2	2	70	397	0	2	4	5	7
543932	561	12	2	7	70	723	0	2	4	5	7
545732	562	13	2	4	70	1171	0	2	4	5	7
548397	563	14	2	5	70	305	0	2	4	5	7
553310	564	15	2	5	70	224	0	2	4	5	7
555477	565	16	2	4	70	293	0	2	4	5	7
557738	566	17	2	7	70	1435	0	2	4	5	7
561226	567	18	2	7	70	252	0	2	4	5	7
563478	568	19	2	4	70	180	0	2	4	5	7
567170	569	20	2	2	70	266	0	2	4	5	7
570901	570	21	2	2	70	432	0	2	4	5	7
574730	571	22	2	4	70	400	1	2	4	5	7
577178	572	23	2	4	70	180	0	2	4	5	7
579562	573	24	2	4	70	227	1	2	4	5	7
584031	574	25	2	4	70	443	1	2	4	5	7
587773	575	1	5	4	90	278	0	2	4	5	7
591447	576	2	5	4	90	204	0	2	4	5	7
593941	577	3	5	4	90	257	0	2	4	5	7
598747	578	4	5	5	90	271	1	2	4	5	7
600394	579	5	5	5	90	487	1	2	4	5	7
601913	580	6	5	5	90	541	1	2	4	5	7
604975	581	7	5	5	90	271	1	2	4	5	7
608763	582	8	5	5	90	332	1	2	4	5	7
612891	583	9	5	5	90	331	0	2	4	5	7
614885	584	10	5	5	90	290	1	2	4	5	7
619845	585	11	5	5	90	222	0	2	4	5	7
623940	586	12	5	5	90	216	1	2	4	5	7
625887	587	1	4	5	70	652	1	2	4	5	7
628993	588	2	4	5	70	540	0	2	4	5	7
632040	589	3	4	5	70	760	0	2	4	5	7
635891	590	4	4	7	70	281	0	2	4	5	7
638721	591	5	4	2	70	421	0	2	4	5	7
642055	592	6	4	4	70	189	0	2	4	5	7
644064	593	7	4	2	70	1260	0	2	4	5	7
648059	594	8	4	7	70	274	1	2	4	5	7
651568	595	9	4	7	70	489	0	2	4	5	7
655879	596	10	4	7	70	152	0	2	4	5	7
659434	597	11	4	4	70	187	1	2	4	5	7
663607	598	12	4	4	70	278	1	2	4	5	7
665109	599	13	4	4	70	650	1	2	4	5	7
669684	600	14	4	4	70	671	1	2	4	5	7
