# Supplementary material for: Control of entropy in neural models of environmental state
Source: eLife. 2019 Feb 28;8:e39404. doi: 10.7554/eLife.39404 (PMC6395063; doi:10.7554/eLife.39404)
Supplement: Source code 1. [file elife-39404-code1.zip › model_for_eLife/data/pre_fMRI/behavioural_data_s27_run4]

5013	601	1	5	8	90	3176	1	1	4	5	8
11657	602	2	5	8	90	282	0	1	4	5	8
16166	603	3	5	8	90	245	1	1	4	5	8
17893	604	4	5	8	90	828	0	1	4	5	8
23559	605	5	5	8	90	295	0	1	4	5	8
28838	606	6	5	8	90	218	0	1	4	5	8
31204	607	7	5	5	90	3013	1	1	4	5	8
37050	608	8	5	5	90	674	1	1	4	5	8
39102	609	9	5	5	90	1291	1	1	4	5	8
43974	610	10	5	5	90	495	0	1	4	5	8
45917	611	11	5	5	90	738	1	1	4	5	8
48519	612	12	5	5	90	679	1	1	4	5	8
50659	613	13	5	5	90	2896	0	1	4	5	8
56393	614	14	5	5	90	166	1	1	4	5	8
58722	615	15	5	5	90	304	1	1	4	5	8
60996	616	16	5	5	90	567	1	1	4	5	8
62713	617	17	5	5	90	493	1	1	4	5	8
66674	618	18	5	5	90	303	1	1	4	5	8
68709	619	19	5	5	90	469	1	1	4	5	8
71377	620	1	4	5	90	560	0	1	4	5	8
76086	621	2	4	5	90	291	0	1	4	5	8
78984	622	3	4	5	90	344	0	1	4	5	8
81278	623	4	4	4	90	602	1	1	4	5	8
84330	624	5	4	4	90	436	1	1	4	5	8
88724	625	6	4	4	90	263	1	1	4	5	8
90074	626	7	4	4	90	568	0	1	4	5	8
92558	627	8	4	4	90	2838	1	1	4	5	8
98968	628	9	4	4	90	313	1	1	4	5	8
103043	629	10	4	4	90	732	1	1	4	5	8
107458	630	11	4	4	90	691	1	1	4	5	8
111786	631	12	4	4	90	313	0	1	4	5	8
113992	632	13	4	4	90	2811	1	1	4	5	8
119995	633	14	4	4	90	1084	1	1	4	5	8
124984	634	15	4	4	90	564	1	1	4	5	8
126738	635	16	4	4	90	1220	1	1	4	5	8
132263	636	17	4	4	90	300	1	1	4	5	8
134714	637	18	4	4	90	806	1	1	4	5	8
139674	638	19	4	4	90	388	1	1	4	5	8
141438	639	20	4	4	90	747	1	1	4	5	8
144398	640	21	4	4	90	390	0	1	4	5	8
146392	641	22	4	4	90	592	1	1	4	5	8
148444	642	23	4	4	90	637	1	1	4	5	8
153024	643	24	4	4	90	513	0	1	4	5	8
154765	644	25	4	4	90	659	1	1	4	5	8
157148	645	1	1	4	90	1948	0	1	4	5	8
160641	646	2	1	4	90	3111	0	1	4	5	8
167949	647	3	1	5	90	282	0	1	4	5	8
171769	648	4	1	1	90	1077	1	1	4	5	8
176384	649	5	1	1	90	253	1	1	4	5	8
181248	650	6	1	1	90	1926	1	1	4	5	8
185162	651	7	1	1	90	1156	1	1	4	5	8
191274	652	8	1	1	90	368	1	1	4	5	8
195256	653	9	1	1	90	306	1	1	4	5	8
200557	654	10	1	1	90	486	0	1	4	5	8
203973	655	11	1	1	90	283	1	1	4	5	8
208488	656	12	1	1	90	193	1	1	4	5	8
213236	657	13	1	1	90	183	1	1	4	5	8
217051	658	14	1	1	90	164	1	1	4	5	8
218368	659	15	1	1	90	622	1	1	4	5	8
221845	660	16	1	1	90	146	0	1	4	5	8
226459	661	1	8	1	90	167	1	1	4	5	8
228895	662	2	8	1	90	360	1	1	4	5	8
231378	663	3	8	1	90	231	0	1	4	5	8
235243	664	4	8	1	90	123	0	1	4	5	8
236944	665	5	8	8	90	850	1	1	4	5	8
240316	666	6	8	8	90	244	1	1	4	5	8
242977	667	7	8	8	90	205	1	1	4	5	8
244928	668	8	8	8	90	247	1	1	4	5	8
248265	669	9	8	8	90	194	1	1	4	5	8
252090	670	10	8	8	90	333	1	1	4	5	8
256472	671	11	8	8	90	158	1	1	4	5	8
258357	672	12	8	8	90	337	1	1	4	5	8
262866	673	13	8	8	90	236	1	1	4	5	8
264663	674	14	8	8	90	310	1	1	4	5	8
267852	675	15	8	8	90	320	1	1	4	5	8
270579	676	16	8	8	90	268	1	1	4	5	8
272587	677	17	8	8	90	244	1	1	4	5	8
277161	678	18	8	8	90	262	1	1	4	5	8
281357	679	19	8	8	90	205	1	1	4	5	8
282670	680	20	8	8	90	1594	1	1	4	5	8
288741	681	21	8	8	90	235	1	1	4	5	8
290655	682	22	8	8	90	330	1	1	4	5	8
295443	683	23	8	8	90	200	1	1	4	5	8
297766	684	24	8	8	90	414	1	1	4	5	8
302247	685	25	8	8	90	242	0	1	4	5	8
305138	686	26	8	8	90	382	1	1	4	5	8
308338	687	27	8	8	90	362	1	1	4	5	8
310029	688	28	8	8	90	797	0	1	4	5	8
312042	689	1	1	8	70	463	0	1	4	5	8
315152	690	2	1	8	70	331	0	1	4	5	8
319006	691	3	1	1	70	152	0	1	4	5	8
321682	692	4	1	4	70	279	0	1	4	5	8
326248	693	5	1	5	70	210	0	1	4	5	8
329285	694	6	1	5	70	158	0	1	4	5	8
333563	695	7	1	4	70	193	0	1	4	5	8
338085	696	8	1	4	70	135	0	1	4	5	8
343087	697	9	1	1	70	263	1	1	4	5	8
346743	698	10	1	1	70	284	1	1	4	5	8
349581	699	11	1	1	70	379	0	1	4	5	8
353135	700	12	1	1	70	154	1	1	4	5	8
357089	701	13	1	1	70	269	1	1	4	5	8
362132	702	14	1	1	70	232	1	1	4	5	8
365879	703	15	1	1	70	363	1	1	4	5	8
370471	704	16	1	1	70	232	1	1	4	5	8
374732	705	17	1	1	70	365	1	1	4	5	8
379335	706	18	1	1	70	261	1	1	4	5	8
381169	707	19	1	1	70	757	1	1	4	5	8
385571	708	20	1	1	70	403	1	1	4	5	8
388114	709	21	1	1	70	697	0	1	4	5	8
391493	710	22	1	1	70	189	0	1	4	5	8
396377	711	23	1	1	70	287	1	1	4	5	8
400233	712	1	5	1	70	232	1	1	4	5	8
405360	713	2	5	1	70	316	0	1	4	5	8
409165	714	3	5	1	70	198	0	1	4	5	8
412236	715	4	5	1	70	261	1	1	4	5	8
417237	716	5	5	1	70	211	0	1	4	5	8
418897	717	6	5	1	70	639	0	1	4	5	8
424470	718	7	5	8	70	328	1	1	4	5	8
428331	719	8	5	8	70	264	0	1	4	5	8
432906	720	9	5	8	70	233	0	1	4	5	8
437814	721	10	5	4	70	281	0	1	4	5	8
441845	722	11	5	5	70	138	1	1	4	5	8
446695	723	12	5	5	70	188	0	1	4	5	8
448532	724	13	5	5	70	508	1	1	4	5	8
452187	725	14	5	5	70	284	0	1	4	5	8
457083	726	15	5	5	70	379	1	1	4	5	8
461322	727	16	5	5	70	307	0	1	4	5	8
466392	728	17	5	5	70	383	1	1	4	5	8
470511	729	18	5	5	70	344	0	1	4	5	8
474336	730	19	5	5	70	363	1	1	4	5	8
478757	731	20	5	5	70	510	1	1	4	5	8
481176	732	21	5	5	70	396	0	1	4	5	8
484002	733	22	5	5	70	128	1	1	4	5	8
487262	734	23	5	5	70	453	0	1	4	5	8
490114	735	24	5	5	70	276	1	1	4	5	8
493643	736	1	8	4	70	3069	0	1	4	5	8
497859	737	2	8	5	70	985	0	1	4	5	8
501985	738	3	8	1	70	149	1	1	4	5	8
506589	739	4	8	1	70	170	0	1	4	5	8
510561	740	5	8	1	70	281	0	1	4	5	8
511873	741	6	8	1	70	524	0	1	4	5	8
514100	742	7	8	1	70	152	0	1	4	5	8
516332	743	8	8	8	70	180	1	1	4	5	8
519845	744	9	8	8	70	191	1	1	4	5	8
521660	745	10	8	8	70	312	1	1	4	5	8
523397	746	11	8	8	70	371	1	1	4	5	8
527961	747	12	8	8	70	216	1	1	4	5	8
531105	748	13	8	8	70	421	0	1	4	5	8
535236	749	14	8	8	70	165	1	1	4	5	8
537477	750	15	8	8	70	323	1	1	4	5	8
539981	751	16	8	8	70	524	0	1	4	5	8
543125	752	17	8	8	70	222	1	1	4	5	8
547936	753	18	8	8	70	249	0	1	4	5	8
551974	754	19	8	8	70	163	1	1	4	5	8
553179	755	1	5	8	90	625	0	1	4	5	8
557357	756	2	5	8	90	238	0	1	4	5	8
558736	757	3	5	8	90	423	0	1	4	5	8
564150	758	4	5	1	90	277	0	1	4	5	8
566398	759	5	5	1	90	253	0	1	4	5	8
567714	760	6	5	4	90	1059	0	1	4	5	8
570530	761	7	5	5	90	234	1	1	4	5	8
574498	762	8	5	5	90	236	1	1	4	5	8
578983	763	9	5	5	90	317	1	1	4	5	8
581317	764	10	5	5	90	200	1	1	4	5	8
582561	765	11	5	5	90	366	1	1	4	5	8
586411	766	12	5	5	90	215	0	1	4	5	8
590518	767	13	5	5	90	150	1	1	4	5	8
594359	768	14	5	5	90	426	1	1	4	5	8
599736	769	15	5	5	90	235	1	1	4	5	8
604368	770	16	5	5	90	250	1	1	4	5	8
608269	771	17	5	5	90	268	1	1	4	5	8
609954	772	18	5	5	90	323	0	1	4	5	8
612210	773	1	1	5	90	214	0	1	4	5	8
615959	774	2	1	5	90	182	0	1	4	5	8
619892	775	3	1	4	90	195	1	1	4	5	8
622023	776	4	1	4	90	245	0	1	4	5	8
626782	777	5	1	1	90	169	0	1	4	5	8
629347	778	6	1	8	90	209	0	1	4	5	8
632676	779	7	1	8	90	189	0	1	4	5	8
635911	780	8	1	1	90	119	0	1	4	5	8
638396	781	9	1	4	90	462	0	1	4	5	8
639862	782	10	1	5	90	593	1	1	4	5	8
643863	783	11	1	5	90	213	0	1	4	5	8
646181	784	12	1	5	90	513	0	1	4	5	8
650579	785	13	1	1	90	276	1	1	4	5	8
654748	786	14	1	1	90	197	0	1	4	5	8
656670	787	15	1	1	90	331	1	1	4	5	8
661112	788	16	1	1	90	439	1	1	4	5	8
665561	789	17	1	1	90	323	1	1	4	5	8
670317	790	18	1	1	90	234	1	1	4	5	8
673228	791	19	1	1	90	339	1	1	4	5	8
675024	792	20	1	1	90	378	1	1	4	5	8
679504	793	21	1	1	90	136	1	1	4	5	8
682290	794	22	1	1	90	148	1	1	4	5	8
686937	795	23	1	1	90	323	1	1	4	5	8
691273	796	24	1	1	90	517	1	1	4	5	8
694730	797	25	1	1	90	195	1	1	4	5	8
699294	798	1	4	1	90	139	0	1	4	5	8
703569	799	2	4	1	90	195	0	1	4	5	8
705205	800	3	4	1	90	1536	0	1	4	5	8
