# Supplementary material for: Control of entropy in neural models of environmental state
Source: eLife. 2019 Feb 28;8:e39404. doi: 10.7554/eLife.39404 (PMC6395063; doi:10.7554/eLife.39404)
Supplement: Source code 1. [file elife-39404-code1.zip › model_for_eLife/data/pre_fMRI/behavioural_data_s29_run1]

5019	1	0	5	1	70	1723	0	1	4	5	8
9950	2	1	5	1	70	1874	0	1	4	5	8
13336	3	2	5	8	70	837	0	1	4	5	8
15818	4	3	5	4	70	1580	0	1	4	5	8
18553	5	4	5	4	70	1030	0	1	4	5	8
22013	6	5	5	5	70	838	0	1	4	5	8
25899	7	6	5	5	70	386	1	1	4	5	8
30251	8	7	5	5	70	312	1	1	4	5	8
32279	9	8	5	5	70	854	1	1	4	5	8
35024	10	9	5	5	70	1192	0	1	4	5	8
39719	11	10	5	5	70	248	1	1	4	5	8
42846	12	11	5	5	70	209	0	1	4	5	8
47308	13	12	5	5	70	256	1	1	4	5	8
50772	14	13	5	5	70	801	1	1	4	5	8
55590	15	14	5	5	70	237	1	1	4	5	8
60624	16	15	5	5	70	598	0	1	4	5	8
65815	17	16	5	5	70	175	1	1	4	5	8
67346	18	17	5	5	70	1140	1	1	4	5	8
72555	19	18	5	5	70	2661	1	1	4	5	8
76848	20	19	5	5	70	1048	1	1	4	5	8
80393	21	20	5	5	70	496	1	1	4	5	8
83876	22	21	5	5	70	575	0	1	4	5	8
87197	23	22	5	5	70	338	1	1	4	5	8
92007	24	23	5	5	70	201	1	1	4	5	8
96752	25	24	5	5	70	266	1	1	4	5	8
101761	26	25	5	5	70	206	1	1	4	5	8
104630	27	26	5	5	70	298	0	1	4	5	8
108001	28	1	4	5	70	183	0	1	4	5	8
112315	29	2	4	5	70	141	0	1	4	5	8
116202	30	3	4	4	70	46	0	1	4	5	8
117830	31	4	4	4	70	635	1	1	4	5	8
121029	32	5	4	4	70	1952	1	1	4	5	8
125069	33	6	4	4	70	385	1	1	4	5	8
127763	34	7	4	4	70	150	0	1	4	5	8
130786	35	8	4	4	70	111	1	1	4	5	8
135404	36	9	4	4	70	135	0	1	4	5	8
140509	37	10	4	4	70	85	0	1	4	5	8
144002	38	11	4	3	70	1586	9	1	4	5	8
147371	39	12	4	1	70	19	0	1	4	5	8
150152	40	13	4	1	70	273	0	1	4	5	8
153484	41	14	4	1	70	185	0	1	4	5	8
157929	42	15	4	8	70	168	0	1	4	5	8
162637	43	16	4	8	70	135	0	1	4	5	8
165955	44	17	4	8	70	165	0	1	4	5	8
170145	45	18	4	4	70	143	1	1	4	5	8
173775	46	19	4	4	70	159	1	1	4	5	8
177416	47	20	4	4	70	581	1	1	4	5	8
182811	48	21	4	4	70	137	1	1	4	5	8
187059	49	22	4	4	70	219	1	1	4	5	8
188643	50	1	8	4	90	697	0	1	4	5	8
190397	51	2	8	4	90	759	0	1	4	5	8
194215	52	3	8	4	90	209	1	1	4	5	8
198658	53	4	8	4	90	157	0	1	4	5	8
202614	54	5	8	4	90	457	0	1	4	5	8
204875	55	6	8	1	90	1082	1	1	4	5	8
208541	56	7	8	1	90	193	1	1	4	5	8
213138	57	8	8	1	90	163	0	1	4	5	8
216805	58	9	8	1	90	257	1	1	4	5	8
219997	59	10	8	1	90	134	0	1	4	5	8
221661	60	11	8	1	90	338	0	1	4	5	8
223765	61	12	8	1	90	369	0	1	4	5	8
227676	62	13	8	8	90	144	1	1	4	5	8
229030	63	14	8	8	90	549	1	1	4	5	8
231763	64	15	8	8	90	274	1	1	4	5	8
235104	65	16	8	8	90	163	1	1	4	5	8
239329	66	17	8	8	90	413	1	1	4	5	8
241430	67	18	8	8	90	216	1	1	4	5	8
243536	68	19	8	8	90	625	1	1	4	5	8
248180	69	20	8	8	90	166	1	1	4	5	8
253304	70	21	8	8	90	196	1	1	4	5	8
258383	71	22	8	8	90	177	1	1	4	5	8
259886	72	23	8	8	90	543	1	1	4	5	8
261565	73	24	8	8	90	567	1	1	4	5	8
266638	74	1	5	8	70	210	0	1	4	5	8
270552	75	2	5	8	70	192	0	1	4	5	8
273500	76	3	5	8	70	218	1	1	4	5	8
278325	77	4	5	8	70	224	1	1	4	5	8
283042	78	5	5	8	70	245	0	1	4	5	8
285557	79	6	5	8	70	276	0	1	4	5	8
289348	80	7	5	8	70	165	0	1	4	5	8
294022	81	8	5	5	70	185	0	1	4	5	8
297382	82	9	5	5	70	234	1	1	4	5	8
299686	83	10	5	5	70	839	1	1	4	5	8
305143	84	11	5	5	70	195	1	1	4	5	8
310238	85	12	5	5	70	182	0	1	4	5	8
313530	86	13	5	5	70	234	1	1	4	5	8
315800	87	14	5	5	70	290	1	1	4	5	8
318638	88	15	5	5	70	140	1	1	4	5	8
322565	89	16	5	5	70	661	0	1	4	5	8
324327	90	17	5	5	70	413	1	1	4	5	8
325801	91	18	5	5	70	771	1	1	4	5	8
330633	92	19	5	5	70	246	1	1	4	5	8
333889	93	20	5	5	70	224	1	1	4	5	8
337868	94	1	1	5	70	181	0	1	4	5	8
342925	95	2	1	5	70	177	0	1	4	5	8
346088	96	3	1	5	70	301	0	1	4	5	8
350439	97	4	1	4	70	118	0	1	4	5	8
352366	98	5	1	4	70	473	0	1	4	5	8
356589	99	6	1	4	70	243	0	1	4	5	8
359834	100	7	1	1	70	196	0	1	4	5	8
361465	101	8	1	1	70	472	0	1	4	5	8
365386	102	9	1	1	70	197	0	1	4	5	8
368408	103	10	1	8	70	285	0	1	4	5	8
370830	104	11	1	8	70	213	0	1	4	5	8
375081	105	12	1	8	70	168	0	1	4	5	8
379583	106	13	1	8	70	211	0	1	4	5	8
384042	107	14	1	5	70	167	0	1	4	5	8
386029	108	15	1	5	70	234	1	1	4	5	8
390623	109	16	1	5	70	225	0	1	4	5	8
394407	110	17	1	5	70	190	1	1	4	5	8
395932	111	18	1	5	70	633	0	1	4	5	8
400868	112	19	1	5	70	164	0	1	4	5	8
402335	113	20	1	5	70	503	0	1	4	5	8
405401	114	21	1	5	70	263	1	1	4	5	8
409874	115	1	8	5	70	272	0	1	4	5	8
414239	116	2	8	5	70	177	0	1	4	5	8
415907	117	3	8	5	70	290	0	1	4	5	8
418571	118	4	8	5	70	189	1	1	4	5	8
423314	119	5	8	5	70	429	1	1	4	5	8
425171	120	6	8	5	70	334	1	1	4	5	8
428601	121	7	8	5	70	267	0	1	4	5	8
430796	122	8	8	5	70	363	0	1	4	5	8
434331	123	9	8	5	70	204	0	1	4	5	8
435933	124	10	8	5	70	433	0	1	4	5	8
440248	125	11	8	5	70	192	0	1	4	5	8
444157	126	12	8	4	70	158	0	1	4	5	8
445669	127	13	8	4	70	283	0	1	4	5	8
450206	128	14	8	4	70	176	0	1	4	5	8
453626	129	15	8	4	70	200	0	1	4	5	8
457985	130	16	8	1	70	149	0	1	4	5	8
459722	131	17	8	1	70	185	0	1	4	5	8
463257	132	18	8	1	70	156	1	1	4	5	8
467619	133	19	8	1	70	146	0	1	4	5	8
469157	134	20	8	1	70	228	0	1	4	5	8
470597	135	1	5	1	90	281	0	1	4	5	8
472116	136	2	5	1	90	388	0	1	4	5	8
476170	137	3	5	8	90	155	1	1	4	5	8
477645	138	4	5	8	90	212	1	1	4	5	8
482366	139	5	5	8	90	180	0	1	4	5	8
485357	140	6	5	8	90	476	0	1	4	5	8
487564	141	7	5	8	90	286	0	1	4	5	8
491909	142	8	5	8	90	237	0	1	4	5	8
495658	143	9	5	8	90	1141	1	1	4	5	8
498161	144	10	5	8	90	1005	0	1	4	5	8
501305	145	11	5	8	90	439	0	1	4	5	8
504604	146	12	5	8	90	524	0	1	4	5	8
509789	147	13	5	8	90	347	0	1	4	5	8
512815	148	14	5	5	90	241	1	1	4	5	8
516487	149	15	5	5	90	236	1	1	4	5	8
519569	150	16	5	5	90	261	1	1	4	5	8
523418	151	17	5	5	90	319	1	1	4	5	8
527261	152	18	5	5	90	206	1	1	4	5	8
529825	153	19	5	5	90	206	1	1	4	5	8
534552	154	20	5	5	90	220	1	1	4	5	8
535860	155	21	5	5	90	324	1	1	4	5	8
538026	156	22	5	5	90	195	1	1	4	5	8
539994	157	1	4	5	70	256	0	1	4	5	8
545028	158	2	4	5	70	192	1	1	4	5	8
547125	159	3	4	5	70	635	0	1	4	5	8
552398	160	4	4	5	70	198	0	1	4	5	8
555046	161	5	4	5	70	316	0	1	4	5	8
559839	162	6	4	5	70	241	0	1	4	5	8
562043	163	7	4	5	70	395	0	1	4	5	8
565465	164	8	4	4	70	232	1	1	4	5	8
567731	165	9	4	4	70	292	1	1	4	5	8
571388	166	10	4	4	70	286	1	1	4	5	8
576312	167	11	4	4	70	324	0	1	4	5	8
578204	168	12	4	4	70	489	1	1	4	5	8
583074	169	13	4	4	70	200	0	1	4	5	8
587793	170	14	4	4	70	236	1	1	4	5	8
590680	171	15	4	4	70	455	1	1	4	5	8
593030	172	16	4	4	70	294	1	1	4	5	8
595454	173	17	4	4	70	181	1	1	4	5	8
600583	174	18	4	4	70	161	0	1	4	5	8
603842	175	19	4	4	70	193	0	1	4	5	8
606835	176	1	1	4	90	209	0	1	4	5	8
609844	177	2	1	4	90	166	0	1	4	5	8
611319	178	3	1	1	90	182	1	1	4	5	8
615165	179	4	1	1	90	175	1	1	4	5	8
619297	180	5	1	1	90	151	1	1	4	5	8
622255	181	6	1	1	90	203	1	1	4	5	8
623768	182	7	1	1	90	252	1	1	4	5	8
626673	183	8	1	1	90	189	1	1	4	5	8
629064	184	9	1	1	90	202	1	1	4	5	8
630801	185	10	1	1	90	271	1	1	4	5	8
634479	186	11	1	1	90	367	1	1	4	5	8
638322	187	12	1	1	90	180	1	1	4	5	8
641802	188	13	1	1	90	160	1	1	4	5	8
645013	189	14	1	1	90	255	1	1	4	5	8
648177	190	15	1	1	90	368	1	1	4	5	8
652794	191	16	1	1	90	206	1	1	4	5	8
656793	192	17	1	1	90	175	1	1	4	5	8
661459	193	18	1	1	90	206	1	1	4	5	8
666328	194	1	8	1	70	193	0	1	4	5	8
668836	195	2	8	1	70	194	0	1	4	5	8
671474	196	3	8	1	70	524	0	1	4	5	8
673571	197	4	8	1	70	245	0	1	4	5	8
676176	198	5	8	8	70	162	1	1	4	5	8
678197	199	6	8	8	70	502	1	1	4	5	8
680940	200	7	8	8	70	239	1	1	4	5	8
