# Supplementary material for: Control of entropy in neural models of environmental state
Source: eLife. 2019 Feb 28;8:e39404. doi: 10.7554/eLife.39404 (PMC6395063; doi:10.7554/eLife.39404)
Supplement: Source code 1. [file elife-39404-code1.zip › model_for_eLife/data/pre_fMRI/behavioural_data_s29_run2]

5013	201	1	2	2	90	2022	1	2	3	6	7
9768	202	2	2	2	90	264	1	2	3	6	7
12035	203	3	2	2	90	588	0	2	3	6	7
13912	204	4	2	2	90	785	1	2	3	6	7
19434	205	5	2	2	90	150	1	2	3	6	7
22077	206	6	2	2	90	196	1	2	3	6	7
25993	207	7	2	2	90	191	1	2	3	6	7
29282	208	8	2	2	90	205	1	2	3	6	7
32315	209	9	2	2	90	179	1	2	3	6	7
33500	210	10	2	2	90	605	1	2	3	6	7
35860	211	11	2	2	90	203	1	2	3	6	7
39017	212	12	2	2	90	116	1	2	3	6	7
42918	213	13	2	2	90	157	1	2	3	6	7
44492	214	14	2	2	90	255	1	2	3	6	7
48521	215	15	2	2	90	169	1	2	3	6	7
52874	216	16	2	2	90	275	0	2	3	6	7
57421	217	17	2	2	90	228	1	2	3	6	7
60825	218	18	2	2	90	257	1	2	3	6	7
64273	219	19	2	2	90	200	1	2	3	6	7
67924	220	1	3	2	70	171	0	2	3	6	7
72651	221	2	3	2	70	239	0	2	3	6	7
74401	222	3	3	2	70	38	1	2	3	6	7
76630	223	4	3	2	70	160	1	2	3	6	7
78449	224	5	3	2	70	167	0	2	3	6	7
79945	225	6	3	2	70	219	0	2	3	6	7
83707	226	7	3	2	70	2192	1	2	3	6	7
87261	227	8	3	2	70	678	0	2	3	6	7
90427	228	9	3	2	70	734	0	2	3	6	7
94684	229	10	3	3	70	2041	0	2	3	6	7
100283	230	11	3	3	70	16992	1	2	3	6	7
121102	231	12	3	3	70	655	1	2	3	6	7
126343	232	13	3	3	70	258	1	2	3	6	7
129710	233	14	3	3	70	216	1	2	3	6	7
131333	234	15	3	3	70	271	1	2	3	6	7
134440	235	16	3	3	70	387	1	2	3	6	7
138944	236	17	3	3	70	270	0	2	3	6	7
142773	237	18	3	3	70	193	1	2	3	6	7
144933	238	19	3	3	70	210	1	2	3	6	7
147386	239	20	3	3	70	192	1	2	3	6	7
151141	240	21	3	3	70	144	0	2	3	6	7
152965	241	22	3	3	70	401	0	2	3	6	7
158027	242	1	6	3	70	148	0	2	3	6	7
161659	243	2	6	3	70	211	1	2	3	6	7
166233	244	3	6	3	70	218	1	2	3	6	7
167934	245	4	6	3	70	271	1	2	3	6	7
170452	246	5	6	3	70	260	0	2	3	6	7
173105	247	6	6	3	70	248	1	2	3	6	7
177398	248	7	6	3	70	206	0	2	3	6	7
179549	249	8	6	3	70	232	0	2	3	6	7
180849	250	9	6	3	70	484	0	2	3	6	7
182968	251	10	6	6	70	59	1	2	3	6	7
187758	252	11	6	6	70	202	0	2	3	6	7
189486	253	12	6	6	70	333	1	2	3	6	7
193934	254	13	6	6	70	208	1	2	3	6	7
195428	255	14	6	6	70	376	0	2	3	6	7
199402	256	15	6	6	70	179	0	2	3	6	7
201451	257	16	6	6	70	316	1	2	3	6	7
205863	258	17	6	6	70	144	0	2	3	6	7
207077	259	18	6	6	70	367	0	2	3	6	7
211187	260	19	6	6	70	212	1	2	3	6	7
215869	261	20	6	6	70	193	1	2	3	6	7
218328	262	1	2	6	90	230	1	2	3	6	7
220031	263	2	2	6	90	311	0	2	3	6	7
222952	264	3	2	6	90	243	1	2	3	6	7
224206	265	4	2	6	90	610	0	2	3	6	7
229381	266	5	2	6	90	171	0	2	3	6	7
233750	267	6	2	7	90	479	0	2	3	6	7
238801	268	7	2	7	90	185	0	2	3	6	7
243946	269	8	2	7	90	370	0	2	3	6	7
248123	270	9	2	7	90	233	0	2	3	6	7
250564	271	10	2	6	90	269	1	2	3	6	7
252454	272	11	2	6	90	301	1	2	3	6	7
256779	273	12	2	6	90	175	0	2	3	6	7
258084	274	13	2	6	90	283	0	2	3	6	7
261959	275	14	2	6	90	206	0	2	3	6	7
264131	276	15	2	6	90	253	0	2	3	6	7
267795	277	16	2	7	90	143	0	2	3	6	7
271521	278	17	2	7	90	228	0	2	3	6	7
274351	279	18	2	7	90	287	1	2	3	6	7
278255	280	19	2	7	90	450	0	2	3	6	7
282024	281	20	2	7	90	319	0	2	3	6	7
284901	282	1	3	2	70	294	0	2	3	6	7
287062	283	2	3	2	70	187	0	2	3	6	7
291173	284	3	3	2	70	165	1	2	3	6	7
294916	285	4	3	2	70	160	0	2	3	6	7
298451	286	5	3	2	70	217	0	2	3	6	7
302745	287	6	3	2	70	147	0	2	3	6	7
307662	288	7	3	2	70	194	0	2	3	6	7
311125	289	8	3	3	70	246	1	2	3	6	7
314362	290	9	3	3	70	194	0	2	3	6	7
317002	291	10	3	3	70	165	1	2	3	6	7
321420	292	11	3	3	70	196	0	2	3	6	7
323318	293	12	3	3	70	270	1	2	3	6	7
324883	294	13	3	3	70	244	0	2	3	6	7
326809	295	14	3	3	70	291	1	2	3	6	7
330063	296	15	3	3	70	156	1	2	3	6	7
332446	297	16	3	3	70	214	0	2	3	6	7
335555	298	17	3	3	70	471	1	2	3	6	7
339894	299	18	3	3	70	199	0	2	3	6	7
342720	300	1	6	3	90	319	0	2	3	6	7
344726	301	2	6	3	90	288	0	2	3	6	7
349464	302	3	6	3	90	174	0	2	3	6	7
352391	303	4	6	6	90	263	0	2	3	6	7
356860	304	5	6	6	90	170	1	2	3	6	7
361175	305	6	6	6	90	210	1	2	3	6	7
366157	306	7	6	6	90	201	0	2	3	6	7
367773	307	8	6	6	90	438	1	2	3	6	7
372173	308	9	6	6	90	361	1	2	3	6	7
377234	309	10	6	6	90	204	1	2	3	6	7
379346	310	11	6	6	90	416	1	2	3	6	7
382797	311	12	6	6	90	193	1	2	3	6	7
386312	312	13	6	6	90	189	1	2	3	6	7
390921	313	14	6	6	90	181	1	2	3	6	7
394009	314	15	6	6	90	186	0	2	3	6	7
395413	315	16	6	6	90	369	1	2	3	6	7
399579	316	17	6	6	90	166	1	2	3	6	7
402883	317	18	6	6	90	184	1	2	3	6	7
406111	318	19	6	6	90	231	1	2	3	6	7
409414	319	20	6	6	90	198	0	2	3	6	7
411715	320	1	2	6	90	224	0	2	3	6	7
415274	321	2	2	6	90	257	0	2	3	6	7
418762	322	3	2	6	90	726	0	2	3	6	7
423122	323	4	2	7	90	259	1	2	3	6	7
424474	324	5	2	7	90	647	0	2	3	6	7
426233	325	6	2	7	90	318	0	2	3	6	7
431252	326	7	2	7	90	373	1	2	3	6	7
435723	327	8	2	7	90	217	0	2	3	6	7
440344	328	9	2	7	90	185	0	2	3	6	7
442019	329	10	2	3	90	711	0	2	3	6	7
447370	330	11	2	3	90	167	0	2	3	6	7
450211	331	12	2	3	90	537	0	2	3	6	7
453471	332	13	2	2	90	182	1	2	3	6	7
455709	333	14	2	2	90	168	1	2	3	6	7
459149	334	15	2	2	90	172	1	2	3	6	7
460354	335	16	2	2	90	333	1	2	3	6	7
463117	336	17	2	2	90	151	1	2	3	6	7
464627	337	18	2	2	90	208	1	2	3	6	7
468121	338	19	2	2	90	186	1	2	3	6	7
473169	339	20	2	2	90	176	1	2	3	6	7
476089	340	21	2	2	90	199	1	2	3	6	7
478940	341	22	2	2	90	174	1	2	3	6	7
482009	342	23	2	2	90	188	1	2	3	6	7
484151	343	24	2	2	90	268	1	2	3	6	7
488313	344	25	2	2	90	158	1	2	3	6	7
491441	345	26	2	2	90	212	0	2	3	6	7
494918	346	1	6	2	70	251	1	2	3	6	7
499901	347	2	6	2	70	314	1	2	3	6	7
503339	348	3	6	2	70	228	0	2	3	6	7
506696	349	4	6	2	70	163	0	2	3	6	7
510897	350	5	6	2	70	163	0	2	3	6	7
514102	351	6	6	7	70	313	0	2	3	6	7
518751	352	7	6	7	70	205	1	2	3	6	7
521123	353	8	6	7	70	809	1	2	3	6	7
524130	354	9	6	7	70	216	0	2	3	6	7
528639	355	10	6	7	70	386	0	2	3	6	7
532654	356	11	6	7	70	209	0	2	3	6	7
536449	357	12	6	6	70	233	1	2	3	6	7
539449	358	13	6	6	70	229	1	2	3	6	7
543514	359	14	6	6	70	226	0	2	3	6	7
546585	360	1	3	6	90	257	0	2	3	6	7
549010	361	2	3	6	90	633	1	2	3	6	7
551952	362	3	3	6	90	289	0	2	3	6	7
556855	363	4	3	6	90	152	0	2	3	6	7
559616	364	5	3	6	90	224	0	2	3	6	7
563373	365	6	3	3	90	173	1	2	3	6	7
568430	366	7	3	3	90	299	1	2	3	6	7
572792	367	8	3	3	90	200	0	2	3	6	7
575478	368	9	3	3	90	253	1	2	3	6	7
580183	369	10	3	3	90	388	1	2	3	6	7
584183	370	11	3	3	90	157	1	2	3	6	7
585844	371	12	3	3	90	516	1	2	3	6	7
588843	372	13	3	3	90	1759	1	2	3	6	7
592033	373	14	3	3	90	464	1	2	3	6	7
595517	374	1	6	3	90	245	0	2	3	6	7
600180	375	2	6	3	90	157	0	2	3	6	7
604577	376	3	6	3	90	218	0	2	3	6	7
608487	377	4	6	2	90	103	0	2	3	6	7
612078	378	5	6	2	90	134	0	2	3	6	7
613273	379	6	6	2	90	804	0	2	3	6	7
618293	380	7	6	7	90	164	0	2	3	6	7
620904	381	8	6	7	90	222	0	2	3	6	7
624332	382	9	6	7	90	234	0	2	3	6	7
629294	383	10	6	6	90	156	1	2	3	6	7
631523	384	11	6	6	90	162	1	2	3	6	7
634259	385	12	6	6	90	145	1	2	3	6	7
638524	386	13	6	6	90	292	1	2	3	6	7
641578	387	14	6	6	90	279	1	2	3	6	7
643825	388	15	6	6	90	375	1	2	3	6	7
646443	389	16	6	6	90	168	1	2	3	6	7
649620	390	17	6	6	90	179	1	2	3	6	7
653771	391	18	6	6	90	221	1	2	3	6	7
657942	392	1	2	6	90	245	1	2	3	6	7
662517	393	2	2	6	90	249	0	2	3	6	7
667249	394	3	2	6	90	242	0	2	3	6	7
671093	395	4	2	6	90	256	0	2	3	6	7
675495	396	5	2	6	90	289	0	2	3	6	7
677424	397	6	2	3	90	316	0	2	3	6	7
680277	398	7	2	3	90	513	1	2	3	6	7
685017	399	8	2	3	90	182	0	2	3	6	7
690110	400	9	2	3	90	175	0	2	3	6	7
