# Supplementary material for: Control of entropy in neural models of environmental state
Source: eLife. 2019 Feb 28;8:e39404. doi: 10.7554/eLife.39404 (PMC6395063; doi:10.7554/eLife.39404)
Supplement: Source code 1. [file elife-39404-code1.zip › model_for_eLife/data/pre_fMRI/behavioural_data_s29_run3]

5011	401	1	7	2	90	2400	0	2	4	5	7
9172	402	2	7	2	90	362	1	2	4	5	7
13200	403	3	7	2	90	133	0	2	4	5	7
17167	404	4	7	2	90	122	0	2	4	5	7
20892	405	5	7	4	90	233	0	2	4	5	7
22567	406	6	7	4	90	228	0	2	4	5	7
24684	407	7	7	4	90	184	1	2	4	5	7
29089	408	8	7	4	90	161	1	2	4	5	7
34056	409	9	7	4	90	185	0	2	4	5	7
36246	410	10	7	4	90	313	0	2	4	5	7
38124	411	11	7	4	90	311	1	2	4	5	7
39493	412	12	7	4	90	390	1	2	4	5	7
42657	413	13	7	4	90	164	1	2	4	5	7
44719	414	14	7	4	90	212	1	2	4	5	7
46902	415	15	7	4	90	206	0	2	4	5	7
48224	416	16	7	4	90	274	1	2	4	5	7
53164	417	17	7	4	90	259	1	2	4	5	7
57589	418	1	5	4	90	134	0	2	4	5	7
61826	419	2	5	4	90	219	0	2	4	5	7
64757	420	3	5	4	90	217	0	2	4	5	7
68222	421	4	5	5	90	232	1	2	4	5	7
73061	422	5	5	5	90	145	1	2	4	5	7
77545	423	6	5	5	90	129	1	2	4	5	7
81022	424	7	5	5	90	229	0	2	4	5	7
83560	425	8	5	5	90	247	1	2	4	5	7
85957	426	9	5	5	90	278	0	2	4	5	7
89819	427	10	5	5	90	193	1	2	4	5	7
92993	428	11	5	5	90	282	1	2	4	5	7
97653	429	12	5	5	90	243	1	2	4	5	7
100609	430	13	5	5	90	282	1	2	4	5	7
105398	431	14	5	5	90	231	1	2	4	5	7
109607	432	15	5	5	90	155	1	2	4	5	7
114546	433	16	5	5	90	184	1	2	4	5	7
117407	434	17	5	5	90	234	1	2	4	5	7
119374	435	18	5	5	90	254	1	2	4	5	7
120869	436	19	5	5	90	290	0	2	4	5	7
125607	437	1	2	5	70	152	0	2	4	5	7
126770	438	2	2	6	70	645	9	2	4	5	7
128941	439	3	2	7	70	198	0	2	4	5	7
133821	440	4	2	7	70	160	1	2	4	5	7
138140	441	5	2	7	70	263	1	2	4	5	7
141554	442	6	2	7	70	511	1	2	4	5	7
145860	443	7	2	7	70	148	1	2	4	5	7
148371	444	8	2	7	70	164	0	2	4	5	7
150264	445	9	2	7	70	197	0	2	4	5	7
152139	446	10	2	7	70	200	0	2	4	5	7
156962	447	11	2	2	70	186	1	2	4	5	7
159776	448	12	2	2	70	245	0	2	4	5	7
161808	449	13	2	2	70	250	1	2	4	5	7
165106	450	14	2	2	70	198	1	2	4	5	7
168232	451	15	2	2	70	159	0	2	4	5	7
170160	452	16	2	2	70	262	1	2	4	5	7
171423	453	17	2	2	70	681	1	2	4	5	7
174071	454	18	2	2	70	165	1	2	4	5	7
175445	455	19	2	2	70	273	0	2	4	5	7
177181	456	1	4	2	70	184	1	2	4	5	7
181169	457	2	4	2	70	188	0	2	4	5	7
183221	458	3	4	2	70	149	0	2	4	5	7
186456	459	4	4	2	70	153	0	2	4	5	7
190598	460	5	4	4	70	143	0	2	4	5	7
192423	461	6	4	4	70	262	0	2	4	5	7
195498	462	7	4	4	70	193	0	2	4	5	7
198590	463	8	4	5	70	222	0	2	4	5	7
203474	464	9	4	5	70	149	1	2	4	5	7
207022	465	10	4	5	70	196	1	2	4	5	7
210452	466	11	4	5	70	150	0	2	4	5	7
212186	467	12	4	5	70	344	1	2	4	5	7
216454	468	13	4	5	70	143	0	2	4	5	7
218376	469	14	4	5	70	287	0	2	4	5	7
221911	470	15	4	5	70	158	0	2	4	5	7
224312	471	16	4	7	70	638	1	2	4	5	7
229507	472	17	4	7	70	195	0	2	4	5	7
231773	473	18	4	7	70	534	0	2	4	5	7
235062	474	19	4	7	70	322	0	2	4	5	7
238324	475	20	4	2	70	196	0	2	4	5	7
242547	476	21	4	2	70	195	0	2	4	5	7
244253	477	1	2	2	90	294	1	2	4	5	7
248227	478	2	2	2	90	147	1	2	4	5	7
249401	479	3	2	2	90	287	1	2	4	5	7
251991	480	4	2	2	90	176	1	2	4	5	7
254902	481	5	2	2	90	151	1	2	4	5	7
258765	482	6	2	2	90	176	1	2	4	5	7
263684	483	7	2	2	90	139	1	2	4	5	7
266240	484	8	2	2	90	217	1	2	4	5	7
270846	485	9	2	2	90	176	1	2	4	5	7
273188	486	10	2	2	90	273	0	2	4	5	7
276959	487	11	2	2	90	265	1	2	4	5	7
279061	488	12	2	2	90	181	1	2	4	5	7
281789	489	13	2	2	90	164	1	2	4	5	7
283154	490	14	2	2	90	391	1	2	4	5	7
286031	491	15	2	2	90	210	1	2	4	5	7
290336	492	16	2	2	90	280	1	2	4	5	7
291721	493	17	2	2	90	279	1	2	4	5	7
295021	494	18	2	2	90	252	1	2	4	5	7
299844	495	19	2	2	90	563	1	2	4	5	7
304460	496	20	2	2	90	104	1	2	4	5	7
306820	497	21	2	2	90	325	1	2	4	5	7
308667	498	22	2	2	90	424	0	2	4	5	7
311177	499	23	2	2	90	250	1	2	4	5	7
313653	500	1	7	2	90	199	0	2	4	5	7
315103	501	2	7	2	90	437	0	2	4	5	7
316702	502	3	7	2	90	355	0	2	4	5	7
319449	503	4	7	4	90	310	0	2	4	5	7
323323	504	5	7	4	90	203	0	2	4	5	7
327096	505	6	7	4	90	254	0	2	4	5	7
329661	506	7	7	5	90	269	1	2	4	5	7
331894	507	8	7	5	90	169	0	2	4	5	7
335613	508	9	7	5	90	149	1	2	4	5	7
338177	509	10	7	5	90	181	0	2	4	5	7
340042	510	11	7	5	90	357	0	2	4	5	7
343769	511	12	7	5	90	940	0	2	4	5	7
348279	512	13	7	7	90	195	1	2	4	5	7
350332	513	14	7	7	90	207	1	2	4	5	7
353207	514	15	7	7	90	148	1	2	4	5	7
356164	515	16	7	7	90	130	1	2	4	5	7
358261	516	17	7	7	90	260	1	2	4	5	7
362661	517	18	7	7	90	213	1	2	4	5	7
366664	518	19	7	7	90	175	1	2	4	5	7
367843	519	20	7	7	90	348	1	2	4	5	7
369354	520	1	5	7	90	179	0	2	4	5	7
374052	521	2	5	7	90	205	0	2	4	5	7
377690	522	3	5	7	90	185	0	2	4	5	7
379588	523	4	5	2	90	462	0	2	4	5	7
385000	524	5	5	2	90	158	0	2	4	5	7
389440	525	6	5	2	90	217	0	2	4	5	7
393033	526	7	5	4	90	411	1	2	4	5	7
397195	527	8	5	4	90	181	0	2	4	5	7
400535	528	9	5	4	90	213	0	2	4	5	7
404909	529	10	5	4	90	492	0	2	4	5	7
410328	530	11	5	5	90	167	1	2	4	5	7
413251	531	12	5	5	90	188	1	2	4	5	7
416172	532	13	5	5	90	137	1	2	4	5	7
418361	533	14	5	5	90	183	1	2	4	5	7
419565	534	15	5	5	90	565	1	2	4	5	7
424034	535	16	5	5	90	155	1	2	4	5	7
428033	536	17	5	5	90	167	1	2	4	5	7
432015	537	18	5	5	90	137	1	2	4	5	7
434536	538	19	5	5	90	216	1	2	4	5	7
436339	539	20	5	5	90	192	1	2	4	5	7
440341	540	21	5	5	90	335	1	2	4	5	7
445555	541	22	5	5	90	370	1	2	4	5	7
449311	542	1	7	5	70	313	0	2	4	5	7
451615	543	2	7	5	70	304	0	2	4	5	7
453890	544	3	7	5	70	308	1	2	4	5	7
456793	545	4	7	5	70	195	0	2	4	5	7
461197	546	5	7	5	70	187	0	2	4	5	7
463784	547	6	7	6	70	398	9	2	4	5	7
468155	548	7	7	7	70	644	1	2	4	5	7
473328	549	8	7	7	70	268	1	2	4	5	7
477801	550	9	7	7	70	287	1	2	4	5	7
479872	551	10	7	7	70	590	0	2	4	5	7
484616	552	11	7	7	70	180	0	2	4	5	7
489340	553	12	7	7	70	341	1	2	4	5	7
493495	554	13	7	7	70	217	0	2	4	5	7
495015	555	14	7	7	70	421	1	2	4	5	7
496896	556	15	7	7	70	248	1	2	4	5	7
501087	557	16	7	7	70	167	1	2	4	5	7
504447	558	17	7	7	70	210	1	2	4	5	7
508550	559	18	7	7	70	243	1	2	4	5	7
511997	560	19	7	7	70	120	1	2	4	5	7
515085	561	1	5	7	90	152	0	2	4	5	7
516961	562	2	5	7	90	422	0	2	4	5	7
518582	563	3	5	7	90	1520	0	2	4	5	7
522104	564	4	5	4	90	252	0	2	4	5	7
526671	565	5	5	4	90	232	0	2	4	5	7
529713	566	6	5	4	90	255	0	2	4	5	7
530976	567	7	5	2	90	355	0	2	4	5	7
535887	568	8	5	2	90	150	0	2	4	5	7
538231	569	9	5	5	90	415	1	2	4	5	7
540319	570	10	5	5	90	513	1	2	4	5	7
542698	571	11	5	5	90	211	1	2	4	5	7
545480	572	12	5	5	90	128	1	2	4	5	7
547329	573	13	5	5	90	198	1	2	4	5	7
549046	574	14	5	5	90	294	1	2	4	5	7
552739	575	15	5	5	90	437	1	2	4	5	7
556847	576	16	5	5	90	212	1	2	4	5	7
558442	577	17	5	5	90	199	1	2	4	5	7
563326	578	18	5	5	90	183	1	2	4	5	7
565792	579	19	5	5	90	233	1	2	4	5	7
568111	580	1	4	5	70	208	0	2	4	5	7
572946	581	2	4	5	70	185	0	2	4	5	7
576230	582	3	4	7	70	306	1	2	4	5	7
581266	583	4	4	7	70	188	0	2	4	5	7
582660	584	5	4	7	70	308	1	2	4	5	7
587563	585	6	4	7	70	235	0	2	4	5	7
592618	586	7	4	7	70	368	0	2	4	5	7
596050	587	8	4	4	70	284	1	2	4	5	7
600227	588	9	4	4	70	330	0	2	4	5	7
605508	589	10	4	4	70	411	1	2	4	5	7
609057	590	11	4	4	70	250	0	2	4	5	7
610347	591	12	4	4	70	299	1	2	4	5	7
614156	592	13	4	4	70	359	1	2	4	5	7
615839	593	14	4	4	70	252	0	2	4	5	7
619890	594	15	4	4	70	246	1	2	4	5	7
624141	595	16	4	4	70	237	1	2	4	5	7
625998	596	1	7	4	90	420	0	2	4	5	7
628386	597	2	7	4	90	258	1	2	4	5	7
631868	598	3	7	4	90	460	0	2	4	5	7
636029	599	4	7	4	90	134	1	2	4	5	7
639527	600	5	7	4	90	426	0	2	4	5	7
