# Supplementary material for: Control of entropy in neural models of environmental state
Source: eLife. 2019 Feb 28;8:e39404. doi: 10.7554/eLife.39404 (PMC6395063; doi:10.7554/eLife.39404)
Supplement: Source code 1. [file elife-39404-code1.zip › model_for_eLife/data/pre_fMRI/behavioural_data_s29_run4]

5010	601	1	6	1	70	1235	0	1	3	6	8
10878	602	2	6	1	70	181	0	1	3	6	8
13399	603	3	6	1	70	210	0	1	3	6	8
15752	604	4	6	3	70	153	1	1	3	6	8
20037	605	5	6	3	70	137	0	1	3	6	8
21491	606	6	6	3	70	535	0	1	3	6	8
23333	607	7	6	6	70	895	0	1	3	6	8
27364	608	8	6	6	70	143	1	1	3	6	8
29616	609	9	6	6	70	143	1	1	3	6	8
30938	610	10	6	6	70	249	0	1	3	6	8
32652	611	11	6	6	70	179	1	1	3	6	8
35599	612	12	6	6	70	163	1	1	3	6	8
38884	613	13	6	6	70	155	1	1	3	6	8
42775	614	14	6	6	70	149	1	1	3	6	8
45050	615	15	6	6	70	182	1	1	3	6	8
48111	616	16	6	6	70	192	1	1	3	6	8
52298	617	17	6	6	70	182	1	1	3	6	8
54030	618	18	6	6	70	212	0	1	3	6	8
56002	619	19	6	6	70	227	1	1	3	6	8
58116	620	20	6	6	70	164	1	1	3	6	8
62437	621	21	6	6	70	159	1	1	3	6	8
67326	622	22	6	6	70	135	1	1	3	6	8
68965	623	23	6	6	70	516	0	1	3	6	8
71944	624	24	6	6	70	229	1	1	3	6	8
73748	625	25	6	6	70	441	1	1	3	6	8
78345	626	26	6	6	70	214	1	1	3	6	8
82705	627	27	6	6	70	159	1	1	3	6	8
83919	628	1	3	6	70	324	0	1	3	6	8
86897	629	2	3	6	70	270	0	1	3	6	8
91718	630	3	3	6	70	205	0	1	3	6	8
94232	631	4	3	6	70	595	0	1	3	6	8
97073	632	5	3	8	70	221	0	1	3	6	8
100055	633	6	3	8	70	174	0	1	3	6	8
102488	634	7	3	8	70	258	0	1	3	6	8
105942	635	8	3	3	70	147	1	1	3	6	8
109191	636	9	3	3	70	150	1	1	3	6	8
110851	637	10	3	3	70	250	1	1	3	6	8
115042	638	11	3	3	70	218	1	1	3	6	8
119030	639	12	3	3	70	471	1	1	3	6	8
121843	640	13	3	3	70	261	1	1	3	6	8
123754	641	1	6	3	90	262	0	1	3	6	8
128627	642	2	6	3	90	167	0	1	3	6	8
133408	643	3	6	1	90	166	0	1	3	6	8
137596	644	4	6	1	90	222	0	1	3	6	8
140943	645	5	6	6	90	1460	1	1	3	6	8
145013	646	6	6	6	90	250	1	1	3	6	8
150126	647	7	6	6	90	172	1	1	3	6	8
154874	648	8	6	6	90	180	1	1	3	6	8
156412	649	9	6	6	90	265	0	1	3	6	8
158350	650	10	6	6	90	241	1	1	3	6	8
161850	651	11	6	6	90	160	1	1	3	6	8
164286	652	12	6	6	90	247	1	1	3	6	8
166842	653	1	3	6	70	179	0	1	3	6	8
168317	654	2	3	6	70	237	0	1	3	6	8
171679	655	3	3	6	70	206	0	1	3	6	8
174676	656	4	3	8	70	178	0	1	3	6	8
176592	657	5	3	8	70	250	0	1	3	6	8
180936	658	6	3	3	70	182	1	1	3	6	8
185728	659	7	3	3	70	209	1	1	3	6	8
188233	660	8	3	3	70	289	1	1	3	6	8
192058	661	9	3	3	70	232	1	1	3	6	8
196218	662	10	3	3	70	414	1	1	3	6	8
201144	663	11	3	3	70	213	1	1	3	6	8
205974	664	12	3	3	70	191	1	1	3	6	8
209492	665	13	3	3	70	241	1	1	3	6	8
212101	666	14	3	3	70	246	1	1	3	6	8
215891	667	15	3	3	70	335	0	1	3	6	8
217281	668	16	3	3	70	350	1	1	3	6	8
222042	669	17	3	3	70	203	1	1	3	6	8
226067	670	18	3	3	70	166	0	1	3	6	8
227579	671	19	3	3	70	279	1	1	3	6	8
229614	672	20	3	3	70	211	1	1	3	6	8
234590	673	1	6	3	90	292	0	1	3	6	8
236676	674	2	6	3	90	257	0	1	3	6	8
240868	675	3	6	6	90	214	1	1	3	6	8
244899	676	4	6	6	90	150	1	1	3	6	8
246244	677	5	6	6	90	227	1	1	3	6	8
249194	678	6	6	6	90	220	1	1	3	6	8
253767	679	7	6	6	90	201	1	1	3	6	8
255574	680	8	6	6	90	538	1	1	3	6	8
260061	681	9	6	6	90	176	1	1	3	6	8
264714	682	10	6	6	90	169	1	1	3	6	8
265963	683	11	6	6	90	401	1	1	3	6	8
267533	684	12	6	6	90	205	1	1	3	6	8
269927	685	13	6	6	90	154	1	1	3	6	8
274414	686	14	6	6	90	173	1	1	3	6	8
279245	687	15	6	6	90	178	0	1	3	6	8
280448	688	16	6	6	90	364	1	1	3	6	8
283280	689	17	6	6	90	195	1	1	3	6	8
286445	690	18	6	6	90	212	1	1	3	6	8
289174	691	19	6	6	90	208	1	1	3	6	8
290978	692	20	6	6	90	177	1	1	3	6	8
294641	693	21	6	6	90	174	0	1	3	6	8
298868	694	22	6	6	90	187	1	1	3	6	8
302173	695	23	6	6	90	296	1	1	3	6	8
305979	696	24	6	6	90	395	1	1	3	6	8
307952	697	25	6	6	90	254	1	1	3	6	8
312942	698	26	6	6	90	156	1	1	3	6	8
318061	699	27	6	6	90	188	1	1	3	6	8
319319	700	1	8	6	90	279	1	1	3	6	8
324386	701	2	8	6	90	174	1	1	3	6	8
329000	702	3	8	6	90	215	0	1	3	6	8
332351	703	4	8	6	90	625	0	1	3	6	8
334818	704	5	8	1	90	351	0	1	3	6	8
338777	705	6	8	1	90	180	0	1	3	6	8
342179	706	7	8	8	90	214	1	1	3	6	8
343552	707	8	8	8	90	234	1	1	3	6	8
345837	708	9	8	8	90	379	1	1	3	6	8
348801	709	10	8	8	90	215	1	1	3	6	8
352003	710	11	8	8	90	236	1	1	3	6	8
354401	711	12	8	8	90	258	1	1	3	6	8
358285	712	13	8	8	90	163	1	1	3	6	8
361736	713	14	8	8	90	226	0	1	3	6	8
364250	714	15	8	8	90	527	1	1	3	6	8
366965	715	16	8	8	90	596	1	1	3	6	8
369623	716	17	8	8	90	204	1	1	3	6	8
372033	717	18	8	8	90	200	1	1	3	6	8
374788	718	19	8	8	90	149	1	1	3	6	8
377189	719	20	8	8	90	191	1	1	3	6	8
380548	720	21	8	8	90	169	1	1	3	6	8
382407	721	22	8	8	90	234	0	1	3	6	8
383862	722	23	8	8	90	384	1	1	3	6	8
388373	723	24	8	8	90	213	1	1	3	6	8
390635	724	25	8	8	90	238	1	1	3	6	8
394652	725	26	8	8	90	240	1	1	3	6	8
396501	726	1	3	8	90	330	0	1	3	6	8
398057	727	2	3	8	90	381	0	1	3	6	8
399547	728	3	3	3	90	615	1	1	3	6	8
403185	729	4	3	3	90	194	1	1	3	6	8
407203	730	5	3	3	90	178	1	1	3	6	8
412260	731	6	3	3	90	147	1	1	3	6	8
413688	732	7	3	3	90	272	1	1	3	6	8
416571	733	8	3	3	90	135	1	1	3	6	8
421260	734	9	3	3	90	133	1	1	3	6	8
423032	735	10	3	3	90	203	1	1	3	6	8
425516	736	11	3	3	90	176	1	1	3	6	8
428140	737	12	3	3	90	181	1	1	3	6	8
431935	738	13	3	3	90	588	1	1	3	6	8
433765	739	14	3	3	90	309	1	1	3	6	8
438790	740	15	3	3	90	218	1	1	3	6	8
440804	741	16	3	3	90	506	1	1	3	6	8
445130	742	17	3	3	90	283	1	1	3	6	8
446488	743	18	3	3	90	328	1	1	3	6	8
450069	744	19	3	3	90	474	1	1	3	6	8
455019	745	20	3	3	90	172	1	1	3	6	8
460134	746	21	3	3	90	205	0	1	3	6	8
461787	747	22	3	3	90	236	1	1	3	6	8
463407	748	23	3	3	90	670	1	1	3	6	8
466280	749	24	3	3	90	197	0	1	3	6	8
467541	750	1	8	3	90	585	0	1	3	6	8
473129	751	2	8	3	90	215	0	1	3	6	8
476945	752	3	8	6	90	253	0	1	3	6	8
479656	753	4	8	6	90	245	0	1	3	6	8
482312	754	5	8	1	90	288	0	1	3	6	8
485986	755	6	8	1	90	172	0	1	3	6	8
489498	756	7	8	8	90	204	1	1	3	6	8
493748	757	8	8	8	90	225	1	1	3	6	8
497124	758	9	8	8	90	199	1	1	3	6	8
498530	759	10	8	8	90	214	1	1	3	6	8
503245	760	11	8	8	90	190	0	1	3	6	8
506672	761	12	8	8	90	286	0	1	3	6	8
511605	762	13	8	6	90	213	0	1	3	6	8
516785	763	1	1	6	70	157	1	1	3	6	8
518337	764	2	1	6	70	256	0	1	3	6	8
523125	765	3	1	6	70	155	0	1	3	6	8
524918	766	4	1	6	70	638	0	1	3	6	8
527193	767	5	1	3	70	267	0	1	3	6	8
530632	768	6	1	3	70	155	0	1	3	6	8
533904	769	7	1	3	70	438	0	1	3	6	8
535503	770	8	1	1	70	474	1	1	3	6	8
538912	771	9	1	1	70	308	1	1	3	6	8
542753	772	10	1	1	70	372	0	1	3	6	8
544913	773	11	1	1	70	242	1	1	3	6	8
548882	774	12	1	1	70	369	1	1	3	6	8
552889	775	13	1	1	70	167	1	1	3	6	8
556440	776	14	1	1	70	367	0	1	3	6	8
560172	777	15	1	1	70	167	1	1	3	6	8
564407	778	16	1	1	70	174	1	1	3	6	8
568852	779	17	1	1	70	442	1	1	3	6	8
572023	780	18	1	1	70	380	0	1	3	6	8
576544	781	19	1	1	70	197	1	1	3	6	8
579614	782	20	1	1	70	245	0	1	3	6	8
583482	783	21	1	1	70	267	1	1	3	6	8
586367	784	22	1	1	70	259	1	1	3	6	8
591565	785	23	1	1	70	225	1	1	3	6	8
592964	786	24	1	1	70	280	1	1	3	6	8
598079	787	1	8	1	70	394	0	1	3	6	8
599969	788	2	8	1	70	270	0	1	3	6	8
603666	789	3	8	8	70	211	1	1	3	6	8
608817	790	4	8	8	70	227	1	1	3	6	8
611676	791	5	8	8	70	222	1	1	3	6	8
616878	792	6	8	8	70	420	1	1	3	6	8
621892	793	7	8	8	70	578	1	1	3	6	8
624439	794	8	8	8	70	256	1	1	3	6	8
628377	795	9	8	8	70	201	1	1	3	6	8
630701	796	10	8	8	70	215	0	1	3	6	8
634269	797	11	8	8	70	184	1	1	3	6	8
636363	798	12	8	8	70	416	1	1	3	6	8
640065	799	13	8	8	70	180	1	1	3	6	8
641658	800	14	8	8	70	548	1	1	3	6	8
