# Supplementary material for: Control of entropy in neural models of environmental state
Source: eLife. 2019 Feb 28;8:e39404. doi: 10.7554/eLife.39404 (PMC6395063; doi:10.7554/eLife.39404)
Supplement: Source code 1. [file elife-39404-code1.zip › model_for_eLife/data/pre_fMRI/behavioural_data_s30_run1]

5012	1	0	7	2	90	1370	0	2	4	5	7
8119	2	1	7	2	90	63	0	2	4	5	7
11985	3	2	7	2	90	367	0	2	4	5	7
14935	4	3	7	2	90	233	0	2	4	5	7
17698	5	4	7	4	90	411	0	2	4	5	7
21249	6	5	7	5	90	753	0	2	4	5	7
23197	7	6	7	7	90	419	1	2	4	5	7
25280	8	7	7	7	90	421	0	2	4	5	7
27869	9	8	7	7	90	392	1	2	4	5	7
31444	10	9	7	7	90	224	1	2	4	5	7
34906	11	10	7	7	90	339	1	2	4	5	7
40130	12	11	7	7	90	960	1	2	4	5	7
42991	13	12	7	7	90	915	0	2	4	5	7
45777	14	13	7	7	90	708	1	2	4	5	7
51279	15	14	7	7	90	243	1	2	4	5	7
54885	16	15	7	7	90	538	1	2	4	5	7
58498	17	16	7	7	90	428	1	2	4	5	7
63583	18	17	7	7	90	2023	1	2	4	5	7
70058	19	18	7	7	90	580	1	2	4	5	7
75630	20	19	7	7	90	684	1	2	4	5	7
80533	21	20	7	7	90	497	1	2	4	5	7
84464	22	21	7	7	90	697	1	2	4	5	7
88472	23	22	7	7	90	902	1	2	4	5	7
92595	24	23	7	7	90	647	1	2	4	5	7
95389	25	24	7	7	90	685	0	2	4	5	7
100260	26	25	7	7	90	293	0	2	4	5	7
105120	27	26	7	2	90	513	0	2	4	5	7
107716	28	27	7	5	90	1053	0	2	4	5	7
111358	29	28	7	4	90	238	1	2	4	5	7
116599	30	29	7	4	90	532	0	2	4	5	7
119462	31	1	5	4	90	1111	0	2	4	5	7
124906	32	2	5	7	90	295	0	2	4	5	7
129400	33	3	5	5	90	218	1	2	4	5	7
131688	34	4	5	5	90	545	1	2	4	5	7
133556	35	5	5	5	90	737	1	2	4	5	7
136912	36	6	5	5	90	642	1	2	4	5	7
139116	37	7	5	5	90	593	1	2	4	5	7
141193	38	8	5	5	90	580	1	2	4	5	7
145817	39	9	5	5	90	264	0	2	4	5	7
149769	40	10	5	5	90	267	1	2	4	5	7
152331	41	11	5	5	90	616	1	2	4	5	7
157799	42	12	5	5	90	1027	1	2	4	5	7
163731	43	13	5	5	90	288	1	2	4	5	7
168092	44	14	5	5	90	338	1	2	4	5	7
172261	45	15	5	5	90	502	1	2	4	5	7
175086	46	16	5	5	90	572	0	2	4	5	7
177312	47	17	5	5	90	427	1	2	4	5	7
179251	48	18	5	5	90	654	1	2	4	5	7
182986	49	19	5	5	90	222	0	2	4	5	7
187669	50	1	4	5	90	395	0	2	4	5	7
190985	51	2	4	2	90	333	0	2	4	5	7
195035	52	3	4	4	90	317	1	2	4	5	7
198390	53	4	4	4	90	385	1	2	4	5	7
200639	54	5	4	4	90	836	0	2	4	5	7
203205	55	6	4	7	90	371	0	2	4	5	7
205938	56	7	4	4	90	214	1	2	4	5	7
208312	57	8	4	4	90	385	1	2	4	5	7
210528	58	9	4	4	90	515	1	2	4	5	7
215764	59	10	4	4	90	367	1	2	4	5	7
217320	60	11	4	4	90	470	1	2	4	5	7
222091	61	12	4	4	90	342	1	2	4	5	7
226575	62	13	4	4	90	593	1	2	4	5	7
231072	63	14	4	4	90	370	1	2	4	5	7
235928	64	1	7	4	70	871	0	2	4	5	7
240111	65	2	7	5	70	598	0	2	4	5	7
242153	66	3	7	4	70	496	1	2	4	5	7
247473	67	4	7	4	70	301	0	2	4	5	7
248881	68	5	7	4	70	1369	0	2	4	5	7
254045	69	6	7	2	70	236	0	2	4	5	7
258937	70	7	7	7	70	175	1	2	4	5	7
262397	71	8	7	7	70	287	1	2	4	5	7
265163	72	9	7	7	70	386	1	2	4	5	7
267589	73	10	7	7	70	420	1	2	4	5	7
270502	74	11	7	7	70	276	1	2	4	5	7
273015	75	12	7	7	70	454	1	2	4	5	7
274475	76	13	7	7	70	605	0	2	4	5	7
276520	77	14	7	7	70	359	0	2	4	5	7
279373	78	15	7	4	70	381	0	2	4	5	7
281027	79	16	7	5	70	299	1	2	4	5	7
285797	80	17	7	5	70	423	0	2	4	5	7
290123	81	18	7	2	70	237	0	2	4	5	7
292277	82	19	7	5	70	329	0	2	4	5	7
294009	83	20	7	4	70	382	0	2	4	5	7
295947	84	21	7	7	70	2006	0	2	4	5	7
299102	85	22	7	2	70	275	0	2	4	5	7
303698	86	1	4	2	90	305	0	2	4	5	7
308243	87	2	4	5	90	197	0	2	4	5	7
312100	88	3	4	4	90	213	1	2	4	5	7
316422	89	4	4	4	90	383	1	2	4	5	7
318131	90	5	4	4	90	490	0	2	4	5	7
320023	91	6	4	4	90	353	1	2	4	5	7
324801	92	7	4	4	90	248	1	2	4	5	7
326598	93	8	4	4	90	399	1	2	4	5	7
329976	94	9	4	4	90	312	1	2	4	5	7
334940	95	10	4	4	90	318	1	2	4	5	7
339218	96	11	4	4	90	440	1	2	4	5	7
342261	97	12	4	4	90	1018	1	2	4	5	7
345189	98	13	4	4	90	606	1	2	4	5	7
349885	99	14	4	4	90	356	1	2	4	5	7
352696	100	15	4	4	90	498	1	2	4	5	7
356706	101	16	4	4	90	394	1	2	4	5	7
359886	102	17	4	4	90	339	1	2	4	5	7
361503	103	18	4	4	90	677	1	2	4	5	7
364834	104	19	4	4	90	332	0	2	4	5	7
366403	105	20	4	4	90	446	1	2	4	5	7
369154	106	21	4	4	90	569	1	2	4	5	7
373732	107	22	4	4	90	268	1	2	4	5	7
378404	108	23	4	4	90	176	1	2	4	5	7
381649	109	24	4	4	90	373	1	2	4	5	7
384895	110	25	4	4	90	284	0	2	4	5	7
389761	111	26	4	4	90	456	1	2	4	5	7
394922	112	27	4	4	90	271	1	2	4	5	7
396907	113	28	4	4	90	433	1	2	4	5	7
400067	114	1	7	4	90	296	0	2	4	5	7
404866	115	2	7	4	90	254	0	2	4	5	7
407100	116	3	7	7	90	355	1	2	4	5	7
408772	117	4	7	7	90	284	1	2	4	5	7
410777	118	5	7	7	90	193	1	2	4	5	7
413738	119	6	7	7	90	337	1	2	4	5	7
417987	120	7	7	7	90	278	1	2	4	5	7
421693	121	8	7	7	90	265	1	2	4	5	7
426913	122	9	7	7	90	230	1	2	4	5	7
428982	123	10	7	7	90	430	1	2	4	5	7
431251	124	11	7	7	90	382	1	2	4	5	7
435036	125	12	7	7	90	406	1	2	4	5	7
438260	126	13	7	7	90	375	1	2	4	5	7
441504	127	14	7	7	90	388	1	2	4	5	7
445613	128	1	2	7	70	253	0	2	4	5	7
449037	129	2	2	7	70	187	0	2	4	5	7
451666	130	3	2	2	70	253	1	2	4	5	7
453637	131	4	2	2	70	198	1	2	4	5	7
457405	132	5	2	2	70	195	1	2	4	5	7
458890	133	6	2	2	70	381	0	2	4	5	7
461094	134	7	2	2	70	367	0	2	4	5	7
464654	135	8	2	7	70	241	0	2	4	5	7
468320	136	9	2	5	70	232	0	2	4	5	7
473176	137	10	2	4	70	221	0	2	4	5	7
478289	138	11	2	5	70	251	0	2	4	5	7
482282	139	12	2	2	70	573	1	2	4	5	7
486468	140	13	2	2	70	276	1	2	4	5	7
488659	141	14	2	2	70	897	1	2	4	5	7
493143	142	15	2	2	70	330	1	2	4	5	7
496484	143	16	2	2	70	453	1	2	4	5	7
499673	144	17	2	2	70	406	0	2	4	5	7
502495	145	18	2	2	70	234	1	2	4	5	7
503871	146	19	2	2	70	544	0	2	4	5	7
507208	147	1	5	2	90	284	0	2	4	5	7
511712	148	2	5	4	90	212	0	2	4	5	7
514046	149	3	5	7	90	250	0	2	4	5	7
515547	150	4	5	5	90	300	1	2	4	5	7
516982	151	5	5	5	90	368	1	2	4	5	7
519709	152	6	5	5	90	544	1	2	4	5	7
522424	153	7	5	5	90	558	1	2	4	5	7
526757	154	8	5	5	90	319	1	2	4	5	7
529897	155	9	5	5	90	214	1	2	4	5	7
532121	156	10	5	5	90	374	1	2	4	5	7
534117	157	11	5	5	90	218	0	2	4	5	7
538564	158	12	5	5	90	194	1	2	4	5	7
542864	159	13	5	5	90	227	1	2	4	5	7
544765	160	14	5	5	90	359	1	2	4	5	7
547636	161	15	5	5	90	320	1	2	4	5	7
552685	162	16	5	5	90	342	1	2	4	5	7
556388	163	17	5	5	90	335	1	2	4	5	7
559129	164	18	5	5	90	361	1	2	4	5	7
562969	165	19	5	5	90	199	1	2	4	5	7
565230	166	20	5	5	90	313	1	2	4	5	7
569084	167	21	5	5	90	260	1	2	4	5	7
570900	168	22	5	5	90	379	1	2	4	5	7
573947	169	23	5	5	90	297	0	2	4	5	7
576476	170	24	5	5	90	208	1	2	4	5	7
580014	171	25	5	5	90	222	1	2	4	5	7
583610	172	26	5	5	90	335	1	2	4	5	7
588353	173	27	5	5	90	472	1	2	4	5	7
590827	174	28	5	5	90	315	1	2	4	5	7
595090	175	1	2	5	90	298	1	2	4	5	7
599321	176	2	2	5	90	185	0	2	4	5	7
603477	177	3	2	5	90	217	0	2	4	5	7
608561	178	4	2	2	90	594	1	2	4	5	7
610489	179	5	2	2	90	288	1	2	4	5	7
614890	180	6	2	2	90	293	1	2	4	5	7
619176	181	7	2	2	90	346	1	2	4	5	7
623695	182	8	2	2	90	540	0	2	4	5	7
626090	183	9	2	2	90	278	1	2	4	5	7
628425	184	10	2	2	90	339	1	2	4	5	7
630192	185	11	2	2	90	339	1	2	4	5	7
633392	186	12	2	2	90	254	1	2	4	5	7
638600	187	13	2	2	90	361	1	2	4	5	7
641189	188	14	2	2	90	500	1	2	4	5	7
642972	189	15	2	2	90	416	1	2	4	5	7
645133	190	16	2	2	90	283	1	2	4	5	7
649176	191	17	2	2	90	308	1	2	4	5	7
651337	192	18	2	2	90	237	0	2	4	5	7
653699	193	19	2	2	90	291	1	2	4	5	7
658289	194	20	2	2	90	444	1	2	4	5	7
662758	195	21	2	2	90	314	1	2	4	5	7
665563	196	1	7	2	90	366	0	2	4	5	7
668592	197	2	7	2	90	303	0	2	4	5	7
671146	198	3	7	7	90	749	1	2	4	5	7
675086	199	4	7	7	90	257	1	2	4	5	7
677949	200	5	7	7	90	570	1	2	4	5	7
