# Supplementary material for: Control of entropy in neural models of environmental state
Source: eLife. 2019 Feb 28;8:e39404. doi: 10.7554/eLife.39404 (PMC6395063; doi:10.7554/eLife.39404)
Supplement: Source code 1. [file elife-39404-code1.zip › model_for_eLife/data/pre_fMRI/behavioural_data_s30_run2]

5016	201	1	4	1	90	957	0	1	4	5	8
10376	202	2	4	4	90	311	1	1	4	5	8
13622	203	3	4	4	90	303	1	1	4	5	8
15108	204	4	4	4	90	336	1	1	4	5	8
19408	205	5	4	4	90	245	1	1	4	5	8
23953	206	6	4	4	90	383	1	1	4	5	8
26328	207	7	4	4	90	484	1	1	4	5	8
29134	208	8	4	4	90	308	1	1	4	5	8
33890	209	9	4	4	90	352	1	1	4	5	8
37833	210	10	4	4	90	243	1	1	4	5	8
39846	211	11	4	4	90	617	1	1	4	5	8
44991	212	12	4	4	90	300	0	1	4	5	8
49817	213	13	4	4	90	210	1	1	4	5	8
53739	214	14	4	4	90	285	1	1	4	5	8
58723	215	15	4	4	90	216	1	1	4	5	8
60917	216	1	1	4	90	316	1	1	4	5	8
63210	217	2	1	4	90	306	0	1	4	5	8
66336	218	3	1	4	90	305	1	1	4	5	8
69662	219	4	1	4	90	303	1	1	4	5	8
73288	220	5	1	4	90	293	0	1	4	5	8
75845	221	6	1	4	90	903	0	1	4	5	8
78022	222	7	1	5	90	309	0	1	4	5	8
81143	223	8	1	8	90	208	0	1	4	5	8
83991	224	9	1	1	90	277	1	1	4	5	8
88075	225	10	1	1	90	215	1	1	4	5	8
89896	226	11	1	1	90	347	1	1	4	5	8
93093	227	12	1	1	90	273	1	1	4	5	8
95370	228	13	1	1	90	385	1	1	4	5	8
98736	229	14	1	1	90	343	1	1	4	5	8
103940	230	15	1	1	90	337	1	1	4	5	8
107094	231	16	1	1	90	246	1	1	4	5	8
110637	232	17	1	1	90	450	1	1	4	5	8
113921	233	18	1	1	90	616	1	1	4	5	8
118604	234	19	1	1	90	287	1	1	4	5	8
121809	235	1	8	1	70	269	0	1	4	5	8
125372	236	2	8	1	70	202	0	1	4	5	8
128396	237	3	8	5	70	203	0	1	4	5	8
132616	238	4	8	8	70	185	0	1	4	5	8
137263	239	5	8	4	70	270	0	1	4	5	8
141457	240	6	8	1	70	572	0	1	4	5	8
143954	241	7	8	5	70	368	0	1	4	5	8
148999	242	8	8	8	70	339	1	1	4	5	8
152147	243	9	8	8	70	293	1	1	4	5	8
155358	244	10	8	8	70	340	0	1	4	5	8
160118	245	11	8	8	70	158	0	1	4	5	8
163534	246	12	8	4	70	227	0	1	4	5	8
168148	247	13	8	1	70	301	0	1	4	5	8
173046	248	14	8	5	70	240	0	1	4	5	8
178140	249	15	8	1	70	291	0	1	4	5	8
179812	250	16	8	8	70	332	1	1	4	5	8
182461	251	17	8	8	70	268	0	1	4	5	8
183931	252	18	8	8	70	1036	0	1	4	5	8
189589	253	19	8	4	70	218	0	1	4	5	8
194436	254	20	8	5	70	224	0	1	4	5	8
196241	255	21	8	1	70	352	0	1	4	5	8
200753	256	22	8	8	70	184	1	1	4	5	8
201940	257	23	8	8	70	357	1	1	4	5	8
206971	258	1	5	8	90	234	0	1	4	5	8
210009	259	2	5	8	90	264	1	1	4	5	8
213921	260	3	5	8	90	448	0	1	4	5	8
218143	261	4	5	8	90	223	1	1	4	5	8
222409	262	5	5	8	90	322	0	1	4	5	8
224038	263	6	5	8	90	350	1	1	4	5	8
226257	264	7	5	8	90	229	0	1	4	5	8
227548	265	8	5	8	90	376	0	1	4	5	8
232036	266	9	5	1	90	171	1	1	4	5	8
234579	267	10	5	1	90	274	0	1	4	5	8
237693	268	11	5	1	90	284	0	1	4	5	8
242764	269	12	5	4	90	68	1	1	4	5	8
247097	270	13	5	4	90	205	0	1	4	5	8
251476	271	14	5	5	90	268	1	1	4	5	8
256675	272	15	5	5	90	226	1	1	4	5	8
260258	273	16	5	5	90	269	1	1	4	5	8
261756	274	17	5	5	90	348	1	1	4	5	8
266982	275	18	5	5	90	306	1	1	4	5	8
272191	276	19	5	5	90	232	1	1	4	5	8
274478	277	20	5	5	90	303	1	1	4	5	8
278511	278	21	5	5	90	212	1	1	4	5	8
282864	279	22	5	5	90	201	1	1	4	5	8
287997	280	23	5	5	90	201	1	1	4	5	8
292660	281	24	5	5	90	279	1	1	4	5	8
295037	282	25	5	5	90	377	1	1	4	5	8
296726	283	1	1	5	70	403	0	1	4	5	8
298617	284	2	1	5	70	427	0	1	4	5	8
301683	285	3	1	1	70	300	0	1	4	5	8
305292	286	4	1	5	70	351	0	1	4	5	8
308134	287	5	1	8	70	218	0	1	4	5	8
311931	288	6	1	4	70	196	1	1	4	5	8
315196	289	7	1	4	70	306	1	1	4	5	8
318171	290	8	1	4	70	295	0	1	4	5	8
323161	291	9	1	4	70	229	1	1	4	5	8
326557	292	10	1	4	70	352	0	1	4	5	8
329478	293	11	1	4	70	468	0	1	4	5	8
332279	294	12	1	1	70	359	1	1	4	5	8
335340	295	13	1	1	70	233	0	1	4	5	8
337988	296	14	1	1	70	432	1	1	4	5	8
341191	297	1	5	1	70	184	0	1	4	5	8
343644	298	2	5	1	70	312	0	1	4	5	8
348934	299	3	5	5	70	167	1	1	4	5	8
351688	300	4	5	5	70	224	0	1	4	5	8
356381	301	5	5	5	70	271	1	1	4	5	8
360767	302	6	5	5	70	297	1	1	4	5	8
363555	303	7	5	5	70	334	1	1	4	5	8
365319	304	8	5	5	70	382	1	1	4	5	8
369082	305	9	5	5	70	212	1	1	4	5	8
371777	306	10	5	5	70	299	1	1	4	5	8
376998	307	11	5	5	70	329	1	1	4	5	8
378646	308	12	5	5	70	416	1	1	4	5	8
383395	309	13	5	5	70	258	0	1	4	5	8
388129	310	14	5	5	70	401	1	1	4	5	8
389821	311	15	5	5	70	462	1	1	4	5	8
393306	312	16	5	5	70	335	1	1	4	5	8
394766	313	17	5	5	70	389	1	1	4	5	8
396217	314	18	5	5	70	369	1	1	4	5	8
397994	315	19	5	5	70	236	1	1	4	5	8
402732	316	20	5	5	70	498	1	1	4	5	8
406828	317	21	5	5	70	270	0	1	4	5	8
409467	318	22	5	5	70	268	1	1	4	5	8
411531	319	1	4	5	90	294	0	1	4	5	8
413181	320	2	4	5	90	411	1	1	4	5	8
416480	321	3	4	5	90	191	1	1	4	5	8
419282	322	4	4	5	90	297	0	1	4	5	8
424098	323	5	4	5	90	193	0	1	4	5	8
427042	324	6	4	8	90	269	0	1	4	5	8
428895	325	7	4	4	90	316	0	1	4	5	8
430498	326	8	4	1	90	162	0	1	4	5	8
435063	327	9	4	5	90	174	1	1	4	5	8
439881	328	10	4	5	90	246	0	1	4	5	8
442889	329	11	4	5	90	266	0	1	4	5	8
446518	330	12	4	8	90	167	1	1	4	5	8
448470	331	13	4	8	90	216	0	1	4	5	8
453320	332	14	4	8	90	216	0	1	4	5	8
457546	333	15	4	4	90	177	1	1	4	5	8
460278	334	16	4	4	90	272	1	1	4	5	8
462738	335	17	4	4	90	349	1	1	4	5	8
465944	336	18	4	4	90	206	1	1	4	5	8
467915	337	19	4	4	90	279	0	1	4	5	8
469218	338	20	4	4	90	457	1	1	4	5	8
472210	339	21	4	4	90	301	1	1	4	5	8
475850	340	22	4	4	90	365	1	1	4	5	8
478974	341	23	4	4	90	266	1	1	4	5	8
484065	342	24	4	4	90	319	1	1	4	5	8
489064	343	1	8	4	70	391	0	1	4	5	8
493847	344	2	8	4	70	293	0	1	4	5	8
499075	345	3	8	1	70	231	0	1	4	5	8
503673	346	4	8	8	70	226	0	1	4	5	8
506962	347	5	8	5	70	258	0	1	4	5	8
510452	348	6	8	1	70	474	0	1	4	5	8
513947	349	7	8	4	70	181	0	1	4	5	8
518001	350	8	8	8	70	236	1	1	4	5	8
522380	351	9	8	8	70	311	0	1	4	5	8
526556	352	10	8	5	70	228	1	1	4	5	8
528311	353	11	8	5	70	267	1	1	4	5	8
533473	354	12	8	5	70	341	0	1	4	5	8
537716	355	13	8	5	70	199	0	1	4	5	8
541504	356	14	8	4	70	253	0	1	4	5	8
546218	357	15	8	1	70	219	0	1	4	5	8
549048	358	16	8	8	70	248	1	1	4	5	8
550856	359	17	8	8	70	279	1	1	4	5	8
554548	360	18	8	8	70	161	1	1	4	5	8
559639	361	19	8	8	70	322	1	1	4	5	8
561597	362	20	8	8	70	591	1	1	4	5	8
566515	363	21	8	8	70	450	0	1	4	5	8
569324	364	22	8	8	70	649	0	1	4	5	8
574474	365	23	8	1	70	258	0	1	4	5	8
579087	366	1	5	4	70	279	0	1	4	5	8
583347	367	2	5	5	70	228	1	1	4	5	8
586770	368	3	5	5	70	246	1	1	4	5	8
588187	369	4	5	5	70	469	1	1	4	5	8
593082	370	5	5	5	70	108	0	1	4	5	8
597243	371	6	5	5	70	293	1	1	4	5	8
601360	372	7	5	5	70	231	1	1	4	5	8
604298	373	8	5	5	70	566	1	1	4	5	8
607069	374	9	5	5	70	343	0	1	4	5	8
609682	375	10	5	5	70	243	0	1	4	5	8
614470	376	11	5	5	70	223	1	1	4	5	8
617005	377	12	5	5	70	294	1	1	4	5	8
620197	378	13	5	5	70	335	1	1	4	5	8
625198	379	14	5	5	70	211	0	1	4	5	8
628562	380	15	5	5	70	269	1	1	4	5	8
632824	381	16	5	5	70	235	0	1	4	5	8
635253	382	17	5	5	70	340	1	1	4	5	8
639035	383	18	5	5	70	269	1	1	4	5	8
642112	384	19	5	5	70	281	1	1	4	5	8
645169	385	20	5	5	70	362	1	1	4	5	8
647338	386	21	5	5	70	279	1	1	4	5	8
650087	387	22	5	5	70	201	0	1	4	5	8
651737	388	23	5	5	70	267	1	1	4	5	8
655326	389	24	5	5	70	251	0	1	4	5	8
657864	390	25	5	5	70	232	0	1	4	5	8
660815	391	1	8	5	70	231	0	1	4	5	8
665546	392	2	8	5	70	501	0	1	4	5	8
669983	393	3	8	1	70	175	0	1	4	5	8
674230	394	4	8	5	70	196	0	1	4	5	8
678202	395	5	8	8	70	193	0	1	4	5	8
680797	396	6	8	4	70	198	0	1	4	5	8
683187	397	7	8	1	70	208	1	1	4	5	8
686986	398	8	8	1	70	210	0	1	4	5	8
689531	399	9	8	1	70	237	0	1	4	5	8
691798	400	10	8	5	70	315	0	1	4	5	8
