# Supplementary material for: Control of entropy in neural models of environmental state
Source: eLife. 2019 Feb 28;8:e39404. doi: 10.7554/eLife.39404 (PMC6395063; doi:10.7554/eLife.39404)
Supplement: Source code 1. [file elife-39404-code1.zip › model_for_eLife/data/pre_fMRI/behavioural_data_s30_run3]

5010	401	1	7	2	70	1636	0	2	3	6	7
11107	402	2	7	3	70	240	0	2	3	6	7
16019	403	3	7	7	70	218	0	2	3	6	7
20558	404	4	7	6	70	155	0	2	3	6	7
23015	405	5	7	6	70	697	0	2	3	6	7
25844	406	6	7	2	70	268	1	2	3	6	7
29139	407	7	7	2	70	274	1	2	3	6	7
30945	408	8	7	2	70	334	1	2	3	6	7
33372	409	9	7	2	70	172	0	2	3	6	7
37241	410	10	7	7	70	226	1	2	3	6	7
40549	411	11	7	7	70	509	0	2	3	6	7
44838	412	12	7	3	70	280	0	2	3	6	7
47383	413	13	7	7	70	1301	1	2	3	6	7
53346	414	14	7	7	70	198	1	2	3	6	7
58154	415	15	7	7	70	251	1	2	3	6	7
62102	416	1	2	7	90	232	0	2	3	6	7
66856	417	2	2	7	90	147	0	2	3	6	7
68458	418	3	2	7	90	387	1	2	3	6	7
71980	419	4	2	7	90	222	0	2	3	6	7
75322	420	5	2	7	90	204	0	2	3	6	7
78730	421	6	2	2	90	181	1	2	3	6	7
79993	422	7	2	2	90	272	1	2	3	6	7
83124	423	8	2	2	90	201	1	2	3	6	7
85481	424	9	2	2	90	254	0	2	3	6	7
90135	425	10	2	2	90	305	0	2	3	6	7
94720	426	11	2	7	90	192	0	2	3	6	7
99131	427	12	2	6	90	257	0	2	3	6	7
104056	428	13	2	3	90	779	1	2	3	6	7
108884	429	14	2	3	90	258	0	2	3	6	7
112731	430	15	2	3	90	247	1	2	3	6	7
116380	431	16	2	3	90	487	1	2	3	6	7
118901	432	17	2	3	90	295	0	2	3	6	7
122543	433	18	2	3	90	253	1	2	3	6	7
126195	434	19	2	3	90	220	0	2	3	6	7
129939	435	20	2	3	90	284	0	2	3	6	7
134261	436	21	2	2	90	243	1	2	3	6	7
138842	437	22	2	2	90	239	1	2	3	6	7
142990	438	23	2	2	90	364	1	2	3	6	7
146977	439	1	6	2	70	367	0	2	3	6	7
152219	440	2	6	2	70	360	0	2	3	6	7
154439	441	3	6	7	70	254	0	2	3	6	7
155990	442	4	6	6	70	295	1	2	3	6	7
158005	443	5	6	6	70	240	1	2	3	6	7
161607	444	6	6	6	70	224	1	2	3	6	7
163095	445	7	6	6	70	323	1	2	3	6	7
167692	446	8	6	6	70	263	1	2	3	6	7
171764	447	9	6	6	70	215	0	2	3	6	7
174550	448	10	6	6	70	254	1	2	3	6	7
179622	449	11	6	6	70	198	1	2	3	6	7
183510	450	12	6	6	70	213	0	2	3	6	7
186208	451	13	6	6	70	255	1	2	3	6	7
187830	452	14	6	6	70	357	0	2	3	6	7
189197	453	15	6	6	70	365	1	2	3	6	7
190746	454	16	6	6	70	283	0	2	3	6	7
192388	455	1	3	6	90	267	0	2	3	6	7
195571	456	2	3	6	90	233	1	2	3	6	7
196956	457	3	3	6	90	385	1	2	3	6	7
200076	458	4	3	6	90	184	0	2	3	6	7
204532	459	5	3	6	90	217	0	2	3	6	7
208085	460	6	3	6	90	230	0	2	3	6	7
209550	461	7	3	1	90	262	9	2	3	6	7
213051	462	8	3	2	90	608	0	2	3	6	7
218271	463	9	3	3	90	347	1	2	3	6	7
219805	464	10	3	3	90	243	1	2	3	6	7
225050	465	11	3	3	90	314	1	2	3	6	7
229612	466	12	3	3	90	374	1	2	3	6	7
231055	467	13	3	3	90	410	1	2	3	6	7
234492	468	14	3	3	90	271	1	2	3	6	7
238196	469	15	3	3	90	249	0	2	3	6	7
240122	470	16	3	3	90	316	1	2	3	6	7
244135	471	17	3	3	90	249	1	2	3	6	7
248050	472	18	3	3	90	227	1	2	3	6	7
249501	473	19	3	3	90	324	1	2	3	6	7
252479	474	20	3	3	90	459	1	2	3	6	7
256334	475	21	3	3	90	358	1	2	3	6	7
259516	476	22	3	3	90	316	1	2	3	6	7
264087	477	23	3	3	90	313	1	2	3	6	7
269313	478	24	3	3	90	374	1	2	3	6	7
273421	479	25	3	3	90	353	1	2	3	6	7
276157	480	26	3	3	90	366	1	2	3	6	7
278833	481	27	3	3	90	404	1	2	3	6	7
282826	482	28	3	3	90	350	1	2	3	6	7
287241	483	1	6	3	70	292	1	2	3	6	7
291272	484	2	6	3	70	395	0	2	3	6	7
292904	485	3	6	3	70	267	1	2	3	6	7
296192	486	4	6	3	70	236	0	2	3	6	7
299700	487	5	6	3	70	234	0	2	3	6	7
302170	488	6	6	7	70	248	0	2	3	6	7
303595	489	7	6	2	70	308	1	2	3	6	7
305366	490	8	6	2	70	228	0	2	3	6	7
308680	491	9	6	2	70	139	0	2	3	6	7
311873	492	10	6	6	70	189	0	2	3	6	7
315733	493	11	6	7	70	185	0	2	3	6	7
317055	494	12	6	3	70	171	1	2	3	6	7
320964	495	13	6	3	70	232	0	2	3	6	7
322979	496	14	6	3	70	384	0	2	3	6	7
325970	497	15	6	6	70	272	1	2	3	6	7
330229	498	16	6	6	70	253	1	2	3	6	7
333416	499	17	6	6	70	352	0	2	3	6	7
336114	500	18	6	6	70	262	1	2	3	6	7
338892	501	19	6	6	70	419	1	2	3	6	7
342387	502	20	6	6	70	330	1	2	3	6	7
346007	503	21	6	6	70	316	1	2	3	6	7
347840	504	1	7	6	70	667	0	2	3	6	7
352198	505	2	7	6	70	620	0	2	3	6	7
357808	506	3	7	6	70	317	0	2	3	6	7
362518	507	4	7	2	70	275	1	2	3	6	7
365918	508	5	7	2	70	211	0	2	3	6	7
370903	509	6	7	7	70	190	1	2	3	6	7
373795	510	7	7	7	70	282	1	2	3	6	7
376397	511	8	7	7	70	308	1	2	3	6	7
377779	512	9	7	7	70	317	1	2	3	6	7
381132	513	10	7	7	70	281	0	2	3	6	7
382632	514	11	7	7	70	331	0	2	3	6	7
384936	515	12	7	3	70	456	0	2	3	6	7
387063	516	13	7	6	70	1108	0	2	3	6	7
390182	517	14	7	7	70	268	1	2	3	6	7
395170	518	15	7	7	70	165	1	2	3	6	7
399125	519	1	3	7	70	280	0	2	3	6	7
400498	520	2	3	7	70	351	0	2	3	6	7
404455	521	3	3	7	70	381	0	2	3	6	7
406874	522	4	3	2	70	207	0	2	3	6	7
411441	523	5	3	3	70	219	0	2	3	6	7
415112	524	6	3	6	70	251	1	2	3	6	7
418855	525	7	3	6	70	268	0	2	3	6	7
420305	526	8	3	6	70	356	0	2	3	6	7
424269	527	9	3	2	70	301	0	2	3	6	7
427588	528	10	3	7	70	299	0	2	3	6	7
430758	529	11	3	3	70	252	1	2	3	6	7
432193	530	12	3	3	70	289	1	2	3	6	7
437469	531	13	3	3	70	275	1	2	3	6	7
439247	532	14	3	3	70	352	1	2	3	6	7
441989	533	15	3	3	70	282	1	2	3	6	7
445499	534	16	3	3	70	271	1	2	3	6	7
447487	535	17	3	3	70	357	0	2	3	6	7
451960	536	18	3	3	70	226	0	2	3	6	7
453690	537	19	3	3	70	347	1	2	3	6	7
456477	538	20	3	3	70	509	0	2	3	6	7
460237	539	21	3	3	70	996	1	2	3	6	7
463523	540	22	3	2	70	302	0	2	3	6	7
468666	541	23	3	3	70	245	1	2	3	6	7
472933	542	1	2	3	70	449	0	2	3	6	7
474941	543	2	2	3	70	340	0	2	3	6	7
479100	544	3	2	7	70	202	0	2	3	6	7
483732	545	4	2	6	70	236	0	2	3	6	7
487113	546	5	2	3	70	250	0	2	3	6	7
490439	547	6	2	2	70	210	0	2	3	6	7
491828	548	7	2	7	70	1320	0	2	3	6	7
497915	549	8	2	6	70	179	0	2	3	6	7
499563	550	9	2	2	70	607	1	2	3	6	7
501773	551	10	2	2	70	262	0	2	3	6	7
503725	552	11	2	2	70	433	1	2	3	6	7
506770	553	12	2	2	70	259	1	2	3	6	7
510619	554	13	2	2	70	332	0	2	3	6	7
514256	555	14	2	2	70	309	1	2	3	6	7
515688	556	15	2	2	70	393	0	2	3	6	7
519298	557	16	2	2	70	274	1	2	3	6	7
521990	558	17	2	2	70	438	1	2	3	6	7
523629	559	18	2	2	70	722	1	2	3	6	7
529088	560	1	6	2	90	669	1	2	3	6	7
534754	561	2	6	2	90	512	0	2	3	6	7
536466	562	3	6	2	90	397	0	2	3	6	7
538807	563	4	6	2	90	617	0	2	3	6	7
543591	564	5	6	2	90	593	0	2	3	6	7
547027	565	6	6	7	90	365	1	2	3	6	7
552371	566	7	6	7	90	233	0	2	3	6	7
556149	567	8	6	3	90	365	1	2	3	6	7
558090	568	9	6	3	90	367	0	2	3	6	7
559493	569	10	6	3	90	356	0	2	3	6	7
561383	570	11	6	6	90	223	1	2	3	6	7
565726	571	12	6	6	90	427	1	2	3	6	7
570426	572	13	6	6	90	345	1	2	3	6	7
574707	573	14	6	6	90	303	1	2	3	6	7
577011	574	15	6	6	90	437	1	2	3	6	7
580707	575	16	6	6	90	286	1	2	3	6	7
584655	576	17	6	6	90	450	1	2	3	6	7
587653	577	18	6	6	90	292	1	2	3	6	7
589904	578	19	6	6	90	269	1	2	3	6	7
591756	579	20	6	6	90	294	1	2	3	6	7
593526	580	21	6	6	90	427	1	2	3	6	7
596044	581	22	6	6	90	429	1	2	3	6	7
598251	582	23	6	6	90	333	1	2	3	6	7
602802	583	24	6	6	90	382	1	2	3	6	7
604994	584	25	6	6	90	257	1	2	3	6	7
607865	585	26	6	6	90	214	1	2	3	6	7
609087	586	27	6	6	90	548	0	2	3	6	7
614588	587	28	6	6	90	209	1	2	3	6	7
619129	588	1	3	6	70	177	1	2	3	6	7
621642	589	2	3	6	70	259	0	2	3	6	7
625400	590	3	3	6	70	248	0	2	3	6	7
628682	591	4	3	7	70	277	0	2	3	6	7
633716	592	5	3	2	70	208	0	2	3	6	7
637934	593	6	3	6	70	176	0	2	3	6	7
642384	594	7	3	3	70	309	1	2	3	6	7
646360	595	8	3	3	70	400	0	2	3	6	7
649999	596	9	3	3	70	410	1	2	3	6	7
653393	597	10	3	3	70	225	1	2	3	6	7
655772	598	11	3	3	70	422	0	2	3	6	7
660208	599	12	3	3	70	322	1	2	3	6	7
664750	600	13	3	3	70	420	1	2	3	6	7
