# Supplementary material for: Control of entropy in neural models of environmental state
Source: eLife. 2019 Feb 28;8:e39404. doi: 10.7554/eLife.39404 (PMC6395063; doi:10.7554/eLife.39404)
Supplement: Source code 1. [file elife-39404-code1.zip › model_for_eLife/data/pre_fMRI/behavioural_data_s30_run4]

5018	601	1	8	3	70	1154	0	1	3	6	8
9279	602	2	8	1	70	283	0	1	3	6	8
11704	603	3	8	8	70	238	0	1	3	6	8
13438	604	4	8	6	70	252	0	1	3	6	8
16538	605	5	8	1	70	178	0	1	3	6	8
18982	606	6	8	8	70	188	1	1	3	6	8
22823	607	7	8	8	70	304	0	1	3	6	8
24295	608	8	8	8	70	247	0	1	3	6	8
27473	609	9	8	3	70	285	1	1	3	6	8
31402	610	10	8	3	70	163	0	1	3	6	8
34247	611	11	8	6	70	216	0	1	3	6	8
38618	612	12	8	3	70	212	1	1	3	6	8
40693	613	13	8	3	70	286	0	1	3	6	8
45769	614	14	8	3	70	230	0	1	3	6	8
48205	615	15	8	1	70	327	0	1	3	6	8
52941	616	16	8	3	70	218	0	1	3	6	8
57237	617	17	8	8	70	141	0	1	3	6	8
62230	618	18	8	6	70	194	1	1	3	6	8
65237	619	19	8	6	70	277	1	1	3	6	8
67366	620	20	8	6	70	253	0	1	3	6	8
71393	621	21	8	6	70	237	0	1	3	6	8
75978	622	1	1	1	90	213	1	1	3	6	8
79498	623	2	1	1	90	261	1	1	3	6	8
81518	624	3	1	1	90	391	1	1	3	6	8
84329	625	4	1	1	90	245	1	1	3	6	8
87605	626	5	1	1	90	299	1	1	3	6	8
91921	627	6	1	1	90	205	1	1	3	6	8
95817	628	7	1	1	90	294	1	1	3	6	8
97192	629	8	1	1	90	294	1	1	3	6	8
100295	630	9	1	1	90	212	1	1	3	6	8
105074	631	10	1	1	90	188	1	1	3	6	8
106448	632	11	1	1	90	299	0	1	3	6	8
110377	633	12	1	1	90	321	1	1	3	6	8
114519	634	13	1	1	90	373	1	1	3	6	8
116046	635	1	3	1	90	344	1	1	3	6	8
120773	636	2	3	1	90	246	0	1	3	6	8
122794	637	3	3	1	90	262	1	1	3	6	8
124986	638	4	3	1	90	327	1	1	3	6	8
128474	639	5	3	1	90	312	0	1	3	6	8
133021	640	6	3	1	90	580	1	1	3	6	8
134603	641	7	3	1	90	395	0	1	3	6	8
136758	642	8	3	8	90	892	1	1	3	6	8
139213	643	9	3	8	90	474	0	1	3	6	8
141916	644	10	3	8	90	199	0	1	3	6	8
143204	645	11	3	1	90	263	0	1	3	6	8
146923	646	12	3	3	90	198	1	1	3	6	8
151336	647	13	3	3	90	226	1	1	3	6	8
154758	648	14	3	3	90	243	1	1	3	6	8
159293	649	15	3	3	90	377	1	1	3	6	8
163411	650	16	3	3	90	295	1	1	3	6	8
167501	651	17	3	3	90	652	1	1	3	6	8
172449	652	18	3	3	90	200	1	1	3	6	8
176429	653	19	3	3	90	275	1	1	3	6	8
181103	654	20	3	3	90	199	1	1	3	6	8
184537	655	21	3	3	90	442	1	1	3	6	8
186401	656	22	3	3	90	644	1	1	3	6	8
191956	657	23	3	3	90	278	1	1	3	6	8
193307	658	24	3	3	90	358	1	1	3	6	8
195654	659	25	3	3	90	361	1	1	3	6	8
197792	660	26	3	3	90	319	1	1	3	6	8
201298	661	1	6	3	90	329	0	1	3	6	8
206137	662	2	6	3	90	307	0	1	3	6	8
208089	663	3	6	3	90	317	0	1	3	6	8
213011	664	4	6	3	90	197	0	1	3	6	8
215192	665	5	6	3	90	333	0	1	3	6	8
217984	666	6	6	6	90	210	1	1	3	6	8
222655	667	7	6	6	90	174	1	1	3	6	8
225276	668	8	6	6	90	266	1	1	3	6	8
229209	669	9	6	6	90	181	0	1	3	6	8
231494	670	10	6	8	90	311	0	1	3	6	8
235842	671	11	6	1	90	192	0	1	3	6	8
238831	672	12	6	6	90	219	1	1	3	6	8
243574	673	13	6	6	90	175	1	1	3	6	8
248053	674	14	6	6	90	240	1	1	3	6	8
252343	675	15	6	6	90	219	1	1	3	6	8
256035	676	16	6	6	90	420	1	1	3	6	8
260037	677	17	6	6	90	244	1	1	3	6	8
265148	678	18	6	6	90	402	1	1	3	6	8
269142	679	19	6	6	90	302	1	1	3	6	8
273511	680	20	6	6	90	330	1	1	3	6	8
276594	681	21	6	6	90	362	1	1	3	6	8
278580	682	1	8	6	90	312	0	1	3	6	8
280274	683	2	8	6	90	234	0	1	3	6	8
282810	684	3	8	1	90	279	1	1	3	6	8
286538	685	4	8	1	90	254	0	1	3	6	8
291209	686	5	8	3	90	235	0	1	3	6	8
295257	687	6	8	1	90	228	0	1	3	6	8
296822	688	7	8	8	90	276	1	1	3	6	8
298707	689	8	8	8	90	299	0	1	3	6	8
300348	690	9	8	8	90	250	1	1	3	6	8
303526	691	10	8	8	90	239	1	1	3	6	8
307530	692	11	8	8	90	285	1	1	3	6	8
310690	693	12	8	8	90	236	1	1	3	6	8
315423	694	13	8	8	90	230	0	1	3	6	8
317755	695	14	8	8	90	331	1	1	3	6	8
320362	696	15	8	8	90	272	1	1	3	6	8
323907	697	16	8	8	90	269	1	1	3	6	8
325228	698	17	8	8	90	315	1	1	3	6	8
328078	699	18	8	8	90	187	1	1	3	6	8
330848	700	1	1	8	70	380	0	1	3	6	8
333235	701	2	1	8	70	240	0	1	3	6	8
337588	702	3	1	1	70	185	0	1	3	6	8
342590	703	4	1	3	70	282	0	1	3	6	8
345481	704	5	1	6	70	243	0	1	3	6	8
348334	705	6	1	6	70	377	0	1	3	6	8
352222	706	7	1	8	70	225	0	1	3	6	8
353703	707	8	1	1	70	257	1	1	3	6	8
357973	708	9	1	1	70	212	1	1	3	6	8
360286	709	10	1	1	70	279	0	1	3	6	8
363550	710	11	1	1	70	264	1	1	3	6	8
366241	711	12	1	1	70	242	1	1	3	6	8
370802	712	13	1	1	70	322	1	1	3	6	8
373063	713	14	1	1	70	303	1	1	3	6	8
377258	714	15	1	1	70	238	1	1	3	6	8
381775	715	16	1	1	70	231	1	1	3	6	8
383711	716	1	3	1	90	575	0	1	3	6	8
386370	717	2	3	1	90	314	0	1	3	6	8
390653	718	3	3	3	90	267	1	1	3	6	8
392699	719	4	3	3	90	259	1	1	3	6	8
397879	720	5	3	3	90	254	1	1	3	6	8
401526	721	6	3	3	90	564	1	1	3	6	8
405481	722	7	3	3	90	317	1	1	3	6	8
409533	723	8	3	3	90	406	1	1	3	6	8
413974	724	9	3	3	90	212	0	1	3	6	8
417053	725	10	3	3	90	206	1	1	3	6	8
420563	726	11	3	3	90	223	1	1	3	6	8
421923	727	12	3	3	90	562	1	1	3	6	8
423766	728	13	3	3	90	295	1	1	3	6	8
425177	729	14	3	3	90	368	1	1	3	6	8
429648	730	15	3	3	90	334	1	1	3	6	8
431031	731	16	3	3	90	346	1	1	3	6	8
435803	732	17	3	3	90	272	1	1	3	6	8
437254	733	18	3	3	90	295	1	1	3	6	8
439856	734	19	3	3	90	199	1	1	3	6	8
444759	735	20	3	3	90	243	1	1	3	6	8
447161	736	1	6	3	90	342	1	1	3	6	8
450293	737	2	6	3	90	196	0	1	3	6	8
452376	738	3	6	3	90	303	1	1	3	6	8
456500	739	4	6	3	90	221	0	1	3	6	8
460102	740	5	6	3	90	237	0	1	3	6	8
465044	741	6	6	8	90	260	0	1	3	6	8
468473	742	7	6	1	90	196	0	1	3	6	8
473169	743	8	6	6	90	204	1	1	3	6	8
475693	744	9	6	6	90	313	1	1	3	6	8
478576	745	10	6	6	90	412	1	1	3	6	8
480988	746	11	6	6	90	209	1	1	3	6	8
485815	747	12	6	6	90	305	1	1	3	6	8
490919	748	13	6	6	90	256	1	1	3	6	8
493763	749	14	6	6	90	400	1	1	3	6	8
496858	750	15	6	6	90	256	1	1	3	6	8
499295	751	16	6	6	90	243	1	1	3	6	8
501403	752	17	6	6	90	345	1	1	3	6	8
503434	753	18	6	6	90	199	1	1	3	6	8
507435	754	19	6	6	90	266	1	1	3	6	8
511258	755	1	1	6	90	367	0	1	3	6	8
516084	756	2	1	6	90	363	0	1	3	6	8
521255	757	3	1	8	90	244	0	1	3	6	8
525762	758	4	1	3	90	204	0	1	3	6	8
529224	759	5	1	1	90	430	1	1	3	6	8
531897	760	6	1	1	90	362	1	1	3	6	8
535490	761	7	1	1	90	215	1	1	3	6	8
538272	762	1	8	1	90	245	1	1	3	6	8
540833	763	2	8	1	90	239	0	1	3	6	8
544620	764	3	8	1	90	201	0	1	3	6	8
546398	765	4	8	8	90	477	1	1	3	6	8
549773	766	5	8	8	90	207	1	1	3	6	8
551179	767	6	8	8	90	325	1	1	3	6	8
553075	768	7	8	8	90	354	1	1	3	6	8
556515	769	8	8	8	90	182	1	1	3	6	8
559253	770	9	8	8	90	248	1	1	3	6	8
562120	771	10	8	8	90	186	1	1	3	6	8
565520	772	11	8	8	90	319	1	1	3	6	8
567810	773	12	8	8	90	380	1	1	3	6	8
570049	774	13	8	8	90	314	1	1	3	6	8
571888	775	14	8	8	90	365	1	1	3	6	8
575596	776	15	8	8	90	270	1	1	3	6	8
579721	777	16	8	8	90	370	1	1	3	6	8
582978	778	17	8	8	90	520	1	1	3	6	8
586572	779	18	8	8	90	236	1	1	3	6	8
589163	780	19	8	8	90	251	1	1	3	6	8
591759	781	20	8	8	90	269	1	1	3	6	8
593742	782	21	8	8	90	230	1	1	3	6	8
595511	783	1	6	8	70	209	1	1	3	6	8
600296	784	2	6	8	70	229	0	1	3	6	8
605304	785	3	6	8	70	214	0	1	3	6	8
610293	786	4	6	1	70	263	0	1	3	6	8
613669	787	5	6	3	70	496	0	1	3	6	8
615473	788	6	6	6	70	413	1	1	3	6	8
619227	789	7	6	6	70	277	0	1	3	6	8
624390	790	8	6	6	70	207	1	1	3	6	8
626250	791	9	6	6	70	360	1	1	3	6	8
631586	792	10	6	6	70	176	0	1	3	6	8
633832	793	11	6	1	70	361	1	1	3	6	8
637575	794	12	6	1	70	206	0	1	3	6	8
640116	795	13	6	8	70	997	0	1	3	6	8
644711	796	14	6	1	70	536	0	1	3	6	8
648979	797	15	6	3	70	358	0	1	3	6	8
651034	798	16	6	6	70	216	0	1	3	6	8
653362	799	17	6	6	70	677	1	1	3	6	8
656496	800	18	6	6	70	534	0	1	3	6	8
