# Supplementary material for: Control of entropy in neural models of environmental state
Source: eLife. 2019 Feb 28;8:e39404. doi: 10.7554/eLife.39404 (PMC6395063; doi:10.7554/eLife.39404)
Supplement: Source code 1. [file elife-39404-code1.zip › model_for_eLife/data/pre_fMRI/behavioural_data_s32_run1]

5017	1	0	4	2	70	2561	0	2	4	5	7
10296	2	1	4	2	70	1530	1	2	4	5	7
15956	3	2	4	2	70	623	0	2	4	5	7
19497	4	3	4	7	70	7234	0	2	4	5	7
29866	5	4	4	7	70	2290	0	2	4	5	7
36602	6	5	4	4	70	1662	0	2	4	5	7
43013	7	6	4	5	70	1442	0	2	4	5	7
46135	8	7	4	4	70	1349	1	2	4	5	7
50016	9	8	4	4	70	1092	1	2	4	5	7
55501	10	9	4	4	70	859	1	2	4	5	7
61287	11	10	4	4	70	753	1	2	4	5	7
63064	12	11	4	4	70	5356	0	2	4	5	7
72025	13	12	4	4	70	1097	1	2	4	5	7
75463	14	13	4	4	70	1208	0	2	4	5	7
81312	15	14	4	4	70	367	0	2	4	5	7
85885	16	15	4	5	70	524	0	2	4	5	7
88565	17	16	4	5	70	2688	1	2	4	5	7
92281	18	17	4	5	70	3751	0	2	4	5	7
99304	19	18	4	7	70	1695	1	2	4	5	7
104714	20	19	4	7	70	306	0	2	4	5	7
109975	21	20	4	7	70	353	1	2	4	5	7
112343	22	1	7	7	70	1431	1	2	4	5	7
116798	23	2	7	7	70	1263	1	2	4	5	7
119350	24	3	7	7	70	1724	0	2	4	5	7
124325	25	4	7	7	70	366	1	2	4	5	7
127233	26	5	7	7	70	663	1	2	4	5	7
130774	27	6	7	7	70	406	0	2	4	5	7
135995	28	7	7	7	70	238	1	2	4	5	7
138289	29	8	7	7	70	518	1	2	4	5	7
143169	30	9	7	7	70	887	1	2	4	5	7
146245	31	10	7	7	70	574	1	2	4	5	7
148833	32	11	7	7	70	3251	0	2	4	5	7
155790	33	12	7	7	70	509	1	2	4	5	7
160618	34	13	7	7	70	459	1	2	4	5	7
165868	35	14	7	7	70	336	0	2	4	5	7
168279	36	15	7	7	70	492	1	2	4	5	7
171626	37	16	7	7	70	621	1	2	4	5	7
175001	38	17	7	7	70	588	1	2	4	5	7
177953	39	18	7	7	70	459	1	2	4	5	7
181615	40	19	7	7	70	595	1	2	4	5	7
185426	41	20	7	7	70	618	1	2	4	5	7
187829	42	21	7	7	70	1416	1	2	4	5	7
190929	43	22	7	7	70	2466	1	2	4	5	7
195612	44	23	7	7	70	757	0	2	4	5	7
199372	45	24	7	7	70	389	1	2	4	5	7
202742	46	1	5	7	70	325	1	2	4	5	7
207138	47	2	5	7	70	305	1	2	4	5	7
208562	48	3	5	7	70	2420	0	2	4	5	7
215111	49	4	5	7	70	321	0	2	4	5	7
217945	50	5	5	7	70	937	1	2	4	5	7
223702	51	6	5	7	70	257	0	2	4	5	7
228251	52	7	5	7	70	198	0	2	4	5	7
233392	53	8	5	2	70	231	0	2	4	5	7
236842	54	9	5	2	70	337	1	2	4	5	7
241196	55	10	5	2	70	274	0	2	4	5	7
246136	56	11	5	4	70	333	0	2	4	5	7
248175	57	12	5	4	70	790	0	2	4	5	7
253773	58	13	5	5	70	231	1	2	4	5	7
258017	59	14	5	5	70	1008	0	2	4	5	7
262128	60	15	5	5	70	398	1	2	4	5	7
266452	61	1	7	5	70	377	0	2	4	5	7
268883	62	2	7	5	70	684	1	2	4	5	7
274029	63	3	7	5	70	524	0	2	4	5	7
278592	64	4	7	5	70	287	0	2	4	5	7
282753	65	5	7	7	70	1327	1	2	4	5	7
286883	66	6	7	7	70	345	0	2	4	5	7
290403	67	7	7	7	70	330	1	2	4	5	7
295114	68	8	7	7	70	220	0	2	4	5	7
298351	69	9	7	7	70	338	0	2	4	5	7
301775	70	10	7	4	70	1568	0	2	4	5	7
307772	71	11	7	4	70	298	0	2	4	5	7
309702	72	12	7	4	70	745	0	2	4	5	7
313839	73	13	7	2	70	242	0	2	4	5	7
318198	74	14	7	2	70	171	0	2	4	5	7
321448	75	15	7	2	70	374	1	2	4	5	7
325087	76	16	7	2	70	310	0	2	4	5	7
329520	77	17	7	7	70	266	0	2	4	5	7
332698	78	18	7	6	70	510	9	2	4	5	7
337286	79	1	5	5	90	341	1	2	4	5	7
340068	80	2	5	5	90	1177	1	2	4	5	7
345242	81	3	5	5	90	329	0	2	4	5	7
349523	82	4	5	5	90	222	1	2	4	5	7
352956	83	5	5	5	90	1451	1	2	4	5	7
359110	84	6	5	5	90	628	1	2	4	5	7
363642	85	7	5	5	90	857	1	2	4	5	7
366567	86	8	5	5	90	103	1	2	4	5	7
369040	87	9	5	5	90	170	1	2	4	5	7
372377	88	10	5	5	90	356	1	2	4	5	7
374395	89	11	5	5	90	545	1	2	4	5	7
377952	90	12	5	5	90	353	1	2	4	5	7
381394	91	13	5	5	90	882	1	2	4	5	7
383579	92	14	5	5	90	1458	1	2	4	5	7
388133	93	15	5	5	90	539	1	2	4	5	7
392341	94	1	7	5	70	215	0	2	4	5	7
393695	95	2	7	5	70	965	0	2	4	5	7
396722	96	3	7	5	70	315	1	2	4	5	7
399072	97	4	7	5	70	594	0	2	4	5	7
403568	98	5	7	5	70	333	0	2	4	5	7
408228	99	6	7	5	70	258	0	2	4	5	7
411221	100	7	7	5	70	529	0	2	4	5	7
415126	101	8	7	4	70	245	0	2	4	5	7
419195	102	9	7	4	70	226	0	2	4	5	7
424221	103	10	7	2	70	263	1	2	4	5	7
426992	104	11	7	2	70	393	0	2	4	5	7
429025	105	12	7	2	70	335	0	2	4	5	7
432857	106	13	7	7	70	327	0	2	4	5	7
435699	107	14	7	7	70	276	1	2	4	5	7
437254	108	15	7	7	70	798	1	2	4	5	7
440757	109	16	7	7	70	219	0	2	4	5	7
444921	110	1	4	7	90	176	0	2	4	5	7
449370	111	2	4	7	90	275	0	2	4	5	7
451281	112	3	4	2	90	390	0	2	4	5	7
456426	113	4	4	2	90	185	0	2	4	5	7
460100	114	5	4	3	90	330	9	2	4	5	7
461600	115	6	4	4	90	798	1	2	4	5	7
465891	116	7	4	4	90	428	0	2	4	5	7
471180	117	8	4	4	90	346	1	2	4	5	7
473664	118	9	4	4	90	498	1	2	4	5	7
476077	119	10	4	4	90	342	1	2	4	5	7
480376	120	11	4	4	90	337	1	2	4	5	7
484249	121	12	4	4	90	413	1	2	4	5	7
487771	122	13	4	4	90	284	1	2	4	5	7
490337	123	14	4	4	90	1197	1	2	4	5	7
495797	124	15	4	4	90	357	1	2	4	5	7
499712	125	1	7	4	90	608	0	2	4	5	7
503991	126	2	7	4	90	458	0	2	4	5	7
507779	127	3	7	4	90	336	0	2	4	5	7
511741	128	4	7	4	90	395	0	2	4	5	7
515293	129	5	7	5	90	464	0	2	4	5	7
517954	130	6	7	5	90	494	0	2	4	5	7
522692	131	7	7	5	90	202	0	2	4	5	7
524827	132	8	7	2	90	1097	0	2	4	5	7
529147	133	9	7	2	90	274	0	2	4	5	7
531150	134	10	7	7	90	449	1	2	4	5	7
535371	135	11	7	7	90	274	1	2	4	5	7
538798	136	12	7	7	90	3031	1	2	4	5	7
543629	137	13	7	7	90	606	1	2	4	5	7
547641	138	14	7	7	90	757	1	2	4	5	7
549417	139	15	7	7	90	731	0	2	4	5	7
552865	140	16	7	7	90	663	1	2	4	5	7
558363	141	17	7	7	90	302	1	2	4	5	7
563058	142	18	7	7	90	235	1	2	4	5	7
565332	143	19	7	7	90	1513	1	2	4	5	7
567885	144	20	7	7	90	1676	1	2	4	5	7
572306	145	21	7	7	90	779	1	2	4	5	7
575036	146	1	4	7	90	480	0	2	4	5	7
577664	147	2	4	7	90	273	1	2	4	5	7
579929	148	3	4	7	90	662	0	2	4	5	7
584589	149	4	4	7	90	355	0	2	4	5	7
588051	150	5	4	7	90	299	0	2	4	5	7
590887	151	6	4	7	90	392	0	2	4	5	7
592875	152	7	4	7	90	438	0	2	4	5	7
596083	153	8	4	2	90	2911	0	2	4	5	7
601344	154	9	4	2	90	419	0	2	4	5	7
603338	155	10	4	2	90	309	0	2	4	5	7
605283	156	11	4	5	90	1054	1	2	4	5	7
609308	157	12	4	5	90	434	0	2	4	5	7
612726	158	1	2	5	70	328	0	2	4	5	7
617524	159	2	2	5	70	197	0	2	4	5	7
620256	160	3	2	4	70	345	0	2	4	5	7
623094	161	4	2	4	70	210	0	2	4	5	7
625413	162	5	2	4	70	287	0	2	4	5	7
628176	163	6	2	7	70	553	0	2	4	5	7
632329	164	7	2	7	70	383	0	2	4	5	7
633964	165	8	2	2	70	678	0	2	4	5	7
638796	166	9	2	2	70	213	1	2	4	5	7
643620	167	10	2	2	70	278	1	2	4	5	7
647242	168	11	2	2	70	302	1	2	4	5	7
651168	169	12	2	2	70	1067	0	2	4	5	7
654457	170	13	2	2	70	743	1	2	4	5	7
657884	171	14	2	2	70	887	1	2	4	5	7
660326	172	15	2	2	70	385	1	2	4	5	7
664986	173	16	2	2	70	331	1	2	4	5	7
668463	174	17	2	2	70	292	1	2	4	5	7
671852	175	18	2	2	70	330	1	2	4	5	7
673871	176	19	2	2	70	463	0	2	4	5	7
678695	177	1	4	2	90	684	0	2	4	5	7
683926	178	2	4	2	90	301	0	2	4	5	7
687794	179	3	4	2	90	309	0	2	4	5	7
691326	180	4	4	2	90	248	0	2	4	5	7
695587	181	5	4	7	90	226	0	2	4	5	7
699710	182	6	4	7	90	348	0	2	4	5	7
704284	183	7	4	7	90	205	0	2	4	5	7
707315	184	8	4	5	90	641	0	2	4	5	7
712118	185	9	4	5	90	169	0	2	4	5	7
713680	186	10	4	5	90	43	0	2	4	5	7
718568	187	11	4	4	90	360	1	2	4	5	7
722531	188	12	4	4	90	417	1	2	4	5	7
726072	189	13	4	4	90	479	1	2	4	5	7
727646	190	14	4	4	90	5682	1	2	4	5	7
737203	191	15	4	4	90	377	1	2	4	5	7
739705	192	16	4	4	90	305	1	2	4	5	7
743688	193	17	4	4	90	228	0	2	4	5	7
747863	194	18	4	4	90	887	0	2	4	5	7
753707	195	19	4	4	90	316	0	2	4	5	7
756559	196	20	4	5	90	386	0	2	4	5	7
759458	197	1	5	5	70	313	1	2	4	5	7
762146	198	2	5	5	70	399	1	2	4	5	7
766496	199	3	5	5	70	291	1	2	4	5	7
768024	200	4	5	5	70	1106	1	2	4	5	7
