# Supplementary material for: Control of entropy in neural models of environmental state
Source: eLife. 2019 Feb 28;8:e39404. doi: 10.7554/eLife.39404 (PMC6395063; doi:10.7554/eLife.39404)
Supplement: Source code 1. [file elife-39404-code1.zip › model_for_eLife/data/pre_fMRI/behavioural_data_s32_run2]

5018	201	1	1	8	70	5581	1	1	3	6	8
13220	202	2	1	8	70	646	0	1	3	6	8
17977	203	3	1	8	70	1814	0	1	3	6	8
21540	204	4	1	8	70	3747	0	1	3	6	8
29092	205	5	1	1	70	600	1	1	3	6	8
32853	206	6	1	1	70	720	1	1	3	6	8
34936	207	7	1	1	70	744	0	1	3	6	8
38036	208	8	1	1	70	1237	1	1	3	6	8
41785	209	9	1	1	70	758	1	1	3	6	8
43618	210	10	1	1	70	856	1	1	3	6	8
47418	211	11	1	1	70	236	1	1	3	6	8
48667	212	12	1	1	70	971	0	1	3	6	8
52838	213	13	1	1	70	301	0	1	3	6	8
56776	214	14	1	1	70	245	1	1	3	6	8
58717	215	15	1	1	70	621	0	1	3	6	8
62978	216	16	1	8	70	435	0	1	3	6	8
66409	217	17	1	8	70	441	0	1	3	6	8
70632	218	18	1	3	70	249	1	1	3	6	8
75246	219	19	1	3	70	434	0	1	3	6	8
78266	220	20	1	3	70	2495	0	1	3	6	8
85077	221	21	1	3	70	191	0	1	3	6	8
89537	222	22	1	6	70	389	0	1	3	6	8
93410	223	23	1	6	70	243	1	1	3	6	8
95105	224	24	1	6	70	1349	0	1	3	6	8
101057	225	25	1	6	70	236	1	1	3	6	8
105925	226	26	1	6	70	403	0	1	3	6	8
108787	227	27	1	6	70	364	0	1	3	6	8
112369	228	1	3	6	70	228	0	1	3	6	8
116141	229	2	3	8	70	327	0	1	3	6	8
121261	230	3	3	1	70	182	0	1	3	6	8
126280	231	4	3	3	70	455	1	1	3	6	8
129099	232	5	3	3	70	336	0	1	3	6	8
130598	233	6	3	6	70	512	0	1	3	6	8
133972	234	7	3	3	70	166	1	1	3	6	8
137288	235	8	3	3	70	260	0	1	3	6	8
140249	236	9	3	3	70	192	0	1	3	6	8
144017	237	10	3	6	70	243	0	1	3	6	8
146587	238	11	3	6	70	537	0	1	3	6	8
149877	239	12	3	8	70	226	0	1	3	6	8
151683	240	13	3	1	70	446	0	1	3	6	8
154760	241	14	3	8	70	248	1	1	3	6	8
158817	242	15	3	8	70	171	0	1	3	6	8
161889	243	16	3	8	70	188	0	1	3	6	8
166118	244	17	3	1	70	218	0	1	3	6	8
169627	245	18	3	1	70	215	0	1	3	6	8
172008	246	19	3	6	70	234	0	1	3	6	8
174165	247	20	3	3	70	306	0	1	3	6	8
176395	248	21	3	6	70	245	0	1	3	6	8
180395	249	1	1	3	90	136	1	1	3	6	8
184526	250	2	1	3	90	265	0	1	3	6	8
186147	251	3	1	3	90	714	1	1	3	6	8
190432	252	4	1	3	90	351	0	1	3	6	8
193679	253	5	1	3	90	246	0	1	3	6	8
197045	254	6	1	3	90	235	0	1	3	6	8
200537	255	7	1	8	90	273	0	1	3	6	8
205298	256	8	1	8	90	198	0	1	3	6	8
206954	257	9	1	8	90	366	0	1	3	6	8
209460	258	10	1	1	90	194	1	1	3	6	8
213124	259	11	1	1	90	242	1	1	3	6	8
215372	260	12	1	1	90	329	1	1	3	6	8
220517	261	13	1	1	90	289	1	1	3	6	8
221844	262	1	3	1	70	736	0	1	3	6	8
224271	263	2	3	1	70	941	1	1	3	6	8
228329	264	3	3	1	70	583	0	1	3	6	8
231581	265	4	3	1	70	305	0	1	3	6	8
233096	266	5	3	1	70	369	0	1	3	6	8
237987	267	6	3	1	70	248	0	1	3	6	8
241296	268	7	3	3	70	343	1	1	3	6	8
243811	269	8	3	3	70	245	1	1	3	6	8
248738	270	9	3	3	70	163	1	1	3	6	8
250488	271	10	3	3	70	439	1	1	3	6	8
252663	272	11	3	3	70	1279	1	1	3	6	8
256001	273	12	3	3	70	605	1	1	3	6	8
261125	274	13	3	3	70	293	0	1	3	6	8
262753	275	14	3	3	70	406	0	1	3	6	8
267363	276	15	3	3	70	183	1	1	3	6	8
270603	277	16	3	3	70	261	0	1	3	6	8
272586	278	17	3	3	70	389	0	1	3	6	8
274649	279	18	3	3	70	292	0	1	3	6	8
276849	280	19	3	6	70	323	0	1	3	6	8
278487	281	1	8	6	90	327	1	1	3	6	8
283712	282	2	8	6	90	349	0	1	3	6	8
288314	283	3	8	6	90	173	0	1	3	6	8
290562	284	4	8	8	90	350	1	1	3	6	8
293964	285	5	8	8	90	314	1	1	3	6	8
295457	286	6	8	8	90	385	1	1	3	6	8
299004	287	7	8	8	90	232	1	1	3	6	8
301799	288	8	8	8	90	529	1	1	3	6	8
305574	289	9	8	8	90	283	1	1	3	6	8
309827	290	10	8	8	90	251	0	1	3	6	8
314101	291	11	8	8	90	181	1	1	3	6	8
318294	292	12	8	8	90	192	1	1	3	6	8
320019	293	13	8	8	90	462	1	1	3	6	8
325359	294	14	8	8	90	365	1	1	3	6	8
329646	295	15	8	8	90	403	1	1	3	6	8
334282	296	1	1	8	90	365	0	1	3	6	8
335982	297	2	1	8	90	391	1	1	3	6	8
337572	298	3	1	8	90	1101	0	1	3	6	8
342203	299	4	1	8	90	197	1	1	3	6	8
347074	300	5	1	8	90	314	0	1	3	6	8
349016	301	6	1	8	90	348	0	1	3	6	8
352131	302	7	1	8	90	211	0	1	3	6	8
354692	303	8	1	3	90	487	0	1	3	6	8
360101	304	9	1	3	90	202	0	1	3	6	8
362302	305	10	1	6	90	349	1	1	3	6	8
367389	306	11	1	6	90	272	1	1	3	6	8
369554	307	12	1	6	90	308	0	1	3	6	8
371192	308	13	1	6	90	495	1	1	3	6	8
375762	309	14	1	6	90	853	0	1	3	6	8
378172	310	15	1	6	90	379	0	1	3	6	8
380104	311	16	1	6	90	451	0	1	3	6	8
385053	312	1	8	1	90	579	0	1	3	6	8
388874	313	2	8	1	90	460	0	1	3	6	8
390523	314	3	8	8	90	346	1	1	3	6	8
395764	315	4	8	8	90	184	1	1	3	6	8
400348	316	5	8	8	90	217	1	1	3	6	8
404868	317	6	8	8	90	248	1	1	3	6	8
409877	318	7	8	8	90	640	1	1	3	6	8
412903	319	8	8	8	90	327	1	1	3	6	8
414322	320	9	8	8	90	357	0	1	3	6	8
416285	321	10	8	8	90	937	1	1	3	6	8
420883	322	11	8	8	90	304	1	1	3	6	8
425624	323	12	8	8	90	336	1	1	3	6	8
427441	324	13	8	8	90	366	1	1	3	6	8
431150	325	14	8	8	90	304	1	1	3	6	8
432932	326	15	8	8	90	343	1	1	3	6	8
436976	327	16	8	8	90	494	1	1	3	6	8
442379	328	17	8	8	90	706	1	1	3	6	8
444537	329	18	8	8	90	498	0	1	3	6	8
448492	330	1	1	8	90	477	1	1	3	6	8
453114	331	2	1	8	90	201	0	1	3	6	8
457566	332	3	1	8	90	207	0	1	3	6	8
460445	333	4	1	8	90	381	0	1	3	6	8
464152	334	5	1	8	90	207	0	1	3	6	8
466356	335	6	1	1	90	491	0	1	3	6	8
470169	336	7	1	1	90	198	1	1	3	6	8
472683	337	8	1	1	90	258	1	1	3	6	8
474210	338	9	1	1	90	596	1	1	3	6	8
478334	339	10	1	1	90	273	0	1	3	6	8
480822	340	11	1	1	90	288	1	1	3	6	8
484281	341	12	1	1	90	325	1	1	3	6	8
488288	342	13	1	1	90	386	1	1	3	6	8
491392	343	14	1	1	90	347	1	1	3	6	8
494763	344	15	1	1	90	352	1	1	3	6	8
498887	345	16	1	1	90	397	1	1	3	6	8
503127	346	17	1	1	90	278	1	1	3	6	8
505696	347	18	1	1	90	270	0	1	3	6	8
509210	348	19	1	1	90	332	1	1	3	6	8
512860	349	1	3	1	70	382	0	1	3	6	8
515651	350	2	3	1	70	329	0	1	3	6	8
520470	351	3	3	1	70	243	0	1	3	6	8
522747	352	4	3	6	70	416	0	1	3	6	8
525087	353	5	3	6	70	219	0	1	3	6	8
526716	354	6	3	3	70	252	0	1	3	6	8
529919	355	7	3	3	70	217	1	1	3	6	8
533740	356	8	3	3	70	454	1	1	3	6	8
537962	357	9	3	3	70	189	0	1	3	6	8
541317	358	10	3	3	70	254	0	1	3	6	8
544082	359	11	3	3	70	243	1	1	3	6	8
548627	360	12	3	3	70	174	1	1	3	6	8
552141	361	13	3	3	70	304	1	1	3	6	8
554427	362	14	3	3	70	287	0	1	3	6	8
556931	363	15	3	3	70	396	0	1	3	6	8
561211	364	16	3	3	70	214	1	1	3	6	8
564860	365	17	3	3	70	574	1	1	3	6	8
567877	366	18	3	3	70	253	1	1	3	6	8
569911	367	19	3	3	70	358	1	1	3	6	8
575212	368	1	6	3	70	191	0	1	3	6	8
579459	369	2	6	3	70	264	0	1	3	6	8
582239	370	3	6	3	70	327	1	1	3	6	8
587325	371	4	6	3	70	552	0	1	3	6	8
592698	372	5	6	3	70	250	0	1	3	6	8
594515	373	6	6	8	70	2076	1	1	3	6	8
598651	374	7	6	8	70	261	0	1	3	6	8
601242	375	8	6	8	70	224	1	1	3	6	8
604234	376	9	6	8	70	191	0	1	3	6	8
607192	377	10	6	8	70	195	0	1	3	6	8
608449	378	11	6	1	70	415	0	1	3	6	8
612304	379	12	6	1	70	277	0	1	3	6	8
613737	380	13	6	1	70	368	0	1	3	6	8
615932	381	14	6	6	70	254	0	1	3	6	8
620556	382	15	6	6	70	206	1	1	3	6	8
622129	383	16	6	6	70	489	0	1	3	6	8
626813	384	17	6	6	70	215	0	1	3	6	8
629000	385	18	6	6	70	217	0	1	3	6	8
633414	386	19	6	3	70	187	1	1	3	6	8
638538	387	20	6	3	70	283	0	1	3	6	8
641818	388	1	8	3	90	283	0	1	3	6	8
646391	389	2	8	3	90	204	0	1	3	6	8
647653	390	3	8	8	90	1293	1	1	3	6	8
652408	391	4	8	8	90	225	1	1	3	6	8
655927	392	5	8	8	90	256	1	1	3	6	8
657552	393	6	8	8	90	434	1	1	3	6	8
660452	394	7	8	8	90	631	1	1	3	6	8
664860	395	8	8	8	90	420	1	1	3	6	8
667561	396	9	8	8	90	508	1	1	3	6	8
669885	397	10	8	8	90	381	1	1	3	6	8
674069	398	11	8	8	90	343	1	1	3	6	8
675759	399	12	8	8	90	371	1	1	3	6	8
680912	400	13	8	8	90	377	0	1	3	6	8
