# Supplementary material for: Control of entropy in neural models of environmental state
Source: eLife. 2019 Feb 28;8:e39404. doi: 10.7554/eLife.39404 (PMC6395063; doi:10.7554/eLife.39404)
Supplement: Source code 1. [file elife-39404-code1.zip › model_for_eLife/data/pre_fMRI/behavioural_data_s32_run3]

5012	401	1	1	8	90	3137	0	1	4	5	8
9875	402	2	1	1	90	276	1	1	4	5	8
11794	403	3	1	1	90	228	0	1	4	5	8
13537	404	4	1	1	90	219	1	1	4	5	8
15044	405	5	1	1	90	370	1	1	4	5	8
17185	406	6	1	1	90	318	0	1	4	5	8
20625	407	7	1	1	90	218	1	1	4	5	8
24028	408	8	1	1	90	227	1	1	4	5	8
27555	409	9	1	1	90	173	1	1	4	5	8
30448	410	10	1	1	90	278	1	1	4	5	8
35113	411	11	1	1	90	219	1	1	4	5	8
38454	412	12	1	1	90	287	1	1	4	5	8
43363	413	13	1	1	90	396	1	1	4	5	8
45352	414	14	1	1	90	429	1	1	4	5	8
50229	415	15	1	1	90	388	1	1	4	5	8
53418	416	16	1	1	90	346	0	1	4	5	8
55806	417	17	1	1	90	714	0	1	4	5	8
57772	418	18	1	1	90	236	1	1	4	5	8
60292	419	1	8	1	90	245	1	1	4	5	8
64010	420	2	8	1	90	279	0	1	4	5	8
66417	421	3	8	1	90	324	0	1	4	5	8
69404	422	4	8	1	90	252	0	1	4	5	8
72429	423	5	8	8	90	279	1	1	4	5	8
77504	424	6	8	8	90	267	1	1	4	5	8
78821	425	7	8	8	90	656	1	1	4	5	8
83080	426	8	8	8	90	353	1	1	4	5	8
88012	427	9	8	8	90	325	1	1	4	5	8
89495	428	10	8	8	90	541	1	1	4	5	8
92367	429	11	8	8	90	342	1	1	4	5	8
95454	430	12	8	8	90	258	1	1	4	5	8
99163	431	13	8	8	90	248	1	1	4	5	8
100948	432	14	8	8	90	286	1	1	4	5	8
105117	433	15	8	8	90	307	1	1	4	5	8
108627	434	16	8	8	90	241	1	1	4	5	8
110032	435	17	8	8	90	445	1	1	4	5	8
112225	436	18	8	8	90	297	1	1	4	5	8
116222	437	19	8	8	90	310	0	1	4	5	8
118937	438	20	8	8	90	391	1	1	4	5	8
121449	439	21	8	8	90	287	1	1	4	5	8
123994	440	22	8	8	90	293	1	1	4	5	8
127974	441	23	8	8	90	231	0	1	4	5	8
129819	442	24	8	8	90	236	1	1	4	5	8
133405	443	25	8	8	90	262	1	1	4	5	8
136093	444	1	4	8	90	997	0	1	4	5	8
139699	445	2	4	8	90	242	1	1	4	5	8
141363	446	3	4	8	90	352	0	1	4	5	8
146430	447	4	4	8	90	245	0	1	4	5	8
148464	448	5	4	8	90	298	0	1	4	5	8
152377	449	6	4	8	90	314	0	1	4	5	8
157528	450	7	4	1	90	245	0	1	4	5	8
160683	451	8	4	1	90	307	0	1	4	5	8
163595	452	9	4	5	90	262	0	1	4	5	8
167897	453	10	4	5	90	367	0	1	4	5	8
171846	454	11	4	4	90	560	1	1	4	5	8
175253	455	12	4	4	90	426	1	1	4	5	8
178726	456	13	4	4	90	235	1	1	4	5	8
181230	457	14	4	4	90	216	1	1	4	5	8
185043	458	15	4	4	90	190	1	1	4	5	8
188925	459	16	4	4	90	133	0	1	4	5	8
192046	460	17	4	4	90	162	1	1	4	5	8
195975	461	18	4	4	90	104	1	1	4	5	8
198276	462	19	4	4	90	632	1	1	4	5	8
203218	463	20	4	4	90	166	1	1	4	5	8
207131	464	21	4	4	90	339	1	1	4	5	8
209526	465	22	4	4	90	405	1	1	4	5	8
211441	466	23	4	4	90	349	1	1	4	5	8
214631	467	1	1	4	70	272	0	1	4	5	8
218617	468	2	1	4	70	306	1	1	4	5	8
223152	469	3	1	4	70	372	0	1	4	5	8
225510	470	4	1	4	70	398	0	1	4	5	8
229848	471	5	1	4	70	203	0	1	4	5	8
231295	472	6	1	5	70	954	0	1	4	5	8
234847	473	7	1	5	70	281	0	1	4	5	8
237359	474	8	1	1	70	206	1	1	4	5	8
240157	475	9	1	1	70	153	0	1	4	5	8
241391	476	10	1	1	70	686	1	1	4	5	8
244941	477	11	1	1	70	246	1	1	4	5	8
248438	478	12	1	1	70	141	1	1	4	5	8
252556	479	13	1	1	70	266	1	1	4	5	8
257006	480	14	1	1	70	342	1	1	4	5	8
262166	481	15	1	1	70	392	1	1	4	5	8
267135	482	16	1	1	70	161	1	1	4	5	8
270424	483	17	1	1	70	174	1	1	4	5	8
272238	484	18	1	1	70	392	1	1	4	5	8
274200	485	19	1	1	70	2571	1	1	4	5	8
278979	486	20	1	1	70	232	1	1	4	5	8
281189	487	21	1	1	70	312	1	1	4	5	8
286135	488	22	1	1	70	183	1	1	4	5	8
289407	489	23	1	1	70	260	1	1	4	5	8
292262	490	24	1	1	70	319	0	1	4	5	8
295975	491	25	1	1	70	240	0	1	4	5	8
298918	492	26	1	1	70	309	1	1	4	5	8
302400	493	27	1	1	70	190	1	1	4	5	8
307339	494	28	1	1	70	484	1	1	4	5	8
310278	495	29	1	1	70	437	0	1	4	5	8
312608	496	1	5	1	90	941	0	1	4	5	8
315558	497	2	5	1	90	257	0	1	4	5	8
320480	498	3	5	8	90	296	0	1	4	5	8
324195	499	4	5	8	90	165	0	1	4	5	8
326154	500	5	5	5	90	1538	1	1	4	5	8
329421	501	6	5	5	90	380	1	1	4	5	8
331699	502	7	5	5	90	296	1	1	4	5	8
333227	503	8	5	5	90	457	1	1	4	5	8
335655	504	9	5	5	90	230	1	1	4	5	8
339849	505	10	5	5	90	315	1	1	4	5	8
341375	506	11	5	5	90	357	1	1	4	5	8
343067	507	12	5	5	90	408	1	1	4	5	8
346538	508	13	5	5	90	358	1	1	4	5	8
351690	509	14	5	5	90	316	1	1	4	5	8
355634	510	15	5	5	90	232	1	1	4	5	8
358677	511	16	5	5	90	340	1	1	4	5	8
361789	512	17	5	5	90	300	1	1	4	5	8
365645	513	18	5	5	90	284	1	1	4	5	8
370342	514	19	5	5	90	359	1	1	4	5	8
375012	515	1	4	5	90	233	0	1	4	5	8
378828	516	2	4	5	90	236	0	1	4	5	8
382829	517	3	4	5	90	258	0	1	4	5	8
387537	518	4	4	5	90	168	0	1	4	5	8
389171	519	5	4	4	90	487	1	1	4	5	8
391782	520	6	4	4	90	748	1	1	4	5	8
396880	521	7	4	4	90	239	1	1	4	5	8
401787	522	8	4	4	90	253	1	1	4	5	8
406243	523	9	4	4	90	273	1	1	4	5	8
411426	524	10	4	4	90	256	1	1	4	5	8
414295	525	11	4	4	90	379	1	1	4	5	8
416796	526	12	4	4	90	476	1	1	4	5	8
418745	527	13	4	4	90	729	1	1	4	5	8
421790	528	14	4	4	90	475	1	1	4	5	8
423606	529	15	4	4	90	489	1	1	4	5	8
425507	530	16	4	4	90	341	1	1	4	5	8
428846	531	17	4	4	90	290	1	1	4	5	8
430560	532	18	4	4	90	470	0	1	4	5	8
432926	533	1	5	4	90	488	0	1	4	5	8
434908	534	2	5	4	90	4	0	1	4	5	8
436070	535	3	5	4	90	329	1	1	4	5	8
440517	536	4	5	4	90	310	0	1	4	5	8
445450	537	5	5	8	90	231	0	1	4	5	8
447487	538	6	5	1	90	557	1	1	4	5	8
451633	539	7	5	1	90	203	0	1	4	5	8
455190	540	8	5	1	90	273	0	1	4	5	8
456610	541	9	5	1	90	315	0	1	4	5	8
461826	542	10	5	8	90	191	0	1	4	5	8
463969	543	11	5	8	90	336	1	1	4	5	8
469190	544	12	5	8	90	144	0	1	4	5	8
474200	545	13	5	5	90	330	1	1	4	5	8
477136	546	14	5	5	90	493	1	1	4	5	8
480752	547	15	5	5	90	174	0	1	4	5	8
485499	548	16	5	5	90	222	1	1	4	5	8
490089	549	17	5	5	90	267	1	1	4	5	8
492589	550	18	5	5	90	260	1	1	4	5	8
495743	551	1	4	5	70	270	1	1	4	5	8
497866	552	2	4	5	70	231	0	1	4	5	8
500494	553	3	4	5	70	234	0	1	4	5	8
502427	554	4	4	5	70	336	0	1	4	5	8
506938	555	5	4	5	70	131	0	1	4	5	8
509510	556	6	4	4	70	347	0	1	4	5	8
510981	557	7	4	4	70	413	1	1	4	5	8
515772	558	8	4	4	70	224	1	1	4	5	8
518674	559	9	4	4	70	288	1	1	4	5	8
521742	560	10	4	4	70	506	0	1	4	5	8
524303	561	11	4	4	70	296	1	1	4	5	8
528689	562	12	4	4	70	225	0	1	4	5	8
532834	563	13	4	4	70	429	1	1	4	5	8
534646	564	14	4	4	70	658	1	1	4	5	8
538036	565	15	4	4	70	279	0	1	4	5	8
542305	566	16	4	4	70	222	1	1	4	5	8
544587	567	17	4	4	70	342	1	1	4	5	8
549477	568	18	4	4	70	673	1	1	4	5	8
554245	569	19	4	4	70	290	0	1	4	5	8
558601	570	20	4	4	70	294	0	1	4	5	8
563876	571	1	8	4	90	248	0	1	4	5	8
567371	572	2	8	8	90	631	1	1	4	5	8
569056	573	3	8	8	90	441	1	1	4	5	8
570567	574	4	8	8	90	1705	0	1	4	5	8
576754	575	5	8	8	90	282	1	1	4	5	8
581486	576	6	8	8	90	307	1	1	4	5	8
586083	577	7	8	8	90	260	1	1	4	5	8
590375	578	8	8	8	90	276	1	1	4	5	8
594872	579	9	8	8	90	270	1	1	4	5	8
596315	580	10	8	8	90	397	1	1	4	5	8
598550	581	11	8	8	90	400	1	1	4	5	8
601131	582	12	8	8	90	293	0	1	4	5	8
604613	583	13	8	8	90	275	1	1	4	5	8
607166	584	14	8	8	90	498	1	1	4	5	8
610248	585	15	8	8	90	226	1	1	4	5	8
613052	586	16	8	8	90	253	0	1	4	5	8
616209	587	17	8	8	90	293	1	1	4	5	8
619504	588	18	8	8	90	299	1	1	4	5	8
622184	589	19	8	8	90	505	1	1	4	5	8
626469	590	20	8	8	90	440	1	1	4	5	8
629985	591	1	4	8	90	475	0	1	4	5	8
635185	592	2	4	8	90	225	0	1	4	5	8
636611	593	3	4	8	90	1476	0	1	4	5	8
642377	594	4	4	1	90	219	1	1	4	5	8
645644	595	5	4	1	90	233	0	1	4	5	8
647149	596	6	4	1	90	719	1	1	4	5	8
650664	597	7	4	1	90	271	0	1	4	5	8
653530	598	8	4	1	90	237	1	1	4	5	8
658022	599	9	4	1	90	256	0	1	4	5	8
663271	600	10	4	3	90	262	9	1	4	5	8
