# Supplementary material for: Control of entropy in neural models of environmental state
Source: eLife. 2019 Feb 28;8:e39404. doi: 10.7554/eLife.39404 (PMC6395063; doi:10.7554/eLife.39404)
Supplement: Source code 1. [file elife-39404-code1.zip › model_for_eLife/data/pre_fMRI/behavioural_data_s32_run4]

5015	601	1	6	6	70	1981	1	2	3	6	7
8550	602	2	6	6	70	292	1	2	3	6	7
13224	603	3	6	6	70	416	1	2	3	6	7
15334	604	4	6	6	70	337	1	2	3	6	7
17601	605	5	6	6	70	329	1	2	3	6	7
18963	606	6	6	6	70	639	1	2	3	6	7
23031	607	7	6	6	70	271	1	2	3	6	7
26884	608	8	6	6	70	317	0	2	3	6	7
31376	609	9	6	6	70	222	1	2	3	6	7
34077	610	10	6	6	70	672	1	2	3	6	7
35857	611	11	6	6	70	783	1	2	3	6	7
37686	612	12	6	6	70	714	0	2	3	6	7
39712	613	13	6	6	70	366	1	2	3	6	7
43553	614	14	6	6	70	325	1	2	3	6	7
46875	615	15	6	6	70	311	1	2	3	6	7
48391	616	1	3	6	70	373	0	2	3	6	7
51127	617	2	3	6	70	293	1	2	3	6	7
52973	618	3	3	6	70	548	0	2	3	6	7
58058	619	4	3	6	70	245	0	2	3	6	7
60236	620	5	3	6	70	446	0	2	3	6	7
63103	621	6	3	3	70	2365	1	2	3	6	7
66573	622	7	3	3	70	639	1	2	3	6	7
70346	623	8	3	3	70	263	1	2	3	6	7
73788	624	9	3	3	70	440	1	2	3	6	7
75924	625	10	3	3	70	505	1	2	3	6	7
80710	626	11	3	3	70	267	0	2	3	6	7
83236	627	12	3	3	70	327	0	2	3	6	7
87528	628	13	3	3	70	316	0	2	3	6	7
89092	629	14	3	7	70	1147	0	2	3	6	7
94864	630	15	3	7	70	201	1	2	3	6	7
99152	631	16	3	7	70	371	0	2	3	6	7
101554	632	17	3	7	70	348	0	2	3	6	7
106448	633	18	3	2	70	257	0	2	3	6	7
109261	634	19	3	2	70	217	0	2	3	6	7
114427	635	20	3	6	70	220	0	2	3	6	7
115682	636	21	3	6	70	360	0	2	3	6	7
119405	637	22	3	3	70	171	0	2	3	6	7
120862	638	1	7	3	90	435	1	2	3	6	7
125153	639	2	7	3	90	216	0	2	3	6	7
129148	640	3	7	3	90	196	0	2	3	6	7
131117	641	4	7	6	90	364	0	2	3	6	7
136390	642	5	7	7	90	274	1	2	3	6	7
140400	643	6	7	7	90	306	1	2	3	6	7
144340	644	7	7	7	90	362	1	2	3	6	7
148640	645	8	7	7	90	349	0	2	3	6	7
150161	646	9	7	7	90	459	1	2	3	6	7
152962	647	10	7	7	90	1134	1	2	3	6	7
155735	648	11	7	7	90	829	1	2	3	6	7
159049	649	12	7	7	90	540	1	2	3	6	7
164083	650	13	7	7	90	370	1	2	3	6	7
166941	651	14	7	7	90	644	1	2	3	6	7
172404	652	15	7	7	90	229	0	2	3	6	7
175222	653	16	7	7	90	341	0	2	3	6	7
179967	654	17	7	2	90	324	0	2	3	6	7
182937	655	18	7	2	90	191	0	2	3	6	7
187527	656	19	7	3	90	171	0	2	3	6	7
190696	657	20	7	3	90	196	0	2	3	6	7
193977	658	21	7	6	90	191	0	2	3	6	7
197804	659	22	7	6	90	196	0	2	3	6	7
201541	660	23	7	7	90	194	1	2	3	6	7
203861	661	24	7	7	90	468	1	2	3	6	7
209167	662	25	7	7	90	215	1	2	3	6	7
212129	663	26	7	7	90	441	1	2	3	6	7
216454	664	27	7	7	90	333	1	2	3	6	7
220983	665	28	7	7	90	246	1	2	3	6	7
223282	666	29	7	7	90	207	1	2	3	6	7
226737	667	30	7	7	90	198	1	2	3	6	7
231239	668	31	7	7	90	213	1	2	3	6	7
233062	669	1	2	7	70	436	0	2	3	6	7
234871	670	2	2	7	70	3246	1	2	3	6	7
242076	671	3	2	7	70	323	0	2	3	6	7
243979	672	4	2	7	70	413	1	2	3	6	7
246771	673	5	2	7	70	431	0	2	3	6	7
251578	674	6	2	7	70	186	0	2	3	6	7
253428	675	7	2	3	70	639	0	2	3	6	7
255860	676	8	2	3	70	264	0	2	3	6	7
259606	677	9	2	2	70	688	1	2	3	6	7
263443	678	10	2	2	70	258	1	2	3	6	7
266020	679	11	2	2	70	330	1	2	3	6	7
267870	680	12	2	2	70	416	0	2	3	6	7
272155	681	13	2	2	70	266	1	2	3	6	7
275929	682	1	7	2	90	242	0	2	3	6	7
280778	683	2	7	2	90	366	0	2	3	6	7
282280	684	3	7	2	90	530	0	2	3	6	7
285331	685	4	7	6	90	807	0	2	3	6	7
289045	686	5	7	7	90	247	1	2	3	6	7
291970	687	6	7	7	90	247	1	2	3	6	7
294541	688	7	7	7	90	235	1	2	3	6	7
296915	689	8	7	7	90	214	1	2	3	6	7
301673	690	9	7	7	90	629	1	2	3	6	7
306797	691	10	7	7	90	292	1	2	3	6	7
311466	692	11	7	7	90	269	1	2	3	6	7
314550	693	12	7	7	90	273	1	2	3	6	7
318097	694	13	7	7	90	187	1	2	3	6	7
320142	695	14	7	7	90	395	1	2	3	6	7
325368	696	15	7	7	90	223	1	2	3	6	7
329836	697	16	7	7	90	283	1	2	3	6	7
333358	698	17	7	7	90	500	1	2	3	6	7
337300	699	18	7	7	90	284	1	2	3	6	7
338790	700	19	7	7	90	743	1	2	3	6	7
341724	701	20	7	7	90	624	1	2	3	6	7
346935	702	1	3	7	90	441	0	2	3	6	7
350776	703	2	3	7	90	287	0	2	3	6	7
354112	704	3	3	7	90	439	0	2	3	6	7
356968	705	4	3	3	90	455	0	2	3	6	7
361149	706	5	3	3	90	143	0	2	3	6	7
362575	707	6	3	2	90	504	0	2	3	6	7
366967	708	7	3	2	90	148	0	2	3	6	7
368973	709	8	3	6	90	587	0	2	3	6	7
373099	710	9	3	6	90	235	0	2	3	6	7
377122	711	10	3	6	90	247	0	2	3	6	7
380598	712	11	3	7	90	202	0	2	3	6	7
383878	713	12	3	7	90	114	0	2	3	6	7
388149	714	13	3	3	90	268	1	2	3	6	7
390632	715	14	3	3	90	275	1	2	3	6	7
392325	716	15	3	3	90	316	1	2	3	6	7
397139	717	16	3	3	90	256	1	2	3	6	7
400328	718	17	3	3	90	299	0	2	3	6	7
405600	719	18	3	3	90	144	1	2	3	6	7
407957	720	1	6	3	90	331	0	2	3	6	7
409696	721	2	6	3	90	328	0	2	3	6	7
414649	722	3	6	3	90	207	0	2	3	6	7
419120	723	4	6	2	90	237	0	2	3	6	7
422562	724	5	6	2	90	126	0	2	3	6	7
425531	725	6	6	6	90	609	1	2	3	6	7
429416	726	7	6	6	90	273	1	2	3	6	7
434343	727	8	6	6	90	220	1	2	3	6	7
439164	728	9	6	6	90	256	0	2	3	6	7
441452	729	10	6	6	90	105	1	2	3	6	7
445476	730	11	6	6	90	225	1	2	3	6	7
449889	731	12	6	6	90	309	1	2	3	6	7
451506	732	13	6	6	90	4688	1	2	3	6	7
457681	733	1	2	6	90	566	0	2	3	6	7
459533	734	2	2	6	90	399	0	2	3	6	7
461424	735	3	2	6	90	213	0	2	3	6	7
464742	736	4	2	7	90	261	0	2	3	6	7
467471	737	5	2	7	90	248	0	2	3	6	7
470110	738	6	2	3	90	217	0	2	3	6	7
472707	739	7	2	3	90	215	0	2	3	6	7
477886	740	8	2	2	90	221	1	2	3	6	7
481519	741	9	2	2	90	230	1	2	3	6	7
485217	742	10	2	2	90	306	1	2	3	6	7
490445	743	11	2	2	90	218	1	2	3	6	7
493892	744	12	2	2	90	212	1	2	3	6	7
496719	745	13	2	2	90	288	1	2	3	6	7
498708	746	14	2	2	90	403	1	2	3	6	7
503920	747	15	2	2	90	281	1	2	3	6	7
507238	748	16	2	2	90	375	1	2	3	6	7
509459	749	17	2	2	90	310	1	2	3	6	7
510982	750	18	2	2	90	452	1	2	3	6	7
512735	751	19	2	2	90	624	1	2	3	6	7
516173	752	20	2	2	90	396	1	2	3	6	7
519877	753	21	2	2	90	401	1	2	3	6	7
522126	754	22	2	2	90	663	1	2	3	6	7
526361	755	23	2	2	90	283	1	2	3	6	7
531384	756	24	2	2	90	320	1	2	3	6	7
534290	757	25	2	2	90	381	1	2	3	6	7
537639	758	1	6	2	90	497	0	2	3	6	7
539914	759	2	6	2	90	479	0	2	3	6	7
541521	760	3	6	2	90	714	0	2	3	6	7
544946	761	4	6	6	90	559	1	2	3	6	7
549967	762	5	6	6	90	205	1	2	3	6	7
553763	763	6	6	6	90	230	1	2	3	6	7
556521	764	7	6	6	90	224	1	2	3	6	7
558450	765	8	6	6	90	359	1	2	3	6	7
560438	766	9	6	6	90	284	1	2	3	6	7
564937	767	10	6	6	90	857	1	2	3	6	7
568683	768	11	6	6	90	330	0	2	3	6	7
572057	769	12	6	6	90	234	1	2	3	6	7
576848	770	13	6	6	90	263	1	2	3	6	7
578760	771	14	6	6	90	327	1	2	3	6	7
582370	772	15	6	6	90	268	1	2	3	6	7
586706	773	16	6	6	90	287	0	2	3	6	7
589125	774	17	6	6	90	306	1	2	3	6	7
590596	775	18	6	6	90	391	1	2	3	6	7
594549	776	19	6	6	90	229	1	2	3	6	7
598651	777	20	6	6	90	400	1	2	3	6	7
601677	778	21	6	6	90	346	1	2	3	6	7
606749	779	22	6	6	90	210	0	2	3	6	7
611473	780	23	6	6	90	192	0	2	3	6	7
613305	781	1	7	6	70	328	0	2	3	6	7
618549	782	2	7	3	70	303	0	2	3	6	7
621924	783	3	7	3	70	340	0	2	3	6	7
626559	784	4	7	1	70	380	9	2	3	6	7
629676	785	5	7	2	70	272	0	2	3	6	7
634269	786	6	7	2	70	166	0	2	3	6	7
639013	787	7	7	7	70	244	1	2	3	6	7
640983	788	8	7	7	70	299	0	2	3	6	7
646027	789	9	7	7	70	191	1	2	3	6	7
650044	790	10	7	7	70	431	1	2	3	6	7
653843	791	11	7	7	70	535	0	2	3	6	7
658919	792	12	7	7	70	290	0	2	3	6	7
663542	793	13	7	7	70	225	0	2	3	6	7
667790	794	14	7	6	70	289	0	2	3	6	7
672279	795	15	7	6	70	264	0	2	3	6	7
674999	796	16	7	2	70	894	0	2	3	6	7
678225	797	17	7	2	70	283	0	2	3	6	7
680858	798	18	7	3	70	351	0	2	3	6	7
682267	799	19	7	3	70	566	1	2	3	6	7
685946	800	20	7	3	70	148	0	2	3	6	7
