# Supplementary material for: Control of entropy in neural models of environmental state
Source: eLife. 2019 Feb 28;8:e39404. doi: 10.7554/eLife.39404 (PMC6395063; doi:10.7554/eLife.39404)
Supplement: Source code 1. [file elife-39404-code1.zip › model_for_eLife/data/pre_fMRI/behavioural_data_s33_run1]

5016	1	0	6	2	90	3256	0	2	3	6	7
9708	2	1	6	2	90	248	0	2	3	6	7
13535	3	2	6	2	90	522	0	2	3	6	7
15969	4	3	6	7	90	562	0	2	3	6	7
21241	5	4	6	7	90	389	0	2	3	6	7
24412	6	5	6	6	90	539	1	2	3	6	7
29335	7	6	6	6	90	427	1	2	3	6	7
34303	8	7	6	6	90	763	1	2	3	6	7
37632	9	8	6	6	90	1207	1	2	3	6	7
40258	10	9	6	6	90	815	0	2	3	6	7
44337	11	10	6	6	90	304	1	2	3	6	7
46862	12	11	6	6	90	843	1	2	3	6	7
49201	13	12	6	6	90	618	0	2	3	6	7
52369	14	13	6	6	90	392	1	2	3	6	7
57520	15	14	6	6	90	464	1	2	3	6	7
59215	16	15	6	6	90	1213	1	2	3	6	7
62841	17	16	6	6	90	23	1	2	3	6	7
63923	18	17	6	6	90	1131	1	2	3	6	7
66242	19	1	7	6	70	1078	0	2	3	6	7
69449	20	2	7	6	70	433	0	2	3	6	7
74480	21	3	7	3	70	367	0	2	3	6	7
75962	22	4	7	3	70	784	0	2	3	6	7
77855	23	5	7	3	70	605	0	2	3	6	7
81005	24	6	7	2	70	540	1	2	3	6	7
83763	25	7	7	2	70	1102	1	2	3	6	7
87935	26	8	7	2	70	448	1	2	3	6	7
92467	27	9	7	2	70	413	1	2	3	6	7
95806	28	10	7	2	70	549	0	2	3	6	7
99473	29	11	7	2	70	333	0	2	3	6	7
102013	30	12	7	2	70	336	0	2	3	6	7
103991	31	13	7	7	70	958	1	2	3	6	7
109752	32	14	7	7	70	350	1	2	3	6	7
113196	33	15	7	7	70	938	0	2	3	6	7
116372	34	1	2	7	90	587	0	2	3	6	7
120244	35	2	2	3	90	345	0	2	3	6	7
123187	36	3	2	3	90	384	1	2	3	6	7
126316	37	4	2	3	90	471	0	2	3	6	7
130258	38	5	2	3	90	54	0	2	3	6	7
134916	39	6	2	3	90	271	0	2	3	6	7
136465	40	7	2	6	90	1000	0	2	3	6	7
140341	41	8	2	6	90	710	1	2	3	6	7
143826	42	9	2	6	90	615	0	2	3	6	7
147628	43	10	2	6	90	497	0	2	3	6	7
152905	44	11	2	7	90	356	0	2	3	6	7
157079	45	12	2	7	90	220	0	2	3	6	7
158786	46	13	2	2	90	586	0	2	3	6	7
162030	47	14	2	2	90	517	0	2	3	6	7
164563	48	15	2	2	90	485	1	2	3	6	7
166990	49	16	2	2	90	326	1	2	3	6	7
171171	50	17	2	2	90	748	1	2	3	6	7
174022	51	18	2	2	90	395	1	2	3	6	7
176758	52	19	2	2	90	300	1	2	3	6	7
178906	53	20	2	2	90	584	0	2	3	6	7
183445	54	1	7	2	70	601	1	2	3	6	7
188054	55	2	7	2	70	616	0	2	3	6	7
190661	56	3	7	2	70	458	0	2	3	6	7
193866	57	4	7	2	70	225	1	2	3	6	7
197467	58	5	7	2	70	320	0	2	3	6	7
201554	59	6	7	7	70	962	0	2	3	6	7
205348	60	7	7	7	70	343	0	2	3	6	7
210131	61	8	7	7	70	336	1	2	3	6	7
215038	62	9	7	6	70	446	0	2	3	6	7
218417	63	10	7	6	70	506	0	2	3	6	7
221531	64	11	7	6	70	330	0	2	3	6	7
223103	65	12	7	3	70	588	0	2	3	6	7
225982	66	13	7	3	70	274	1	2	3	6	7
230005	67	14	7	3	70	385	1	2	3	6	7
234976	68	15	7	3	70	595	0	2	3	6	7
238118	69	16	7	3	70	333	0	2	3	6	7
239660	70	17	7	3	70	391	0	2	3	6	7
241199	71	18	7	2	70	1863	0	2	3	6	7
244218	72	19	7	2	70	662	0	2	3	6	7
247704	73	20	7	2	70	281	0	2	3	6	7
249165	74	21	7	7	70	365	1	2	3	6	7
251174	75	1	6	7	70	391	1	2	3	6	7
254582	76	2	6	7	70	218	0	2	3	6	7
258210	77	3	6	7	70	353	0	2	3	6	7
259630	78	4	6	7	70	461	0	2	3	6	7
262699	79	5	6	1	70	440	9	2	3	6	7
263908	80	6	6	2	70	550	0	2	3	6	7
267997	81	7	6	2	70	455	1	2	3	6	7
272134	82	8	6	2	70	287	0	2	3	6	7
277353	83	9	6	2	70	329	0	2	3	6	7
279113	84	10	6	3	70	659	0	2	3	6	7
281134	85	11	6	3	70	474	0	2	3	6	7
284313	86	12	6	3	70	216	1	2	3	6	7
287850	87	13	6	3	70	843	0	2	3	6	7
291883	88	14	6	3	70	265	1	2	3	6	7
296103	89	15	6	3	70	312	0	2	3	6	7
299581	90	16	6	3	70	205	0	2	3	6	7
304010	91	17	6	6	70	235	1	2	3	6	7
308766	92	18	6	6	70	469	0	2	3	6	7
311093	93	19	6	6	70	435	0	2	3	6	7
313697	94	1	7	7	90	858	1	2	3	6	7
317577	95	2	7	7	90	405	0	2	3	6	7
320583	96	3	7	7	90	495	1	2	3	6	7
322356	97	4	7	7	90	837	1	2	3	6	7
325003	98	5	7	7	90	441	1	2	3	6	7
330037	99	6	7	7	90	475	1	2	3	6	7
331719	100	7	7	7	90	452	1	2	3	6	7
335088	101	8	7	7	90	715	1	2	3	6	7
339985	102	9	7	7	90	363	1	2	3	6	7
343101	103	10	7	7	90	461	1	2	3	6	7
345097	104	11	7	7	90	754	1	2	3	6	7
349217	105	12	7	7	90	364	1	2	3	6	7
354457	106	13	7	7	90	501	1	2	3	6	7
356215	107	14	7	7	90	839	1	2	3	6	7
360371	108	15	7	7	90	366	1	2	3	6	7
362001	109	16	7	7	90	815	1	2	3	6	7
363815	110	17	7	7	90	914	0	2	3	6	7
366839	111	18	7	7	90	301	1	2	3	6	7
368752	112	19	7	7	90	551	1	2	3	6	7
372287	113	20	7	7	90	367	1	2	3	6	7
375844	114	21	7	7	90	416	1	2	3	6	7
380304	115	22	7	7	90	295	1	2	3	6	7
385117	116	23	7	7	90	343	1	2	3	6	7
387239	117	1	3	7	90	470	0	2	3	6	7
391512	118	2	3	7	90	347	0	2	3	6	7
393340	119	3	3	7	90	1204	0	2	3	6	7
397666	120	4	3	7	90	303	0	2	3	6	7
402216	121	5	3	2	90	350	0	2	3	6	7
404137	122	6	3	2	90	485	0	2	3	6	7
406136	123	7	3	2	90	266	0	2	3	6	7
411041	124	8	3	6	90	433	1	2	3	6	7
413687	125	9	3	6	90	606	0	2	3	6	7
416148	126	10	3	6	90	301	0	2	3	6	7
420406	127	11	3	3	90	61	1	2	3	6	7
422228	128	12	3	3	90	420	0	2	3	6	7
426727	129	13	3	3	90	604	1	2	3	6	7
432015	130	14	3	3	90	397	1	2	3	6	7
437006	131	15	3	3	90	574	1	2	3	6	7
441741	132	16	3	3	90	306	1	2	3	6	7
446441	133	17	3	3	90	322	1	2	3	6	7
448925	134	18	3	3	90	349	1	2	3	6	7
451664	135	1	7	3	90	537	0	2	3	6	7
455382	136	2	7	3	90	300	0	2	3	6	7
460153	137	3	7	3	90	277	1	2	3	6	7
463544	138	4	7	3	90	47	0	2	3	6	7
468439	139	5	7	3	90	779	1	2	3	6	7
473598	140	6	7	3	90	462	0	2	3	6	7
475603	141	7	7	3	90	697	1	2	3	6	7
479671	142	8	7	3	90	323	0	2	3	6	7
481255	143	9	7	3	90	597	0	2	3	6	7
485639	144	10	7	6	90	552	0	2	3	6	7
487304	145	11	7	6	90	564	1	2	3	6	7
491745	146	12	7	6	90	378	0	2	3	6	7
496921	147	13	7	6	90	432	0	2	3	6	7
498964	148	14	7	6	90	341	1	2	3	6	7
500649	149	15	7	6	90	571	0	2	3	6	7
503577	150	16	7	6	90	296	0	2	3	6	7
507354	151	17	7	7	90	326	1	2	3	6	7
509731	152	18	7	7	90	760	1	2	3	6	7
512729	153	1	2	7	90	455	0	2	3	6	7
515538	154	2	2	7	90	311	1	2	3	6	7
520090	155	3	2	7	90	313	0	2	3	6	7
522406	156	4	2	7	90	370	1	2	3	6	7
525971	157	5	2	7	90	419	0	2	3	6	7
530980	158	6	2	7	90	246	0	2	3	6	7
535813	159	7	2	2	90	347	0	2	3	6	7
537200	160	8	2	2	90	647	1	2	3	6	7
542604	161	9	2	2	90	274	1	2	3	6	7
545046	162	10	2	2	90	410	1	2	3	6	7
549002	163	11	2	2	90	307	1	2	3	6	7
553746	164	12	2	2	90	1465	1	2	3	6	7
560020	165	13	2	2	90	322	0	2	3	6	7
562114	166	14	2	2	90	349	1	2	3	6	7
565587	167	15	2	2	90	292	1	2	3	6	7
570448	168	16	2	2	90	224	1	2	3	6	7
573499	169	17	2	2	90	451	1	2	3	6	7
574945	170	18	2	2	90	435	1	2	3	6	7
576685	171	19	2	2	90	1127	1	2	3	6	7
579019	172	20	2	2	90	346	1	2	3	6	7
584254	173	21	2	2	90	384	1	2	3	6	7
585902	174	1	7	2	70	864	0	2	3	6	7
588463	175	2	7	2	70	358	0	2	3	6	7
593747	176	3	7	2	70	209	0	2	3	6	7
597580	177	4	7	6	70	546	0	2	3	6	7
602615	178	5	7	6	70	448	1	2	3	6	7
607188	179	6	7	6	70	323	1	2	3	6	7
608618	180	7	7	6	70	809	0	2	3	6	7
613676	181	8	7	6	70	729	0	2	3	6	7
615761	182	9	7	6	70	510	0	2	3	6	7
618702	183	10	7	7	70	297	1	2	3	6	7
623680	184	11	7	7	70	353	1	2	3	6	7
628139	185	12	7	7	70	291	1	2	3	6	7
631063	186	13	7	7	70	518	1	2	3	6	7
633459	187	14	7	7	70	333	1	2	3	6	7
635768	188	15	7	7	70	409	0	2	3	6	7
640075	189	16	7	7	70	246	1	2	3	6	7
645026	190	17	7	7	70	388	1	2	3	6	7
649592	191	18	7	7	70	358	0	2	3	6	7
651273	192	19	7	7	70	359	1	2	3	6	7
653864	193	20	7	7	70	283	1	2	3	6	7
656869	194	21	7	7	70	644	0	2	3	6	7
658799	195	1	3	7	70	360	0	2	3	6	7
662625	196	2	3	3	70	176	1	2	3	6	7
664852	197	3	3	3	70	313	1	2	3	6	7
669673	198	4	3	3	70	206	1	2	3	6	7
671096	199	5	3	3	70	315	1	2	3	6	7
673237	200	6	3	3	70	195	1	2	3	6	7
