# Supplementary material for: Control of entropy in neural models of environmental state
Source: eLife. 2019 Feb 28;8:e39404. doi: 10.7554/eLife.39404 (PMC6395063; doi:10.7554/eLife.39404)
Supplement: Source code 1. [file elife-39404-code1.zip › model_for_eLife/data/pre_fMRI/behavioural_data_s33_run2]

5013	201	1	7	2	90	1286	1	2	4	5	7
9526	202	2	7	2	90	365	0	2	4	5	7
12814	203	3	7	2	90	349	0	2	4	5	7
14691	204	4	7	7	90	682	1	2	4	5	7
18462	205	5	7	7	90	248	1	2	4	5	7
23383	206	6	7	7	90	222	0	2	4	5	7
26503	207	7	7	7	90	370	0	2	4	5	7
28483	208	8	7	5	90	702	1	2	4	5	7
30863	209	9	7	5	90	539	0	2	4	5	7
35624	210	10	7	5	90	203	0	2	4	5	7
38083	211	11	7	5	90	192	0	2	4	5	7
41434	212	12	7	4	90	182	0	2	4	5	7
45868	213	13	7	4	90	331	0	2	4	5	7
50654	214	14	7	4	90	295	0	2	4	5	7
54604	215	15	7	2	90	392	0	2	4	5	7
56212	216	16	7	2	90	769	0	2	4	5	7
58368	217	17	7	2	90	322	0	2	4	5	7
63481	218	18	7	7	90	302	1	2	4	5	7
68100	219	19	7	7	90	415	1	2	4	5	7
71086	220	1	2	7	90	215	0	2	4	5	7
73058	221	2	2	7	90	751	1	2	4	5	7
75516	222	3	2	7	90	705	0	2	4	5	7
78956	223	4	2	7	90	384	0	2	4	5	7
81386	224	5	2	5	90	565	0	2	4	5	7
86880	225	6	2	5	90	402	0	2	4	5	7
90849	226	7	2	4	90	246	1	2	4	5	7
95470	227	8	2	4	90	206	1	2	4	5	7
97226	228	9	2	4	90	679	0	2	4	5	7
99019	229	10	2	4	90	572	1	2	4	5	7
102124	230	11	2	4	90	1012	0	2	4	5	7
108074	231	12	2	4	90	227	0	2	4	5	7
109520	232	13	2	2	90	959	1	2	4	5	7
114578	233	14	2	2	90	255	1	2	4	5	7
116487	234	1	7	2	90	344	0	2	4	5	7
118289	235	2	7	2	90	275	0	2	4	5	7
119983	236	3	7	2	90	240	0	2	4	5	7
124675	237	4	7	7	90	201	1	2	4	5	7
128952	238	5	7	7	90	241	1	2	4	5	7
133342	239	6	7	7	90	259	0	2	4	5	7
134989	240	7	7	7	90	323	1	2	4	5	7
139749	241	8	7	7	90	233	1	2	4	5	7
143975	242	9	7	7	90	244	1	2	4	5	7
146472	243	10	7	7	90	323	1	2	4	5	7
151678	244	11	7	7	90	316	1	2	4	5	7
153598	245	12	7	7	90	506	0	2	4	5	7
158902	246	13	7	7	90	311	0	2	4	5	7
160825	247	14	7	7	90	431	1	2	4	5	7
166178	248	15	7	7	90	193	1	2	4	5	7
167754	249	16	7	7	90	353	1	2	4	5	7
172031	250	17	7	7	90	376	1	2	4	5	7
173832	251	18	7	7	90	380	1	2	4	5	7
177195	252	19	7	7	90	768	0	2	4	5	7
181186	253	20	7	5	90	2239	1	2	4	5	7
186961	254	21	7	5	90	472	0	2	4	5	7
191701	255	1	2	5	70	190	0	2	4	5	7
194704	256	2	2	5	70	300	0	2	4	5	7
198953	257	3	2	4	70	303	0	2	4	5	7
203176	258	4	2	4	70	155	0	2	4	5	7
207327	259	5	2	4	70	195	0	2	4	5	7
212377	260	6	2	2	70	212	0	2	4	5	7
213992	261	7	2	2	70	602	0	2	4	5	7
216429	262	8	2	2	70	288	1	2	4	5	7
219529	263	9	2	2	70	347	1	2	4	5	7
222217	264	10	2	2	70	433	1	2	4	5	7
224297	265	11	2	2	70	426	1	2	4	5	7
225853	266	12	2	2	70	336	0	2	4	5	7
228824	267	13	2	2	70	244	1	2	4	5	7
230267	268	14	2	2	70	425	1	2	4	5	7
232113	269	15	2	2	70	244	1	2	4	5	7
233887	270	16	2	2	70	1349	1	2	4	5	7
240149	271	17	2	2	70	608	1	2	4	5	7
241930	272	18	2	2	70	318	1	2	4	5	7
245862	273	19	2	2	70	250	0	2	4	5	7
247736	274	20	2	2	70	314	1	2	4	5	7
250883	275	21	2	2	70	278	0	2	4	5	7
253380	276	22	2	2	70	243	1	2	4	5	7
255436	277	1	5	2	90	730	0	2	4	5	7
257854	278	2	5	2	90	326	0	2	4	5	7
259894	279	3	5	2	90	536	0	2	4	5	7
264700	280	4	5	7	90	282	0	2	4	5	7
268131	281	5	5	7	90	213	0	2	4	5	7
272096	282	6	5	5	90	230	0	2	4	5	7
276477	283	7	5	5	90	195	0	2	4	5	7
277794	284	8	5	4	90	318	1	2	4	5	7
279602	285	9	5	4	90	361	0	2	4	5	7
283494	286	10	5	4	90	222	0	2	4	5	7
285515	287	11	5	4	90	839	0	2	4	5	7
289948	288	12	5	2	90	311	0	2	4	5	7
291319	289	13	5	2	90	1227	0	2	4	5	7
295488	290	14	5	7	90	203	1	2	4	5	7
299581	291	15	5	7	90	274	0	2	4	5	7
303510	292	16	5	7	90	309	0	2	4	5	7
305611	293	17	5	7	90	279	1	2	4	5	7
307041	294	18	5	7	90	499	0	2	4	5	7
312478	295	1	4	7	70	356	1	2	4	5	7
314927	296	2	4	7	70	603	0	2	4	5	7
317666	297	3	4	7	70	297	0	2	4	5	7
320674	298	4	4	5	70	301	0	2	4	5	7
323276	299	5	4	5	70	340	0	2	4	5	7
328199	300	6	4	4	70	348	1	2	4	5	7
332864	301	7	4	4	70	239	1	2	4	5	7
335942	302	8	4	4	70	386	1	2	4	5	7
338002	303	9	4	4	70	363	0	2	4	5	7
340001	304	10	4	4	70	375	1	2	4	5	7
345272	305	11	4	4	70	229	1	2	4	5	7
348180	306	12	4	4	70	362	1	2	4	5	7
350842	307	13	4	4	70	413	1	2	4	5	7
354846	308	14	4	4	70	318	1	2	4	5	7
357915	309	15	4	4	70	1085	1	2	4	5	7
363964	310	1	7	4	90	269	0	2	4	5	7
366056	311	2	7	4	90	335	0	2	4	5	7
369665	312	3	7	2	90	1144	0	2	4	5	7
372392	313	4	7	2	90	296	0	2	4	5	7
375491	314	5	7	7	90	477	1	2	4	5	7
380223	315	6	7	7	90	346	1	2	4	5	7
382139	316	7	7	7	90	454	1	2	4	5	7
385613	317	8	7	7	90	283	1	2	4	5	7
390099	318	9	7	7	90	235	1	2	4	5	7
395314	319	10	7	7	90	287	1	2	4	5	7
398921	320	11	7	7	90	1053	1	2	4	5	7
401249	321	12	7	7	90	929	1	2	4	5	7
404251	322	13	7	7	90	190	1	2	4	5	7
408287	323	14	7	7	90	256	1	2	4	5	7
412115	324	15	7	7	90	240	1	2	4	5	7
415641	325	16	7	7	90	277	1	2	4	5	7
420341	326	1	5	7	70	276	0	2	4	5	7
424420	327	2	5	7	70	272	0	2	4	5	7
427930	328	3	5	5	70	311	1	2	4	5	7
429594	329	4	5	5	70	619	1	2	4	5	7
433124	330	5	5	5	70	291	0	2	4	5	7
437159	331	6	5	5	70	289	1	2	4	5	7
438789	332	7	5	5	70	970	1	2	4	5	7
442831	333	8	5	5	70	247	0	2	4	5	7
446941	334	9	5	5	70	195	0	2	4	5	7
451365	335	10	5	4	70	301	0	2	4	5	7
455671	336	11	5	4	70	167	0	2	4	5	7
460546	337	12	5	2	70	824	0	2	4	5	7
463182	338	13	5	2	70	401	0	2	4	5	7
465730	339	14	5	7	70	390	0	2	4	5	7
470679	340	15	5	7	70	305	0	2	4	5	7
473908	341	1	4	5	70	303	1	2	4	5	7
478105	342	2	4	5	70	484	0	2	4	5	7
480980	343	3	4	5	70	276	0	2	4	5	7
482406	344	4	4	5	70	339	0	2	4	5	7
485595	345	5	4	4	70	192	1	2	4	5	7
487976	346	6	4	4	70	548	0	2	4	5	7
492254	347	7	4	4	70	176	1	2	4	5	7
496668	348	8	4	4	70	235	1	2	4	5	7
498249	349	9	4	4	70	411	1	2	4	5	7
502534	350	10	4	4	70	192	1	2	4	5	7
506296	351	11	4	4	70	212	0	2	4	5	7
509890	352	12	4	4	70	287	0	2	4	5	7
515047	353	13	4	2	70	651	0	2	4	5	7
518418	354	14	4	2	70	510	0	2	4	5	7
520568	355	15	4	7	70	273	1	2	4	5	7
524889	356	16	4	7	70	489	0	2	4	5	7
530277	357	17	4	7	70	230	0	2	4	5	7
531755	358	18	4	5	70	675	1	2	4	5	7
536032	359	19	4	5	70	273	0	2	4	5	7
538544	360	1	5	5	70	340	0	2	4	5	7
543755	361	2	5	5	70	262	1	2	4	5	7
547299	362	3	5	5	70	300	1	2	4	5	7
549890	363	4	5	5	70	353	1	2	4	5	7
553364	364	5	5	5	70	286	1	2	4	5	7
558128	365	6	5	5	70	247	0	2	4	5	7
560474	366	7	5	5	70	436	1	2	4	5	7
563125	367	8	5	5	70	446	1	2	4	5	7
566640	368	9	5	5	70	291	1	2	4	5	7
569524	369	10	5	5	70	489	1	2	4	5	7
575021	370	11	5	5	70	292	1	2	4	5	7
579562	371	12	5	5	70	251	1	2	4	5	7
584801	372	13	5	5	70	345	1	2	4	5	7
588699	373	14	5	5	70	345	1	2	4	5	7
590809	374	15	5	5	70	1111	1	2	4	5	7
594768	375	16	5	5	70	1013	1	2	4	5	7
597883	376	17	5	5	70	864	1	2	4	5	7
600927	377	18	5	5	70	614	1	2	4	5	7
602808	378	19	5	5	70	959	1	2	4	5	7
606762	379	1	7	5	90	397	0	2	4	5	7
608929	380	2	7	5	90	490	1	2	4	5	7
612303	381	3	7	5	90	201	0	2	4	5	7
613620	382	4	7	5	90	589	0	2	4	5	7
618590	383	5	7	2	90	205	1	2	4	5	7
621278	384	6	7	2	90	319	0	2	4	5	7
624505	385	7	7	2	90	225	0	2	4	5	7
626570	386	8	7	7	90	233	1	2	4	5	7
631741	387	9	7	7	90	307	1	2	4	5	7
634725	388	10	7	7	90	273	1	2	4	5	7
639626	389	11	7	7	90	210	1	2	4	5	7
640932	390	12	7	7	90	498	1	2	4	5	7
643670	391	13	7	7	90	323	0	2	4	5	7
648495	392	14	7	7	90	252	1	2	4	5	7
653262	393	15	7	7	90	347	1	2	4	5	7
655575	394	16	7	7	90	471	1	2	4	5	7
657707	395	17	7	7	90	736	1	2	4	5	7
661509	396	18	7	7	90	268	1	2	4	5	7
665171	397	19	7	7	90	613	0	2	4	5	7
668965	398	20	7	7	90	225	1	2	4	5	7
671371	399	21	7	7	90	377	0	2	4	5	7
675521	400	22	7	7	90	259	1	2	4	5	7
