# Supplementary material for: Control of entropy in neural models of environmental state
Source: eLife. 2019 Feb 28;8:e39404. doi: 10.7554/eLife.39404 (PMC6395063; doi:10.7554/eLife.39404)
Supplement: Source code 1. [file elife-39404-code1.zip › model_for_eLife/data/pre_fMRI/behavioural_data_s33_run3]

5012	401	1	8	8	70	1639	1	1	3	6	8
8340	402	2	8	8	70	289	0	1	3	6	8
12747	403	3	8	8	70	331	0	1	3	6	8
17886	404	4	8	1	70	223	0	1	3	6	8
23007	405	5	8	1	70	284	0	1	3	6	8
25937	406	6	8	6	70	776	0	1	3	6	8
31446	407	7	8	6	70	219	0	1	3	6	8
33542	408	8	8	3	70	280	1	1	3	6	8
35724	409	9	8	3	70	516	0	1	3	6	8
38343	410	10	8	3	70	408	0	1	3	6	8
40198	411	11	8	1	70	262	0	1	3	6	8
43033	412	12	8	1	70	138	0	1	3	6	8
48153	413	13	8	6	70	179	0	1	3	6	8
52725	414	14	8	6	70	163	0	1	3	6	8
54450	415	15	8	8	70	315	1	1	3	6	8
57301	416	16	8	8	70	282	0	1	3	6	8
59392	417	17	8	8	70	495	1	1	3	6	8
62202	418	18	8	8	70	626	1	1	3	6	8
64572	419	19	8	8	70	462	1	1	3	6	8
68001	420	20	8	8	70	628	1	1	3	6	8
72316	421	21	8	8	70	202	0	1	3	6	8
75378	422	22	8	8	70	1123	0	1	3	6	8
79554	423	23	8	3	70	254	1	1	3	6	8
81921	424	24	8	3	70	411	0	1	3	6	8
85963	425	25	8	3	70	150	1	1	3	6	8
88676	426	1	1	3	90	357	1	1	3	6	8
90277	427	2	1	3	90	751	0	1	3	6	8
95057	428	3	1	3	90	198	0	1	3	6	8
98951	429	4	1	3	90	237	0	1	3	6	8
104006	430	5	1	6	90	383	0	1	3	6	8
108691	431	6	1	6	90	441	0	1	3	6	8
110281	432	7	1	1	90	555	1	1	3	6	8
113947	433	8	1	1	90	296	1	1	3	6	8
118448	434	9	1	1	90	193	1	1	3	6	8
120510	435	10	1	1	90	255	1	1	3	6	8
125575	436	11	1	1	90	233	1	1	3	6	8
129490	437	12	1	1	90	220	0	1	3	6	8
132708	438	13	1	1	90	63	1	1	3	6	8
137272	439	14	1	1	90	643	1	1	3	6	8
140583	440	15	1	1	90	504	1	1	3	6	8
145935	441	16	1	1	90	200	1	1	3	6	8
147987	442	17	1	1	90	215	1	1	3	6	8
152298	443	18	1	1	90	188	0	1	3	6	8
155657	444	19	1	1	90	220	1	1	3	6	8
158809	445	1	3	1	70	282	0	1	3	6	8
164047	446	2	3	1	70	153	0	1	3	6	8
168857	447	3	3	8	70	240	1	1	3	6	8
172467	448	4	3	8	70	1082	0	1	3	6	8
178530	449	5	3	8	70	239	0	1	3	6	8
182715	450	6	3	6	70	312	0	1	3	6	8
185656	451	7	3	6	70	567	0	1	3	6	8
189680	452	8	3	3	70	166	0	1	3	6	8
191753	453	9	3	3	70	229	1	1	3	6	8
195678	454	10	3	3	70	167	1	1	3	6	8
197524	455	11	3	3	70	252	1	1	3	6	8
202316	456	12	3	3	70	541	1	1	3	6	8
205016	457	13	3	3	70	974	0	1	3	6	8
208977	458	14	3	3	70	269	0	1	3	6	8
211537	459	15	3	3	70	290	1	1	3	6	8
216677	460	16	3	3	70	248	0	1	3	6	8
220158	461	17	3	3	70	157	1	1	3	6	8
224287	462	18	3	3	70	208	1	1	3	6	8
226241	463	19	3	3	70	988	0	1	3	6	8
228315	464	20	3	3	70	917	1	1	3	6	8
230885	465	21	3	3	70	1684	1	1	3	6	8
235070	466	22	3	3	70	388	0	1	3	6	8
237158	467	23	3	3	70	425	1	1	3	6	8
240550	468	24	3	3	70	235	1	1	3	6	8
243660	469	25	3	3	70	1482	0	1	3	6	8
246492	470	26	3	3	70	2221	1	1	3	6	8
250056	471	27	3	3	70	411	1	1	3	6	8
255419	472	28	3	3	70	213	1	1	3	6	8
260332	473	1	6	3	90	213	0	1	3	6	8
262749	474	2	6	3	90	223	0	1	3	6	8
265280	475	3	6	8	90	282	0	1	3	6	8
267913	476	4	6	8	90	269	0	1	3	6	8
270544	477	5	6	1	90	189	0	1	3	6	8
274677	478	6	6	1	90	160	0	1	3	6	8
279700	479	7	6	6	90	194	1	1	3	6	8
282464	480	8	6	6	90	295	1	1	3	6	8
284322	481	9	6	6	90	231	0	1	3	6	8
285766	482	10	6	6	90	416	0	1	3	6	8
288982	483	11	6	6	90	150	0	1	3	6	8
293180	484	12	6	3	90	180	1	1	3	6	8
297795	485	13	6	3	90	419	0	1	3	6	8
301547	486	14	6	3	90	267	0	1	3	6	8
303240	487	15	6	1	90	641	0	1	3	6	8
306277	488	16	6	1	90	179	0	1	3	6	8
308501	489	17	6	8	90	209	1	1	3	6	8
313333	490	18	6	8	90	285	0	1	3	6	8
317244	491	19	6	6	90	246	1	1	3	6	8
318901	492	20	6	6	90	520	1	1	3	6	8
321572	493	1	3	6	90	262	0	1	3	6	8
324110	494	2	3	6	90	328	0	1	3	6	8
325936	495	3	3	3	90	1511	1	1	3	6	8
329922	496	4	3	3	90	203	1	1	3	6	8
332643	497	5	3	3	90	292	1	1	3	6	8
336987	498	6	3	3	90	209	1	1	3	6	8
341276	499	7	3	3	90	217	1	1	3	6	8
342614	500	8	3	3	90	1639	1	1	3	6	8
348930	501	9	3	3	90	302	1	1	3	6	8
353294	502	10	3	3	90	400	0	1	3	6	8
356572	503	11	3	3	90	259	1	1	3	6	8
358087	504	12	3	3	90	393	1	1	3	6	8
360178	505	13	3	3	90	248	1	1	3	6	8
363563	506	14	3	3	90	196	1	1	3	6	8
367307	507	15	3	3	90	265	1	1	3	6	8
371273	508	16	3	3	90	188	0	1	3	6	8
372551	509	17	3	3	90	324	1	1	3	6	8
373971	510	18	3	3	90	305	1	1	3	6	8
377041	511	19	3	3	90	285	1	1	3	6	8
379243	512	20	3	3	90	306	1	1	3	6	8
381400	513	21	3	3	90	197	1	1	3	6	8
385916	514	22	3	3	90	185	1	1	3	6	8
390032	515	23	3	3	90	210	0	1	3	6	8
393765	516	24	3	3	90	274	1	1	3	6	8
395128	517	25	3	3	90	601	1	1	3	6	8
398431	518	26	3	3	90	420	0	1	3	6	8
402775	519	1	8	3	70	213	0	1	3	6	8
404865	520	2	8	6	70	317	0	1	3	6	8
408715	521	3	8	6	70	176	0	1	3	6	8
413073	522	4	8	1	70	205	0	1	3	6	8
416344	523	5	8	1	70	293	0	1	3	6	8
419734	524	6	8	8	70	237	0	1	3	6	8
422881	525	7	8	8	70	183	1	1	3	6	8
425135	526	8	8	8	70	315	0	1	3	6	8
426520	527	9	8	8	70	664	0	1	3	6	8
431260	528	10	8	8	70	145	1	1	3	6	8
433343	529	11	8	8	70	182	1	1	3	6	8
436766	530	12	8	8	70	159	1	1	3	6	8
439466	531	13	8	8	70	193	1	1	3	6	8
442305	532	14	8	8	70	198	0	1	3	6	8
444557	533	15	8	8	70	284	0	1	3	6	8
446492	534	16	8	8	70	273	1	1	3	6	8
450827	535	17	8	8	70	143	0	1	3	6	8
455325	536	18	8	8	70	171	1	1	3	6	8
457306	537	19	8	8	70	411	1	1	3	6	8
460324	538	20	8	8	70	244	1	1	3	6	8
461751	539	21	8	8	70	407	1	1	3	6	8
464711	540	22	8	8	70	455	1	1	3	6	8
469528	541	23	8	8	70	336	1	1	3	6	8
471106	542	24	8	8	70	251	1	1	3	6	8
472568	543	25	8	8	70	248	1	1	3	6	8
477768	544	1	3	8	90	257	1	1	3	6	8
479086	545	2	3	8	90	342	0	1	3	6	8
483928	546	3	3	8	90	278	1	1	3	6	8
487273	547	4	3	8	90	439	0	1	3	6	8
491305	548	5	3	8	90	200	0	1	3	6	8
495027	549	6	3	8	90	229	0	1	3	6	8
497148	550	7	3	6	90	372	0	1	3	6	8
499473	551	8	3	6	90	463	0	1	3	6	8
504311	552	9	3	3	90	168	1	1	3	6	8
507801	553	10	3	3	90	791	1	1	3	6	8
510618	554	11	3	3	90	282	1	1	3	6	8
514312	555	12	3	3	90	586	1	1	3	6	8
519551	556	13	3	3	90	575	1	1	3	6	8
523673	557	14	3	3	90	276	1	1	3	6	8
525986	558	15	3	3	90	326	1	1	3	6	8
528965	559	16	3	3	90	510	1	1	3	6	8
533750	560	17	3	3	90	204	1	1	3	6	8
538148	561	18	3	3	90	227	0	1	3	6	8
541076	562	19	3	3	90	328	1	1	3	6	8
545635	563	20	3	3	90	234	1	1	3	6	8
547054	564	21	3	3	90	651	1	1	3	6	8
552226	565	22	3	3	90	512	1	1	3	6	8
557615	566	23	3	3	90	288	1	1	3	6	8
560347	567	1	8	3	70	263	0	1	3	6	8
563533	568	2	8	3	70	235	1	1	3	6	8
567648	569	3	8	3	70	334	0	1	3	6	8
572665	570	4	8	3	70	216	0	1	3	6	8
574051	571	5	8	3	70	547	0	1	3	6	8
577421	572	6	8	8	70	280	1	1	3	6	8
579901	573	7	8	8	70	254	0	1	3	6	8
583442	574	8	8	8	70	311	0	1	3	6	8
585799	575	9	8	8	70	206	1	1	3	6	8
588784	576	10	8	8	70	182	1	1	3	6	8
592720	577	11	8	8	70	203	1	1	3	6	8
596692	578	12	8	8	70	317	1	1	3	6	8
601125	579	13	8	8	70	289	0	1	3	6	8
604956	580	14	8	8	70	222	1	1	3	6	8
607556	581	15	8	8	70	280	1	1	3	6	8
612814	582	16	8	8	70	214	1	1	3	6	8
616615	583	1	3	8	70	309	0	1	3	6	8
620554	584	2	3	8	70	206	0	1	3	6	8
622266	585	3	3	8	70	272	0	1	3	6	8
624989	586	4	3	6	70	648	0	1	3	6	8
626955	587	5	3	6	70	315	0	1	3	6	8
631756	588	6	3	1	70	208	0	1	3	6	8
635395	589	1	1	1	90	322	1	1	3	6	8
640570	590	2	1	1	90	166	1	1	3	6	8
644908	591	3	1	1	90	199	1	1	3	6	8
646114	592	4	1	1	90	1168	0	1	3	6	8
650873	593	5	1	1	90	230	1	1	3	6	8
654840	594	6	1	1	90	826	0	1	3	6	8
660510	595	7	1	1	90	324	0	1	3	6	8
664059	596	8	1	8	90	206	0	1	3	6	8
666721	597	9	1	8	90	219	0	1	3	6	8
671340	598	10	1	6	90	220	1	1	3	6	8
673047	599	11	1	6	90	822	0	1	3	6	8
675789	600	12	1	6	90	353	0	1	3	6	8
