# Supplementary material for: Control of entropy in neural models of environmental state
Source: eLife. 2019 Feb 28;8:e39404. doi: 10.7554/eLife.39404 (PMC6395063; doi:10.7554/eLife.39404)
Supplement: Source code 1. [file elife-39404-code1.zip › model_for_eLife/data/pre_fMRI/behavioural_data_s33_run4]

5013	601	1	4	8	90	1079	0	1	4	5	8
7925	602	2	4	8	90	298	0	1	4	5	8
12556	603	3	4	1	90	488	0	1	4	5	8
15252	604	4	4	1	90	262	0	1	4	5	8
20235	605	5	4	5	90	202	0	1	4	5	8
21617	606	6	4	5	90	610	0	1	4	5	8
23509	607	7	4	4	90	253	1	1	4	5	8
26460	608	8	4	4	90	184	1	1	4	5	8
31339	609	9	4	4	90	167	1	1	4	5	8
33680	610	10	4	4	90	278	1	1	4	5	8
38503	611	11	4	4	90	217	0	1	4	5	8
42231	612	12	4	4	90	172	1	1	4	5	8
47419	613	13	4	4	90	601	1	1	4	5	8
49378	614	14	4	4	90	440	1	1	4	5	8
51038	615	15	4	4	90	881	1	1	4	5	8
54590	616	16	4	4	90	237	1	1	4	5	8
56600	617	1	1	4	90	365	0	1	4	5	8
59430	618	2	1	4	90	202	0	1	4	5	8
62078	619	3	1	4	90	285	1	1	4	5	8
64875	620	4	1	4	90	342	1	1	4	5	8
67872	621	5	1	4	90	248	0	1	4	5	8
71202	622	6	1	4	90	210	0	1	4	5	8
75332	623	7	1	4	90	248	0	1	4	5	8
79134	624	8	1	5	90	254	0	1	4	5	8
81903	625	9	1	5	90	243	1	1	4	5	8
85905	626	10	1	5	90	193	0	1	4	5	8
90201	627	11	1	5	90	154	1	1	4	5	8
92915	628	12	1	5	90	315	0	1	4	5	8
97627	629	13	1	5	90	238	0	1	4	5	8
100995	630	14	1	1	90	250	1	1	4	5	8
103894	631	15	1	1	90	315	1	1	4	5	8
108223	632	16	1	1	90	166	1	1	4	5	8
111115	633	17	1	1	90	182	1	1	4	5	8
113230	634	18	1	1	90	719	1	1	4	5	8
115478	635	19	1	1	90	373	1	1	4	5	8
118630	636	20	1	1	90	555	1	1	4	5	8
120830	637	21	1	1	90	634	0	1	4	5	8
122902	638	22	1	1	90	558	1	1	4	5	8
127140	639	1	4	1	70	182	0	1	4	5	8
132257	640	2	4	1	70	384	0	1	4	5	8
136831	641	3	4	1	70	208	0	1	4	5	8
139695	642	4	4	8	70	592	1	1	4	5	8
144877	643	5	4	8	70	214	0	1	4	5	8
147713	644	6	4	8	70	277	0	1	4	5	8
152198	645	7	4	4	70	583	0	1	4	5	8
156152	646	8	4	4	70	134	0	1	4	5	8
160717	647	9	4	5	70	178	0	1	4	5	8
165093	648	10	4	5	70	178	0	1	4	5	8
168815	649	11	4	8	70	139	1	1	4	5	8
170324	650	12	4	8	70	475	0	1	4	5	8
174189	651	13	4	8	70	195	0	1	4	5	8
178327	652	14	4	1	70	189	1	1	4	5	8
181146	653	15	4	1	70	242	0	1	4	5	8
183284	654	16	4	1	70	224	0	1	4	5	8
185540	655	17	4	1	70	340	0	1	4	5	8
190374	656	1	5	8	90	324	0	1	4	5	8
192203	657	2	5	8	90	242	0	1	4	5	8
196405	658	3	5	4	90	447	0	1	4	5	8
200096	659	4	5	4	90	231	0	1	4	5	8
202624	660	5	5	5	90	279	1	1	4	5	8
205050	661	6	5	5	90	265	1	1	4	5	8
210266	662	7	5	5	90	208	1	1	4	5	8
214412	663	8	5	5	90	148	0	1	4	5	8
218927	664	9	5	5	90	272	1	1	4	5	8
221525	665	10	5	5	90	270	1	1	4	5	8
222840	666	11	5	5	90	390	1	1	4	5	8
225938	667	12	5	5	90	195	1	1	4	5	8
230120	668	13	5	5	90	200	1	1	4	5	8
235229	669	1	8	5	70	340	0	1	4	5	8
238321	670	2	8	5	70	326	1	1	4	5	8
239731	671	3	8	5	70	1146	0	1	4	5	8
245760	672	4	8	5	70	260	0	1	4	5	8
248148	673	5	8	4	70	283	0	1	4	5	8
252832	674	6	8	4	70	183	0	1	4	5	8
257389	675	7	8	1	70	176	0	1	4	5	8
260614	676	8	8	1	70	215	0	1	4	5	8
262734	677	9	8	8	70	322	1	1	4	5	8
267109	678	10	8	8	70	311	1	1	4	5	8
272065	679	11	8	8	70	200	0	1	4	5	8
274604	680	12	8	8	70	355	1	1	4	5	8
276301	681	13	8	8	70	384	0	1	4	5	8
278273	682	14	8	8	70	276	1	1	4	5	8
282004	683	15	8	8	70	219	0	1	4	5	8
286256	684	16	8	8	70	345	1	1	4	5	8
290791	685	17	8	8	70	250	0	1	4	5	8
292281	686	18	8	8	70	591	1	1	4	5	8
296270	687	19	8	8	70	227	0	1	4	5	8
300892	688	1	4	8	90	348	0	1	4	5	8
304634	689	2	4	8	90	1110	0	1	4	5	8
307627	690	3	4	6	90	331	9	1	4	5	8
311355	691	4	4	5	90	262	0	1	4	5	8
312698	692	5	4	5	90	469	0	1	4	5	8
316512	693	6	4	4	90	205	1	1	4	5	8
319926	694	7	4	4	90	303	1	1	4	5	8
323073	695	8	4	4	90	518	1	1	4	5	8
327775	696	9	4	4	90	253	1	1	4	5	8
329692	697	10	4	4	90	531	1	1	4	5	8
334240	698	11	4	4	90	606	0	1	4	5	8
339836	699	12	4	4	90	509	1	1	4	5	8
342723	700	13	4	4	90	333	1	1	4	5	8
346927	701	14	4	4	90	188	1	1	4	5	8
350003	702	15	4	4	90	280	1	1	4	5	8
352283	703	16	4	4	90	461	1	1	4	5	8
355706	704	17	4	4	90	412	1	1	4	5	8
358356	705	1	1	4	70	330	0	1	4	5	8
360657	706	2	1	4	70	257	0	1	4	5	8
362076	707	3	1	4	70	2388	0	1	4	5	8
368513	708	4	1	4	70	214	0	1	4	5	8
371596	709	5	1	1	70	193	1	1	4	5	8
375594	710	6	1	1	70	194	1	1	4	5	8
379996	711	7	1	1	70	205	1	1	4	5	8
383553	712	8	1	1	70	209	0	1	4	5	8
385052	713	9	1	1	70	547	1	1	4	5	8
387317	714	10	1	1	70	387	0	1	4	5	8
392437	715	11	1	1	70	180	0	1	4	5	8
396574	716	12	1	8	70	324	0	1	4	5	8
398285	717	13	1	8	70	290	0	1	4	5	8
400880	718	14	1	5	70	178	0	1	4	5	8
404720	719	15	1	5	70	77	0	1	4	5	8
408426	720	16	1	4	70	349	1	1	4	5	8
411218	721	17	1	4	70	329	0	1	4	5	8
415919	722	18	1	4	70	204	0	1	4	5	8
418690	723	19	1	4	70	470	0	1	4	5	8
422146	724	20	1	1	70	186	1	1	4	5	8
424328	725	21	1	1	70	233	1	1	4	5	8
428391	726	22	1	1	70	183	1	1	4	5	8
430371	727	1	4	1	90	269	1	1	4	5	8
433944	728	2	4	1	90	287	0	1	4	5	8
437759	729	3	4	1	90	220	0	1	4	5	8
440991	730	4	4	8	90	200	0	1	4	5	8
442731	731	5	4	8	90	606	0	1	4	5	8
444641	732	6	4	5	90	255	0	1	4	5	8
447905	733	7	4	5	90	156	0	1	4	5	8
451699	734	8	4	4	90	145	1	1	4	5	8
453946	735	9	4	4	90	465	1	1	4	5	8
455886	736	10	4	4	90	485	0	1	4	5	8
460284	737	11	4	4	90	363	1	1	4	5	8
463587	738	12	4	4	90	257	1	1	4	5	8
466203	739	13	4	4	90	321	1	1	4	5	8
470133	740	14	4	4	90	261	1	1	4	5	8
473886	741	15	4	4	90	352	1	1	4	5	8
476614	742	16	4	4	90	534	1	1	4	5	8
482058	743	17	4	4	90	160	0	1	4	5	8
485358	744	18	4	4	90	290	1	1	4	5	8
488153	745	19	4	4	90	1010	1	1	4	5	8
493464	746	20	4	4	90	226	1	1	4	5	8
498482	747	1	1	4	90	417	1	1	4	5	8
503434	748	2	1	4	90	865	0	1	4	5	8
505459	749	3	1	1	90	865	1	1	4	5	8
509738	750	4	1	1	90	199	1	1	4	5	8
514697	751	5	1	1	90	284	1	1	4	5	8
518305	752	6	1	1	90	261	1	1	4	5	8
521828	753	7	1	1	90	244	1	1	4	5	8
526825	754	8	1	1	90	249	0	1	4	5	8
528176	755	9	1	1	90	333	1	1	4	5	8
532130	756	10	1	1	90	304	1	1	4	5	8
536009	757	11	1	1	90	232	1	1	4	5	8
541237	758	12	1	1	90	511	1	1	4	5	8
543342	759	13	1	1	90	993	1	1	4	5	8
548306	760	14	1	1	90	441	1	1	4	5	8
550536	761	15	1	1	90	1067	1	1	4	5	8
553364	762	1	8	1	90	737	0	1	4	5	8
556490	763	2	8	8	90	290	1	1	4	5	8
560649	764	3	8	8	90	258	0	1	4	5	8
562655	765	4	8	8	90	234	0	1	4	5	8
566273	766	5	8	8	90	120	1	1	4	5	8
569791	767	6	8	8	90	290	0	1	4	5	8
571554	768	7	8	8	90	270	1	1	4	5	8
573428	769	8	8	8	90	219	1	1	4	5	8
576720	770	9	8	8	90	370	1	1	4	5	8
580595	771	10	8	8	90	193	1	1	4	5	8
584395	772	11	8	8	90	249	1	1	4	5	8
586534	773	12	8	8	90	298	1	1	4	5	8
589108	774	13	8	8	90	233	1	1	4	5	8
594226	775	14	8	8	90	431	1	1	4	5	8
597374	776	15	8	8	90	298	1	1	4	5	8
598974	777	16	8	8	90	408	1	1	4	5	8
600912	778	17	8	8	90	247	1	1	4	5	8
604706	779	18	8	8	90	212	1	1	4	5	8
607260	780	19	8	8	90	625	1	1	4	5	8
610182	781	20	8	8	90	331	1	1	4	5	8
614617	782	1	4	8	90	255	1	1	4	5	8
617055	783	2	4	8	90	289	0	1	4	5	8
619933	784	3	4	8	90	203	0	1	4	5	8
625003	785	4	4	8	90	320	0	1	4	5	8
628906	786	5	4	4	90	209	1	1	4	5	8
633517	787	6	4	4	90	1994	1	1	4	5	8
640476	788	7	4	4	90	427	1	1	4	5	8
644055	789	8	4	4	90	367	1	1	4	5	8
648492	790	9	4	4	90	305	1	1	4	5	8
653401	791	10	4	4	90	471	1	1	4	5	8
656171	792	11	4	4	90	357	1	1	4	5	8
660060	793	12	4	4	90	244	1	1	4	5	8
664827	794	13	4	4	90	298	1	1	4	5	8
669650	795	14	4	4	90	236	1	1	4	5	8
672909	796	15	4	4	90	415	0	1	4	5	8
676329	797	16	4	4	90	307	1	1	4	5	8
679899	798	17	4	4	90	238	1	1	4	5	8
683151	799	18	4	4	90	391	0	1	4	5	8
685094	800	19	4	4	90	359	0	1	4	5	8
