# Supplementary material for: Control of entropy in neural models of environmental state
Source: eLife. 2019 Feb 28;8:e39404. doi: 10.7554/eLife.39404 (PMC6395063; doi:10.7554/eLife.39404)
Supplement: Source code 1. [file elife-39404-code1.zip › model_for_eLife/data/pre_fMRI/behavioural_data_s34_run1]

5016	1	0	6	7	90	2797	0	2	3	6	7
11554	2	1	6	6	90	55	0	2	3	6	7
12951	3	2	6	3	90	1440	0	2	3	6	7
18979	4	3	6	2	90	675	0	2	3	6	7
22905	5	4	6	7	90	2145	0	2	3	6	7
29998	6	5	6	3	90	1118	0	2	3	6	7
32484	7	6	6	6	90	2358	1	2	3	6	7
37508	8	7	6	6	90	450	1	2	3	6	7
40285	9	8	6	6	90	707	1	2	3	6	7
44466	10	9	6	6	90	422	1	2	3	6	7
47154	11	10	6	6	90	396	1	2	3	6	7
50236	12	11	6	6	90	380	0	2	3	6	7
53533	13	12	6	6	90	759	1	2	3	6	7
57993	14	13	6	6	90	327	1	2	3	6	7
62033	15	14	6	6	90	284	1	2	3	6	7
66698	16	15	6	6	90	295	1	2	3	6	7
71918	17	16	6	6	90	1308	1	2	3	6	7
75390	18	17	6	6	90	423	0	2	3	6	7
80688	19	18	6	6	90	272	1	2	3	6	7
85622	20	19	6	6	90	437	1	2	3	6	7
87717	21	20	6	6	90	990	1	2	3	6	7
90136	22	1	3	6	70	398	1	2	3	6	7
91940	23	2	3	6	70	302	0	2	3	6	7
95329	24	3	3	6	70	387	0	2	3	6	7
99296	25	4	3	6	70	1476	0	2	3	6	7
103099	26	5	3	7	70	679	0	2	3	6	7
106816	27	6	3	3	70	367	1	2	3	6	7
109326	28	7	3	3	70	431	1	2	3	6	7
111398	29	8	3	3	70	357	1	2	3	6	7
115172	30	9	3	3	70	429	0	2	3	6	7
118464	31	10	3	3	70	513	1	2	3	6	7
123795	32	11	3	3	70	564	0	2	3	6	7
127001	33	12	3	3	70	371	1	2	3	6	7
132100	34	13	3	3	70	449	1	2	3	6	7
137445	35	14	3	3	70	392	1	2	3	6	7
142022	36	15	3	3	70	427	0	2	3	6	7
146983	37	1	2	3	90	8501	1	2	3	6	7
157708	38	2	2	3	90	1741	0	2	3	6	7
161397	39	3	2	3	90	864	1	2	3	6	7
166232	40	4	2	3	90	635	1	2	3	6	7
169456	41	5	2	3	90	565	0	2	3	6	7
171222	42	6	2	3	90	1468	0	2	3	6	7
174677	43	7	2	2	90	1021	1	2	3	6	7
178997	44	8	2	2	90	754	1	2	3	6	7
181137	45	9	2	2	90	544	0	2	3	6	7
186297	46	10	2	2	90	391	1	2	3	6	7
191458	47	11	2	2	90	351	1	2	3	6	7
196130	48	12	2	2	90	363	1	2	3	6	7
198620	49	13	2	2	90	474	0	2	3	6	7
202802	50	14	2	2	90	277	1	2	3	6	7
207471	51	15	2	2	90	862	1	2	3	6	7
212000	52	16	2	2	90	830	1	2	3	6	7
215592	53	17	2	2	90	492	1	2	3	6	7
219605	54	18	2	2	90	517	1	2	3	6	7
221785	55	19	2	2	90	548	1	2	3	6	7
226781	56	20	2	2	90	311	1	2	3	6	7
228939	57	21	2	2	90	412	1	2	3	6	7
232609	58	22	2	2	90	432	1	2	3	6	7
235147	59	23	2	2	90	349	1	2	3	6	7
237699	60	24	2	2	90	383	1	2	3	6	7
239364	61	25	2	2	90	457	1	2	3	6	7
241585	62	26	2	2	90	605	0	2	3	6	7
244002	63	27	2	2	90	332	1	2	3	6	7
247499	64	1	6	2	70	327	1	2	3	6	7
250078	65	2	6	2	70	422	0	2	3	6	7
254037	66	3	6	2	70	254	1	2	3	6	7
256111	67	4	6	2	70	352	1	2	3	6	7
261247	68	5	6	2	70	480	0	2	3	6	7
265922	69	6	6	2	70	298	0	2	3	6	7
270885	70	7	6	2	70	373	1	2	3	6	7
272823	71	8	6	2	70	546	0	2	3	6	7
275866	72	9	6	7	70	628	0	2	3	6	7
280868	73	10	6	6	70	313	1	2	3	6	7
285182	74	11	6	6	70	271	0	2	3	6	7
288764	75	12	6	6	70	286	0	2	3	6	7
293917	76	13	6	3	70	315	0	2	3	6	7
298626	77	14	6	2	70	470	0	2	3	6	7
301221	78	15	6	7	70	3251	0	2	3	6	7
305471	79	16	6	6	70	1794	1	2	3	6	7
309288	80	17	6	6	70	292	1	2	3	6	7
312451	81	18	6	6	70	409	1	2	3	6	7
314163	82	19	6	6	70	669	1	2	3	6	7
317054	83	20	6	6	70	452	1	2	3	6	7
319559	84	21	6	6	70	239	0	2	3	6	7
324318	85	1	7	6	90	539	1	2	3	6	7
328133	86	2	7	6	90	275	0	2	3	6	7
332902	87	3	7	6	90	377	0	2	3	6	7
335235	88	4	7	3	90	1025	0	2	3	6	7
340808	89	5	7	2	90	594	0	2	3	6	7
346100	90	6	7	7	90	616	1	2	3	6	7
348669	91	7	7	7	90	499	1	2	3	6	7
350449	92	8	7	7	90	467	1	2	3	6	7
352518	93	9	7	7	90	340	1	2	3	6	7
356948	94	10	7	7	90	385	1	2	3	6	7
358533	95	11	7	7	90	411	1	2	3	6	7
360733	96	12	7	7	90	613	1	2	3	6	7
363061	97	13	7	7	90	319	1	2	3	6	7
368258	98	14	7	7	90	325	1	2	3	6	7
372378	99	15	7	7	90	308	1	2	3	6	7
374106	100	16	7	7	90	486	0	2	3	6	7
378712	101	17	7	7	90	403	1	2	3	6	7
383752	102	18	7	7	90	368	1	2	3	6	7
388933	103	19	7	7	90	835	1	2	3	6	7
392517	104	20	7	7	90	261	1	2	3	6	7
396751	105	1	2	7	90	285	0	2	3	6	7
398904	106	2	2	7	90	294	1	2	3	6	7
402072	107	3	2	7	90	260	0	2	3	6	7
406135	108	4	2	7	90	277	0	2	3	6	7
409164	109	5	2	3	90	490	1	2	3	6	7
412941	110	6	2	3	90	386	0	2	3	6	7
416636	111	7	2	3	90	478	1	2	3	6	7
419920	112	8	2	3	90	439	0	2	3	6	7
421487	113	9	2	3	90	734	1	2	3	6	7
425791	114	10	2	3	90	376	0	2	3	6	7
428208	115	11	2	3	90	313	1	2	3	6	7
431918	116	12	2	3	90	572	0	2	3	6	7
433652	117	13	2	3	90	444	0	2	3	6	7
437018	118	14	2	2	90	223	1	2	3	6	7
441287	119	15	2	2	90	389	0	2	3	6	7
445371	120	16	2	2	90	235	1	2	3	6	7
447016	121	17	2	2	90	492	1	2	3	6	7
450392	122	18	2	2	90	425	1	2	3	6	7
452992	123	19	2	2	90	235	1	2	3	6	7
458006	124	20	2	2	90	205	1	2	3	6	7
462579	125	21	2	2	90	306	1	2	3	6	7
464551	126	22	2	2	90	544	1	2	3	6	7
467659	127	23	2	2	90	422	1	2	3	6	7
471863	128	24	2	2	90	346	1	2	3	6	7
474253	129	25	2	2	90	282	0	2	3	6	7
477891	130	26	2	2	90	255	1	2	3	6	7
481573	131	27	2	2	90	314	1	2	3	6	7
484428	132	28	2	2	90	243	1	2	3	6	7
488895	133	29	2	2	90	209	1	2	3	6	7
491658	134	30	2	2	90	299	1	2	3	6	7
494038	135	1	6	2	70	194	0	2	3	6	7
497404	136	2	6	2	70	289	1	2	3	6	7
501136	137	3	6	2	70	265	0	2	3	6	7
504204	138	4	6	2	70	262	0	2	3	6	7
507202	139	5	6	6	70	316	1	2	3	6	7
509814	140	6	6	6	70	262	1	2	3	6	7
513482	141	7	6	6	70	259	0	2	3	6	7
517443	142	8	6	6	70	289	1	2	3	6	7
522421	143	9	6	6	70	265	1	2	3	6	7
524430	144	10	6	6	70	260	0	2	3	6	7
527718	145	11	6	6	70	238	1	2	3	6	7
531037	146	12	6	6	70	243	1	2	3	6	7
534199	147	13	6	6	70	252	1	2	3	6	7
538374	148	14	6	6	70	322	1	2	3	6	7
541991	149	15	6	6	70	324	1	2	3	6	7
546479	150	16	6	6	70	514	1	2	3	6	7
551383	151	17	6	6	70	335	1	2	3	6	7
555011	152	18	6	6	70	309	0	2	3	6	7
558180	153	19	6	6	70	256	0	2	3	6	7
563367	154	1	3	6	90	238	0	2	3	6	7
565609	155	2	3	7	90	372	1	2	3	6	7
570717	156	3	3	7	90	254	0	2	3	6	7
572936	157	4	3	7	90	274	1	2	3	6	7
577688	158	5	3	7	90	587	1	2	3	6	7
583059	159	6	3	7	90	258	0	2	3	6	7
586766	160	7	3	7	90	307	0	2	3	6	7
591521	161	8	3	3	90	262	1	2	3	6	7
593031	162	9	3	3	90	358	1	2	3	6	7
596506	163	10	3	3	90	310	1	2	3	6	7
598802	164	11	3	3	90	541	1	2	3	6	7
603214	165	12	3	3	90	323	1	2	3	6	7
606241	166	13	3	3	90	312	0	2	3	6	7
609010	167	14	3	3	90	402	1	2	3	6	7
611152	168	15	3	3	90	412	0	2	3	6	7
613567	169	16	3	3	90	251	1	2	3	6	7
617983	170	17	3	3	90	340	1	2	3	6	7
619724	171	18	3	3	90	341	1	2	3	6	7
622718	172	19	3	3	90	361	0	2	3	6	7
625159	173	20	3	3	90	308	1	2	3	6	7
627066	174	21	3	3	90	394	1	2	3	6	7
629562	175	22	3	3	90	377	1	2	3	6	7
631225	176	23	3	3	90	340	1	2	3	6	7
632722	177	24	3	3	90	320	1	2	3	6	7
635350	178	25	3	3	90	346	1	2	3	6	7
640220	179	26	3	3	90	336	0	2	3	6	7
644699	180	1	2	3	90	557	0	2	3	6	7
647833	181	2	2	2	90	555	1	2	3	6	7
649578	182	3	2	2	90	367	0	2	3	6	7
653594	183	4	2	2	90	216	1	2	3	6	7
656876	184	5	2	2	90	323	1	2	3	6	7
658575	185	6	2	2	90	414	1	2	3	6	7
662065	186	7	2	2	90	332	1	2	3	6	7
663833	187	8	2	2	90	267	1	2	3	6	7
668613	188	9	2	2	90	321	1	2	3	6	7
672800	189	10	2	2	90	310	1	2	3	6	7
675194	190	11	2	2	90	279	1	2	3	6	7
679185	191	12	2	2	90	227	1	2	3	6	7
683099	192	13	2	2	90	252	1	2	3	6	7
686182	193	14	2	2	90	416	1	2	3	6	7
691289	194	15	2	2	90	1818	1	2	3	6	7
696650	195	16	2	2	90	324	1	2	3	6	7
699818	196	17	2	2	90	609	1	2	3	6	7
701567	197	18	2	2	90	1239	1	2	3	6	7
706578	198	19	2	2	90	758	1	2	3	6	7
711281	199	20	2	2	90	365	1	2	3	6	7
712697	200	1	3	2	70	375	1	2	3	6	7
