# Supplementary material for: Control of entropy in neural models of environmental state
Source: eLife. 2019 Feb 28;8:e39404. doi: 10.7554/eLife.39404 (PMC6395063; doi:10.7554/eLife.39404)
Supplement: Source code 1. [file elife-39404-code1.zip › model_for_eLife/data/pre_fMRI/behavioural_data_s34_run2]

5017	201	1	8	8	70	1850	1	1	3	6	8
8412	202	2	8	8	70	321	0	1	3	6	8
12250	203	3	8	8	70	269	1	1	3	6	8
16151	204	4	8	8	70	464	1	1	3	6	8
19916	205	5	8	8	70	278	1	1	3	6	8
22353	206	6	8	8	70	304	1	1	3	6	8
27343	207	7	8	8	70	528	0	1	3	6	8
32260	208	8	8	8	70	282	1	1	3	6	8
34700	209	9	8	8	70	308	0	1	3	6	8
39833	210	10	8	8	70	225	1	1	3	6	8
44422	211	11	8	8	70	314	1	1	3	6	8
49737	212	12	8	8	70	235	1	1	3	6	8
54829	213	13	8	8	70	282	1	1	3	6	8
59637	214	14	8	8	70	338	1	1	3	6	8
64842	215	15	8	8	70	254	1	1	3	6	8
68307	216	16	8	8	70	256	1	1	3	6	8
72749	217	17	8	8	70	399	0	1	3	6	8
77270	218	18	8	8	70	288	1	1	3	6	8
80837	219	19	8	8	70	240	1	1	3	6	8
82417	220	20	8	8	70	306	1	1	3	6	8
85098	221	1	6	8	70	325	0	1	3	6	8
86484	222	2	6	8	70	390	0	1	3	6	8
90568	223	3	6	1	70	554	0	1	3	6	8
93065	224	4	6	6	70	1114	0	1	3	6	8
97029	225	5	6	3	70	222	0	1	3	6	8
99433	226	6	6	8	70	245	1	1	3	6	8
103526	227	7	6	8	70	357	1	1	3	6	8
108663	228	8	6	8	70	365	0	1	3	6	8
112398	229	9	6	8	70	256	0	1	3	6	8
113655	230	10	6	1	70	816	0	1	3	6	8
116817	231	11	6	6	70	182	1	1	3	6	8
118554	232	12	6	6	70	287	1	1	3	6	8
122220	233	13	6	6	70	235	1	1	3	6	8
123819	234	14	6	6	70	300	1	1	3	6	8
128764	235	15	6	6	70	326	1	1	3	6	8
133967	236	16	6	6	70	248	1	1	3	6	8
135407	237	17	6	6	70	287	1	1	3	6	8
137597	238	18	6	6	70	288	1	1	3	6	8
140382	239	19	6	6	70	265	1	1	3	6	8
145240	240	1	3	6	70	240	0	1	3	6	8
149682	241	2	3	6	70	227	0	1	3	6	8
151687	242	3	3	6	70	917	0	1	3	6	8
156155	243	4	3	3	70	256	1	1	3	6	8
158252	244	5	3	3	70	218	1	1	3	6	8
161255	245	6	3	3	70	366	1	1	3	6	8
165335	246	7	3	3	70	279	1	1	3	6	8
170554	247	8	3	3	70	353	1	1	3	6	8
175113	248	9	3	3	70	329	1	1	3	6	8
177968	249	10	3	3	70	356	1	1	3	6	8
180611	250	11	3	3	70	367	1	1	3	6	8
185439	251	12	3	3	70	369	0	1	3	6	8
190511	252	13	3	3	70	261	0	1	3	6	8
193956	253	14	3	3	70	986	1	1	3	6	8
197615	254	1	1	3	90	304	0	1	3	6	8
201949	255	2	1	1	90	219	1	1	3	6	8
204272	256	3	1	1	90	224	1	1	3	6	8
207243	257	4	1	1	90	229	1	1	3	6	8
209183	258	5	1	1	90	298	1	1	3	6	8
214188	259	6	1	1	90	276	1	1	3	6	8
217210	260	7	1	1	90	316	1	1	3	6	8
218939	261	8	1	1	90	286	1	1	3	6	8
223099	262	9	1	1	90	295	1	1	3	6	8
228384	263	10	1	1	90	236	1	1	3	6	8
229938	264	1	6	1	90	396	0	1	3	6	8
232946	265	2	6	1	90	325	0	1	3	6	8
236811	266	3	6	8	90	270	1	1	3	6	8
240655	267	4	6	8	90	228	1	1	3	6	8
243411	268	5	6	8	90	239	0	1	3	6	8
248515	269	6	6	8	90	302	0	1	3	6	8
251855	270	7	6	6	90	150	1	1	3	6	8
255076	271	8	6	6	90	286	1	1	3	6	8
257460	272	9	6	6	90	294	1	1	3	6	8
260062	273	10	6	6	90	244	1	1	3	6	8
262678	274	11	6	6	90	256	1	1	3	6	8
265330	275	12	6	6	90	275	1	1	3	6	8
269221	276	13	6	6	90	246	0	1	3	6	8
272249	277	14	6	6	90	203	1	1	3	6	8
276495	278	15	6	6	90	237	0	1	3	6	8
280624	279	16	6	6	90	199	1	1	3	6	8
285568	280	17	6	6	90	329	1	1	3	6	8
287822	281	18	6	6	90	403	1	1	3	6	8
291779	282	19	6	6	90	227	1	1	3	6	8
296405	283	20	6	6	90	214	1	1	3	6	8
299307	284	21	6	6	90	288	1	1	3	6	8
301603	285	22	6	6	90	342	1	1	3	6	8
305835	286	23	6	6	90	282	1	1	3	6	8
307326	287	1	3	6	70	323	0	1	3	6	8
309917	288	2	3	6	70	304	0	1	3	6	8
314537	289	3	3	3	70	247	0	1	3	6	8
316266	290	4	3	8	70	298	0	1	3	6	8
318815	291	5	3	1	70	188	1	1	3	6	8
321161	292	6	3	1	70	190	0	1	3	6	8
323631	293	7	3	1	70	271	0	1	3	6	8
327160	294	8	3	6	70	192	0	1	3	6	8
331995	295	9	3	3	70	319	1	1	3	6	8
335472	296	10	3	3	70	185	0	1	3	6	8
337793	297	11	3	3	70	295	0	1	3	6	8
341964	298	12	3	8	70	635	0	1	3	6	8
345035	299	13	3	1	70	352	0	1	3	6	8
349304	300	14	3	6	70	242	0	1	3	6	8
351620	301	15	3	3	70	347	1	1	3	6	8
353808	302	16	3	3	70	350	0	1	3	6	8
356638	303	17	3	3	70	381	0	1	3	6	8
360973	304	1	6	8	90	213	0	1	3	6	8
363240	305	2	6	1	90	258	0	1	3	6	8
364576	306	3	6	6	90	1174	1	1	3	6	8
367959	307	4	6	6	90	218	1	1	3	6	8
370288	308	5	6	6	90	208	1	1	3	6	8
371729	309	6	6	6	90	286	1	1	3	6	8
374648	310	7	6	6	90	334	1	1	3	6	8
378633	311	8	6	6	90	212	1	1	3	6	8
381635	312	9	6	6	90	321	0	1	3	6	8
385528	313	10	6	6	90	173	1	1	3	6	8
388594	314	11	6	6	90	230	1	1	3	6	8
392467	315	12	6	6	90	275	1	1	3	6	8
395156	316	13	6	6	90	220	1	1	3	6	8
396720	317	14	6	6	90	225	1	1	3	6	8
397981	318	15	6	6	90	238	1	1	3	6	8
401803	319	16	6	6	90	242	1	1	3	6	8
405039	320	17	6	6	90	340	1	1	3	6	8
408098	321	18	6	6	90	237	1	1	3	6	8
409612	322	19	6	6	90	328	1	1	3	6	8
413618	323	20	6	6	90	274	0	1	3	6	8
414993	324	21	6	6	90	263	1	1	3	6	8
419742	325	22	6	6	90	265	0	1	3	6	8
421965	326	1	1	6	90	358	0	1	3	6	8
423826	327	2	1	6	90	279	0	1	3	6	8
427910	328	3	1	3	90	358	0	1	3	6	8
433145	329	4	1	8	90	509	1	1	3	6	8
437775	330	5	1	8	90	258	0	1	3	6	8
442346	331	6	1	8	90	239	0	1	3	6	8
445666	332	7	1	1	90	260	1	1	3	6	8
447840	333	8	1	1	90	287	1	1	3	6	8
452506	334	9	1	1	90	344	1	1	3	6	8
454383	335	10	1	1	90	298	1	1	3	6	8
458005	336	11	1	1	90	541	1	1	3	6	8
463055	337	12	1	1	90	321	1	1	3	6	8
468183	338	13	1	1	90	316	1	1	3	6	8
471116	339	14	1	1	90	470	1	1	3	6	8
474664	340	15	1	1	90	305	1	1	3	6	8
479734	341	16	1	1	90	325	1	1	3	6	8
484415	342	17	1	1	90	276	1	1	3	6	8
486133	343	18	1	1	90	285	1	1	3	6	8
488211	344	19	1	1	90	338	1	1	3	6	8
491641	345	20	1	1	90	356	1	1	3	6	8
493250	346	21	1	1	90	501	1	1	3	6	8
497157	347	1	8	1	70	306	0	1	3	6	8
501266	348	2	8	1	70	204	1	1	3	6	8
504705	349	3	8	1	70	344	0	1	3	6	8
507941	350	4	8	1	70	235	0	1	3	6	8
509452	351	5	8	1	70	528	1	1	3	6	8
511128	352	6	8	1	70	378	0	1	3	6	8
514950	353	7	8	8	70	624	1	1	3	6	8
518013	354	8	8	8	70	183	1	1	3	6	8
519614	355	9	8	8	70	380	1	1	3	6	8
524750	356	10	8	8	70	298	1	1	3	6	8
528897	357	11	8	8	70	330	1	1	3	6	8
532996	358	12	8	8	70	279	1	1	3	6	8
537425	359	13	8	8	70	318	1	1	3	6	8
540448	360	14	8	8	70	300	1	1	3	6	8
545226	361	15	8	8	70	288	0	1	3	6	8
547485	362	16	8	8	70	449	0	1	3	6	8
551670	363	17	8	8	70	318	1	1	3	6	8
553575	364	18	8	8	70	384	1	1	3	6	8
557659	365	19	8	8	70	270	1	1	3	6	8
562772	366	1	6	8	70	298	0	1	3	6	8
565442	367	2	6	8	70	450	0	1	3	6	8
567145	368	3	6	3	70	3104	0	1	3	6	8
573128	369	4	6	6	70	225	1	1	3	6	8
575606	370	5	6	6	70	229	1	1	3	6	8
580779	371	6	6	6	70	202	1	1	3	6	8
583698	372	7	6	6	70	229	0	1	3	6	8
587924	373	8	6	6	70	172	1	1	3	6	8
590654	374	9	6	6	70	208	0	1	3	6	8
594103	375	10	6	6	70	235	0	1	3	6	8
595489	376	11	6	6	70	298	0	1	3	6	8
599999	377	12	6	8	70	194	0	1	3	6	8
603410	378	13	6	1	70	294	0	1	3	6	8
605798	379	14	6	3	70	685	0	1	3	6	8
608535	380	15	6	8	70	467	0	1	3	6	8
611291	381	16	6	6	70	156	1	1	3	6	8
615954	382	17	6	6	70	216	1	1	3	6	8
618511	383	18	6	6	70	250	1	1	3	6	8
622027	384	19	6	6	70	401	1	1	3	6	8
625097	385	1	3	6	90	293	0	1	3	6	8
626555	386	2	3	6	90	367	1	1	3	6	8
629516	387	3	3	6	90	428	0	1	3	6	8
632740	388	4	3	6	90	246	0	1	3	6	8
637099	389	5	3	3	90	354	1	1	3	6	8
640967	390	6	3	3	90	258	1	1	3	6	8
642330	391	7	3	3	90	381	1	1	3	6	8
646418	392	8	3	3	90	307	0	1	3	6	8
650598	393	9	3	3	90	334	1	1	3	6	8
654770	394	10	3	3	90	347	1	1	3	6	8
656837	395	11	3	3	90	414	1	1	3	6	8
660424	396	12	3	3	90	265	1	1	3	6	8
662723	397	13	3	3	90	330	1	1	3	6	8
666651	398	14	3	3	90	400	1	1	3	6	8
668543	399	15	3	3	90	417	1	1	3	6	8
670158	400	16	3	3	90	260	1	1	3	6	8
