# Supplementary material for: Control of entropy in neural models of environmental state
Source: eLife. 2019 Feb 28;8:e39404. doi: 10.7554/eLife.39404 (PMC6395063; doi:10.7554/eLife.39404)
Supplement: Source code 1. [file elife-39404-code1.zip › model_for_eLife/data/pre_fMRI/behavioural_data_s34_run3]

5012	401	1	8	8	70	1069	1	1	4	5	8
10493	402	2	8	8	70	273	1	1	4	5	8
12107	403	3	8	8	70	350	0	1	4	5	8
16008	404	4	8	8	70	198	1	1	4	5	8
20689	405	5	8	8	70	216	0	1	4	5	8
23644	406	6	8	1	70	3025	0	1	4	5	8
29925	407	7	8	1	70	358	0	1	4	5	8
33660	408	8	8	4	70	393	1	1	4	5	8
38863	409	9	8	4	70	216	0	1	4	5	8
44039	410	10	8	4	70	299	0	1	4	5	8
45359	411	11	8	5	70	320	0	1	4	5	8
50548	412	12	8	8	70	303	1	1	4	5	8
52468	413	1	5	8	90	281	0	1	4	5	8
53872	414	2	5	8	90	324	0	1	4	5	8
57398	415	3	5	1	90	216	0	1	4	5	8
61408	416	4	5	4	90	319	0	1	4	5	8
66639	417	5	5	5	90	206	1	1	4	5	8
70868	418	6	5	5	90	256	1	1	4	5	8
73354	419	7	5	5	90	267	0	1	4	5	8
74629	420	8	5	5	90	267	0	1	4	5	8
77123	421	9	5	5	90	207	1	1	4	5	8
79418	422	10	5	5	90	311	1	1	4	5	8
83150	423	11	5	5	90	359	1	1	4	5	8
85214	424	12	5	5	90	367	1	1	4	5	8
89677	425	13	5	5	90	280	1	1	4	5	8
94932	426	14	5	5	90	222	1	1	4	5	8
97355	427	1	4	5	90	262	0	1	4	5	8
99939	428	2	4	5	90	198	0	1	4	5	8
101254	429	3	4	5	90	258	0	1	4	5	8
102607	430	4	4	8	90	688	1	1	4	5	8
106814	431	5	4	8	90	219	0	1	4	5	8
111901	432	6	4	8	90	241	0	1	4	5	8
115557	433	7	4	1	90	278	0	1	4	5	8
119730	434	8	4	4	90	231	1	1	4	5	8
121261	435	9	4	4	90	300	1	1	4	5	8
124731	436	10	4	4	90	214	1	1	4	5	8
126345	437	11	4	4	90	397	1	1	4	5	8
131386	438	12	4	4	90	380	1	1	4	5	8
134619	439	13	4	4	90	240	1	1	4	5	8
138640	440	14	4	4	90	273	1	1	4	5	8
140696	441	15	4	4	90	311	1	1	4	5	8
145957	442	16	4	4	90	242	1	1	4	5	8
149743	443	17	4	4	90	231	1	1	4	5	8
153085	444	18	4	4	90	373	1	1	4	5	8
157875	445	19	4	4	90	318	1	1	4	5	8
160101	446	20	4	4	90	260	0	1	4	5	8
164615	447	21	4	4	90	202	1	1	4	5	8
166095	448	22	4	4	90	436	1	1	4	5	8
170079	449	23	4	4	90	287	1	1	4	5	8
172236	450	24	4	4	90	467	1	1	4	5	8
177226	451	25	4	4	90	290	1	1	4	5	8
178686	452	1	1	4	70	259	0	1	4	5	8
180333	453	2	1	4	70	305	0	1	4	5	8
183056	454	3	1	4	70	202	0	1	4	5	8
187955	455	4	1	5	70	251	0	1	4	5	8
191479	456	5	1	8	70	373	0	1	4	5	8
193340	457	6	1	1	70	245	1	1	4	5	8
195240	458	7	1	1	70	162	1	1	4	5	8
197750	459	8	1	1	70	180	1	1	4	5	8
201348	460	9	1	1	70	169	0	1	4	5	8
206213	461	10	1	1	70	150	1	1	4	5	8
208184	462	11	1	1	70	199	1	1	4	5	8
211971	463	12	1	1	70	171	1	1	4	5	8
216804	464	13	1	1	70	209	1	1	4	5	8
221814	465	14	1	1	70	316	0	1	4	5	8
223793	466	1	4	1	90	273	0	1	4	5	8
226747	467	2	4	5	90	244	0	1	4	5	8
230759	468	3	4	4	90	197	1	1	4	5	8
232905	469	4	4	4	90	289	1	1	4	5	8
235147	470	5	4	4	90	735	1	1	4	5	8
239179	471	6	4	4	90	304	1	1	4	5	8
243135	472	7	4	4	90	273	0	1	4	5	8
245449	473	8	4	4	90	367	1	1	4	5	8
246903	474	9	4	4	90	393	1	1	4	5	8
249630	475	10	4	4	90	400	0	1	4	5	8
253006	476	11	4	4	90	238	1	1	4	5	8
254421	477	12	4	4	90	298	1	1	4	5	8
258957	478	13	4	4	90	212	1	1	4	5	8
262281	479	14	4	4	90	200	1	1	4	5	8
264973	480	15	4	4	90	210	1	1	4	5	8
267078	481	16	4	4	90	337	1	1	4	5	8
270312	482	17	4	4	90	241	1	1	4	5	8
275501	483	18	4	4	90	341	1	1	4	5	8
277696	484	19	4	4	90	233	1	1	4	5	8
280128	485	20	4	4	90	265	1	1	4	5	8
284955	486	21	4	4	90	271	1	1	4	5	8
289087	487	22	4	4	90	264	1	1	4	5	8
290776	488	1	8	4	70	352	0	1	4	5	8
292416	489	2	8	4	70	507	0	1	4	5	8
296305	490	3	8	5	70	216	0	1	4	5	8
298501	491	4	8	1	70	231	0	1	4	5	8
300151	492	5	8	8	70	246	1	1	4	5	8
302685	493	6	8	8	70	369	1	1	4	5	8
305110	494	7	8	8	70	226	1	1	4	5	8
310179	495	8	8	8	70	477	1	1	4	5	8
315475	496	9	8	8	70	291	1	1	4	5	8
317814	497	10	8	8	70	307	1	1	4	5	8
321983	498	11	8	8	70	395	1	1	4	5	8
327090	499	12	8	8	70	283	0	1	4	5	8
329164	500	13	8	8	70	272	0	1	4	5	8
330695	501	14	8	1	70	306	0	1	4	5	8
334525	502	1	5	4	90	272	0	1	4	5	8
337750	503	2	5	5	90	173	1	1	4	5	8
342839	504	3	5	5	90	269	1	1	4	5	8
344166	505	4	5	5	90	448	1	1	4	5	8
348180	506	5	5	5	90	241	1	1	4	5	8
350732	507	6	5	5	90	214	1	1	4	5	8
353089	508	7	5	5	90	323	1	1	4	5	8
354546	509	8	5	5	90	282	1	1	4	5	8
357834	510	9	5	5	90	246	0	1	4	5	8
362721	511	10	5	5	90	249	1	1	4	5	8
366713	512	11	5	5	90	307	1	1	4	5	8
368041	513	12	5	5	90	295	1	1	4	5	8
371591	514	13	5	5	90	297	1	1	4	5	8
373346	515	14	5	5	90	262	1	1	4	5	8
375790	516	15	5	5	90	207	1	1	4	5	8
378385	517	16	5	5	90	329	1	1	4	5	8
379898	518	17	5	5	90	218	1	1	4	5	8
382960	519	18	5	5	90	250	1	1	4	5	8
386180	520	1	1	5	90	300	0	1	4	5	8
388431	521	2	1	5	90	317	0	1	4	5	8
390922	522	3	1	4	90	394	0	1	4	5	8
395570	523	4	1	8	90	258	1	1	4	5	8
398748	524	5	1	8	90	182	0	1	4	5	8
402512	525	6	1	8	90	234	0	1	4	5	8
406843	526	7	1	1	90	123	1	1	4	5	8
411554	527	8	1	1	90	203	1	1	4	5	8
413166	528	9	1	1	90	270	1	1	4	5	8
417031	529	10	1	1	90	252	1	1	4	5	8
419582	530	11	1	1	90	260	1	1	4	5	8
424201	531	12	1	1	90	260	0	1	4	5	8
429443	532	13	1	1	90	211	0	1	4	5	8
433168	533	14	1	1	90	196	1	1	4	5	8
438040	534	15	1	1	90	241	1	1	4	5	8
443113	535	16	1	1	90	259	0	1	4	5	8
446577	536	17	1	1	90	266	1	1	4	5	8
450456	537	18	1	1	90	196	0	1	4	5	8
453285	538	19	1	4	90	364	0	1	4	5	8
457644	539	20	1	1	90	192	1	1	4	5	8
460197	540	21	1	1	90	270	1	1	4	5	8
462841	541	22	1	1	90	231	1	1	4	5	8
465598	542	23	1	1	90	216	1	1	4	5	8
470582	543	24	1	1	90	255	1	1	4	5	8
474056	544	25	1	1	90	257	0	1	4	5	8
475924	545	26	1	1	90	303	1	1	4	5	8
480403	546	1	4	1	70	206	0	1	4	5	8
485090	547	2	4	1	70	175	0	1	4	5	8
489776	548	3	4	1	70	234	1	1	4	5	8
493716	549	4	4	1	70	200	1	1	4	5	8
496297	550	5	4	1	70	229	0	1	4	5	8
497566	551	6	4	1	70	272	0	1	4	5	8
499165	552	7	4	1	70	234	0	1	4	5	8
501055	553	8	4	8	70	331	0	1	4	5	8
502891	554	9	4	5	70	229	1	1	4	5	8
504393	555	10	4	5	70	348	0	1	4	5	8
507397	556	11	4	5	70	204	0	1	4	5	8
508959	557	12	4	4	70	250	0	1	4	5	8
513554	558	13	4	1	70	200	0	1	4	5	8
515871	559	14	4	8	70	183	0	1	4	5	8
517247	560	15	4	5	70	228	0	1	4	5	8
520297	561	16	4	4	70	230	0	1	4	5	8
521662	562	17	4	1	70	288	0	1	4	5	8
524854	563	18	4	8	70	260	0	1	4	5	8
528526	564	19	4	5	70	209	1	1	4	5	8
530416	565	20	4	5	70	506	0	1	4	5	8
533173	566	21	4	5	70	277	0	1	4	5	8
534760	567	1	5	4	70	582	0	1	4	5	8
539212	568	2	5	1	70	166	0	1	4	5	8
543121	569	3	5	8	70	286	1	1	4	5	8
548214	570	4	5	8	70	285	1	1	4	5	8
552809	571	5	5	8	70	300	0	1	4	5	8
557033	572	6	5	8	70	286	0	1	4	5	8
559129	573	7	5	8	70	266	0	1	4	5	8
560950	574	8	5	5	70	162	1	1	4	5	8
564295	575	9	5	5	70	210	1	1	4	5	8
565903	576	10	5	5	70	186	1	1	4	5	8
568807	577	11	5	5	70	230	1	1	4	5	8
570302	578	12	5	5	70	255	1	1	4	5	8
574524	579	13	5	5	70	288	0	1	4	5	8
577582	580	14	5	5	70	316	0	1	4	5	8
579176	581	15	5	5	70	290	0	1	4	5	8
583359	582	16	5	4	70	257	0	1	4	5	8
588272	583	17	5	1	70	218	0	1	4	5	8
591669	584	1	8	8	90	165	1	1	4	5	8
596468	585	2	8	8	90	187	1	1	4	5	8
599644	586	3	8	8	90	282	1	1	4	5	8
604306	587	4	8	8	90	216	1	1	4	5	8
608808	588	5	8	8	90	273	1	1	4	5	8
612766	589	6	8	8	90	230	1	1	4	5	8
615981	590	7	8	8	90	188	0	1	4	5	8
619990	591	8	8	8	90	410	1	1	4	5	8
625265	592	9	8	8	90	292	1	1	4	5	8
627073	593	10	8	8	90	395	1	1	4	5	8
630487	594	11	8	8	90	265	1	1	4	5	8
632226	595	12	8	8	90	306	1	1	4	5	8
634275	596	13	8	8	90	283	0	1	4	5	8
638973	597	14	8	8	90	428	1	1	4	5	8
643802	598	1	5	8	70	316	0	1	4	5	8
647099	599	2	5	8	70	303	0	1	4	5	8
650031	600	3	5	4	70	259	0	1	4	5	8
