# Supplementary material for: Control of entropy in neural models of environmental state
Source: eLife. 2019 Feb 28;8:e39404. doi: 10.7554/eLife.39404 (PMC6395063; doi:10.7554/eLife.39404)
Supplement: Source code 1. [file elife-39404-code1.zip › model_for_eLife/data/pre_fMRI/behavioural_data_s34_run4]

5015	601	1	2	7	90	2765	0	2	4	5	7
11622	602	2	2	3	90	376	9	2	4	5	7
15608	603	3	2	2	90	199	0	2	4	5	7
16960	604	4	2	5	90	913	1	2	4	5	7
20024	605	5	2	5	90	215	0	2	4	5	7
21545	606	6	2	4	90	533	0	2	4	5	7
26277	607	7	2	5	90	202	0	2	4	5	7
28109	608	8	2	7	90	1473	0	2	4	5	7
32710	609	9	2	2	90	237	1	2	4	5	7
37805	610	10	2	2	90	261	1	2	4	5	7
41761	611	11	2	2	90	249	1	2	4	5	7
44132	612	12	2	2	90	203	1	2	4	5	7
46831	613	13	2	2	90	228	1	2	4	5	7
51575	614	14	2	2	90	267	1	2	4	5	7
53602	615	15	2	2	90	335	1	2	4	5	7
57483	616	16	2	2	90	288	1	2	4	5	7
62627	617	17	2	2	90	218	1	2	4	5	7
63962	618	18	2	2	90	290	0	2	4	5	7
68572	619	19	2	2	90	283	1	2	4	5	7
72912	620	20	2	2	90	211	1	2	4	5	7
74942	621	21	2	2	90	259	1	2	4	5	7
79180	622	22	2	2	90	201	1	2	4	5	7
81880	623	23	2	2	90	250	1	2	4	5	7
86183	624	1	5	2	90	227	1	2	4	5	7
88543	625	2	5	2	90	255	0	2	4	5	7
92813	626	3	5	2	90	181	0	2	4	5	7
95531	627	4	5	2	90	206	0	2	4	5	7
99826	628	5	5	4	90	228	0	2	4	5	7
102341	629	6	5	5	90	282	0	2	4	5	7
104452	630	7	5	7	90	597	0	2	4	5	7
109177	631	8	5	2	90	248	0	2	4	5	7
112339	632	9	5	4	90	158	0	2	4	5	7
114763	633	10	5	5	90	18	1	2	4	5	7
118284	634	11	5	5	90	211	1	2	4	5	7
120796	635	12	5	5	90	190	1	2	4	5	7
123290	636	13	5	5	90	171	1	2	4	5	7
124799	637	14	5	5	90	264	1	2	4	5	7
129067	638	15	5	5	90	269	1	2	4	5	7
130495	639	16	5	5	90	297	1	2	4	5	7
135404	640	17	5	5	90	255	1	2	4	5	7
137842	641	18	5	5	90	205	1	2	4	5	7
139618	642	19	5	5	90	260	1	2	4	5	7
143618	643	20	5	5	90	235	1	2	4	5	7
147225	644	21	5	5	90	185	1	2	4	5	7
151580	645	22	5	5	90	392	1	2	4	5	7
153266	646	23	5	5	90	309	1	2	4	5	7
155439	647	24	5	5	90	246	1	2	4	5	7
158625	648	1	4	5	90	199	1	2	4	5	7
163077	649	2	4	5	90	261	1	2	4	5	7
164735	650	3	4	5	90	279	0	2	4	5	7
168476	651	4	4	5	90	256	0	2	4	5	7
170209	652	5	4	7	90	581	0	2	4	5	7
172341	653	6	4	2	90	202	1	2	4	5	7
174410	654	7	4	2	90	204	0	2	4	5	7
178587	655	8	4	2	90	368	0	2	4	5	7
183860	656	9	4	4	90	143	1	2	4	5	7
186433	657	10	4	4	90	212	1	2	4	5	7
187908	658	11	4	4	90	376	1	2	4	5	7
189524	659	12	4	4	90	227	1	2	4	5	7
193514	660	13	4	4	90	189	1	2	4	5	7
197051	661	14	4	4	90	288	1	2	4	5	7
200160	662	15	4	4	90	253	1	2	4	5	7
204823	663	16	4	4	90	185	0	2	4	5	7
208008	664	17	4	4	90	196	1	2	4	5	7
210913	665	18	4	4	90	217	1	2	4	5	7
212498	666	19	4	4	90	226	1	2	4	5	7
217255	667	20	4	4	90	211	1	2	4	5	7
220405	668	21	4	4	90	336	1	2	4	5	7
222843	669	22	4	4	90	379	1	2	4	5	7
227137	670	23	4	4	90	224	1	2	4	5	7
230471	671	24	4	4	90	278	1	2	4	5	7
234207	672	25	4	4	90	391	1	2	4	5	7
236938	673	26	4	4	90	334	1	2	4	5	7
241194	674	27	4	4	90	265	1	2	4	5	7
243892	675	1	5	4	70	205	0	2	4	5	7
248527	676	2	5	4	70	679	0	2	4	5	7
253793	677	3	5	4	70	617	0	2	4	5	7
255803	678	4	5	5	70	244	1	2	4	5	7
257257	679	5	5	5	70	215	0	2	4	5	7
259386	680	6	5	5	70	138	1	2	4	5	7
262104	681	7	5	5	70	211	1	2	4	5	7
264346	682	8	5	5	70	273	0	2	4	5	7
266998	683	9	5	5	70	326	0	2	4	5	7
272150	684	10	5	5	70	191	0	2	4	5	7
274828	685	11	5	2	70	510	0	2	4	5	7
279906	686	12	5	7	70	264	1	2	4	5	7
281646	687	13	5	7	70	224	0	2	4	5	7
283935	688	14	5	7	70	234	0	2	4	5	7
287488	689	15	5	5	70	141	1	2	4	5	7
289225	690	1	2	5	70	253	0	2	4	5	7
293675	691	2	2	5	70	197	0	2	4	5	7
295174	692	3	2	4	70	406	0	2	4	5	7
298970	693	4	2	7	70	1227	1	2	4	5	7
304992	694	5	2	7	70	240	0	2	4	5	7
307931	695	6	2	7	70	194	0	2	4	5	7
312409	696	7	2	5	70	204	0	2	4	5	7
317224	697	8	2	2	70	196	1	2	4	5	7
319339	698	9	2	2	70	207	1	2	4	5	7
321153	699	10	2	2	70	190	1	2	4	5	7
325250	700	11	2	2	70	234	0	2	4	5	7
328372	701	12	2	2	70	211	1	2	4	5	7
331885	702	13	2	2	70	254	1	2	4	5	7
335004	703	14	2	2	70	309	1	2	4	5	7
339525	704	15	2	2	70	284	0	2	4	5	7
343452	705	16	2	2	70	269	1	2	4	5	7
348380	706	17	2	2	70	234	1	2	4	5	7
352834	707	18	2	2	70	214	1	2	4	5	7
357422	708	19	2	2	70	258	1	2	4	5	7
361412	709	20	2	2	70	382	1	2	4	5	7
364098	710	21	2	2	70	250	1	2	4	5	7
366147	711	22	2	2	70	353	1	2	4	5	7
370138	712	23	2	2	70	396	1	2	4	5	7
373433	713	24	2	2	70	511	0	2	4	5	7
376136	714	25	2	2	70	347	1	2	4	5	7
379540	715	26	2	2	70	691	1	2	4	5	7
382593	716	1	7	2	70	221	0	2	4	5	7
386670	717	2	7	2	70	346	0	2	4	5	7
390961	718	3	7	4	70	477	1	2	4	5	7
392877	719	4	7	4	70	311	0	2	4	5	7
397828	720	5	7	4	70	340	0	2	4	5	7
401576	721	6	7	7	70	331	1	2	4	5	7
403369	722	7	7	7	70	411	1	2	4	5	7
407354	723	8	7	7	70	267	1	2	4	5	7
408797	724	9	7	7	70	364	0	2	4	5	7
410683	725	10	7	7	70	243	1	2	4	5	7
413724	726	11	7	7	70	211	1	2	4	5	7
416669	727	12	7	7	70	162	1	2	4	5	7
421758	728	13	7	7	70	271	1	2	4	5	7
425440	729	14	7	7	70	405	0	2	4	5	7
427400	730	15	7	7	70	241	1	2	4	5	7
432480	731	16	7	7	70	181	0	2	4	5	7
436201	732	17	7	7	70	314	1	2	4	5	7
440829	733	18	7	7	70	246	0	2	4	5	7
444509	734	19	7	7	70	250	1	2	4	5	7
447283	735	20	7	7	70	191	1	2	4	5	7
451421	736	1	2	7	90	220	0	2	4	5	7
455361	737	2	2	7	90	458	1	2	4	5	7
457841	738	3	2	7	90	280	0	2	4	5	7
463094	739	4	2	7	90	227	1	2	4	5	7
464477	740	5	2	7	90	366	1	2	4	5	7
467729	741	6	2	7	90	250	0	2	4	5	7
470267	742	7	2	7	90	245	0	2	4	5	7
475332	743	8	2	7	90	1291	0	2	4	5	7
478119	744	9	2	6	90	370	9	2	4	5	7
479216	745	10	2	5	90	1349	0	2	4	5	7
483988	746	11	2	4	90	295	0	2	4	5	7
486158	747	12	2	2	90	190	1	2	4	5	7
487808	748	13	2	2	90	201	1	2	4	5	7
491275	749	14	2	2	90	214	1	2	4	5	7
495663	750	15	2	2	90	628	1	2	4	5	7
499938	751	16	2	2	90	300	1	2	4	5	7
502714	752	17	2	2	90	297	0	2	4	5	7
505714	753	18	2	2	90	817	1	2	4	5	7
509831	754	19	2	2	90	213	1	2	4	5	7
514460	755	20	2	2	90	623	1	2	4	5	7
518929	756	21	2	2	90	392	1	2	4	5	7
521058	757	22	2	2	90	292	1	2	4	5	7
525643	758	23	2	2	90	541	1	2	4	5	7
529136	759	24	2	2	90	458	1	2	4	5	7
534506	760	25	2	2	90	276	1	2	4	5	7
535828	761	1	7	2	90	293	0	2	4	5	7
540048	762	2	7	2	90	322	0	2	4	5	7
545076	763	3	7	2	90	299	0	2	4	5	7
549712	764	4	7	2	90	169	0	2	4	5	7
551493	765	5	7	4	90	246	0	2	4	5	7
556380	766	6	7	5	90	157	0	2	4	5	7
558348	767	7	7	7	90	207	1	2	4	5	7
562110	768	8	7	7	90	200	1	2	4	5	7
566954	769	9	7	7	90	211	1	2	4	5	7
572054	770	10	7	7	90	270	1	2	4	5	7
575037	771	11	7	7	90	539	1	2	4	5	7
579181	772	12	7	7	90	256	1	2	4	5	7
583385	773	13	7	7	90	249	1	2	4	5	7
588628	774	14	7	7	90	351	1	2	4	5	7
592438	775	15	7	7	90	292	1	2	4	5	7
596889	776	16	7	7	90	223	1	2	4	5	7
598527	777	17	7	7	90	337	1	2	4	5	7
600583	778	18	7	7	90	178	1	2	4	5	7
603193	779	19	7	7	90	187	1	2	4	5	7
605036	780	20	7	7	90	251	1	2	4	5	7
607088	781	21	7	7	90	164	1	2	4	5	7
608869	782	22	7	7	90	251	1	2	4	5	7
612343	783	23	7	7	90	187	1	2	4	5	7
615209	784	1	5	7	70	307	0	2	4	5	7
619527	785	2	5	7	70	390	0	2	4	5	7
623129	786	3	5	2	70	255	1	2	4	5	7
624546	787	4	5	2	70	274	0	2	4	5	7
629321	788	5	5	2	70	214	0	2	4	5	7
631338	789	6	5	4	70	221	0	2	4	5	7
633903	790	7	5	5	70	131	1	2	4	5	7
635096	791	8	5	5	70	318	0	2	4	5	7
639268	792	9	5	2	70	275	0	2	4	5	7
642075	793	10	5	5	70	210	1	2	4	5	7
643480	794	11	5	5	70	285	1	2	4	5	7
646583	795	12	5	5	70	254	0	2	4	5	7
649611	796	13	5	5	70	179	0	2	4	5	7
653451	797	14	5	5	70	195	0	2	4	5	7
655424	798	15	5	7	70	362	0	2	4	5	7
660725	799	16	5	4	70	247	0	2	4	5	7
663566	800	17	5	2	70	196	0	2	4	5	7
