# Supplementary material for: Control of entropy in neural models of environmental state
Source: eLife. 2019 Feb 28;8:e39404. doi: 10.7554/eLife.39404 (PMC6395063; doi:10.7554/eLife.39404)
Supplement: Source code 1. [file elife-39404-code1.zip › model_for_eLife/data/pre_fMRI/behavioural_data_s35_run1]

5016	1	0	5	2	90	3237	0	2	4	5	7
12302	2	1	5	4	90	1031	0	2	4	5	7
16129	3	2	5	6	90	2559	9	2	4	5	7
19597	4	3	5	7	90	3206	0	2	4	5	7
25478	5	4	5	6	90	676	9	2	4	5	7
28630	6	5	5	5	90	365	1	2	4	5	7
30191	7	6	5	5	90	692	1	2	4	5	7
35405	8	7	5	5	90	3335	1	2	4	5	7
42817	9	8	5	5	90	1684	1	2	4	5	7
48769	10	9	5	5	90	368	1	2	4	5	7
52300	11	10	5	5	90	625	1	2	4	5	7
54584	12	11	5	5	90	530	1	2	4	5	7
58132	13	12	5	5	90	1699	1	2	4	5	7
63574	14	13	5	5	90	259	1	2	4	5	7
68019	15	14	5	5	90	2520	1	2	4	5	7
74830	16	15	5	5	90	283	1	2	4	5	7
77315	17	16	5	5	90	236	1	2	4	5	7
79594	18	17	5	5	90	194	1	2	4	5	7
81611	19	18	5	5	90	154	1	2	4	5	7
84140	20	19	5	5	90	270	1	2	4	5	7
88426	21	20	5	5	90	417	1	2	4	5	7
92421	22	21	5	5	90	334	1	2	4	5	7
95434	23	22	5	5	90	308	1	2	4	5	7
99643	24	1	7	5	90	207	0	2	4	5	7
101619	25	2	7	5	90	312	1	2	4	5	7
105989	26	3	7	5	90	217	0	2	4	5	7
109210	27	4	7	5	90	210	1	2	4	5	7
112861	28	5	7	5	90	167	1	2	4	5	7
115736	29	6	7	5	90	319	0	2	4	5	7
118508	30	7	7	5	90	315	0	2	4	5	7
123495	31	8	7	6	90	6791	9	2	4	5	7
131798	32	9	7	7	90	1169	1	2	4	5	7
134155	33	10	7	7	90	935	1	2	4	5	7
138009	34	11	7	7	90	365	1	2	4	5	7
139669	35	12	7	7	90	603	1	2	4	5	7
143496	36	13	7	7	90	181	1	2	4	5	7
144732	37	14	7	7	90	474	1	2	4	5	7
147559	38	15	7	7	90	314	0	2	4	5	7
150986	39	16	7	7	90	276	1	2	4	5	7
152538	40	17	7	7	90	291	1	2	4	5	7
156790	41	1	4	7	90	106	0	2	4	5	7
159776	42	2	4	7	90	298	1	2	4	5	7
163693	43	3	4	7	90	118	0	2	4	5	7
166468	44	4	4	7	90	352	0	2	4	5	7
168084	45	5	4	2	90	2437	1	2	4	5	7
172610	46	6	4	2	90	414	0	2	4	5	7
177494	47	7	4	2	90	283	0	2	4	5	7
179977	48	8	4	3	90	365	9	2	4	5	7
182026	49	9	4	4	90	434	1	2	4	5	7
184412	50	10	4	4	90	306	1	2	4	5	7
187772	51	11	4	4	90	190	1	2	4	5	7
190519	52	12	4	4	90	249	1	2	4	5	7
194079	53	13	4	4	90	253	1	2	4	5	7
198511	54	14	4	4	90	378	1	2	4	5	7
203807	55	15	4	4	90	312	1	2	4	5	7
208942	56	16	4	4	90	332	1	2	4	5	7
211970	57	17	4	4	90	241	1	2	4	5	7
213217	58	18	4	4	90	341	0	2	4	5	7
215115	59	19	4	4	90	259	1	2	4	5	7
218018	60	20	4	4	90	242	1	2	4	5	7
222614	61	21	4	4	90	1513	1	2	4	5	7
227981	62	22	4	4	90	3924	0	2	4	5	7
236554	63	1	7	4	70	2120	0	2	4	5	7
241899	64	2	7	2	70	234	0	2	4	5	7
243272	65	3	7	2	70	221	0	2	4	5	7
246653	66	4	7	7	70	167	1	2	4	5	7
249667	67	5	7	7	70	166	1	2	4	5	7
251710	68	6	7	7	70	365	1	2	4	5	7
253495	69	7	7	7	70	243	0	2	4	5	7
255910	70	8	7	7	70	122	1	2	4	5	7
260010	71	9	7	7	70	289	1	2	4	5	7
262672	72	10	7	7	70	585	1	2	4	5	7
267175	73	11	7	7	70	341	1	2	4	5	7
268826	74	12	7	7	70	219	1	2	4	5	7
270336	75	13	7	7	70	189	1	2	4	5	7
272619	76	14	7	7	70	286	1	2	4	5	7
277024	77	15	7	7	70	197	0	2	4	5	7
280013	78	16	7	7	70	156	1	2	4	5	7
283513	79	17	7	7	70	177	0	2	4	5	7
286269	80	18	7	7	70	157	1	2	4	5	7
287583	81	1	2	7	70	204	0	2	4	5	7
289059	82	2	2	7	70	226	0	2	4	5	7
290390	83	3	2	6	70	202	9	2	4	5	7
294395	84	4	2	5	70	242	0	2	4	5	7
296423	85	5	2	5	70	1314	0	2	4	5	7
299624	86	6	2	4	70	113	0	2	4	5	7
303598	87	7	2	4	70	198	0	2	4	5	7
307193	88	8	2	2	70	376	0	2	4	5	7
309599	89	9	2	2	70	226	0	2	4	5	7
311369	90	10	2	7	70	381	1	2	4	5	7
313806	91	11	2	7	70	569	0	2	4	5	7
316150	92	12	2	7	70	466	0	2	4	5	7
317833	93	13	2	5	70	792	0	2	4	5	7
321279	94	14	2	5	70	239	0	2	4	5	7
326258	95	15	2	5	70	143	0	2	4	5	7
327838	96	16	2	7	70	425	0	2	4	5	7
329393	97	17	2	7	70	186	0	2	4	5	7
333009	98	18	2	2	70	311	1	2	4	5	7
336015	99	19	2	2	70	290	0	2	4	5	7
340706	100	1	7	2	90	195	0	2	4	5	7
344805	101	2	7	4	90	248	0	2	4	5	7
348743	102	3	7	4	90	144	0	2	4	5	7
352946	103	4	7	4	90	206	1	2	4	5	7
355246	104	5	7	4	90	858	0	2	4	5	7
357131	105	6	7	4	90	1325	0	2	4	5	7
361688	106	7	7	4	90	273	0	2	4	5	7
365771	107	8	7	4	90	257	0	2	4	5	7
370813	108	9	7	2	90	163	0	2	4	5	7
373351	109	10	7	2	90	192	0	2	4	5	7
374792	110	11	7	7	90	350	1	2	4	5	7
376937	111	12	7	7	90	216	1	2	4	5	7
379275	112	13	7	7	90	163	1	2	4	5	7
380432	113	14	7	7	90	298	1	2	4	5	7
384475	114	15	7	7	90	160	1	2	4	5	7
388869	115	16	7	7	90	187	1	2	4	5	7
391402	116	17	7	7	90	269	1	2	4	5	7
393466	117	18	7	7	90	305	1	2	4	5	7
398420	118	19	7	7	90	130	1	2	4	5	7
400118	119	20	7	7	90	286	1	2	4	5	7
401645	120	21	7	7	90	206	1	2	4	5	7
403059	121	22	7	7	90	554	1	2	4	5	7
406976	122	23	7	7	90	166	1	2	4	5	7
410469	123	1	2	7	70	199	0	2	4	5	7
414611	124	2	2	7	70	228	0	2	4	5	7
417314	125	3	2	5	70	296	0	2	4	5	7
421091	126	4	2	5	70	198	0	2	4	5	7
422766	127	5	2	5	70	916	0	2	4	5	7
425263	128	6	2	4	70	183	0	2	4	5	7
426804	129	7	2	4	70	230	0	2	4	5	7
430930	130	8	2	2	70	191	1	2	4	5	7
433273	131	9	2	2	70	242	1	2	4	5	7
435265	132	10	2	2	70	447	1	2	4	5	7
436910	133	11	2	2	70	211	1	2	4	5	7
439775	134	12	2	2	70	249	0	2	4	5	7
443613	135	13	2	2	70	207	1	2	4	5	7
447304	136	14	2	2	70	513	0	2	4	5	7
449548	137	15	2	2	70	371	0	2	4	5	7
453701	138	1	5	2	90	245	0	2	4	5	7
456819	139	2	5	7	90	125	0	2	4	5	7
460583	140	3	5	7	90	27	0	2	4	5	7
463051	141	4	5	5	90	184	1	2	4	5	7
466562	142	5	5	5	90	205	1	2	4	5	7
470960	143	6	5	5	90	219	1	2	4	5	7
473694	144	7	5	5	90	211	1	2	4	5	7
478490	145	8	5	5	90	338	0	2	4	5	7
482007	146	9	5	5	90	290	1	2	4	5	7
486073	147	10	5	5	90	254	0	2	4	5	7
490995	148	11	5	5	90	206	1	2	4	5	7
493029	149	12	5	5	90	151	1	2	4	5	7
496035	150	13	5	5	90	230	1	2	4	5	7
498564	151	14	5	5	90	280	1	2	4	5	7
501262	152	15	5	5	90	202	1	2	4	5	7
506168	153	1	7	5	90	389	0	2	4	5	7
509381	154	2	7	5	90	183	0	2	4	5	7
513795	155	3	7	5	90	66	0	2	4	5	7
516233	156	4	7	4	90	272	0	2	4	5	7
518617	157	5	7	4	90	164	0	2	4	5	7
522613	158	6	7	4	90	1700	0	2	4	5	7
529272	159	7	7	2	90	210	0	2	4	5	7
532513	160	8	7	2	90	233	0	2	4	5	7
537562	161	9	7	7	90	123	1	2	4	5	7
539015	162	10	7	7	90	270	1	2	4	5	7
540323	163	11	7	7	90	531	1	2	4	5	7
543956	164	12	7	7	90	534	1	2	4	5	7
547618	165	13	7	7	90	487	1	2	4	5	7
552892	166	14	7	7	90	364	1	2	4	5	7
556752	167	15	7	7	90	332	1	2	4	5	7
558510	168	16	7	7	90	425	1	2	4	5	7
561841	169	17	7	7	90	184	1	2	4	5	7
566359	170	18	7	7	90	173	1	2	4	5	7
568104	171	19	7	7	90	331	1	2	4	5	7
571047	172	20	7	7	90	2764	1	2	4	5	7
578228	173	21	7	7	90	311	1	2	4	5	7
580237	174	22	7	7	90	269	1	2	4	5	7
582421	175	23	7	7	90	194	1	2	4	5	7
587479	176	24	7	7	90	691	0	2	4	5	7
591326	177	25	7	7	90	721	1	2	4	5	7
593995	178	26	7	7	90	353	1	2	4	5	7
595781	179	1	2	7	90	329	0	2	4	5	7
599085	180	2	2	7	90	305	0	2	4	5	7
603493	181	3	2	2	90	304	1	2	4	5	7
607499	182	4	2	2	90	222	1	2	4	5	7
608931	183	5	2	2	90	312	1	2	4	5	7
611636	184	6	2	2	90	5	0	2	4	5	7
616088	185	7	2	2	90	188	1	2	4	5	7
618111	186	8	2	2	90	131	1	2	4	5	7
620942	187	9	2	2	90	129	1	2	4	5	7
623639	188	10	2	2	90	102	1	2	4	5	7
625176	189	11	2	2	90	372	1	2	4	5	7
628390	190	12	2	2	90	171	1	2	4	5	7
633540	191	13	2	2	90	425	1	2	4	5	7
637228	192	14	2	2	90	248	1	2	4	5	7
640176	193	15	2	2	90	201	1	2	4	5	7
642956	194	16	2	2	90	405	1	2	4	5	7
648302	195	17	2	2	90	153	1	2	4	5	7
649926	196	18	2	2	90	507	1	2	4	5	7
655198	197	1	7	2	90	446	0	2	4	5	7
658890	198	2	7	2	90	243	0	2	4	5	7
663679	199	3	7	2	90	278	0	2	4	5	7
665788	200	4	7	2	90	187	0	2	4	5	7
