# Supplementary material for: Control of entropy in neural models of environmental state
Source: eLife. 2019 Feb 28;8:e39404. doi: 10.7554/eLife.39404 (PMC6395063; doi:10.7554/eLife.39404)
Supplement: Source code 1. [file elife-39404-code1.zip › model_for_eLife/data/pre_fMRI/behavioural_data_s35_run2]

5009	201	1	6	8	70	2311	0	1	3	6	8
11436	202	2	6	8	70	145	0	1	3	6	8
14456	203	3	6	1	70	149	0	1	3	6	8
18376	204	4	6	1	70	135	0	1	3	6	8
21799	205	5	6	3	70	150	0	1	3	6	8
25130	206	6	6	3	70	452	0	1	3	6	8
27317	207	7	6	6	70	448	1	1	3	6	8
32231	208	8	6	6	70	83	1	1	3	6	8
34291	209	9	6	6	70	386	1	1	3	6	8
36361	210	10	6	6	70	240	1	1	3	6	8
40061	211	11	6	6	70	237	1	1	3	6	8
42020	212	12	6	6	70	447	0	1	3	6	8
45377	213	13	6	6	70	170	0	1	3	6	8
46616	214	14	6	6	70	480	1	1	3	6	8
48130	215	15	6	6	70	303	0	1	3	6	8
52547	216	16	6	6	70	164	1	1	3	6	8
55044	217	17	6	6	70	221	1	1	3	6	8
58724	218	18	6	6	70	189	1	1	3	6	8
60604	219	19	6	6	70	353	0	1	3	6	8
65144	220	20	6	6	70	206	1	1	3	6	8
68833	221	21	6	6	70	149	1	1	3	6	8
72124	222	22	6	6	70	210	1	1	3	6	8
74622	223	1	8	6	70	205	0	1	3	6	8
76227	224	2	8	6	70	291	0	1	3	6	8
80388	225	3	8	3	70	248	0	1	3	6	8
84659	226	4	8	3	70	157	1	1	3	6	8
88641	227	5	8	3	70	280	0	1	3	6	8
92035	228	6	8	3	70	342	0	1	3	6	8
94574	229	7	8	2	70	309	9	1	3	6	8
96286	230	8	8	1	70	514	0	1	3	6	8
100729	231	9	8	1	70	195	0	1	3	6	8
103970	232	10	8	3	70	478	1	1	3	6	8
106073	233	11	8	3	70	352	1	1	3	6	8
109693	234	12	8	3	70	691	0	1	3	6	8
114423	235	13	8	3	70	202	0	1	3	6	8
116377	236	14	8	8	70	343	1	1	3	6	8
121122	237	15	8	8	70	223	0	1	3	6	8
124343	238	16	8	8	70	202	1	1	3	6	8
129105	239	17	8	8	70	157	1	1	3	6	8
132692	240	18	8	8	70	188	1	1	3	6	8
135413	241	19	8	8	70	36	1	1	3	6	8
136843	242	20	8	8	70	219	0	1	3	6	8
141510	243	21	8	8	70	171	1	1	3	6	8
142859	244	22	8	8	70	222	0	1	3	6	8
144095	245	23	8	8	70	374	1	1	3	6	8
146134	246	24	8	8	70	145	1	1	3	6	8
148099	247	25	8	8	70	236	1	1	3	6	8
149959	248	26	8	8	70	160	1	1	3	6	8
152736	249	1	6	8	90	886	0	1	3	6	8
155135	250	2	6	8	90	267	0	1	3	6	8
156711	251	3	6	1	90	241	0	1	3	6	8
159788	252	4	6	1	90	170	0	1	3	6	8
164386	253	5	6	6	90	263	1	1	3	6	8
166431	254	6	6	6	90	252	1	1	3	6	8
169439	255	7	6	6	90	176	1	1	3	6	8
171926	256	8	6	6	90	193	1	1	3	6	8
176472	257	9	6	6	90	334	1	1	3	6	8
180522	258	10	6	6	90	285	1	1	3	6	8
185118	259	11	6	6	90	187	1	1	3	6	8
187646	260	12	6	6	90	86	1	1	3	6	8
189809	261	13	6	6	90	234	1	1	3	6	8
191851	262	14	6	6	90	273	0	1	3	6	8
193997	263	15	6	6	90	216	1	1	3	6	8
195656	264	1	8	6	70	252	1	1	3	6	8
197443	265	2	8	6	70	280	0	1	3	6	8
200756	266	3	8	6	70	154	0	1	3	6	8
205594	267	4	8	3	70	223	0	1	3	6	8
208457	268	5	8	3	70	197	0	1	3	6	8
212118	269	6	8	2	70	255	9	1	3	6	8
213402	270	7	8	1	70	393	1	1	3	6	8
216272	271	8	8	1	70	265	0	1	3	6	8
219156	272	9	8	1	70	195	0	1	3	6	8
220484	273	10	8	1	70	250	0	1	3	6	8
224002	274	11	8	8	70	158	1	1	3	6	8
226454	275	12	8	8	70	209	1	1	3	6	8
229836	276	13	8	8	70	126	1	1	3	6	8
232699	277	14	8	8	70	195	1	1	3	6	8
236889	278	15	8	8	70	193	1	1	3	6	8
241716	279	16	8	8	70	676	1	1	3	6	8
246571	280	17	8	8	70	88	0	1	3	6	8
250027	281	18	8	8	70	187	1	1	3	6	8
255131	282	19	8	8	70	321	1	1	3	6	8
257540	283	20	8	8	70	259	1	1	3	6	8
259120	284	1	1	8	90	273	0	1	3	6	8
262162	285	2	1	8	90	265	1	1	3	6	8
265450	286	3	1	8	90	347	0	1	3	6	8
269340	287	4	1	8	90	140	0	1	3	6	8
271608	288	5	1	5	90	650	9	1	3	6	8
275232	289	6	1	6	90	149	0	1	3	6	8
278062	290	7	1	6	90	204	0	1	3	6	8
280456	291	8	1	3	90	494	0	1	3	6	8
283517	292	9	1	3	90	183	0	1	3	6	8
285414	293	10	1	1	90	214	1	1	3	6	8
287122	294	11	1	1	90	188	0	1	3	6	8
290241	295	12	1	1	90	161	1	1	3	6	8
291537	296	13	1	1	90	440	0	1	3	6	8
295928	297	14	1	1	90	145	1	1	3	6	8
299970	298	15	1	1	90	224	1	1	3	6	8
303178	299	16	1	1	90	181	1	1	3	6	8
304677	300	17	1	1	90	337	1	1	3	6	8
306400	301	18	1	1	90	284	1	1	3	6	8
307822	302	19	1	1	90	272	1	1	3	6	8
312546	303	20	1	1	90	247	1	1	3	6	8
314470	304	21	1	1	90	186	1	1	3	6	8
319173	305	22	1	1	90	219	1	1	3	6	8
322343	306	23	1	1	90	193	1	1	3	6	8
326336	307	24	1	1	90	198	1	1	3	6	8
331261	308	25	1	1	90	162	0	1	3	6	8
335244	309	1	6	1	90	186	0	1	3	6	8
336887	310	2	6	3	90	281	1	1	3	6	8
339701	311	3	6	3	90	222	0	1	3	6	8
344499	312	4	6	3	90	387	0	1	3	6	8
346918	313	5	6	8	90	219	0	1	3	6	8
349672	314	6	6	8	90	258	1	1	3	6	8
353283	315	7	6	8	90	168	0	1	3	6	8
354987	316	8	6	8	90	221	0	1	3	6	8
357872	317	9	6	6	90	187	1	1	3	6	8
360454	318	10	6	6	90	167	1	1	3	6	8
363229	319	11	6	6	90	342	1	1	3	6	8
367082	320	12	6	6	90	284	1	1	3	6	8
369305	321	13	6	6	90	278	1	1	3	6	8
372146	322	14	6	6	90	468	1	1	3	6	8
375797	323	15	6	6	90	307	1	1	3	6	8
377477	324	16	6	6	90	2371	0	1	3	6	8
382424	325	17	6	6	90	398	0	1	3	6	8
386065	326	18	6	3	90	236	0	1	3	6	8
390383	327	19	6	3	90	218	0	1	3	6	8
394551	328	1	8	1	70	181	0	1	3	6	8
399145	329	2	8	1	70	145	0	1	3	6	8
402811	330	3	8	8	70	324	0	1	3	6	8
405888	331	4	8	8	70	163	0	1	3	6	8
407470	332	5	8	6	70	308	1	1	3	6	8
409177	333	6	8	6	70	297	1	1	3	6	8
410553	334	7	8	6	70	258	0	1	3	6	8
415534	335	8	8	6	70	191	1	1	3	6	8
418001	336	9	8	6	70	165	1	1	3	6	8
422347	337	10	8	6	70	259	0	1	3	6	8
425605	338	11	8	6	70	203	1	1	3	6	8
427840	339	12	8	6	70	236	0	1	3	6	8
430945	340	13	8	6	70	2128	0	1	3	6	8
437763	341	14	8	6	70	202	0	1	3	6	8
440446	342	15	8	3	70	133	1	1	3	6	8
443004	343	16	8	3	70	271	0	1	3	6	8
445174	344	17	8	3	70	488	0	1	3	6	8
447137	345	18	8	2	70	342	9	1	3	6	8
451786	346	1	6	1	70	303	0	1	3	6	8
456969	347	2	6	1	70	137	0	1	3	6	8
460298	348	3	6	8	70	187	1	1	3	6	8
462352	349	4	6	8	70	280	0	1	3	6	8
464049	350	5	6	8	70	248	0	1	3	6	8
468067	351	6	6	8	70	283	0	1	3	6	8
469757	352	7	6	6	70	255	1	1	3	6	8
474760	353	8	6	6	70	184	0	1	3	6	8
478653	354	9	6	6	70	156	0	1	3	6	8
480681	355	10	6	3	70	259	0	1	3	6	8
482488	356	11	6	3	70	229	1	1	3	6	8
487650	357	12	6	3	70	232	1	1	3	6	8
491019	358	13	6	3	70	199	0	1	3	6	8
494756	359	14	6	1	70	158	0	1	3	6	8
499185	360	15	6	1	70	203	0	1	3	6	8
500624	361	16	6	3	70	1636	0	1	3	6	8
503805	362	1	8	6	70	275	0	1	3	6	8
506800	363	2	8	6	70	182	0	1	3	6	8
508438	364	3	8	8	70	214	1	1	3	6	8
511121	365	4	8	8	70	249	0	1	3	6	8
513941	366	5	8	8	70	149	1	1	3	6	8
516564	367	6	8	8	70	507	1	1	3	6	8
522061	368	7	8	8	70	370	0	1	3	6	8
523533	369	8	8	8	70	378	1	1	3	6	8
528873	370	9	8	8	70	1167	1	1	3	6	8
534691	371	10	8	8	70	196	1	1	3	6	8
539764	372	11	8	8	70	168	0	1	3	6	8
542197	373	12	8	8	70	206	0	1	3	6	8
547068	374	13	8	1	70	163	0	1	3	6	8
550436	375	14	8	1	70	170	0	1	3	6	8
555281	376	15	8	6	70	376	0	1	3	6	8
559168	377	16	8	6	70	6	0	1	3	6	8
561875	378	17	8	3	70	155	1	1	3	6	8
566549	379	1	1	3	70	414	0	1	3	6	8
568472	380	2	1	3	70	259	0	1	3	6	8
569849	381	3	1	3	70	215	0	1	3	6	8
573840	382	4	1	1	70	175	1	1	3	6	8
576439	383	5	1	1	70	443	1	1	3	6	8
578548	384	6	1	1	70	175	1	1	3	6	8
580374	385	7	1	1	70	167	0	1	3	6	8
585039	386	8	1	1	70	298	1	1	3	6	8
587650	387	9	1	1	70	273	1	1	3	6	8
592770	388	10	1	1	70	183	1	1	3	6	8
595569	389	1	6	1	70	169	1	1	3	6	8
600525	390	2	6	1	70	170	0	1	3	6	8
604339	391	3	6	1	70	164	0	1	3	6	8
605976	392	4	6	8	70	226	0	1	3	6	8
607324	393	5	6	8	70	284	0	1	3	6	8
612366	394	6	6	8	70	279	0	1	3	6	8
615866	395	7	6	8	70	234	1	1	3	6	8
620382	396	8	6	8	70	204	1	1	3	6	8
622109	397	9	6	8	70	219	0	1	3	6	8
623344	398	10	6	3	70	523	1	1	3	6	8
627465	399	11	6	3	70	168	0	1	3	6	8
630361	400	12	6	3	70	255	0	1	3	6	8
