# Supplementary material for: Control of entropy in neural models of environmental state
Source: eLife. 2019 Feb 28;8:e39404. doi: 10.7554/eLife.39404 (PMC6395063; doi:10.7554/eLife.39404)
Supplement: Source code 1. [file elife-39404-code1.zip › model_for_eLife/data/pre_fMRI/behavioural_data_s35_run3]

5015	401	1	3	7	90	2481	0	2	3	6	7
8747	402	2	3	7	90	263	0	2	3	6	7
12890	403	3	3	2	90	194	1	2	3	6	7
16897	404	4	3	2	90	378	1	2	3	6	7
19123	405	5	3	2	90	322	1	2	3	6	7
22323	406	6	3	2	90	189	1	2	3	6	7
24890	407	7	3	2	90	363	0	2	3	6	7
26434	408	8	3	3	90	495	1	2	3	6	7
28191	409	9	3	3	90	457	1	2	3	6	7
29680	410	10	3	3	90	330	1	2	3	6	7
34150	411	11	3	3	90	317	1	2	3	6	7
37162	412	12	3	3	90	186	1	2	3	6	7
38834	413	13	3	3	90	388	1	2	3	6	7
41846	414	14	3	3	90	194	0	2	3	6	7
46816	415	15	3	3	90	98	1	2	3	6	7
48070	416	16	3	3	90	344	1	2	3	6	7
50864	417	17	3	3	90	735	1	2	3	6	7
56315	418	18	3	3	90	109	1	2	3	6	7
58057	419	19	3	3	90	328	1	2	3	6	7
63288	420	1	6	3	70	229	0	2	3	6	7
65139	421	2	6	3	70	235	1	2	3	6	7
67958	422	3	6	3	70	132	0	2	3	6	7
72969	423	4	6	3	70	203	0	2	3	6	7
74999	424	5	6	6	70	2656	0	2	3	6	7
81221	425	6	6	6	70	220	1	2	3	6	7
86388	426	7	6	6	70	71	0	2	3	6	7
89461	427	8	6	6	70	222	1	2	3	6	7
92620	428	9	6	6	70	329	1	2	3	6	7
96791	429	10	6	6	70	402	1	2	3	6	7
101483	430	11	6	6	70	236	1	2	3	6	7
104152	431	12	6	6	70	240	1	2	3	6	7
106888	432	13	6	6	70	224	0	2	3	6	7
111262	433	14	6	6	70	189	1	2	3	6	7
116271	434	15	6	6	70	137	1	2	3	6	7
118612	435	16	6	6	70	277	1	2	3	6	7
122335	436	17	6	6	70	240	1	2	3	6	7
125204	437	18	6	6	70	277	1	2	3	6	7
130380	438	19	6	6	70	204	1	2	3	6	7
132230	439	20	6	6	70	274	1	2	3	6	7
136911	440	21	6	6	70	844	1	2	3	6	7
141812	441	22	6	6	70	193	0	2	3	6	7
143719	442	23	6	6	70	1296	1	2	3	6	7
149954	443	24	6	6	70	329	1	2	3	6	7
154942	444	25	6	6	70	51	1	2	3	6	7
159505	445	26	6	6	70	354	1	2	3	6	7
163530	446	1	3	6	90	255	1	2	3	6	7
164931	447	2	3	6	90	303	0	2	3	6	7
168184	448	3	3	6	90	137	0	2	3	6	7
171238	449	4	3	7	90	240	0	2	3	6	7
175098	450	5	3	7	90	147	0	2	3	6	7
177577	451	6	3	2	90	158	0	2	3	6	7
181176	452	7	3	2	90	199	0	2	3	6	7
185307	453	8	3	3	90	206	0	2	3	6	7
187064	454	9	3	3	90	469	1	2	3	6	7
189951	455	10	3	3	90	197	1	2	3	6	7
194245	456	11	3	3	90	182	1	2	3	6	7
197297	457	12	3	3	90	165	1	2	3	6	7
202059	458	13	3	3	90	54	1	2	3	6	7
204815	459	14	3	3	90	214	0	2	3	6	7
207949	460	1	2	3	70	172	0	2	3	6	7
210192	461	2	2	3	70	150	0	2	3	6	7
214192	462	3	2	7	70	166	0	2	3	6	7
215721	463	4	2	7	70	241	0	2	3	6	7
218810	464	5	2	1	70	403	9	2	3	6	7
223368	465	6	2	2	70	197	1	2	3	6	7
224927	466	7	2	2	70	344	1	2	3	6	7
227993	467	8	2	2	70	165	1	2	3	6	7
229185	468	9	2	2	70	510	0	2	3	6	7
231057	469	10	2	2	70	332	0	2	3	6	7
233343	470	11	2	2	70	163	0	2	3	6	7
237467	471	12	2	3	70	194	0	2	3	6	7
242559	472	13	2	3	70	160	1	2	3	6	7
244887	473	14	2	3	70	112	0	2	3	6	7
248893	474	15	2	3	70	222	1	2	3	6	7
253789	475	16	2	3	70	144	1	2	3	6	7
256349	476	17	2	3	70	599	0	2	3	6	7
259836	477	18	2	3	70	230	0	2	3	6	7
263097	478	19	2	3	70	272	0	2	3	6	7
265256	479	20	2	3	70	1426	0	2	3	6	7
270451	480	21	2	6	70	214	0	2	3	6	7
272918	481	22	2	7	70	203	1	2	3	6	7
275030	482	23	2	7	70	182	0	2	3	6	7
277627	483	24	2	7	70	174	0	2	3	6	7
280824	484	25	2	6	70	271	0	2	3	6	7
285902	485	26	2	1	70	212	9	2	3	6	7
290269	486	27	2	2	70	389	1	2	3	6	7
294442	487	28	2	2	70	231	1	2	3	6	7
296674	488	29	2	2	70	265	1	2	3	6	7
300102	489	30	2	2	70	193	1	2	3	6	7
303680	490	1	6	2	70	275	0	2	3	6	7
306187	491	2	6	2	70	258	0	2	3	6	7
307701	492	3	6	2	70	350	0	2	3	6	7
310685	493	4	6	7	70	238	0	2	3	6	7
314617	494	5	6	6	70	178	0	2	3	6	7
318979	495	6	6	3	70	337	1	2	3	6	7
321751	496	7	6	3	70	259	0	2	3	6	7
325606	497	8	6	3	70	295	0	2	3	6	7
327462	498	9	6	6	70	498	1	2	3	6	7
332110	499	10	6	6	70	169	0	2	3	6	7
336664	500	11	6	6	70	228	0	2	3	6	7
340528	501	12	6	6	70	327	1	2	3	6	7
344653	502	13	6	6	70	302	0	2	3	6	7
349582	503	14	6	7	70	149	0	2	3	6	7
353496	504	15	6	7	70	332	0	2	3	6	7
356272	505	1	2	7	90	208	0	2	3	6	7
359493	506	2	2	6	90	400	1	2	3	6	7
361042	507	3	2	6	90	522	1	2	3	6	7
365004	508	4	2	6	90	370	1	2	3	6	7
369750	509	5	2	6	90	190	1	2	3	6	7
371341	510	6	2	6	90	405	0	2	3	6	7
374331	511	7	2	6	90	211	0	2	3	6	7
376812	512	8	2	3	90	205	0	2	3	6	7
379953	513	9	2	2	90	269	1	2	3	6	7
382136	514	10	2	2	90	319	1	2	3	6	7
385518	515	11	2	2	90	215	1	2	3	6	7
388816	516	12	2	2	90	191	1	2	3	6	7
390938	517	13	2	2	90	163	1	2	3	6	7
395980	518	14	2	2	90	653	1	2	3	6	7
401168	519	15	2	2	90	192	0	2	3	6	7
402885	520	16	2	2	90	412	1	2	3	6	7
405528	521	17	2	2	90	323	0	2	3	6	7
407520	522	18	2	2	90	247	1	2	3	6	7
411136	523	19	2	2	90	205	1	2	3	6	7
415818	524	20	2	2	90	231	1	2	3	6	7
417085	525	21	2	2	90	304	1	2	3	6	7
420940	526	22	2	2	90	5	1	2	3	6	7
425644	527	1	7	2	90	221	0	2	3	6	7
428507	528	2	7	2	90	205	0	2	3	6	7
431233	529	3	7	7	90	166	1	2	3	6	7
433993	530	4	7	7	90	234	1	2	3	6	7
435868	531	5	7	7	90	230	1	2	3	6	7
440577	532	6	7	7	90	303	1	2	3	6	7
445218	533	7	7	7	90	169	1	2	3	6	7
449961	534	8	7	7	90	173	1	2	3	6	7
452328	535	9	7	7	90	220	1	2	3	6	7
454766	536	10	7	7	90	161	1	2	3	6	7
459609	537	11	7	7	90	342	1	2	3	6	7
461407	538	12	7	7	90	266	1	2	3	6	7
466277	539	13	7	7	90	235	1	2	3	6	7
470875	540	14	7	7	90	323	1	2	3	6	7
474172	541	15	7	7	90	262	1	2	3	6	7
477929	542	16	7	7	90	193	1	2	3	6	7
480640	543	17	7	7	90	270	1	2	3	6	7
484816	544	18	7	7	90	162	1	2	3	6	7
486805	545	1	2	7	90	258	1	2	3	6	7
490679	546	2	2	7	90	198	1	2	3	6	7
492970	547	3	2	7	90	239	0	2	3	6	7
496815	548	4	2	7	90	14	1	2	3	6	7
501151	549	5	2	7	90	221	0	2	3	6	7
505667	550	6	2	7	90	181	0	2	3	6	7
508034	551	7	2	6	90	479	0	2	3	6	7
509996	552	8	2	2	90	557	1	2	3	6	7
514141	553	9	2	2	90	323	1	2	3	6	7
517235	554	10	2	2	90	314	1	2	3	6	7
521163	555	11	2	2	90	272	0	2	3	6	7
525228	556	12	2	2	90	212	1	2	3	6	7
528551	557	13	2	2	90	1080	0	2	3	6	7
531171	558	14	2	2	90	409	1	2	3	6	7
533138	559	15	2	2	90	335	1	2	3	6	7
535512	560	16	2	2	90	245	1	2	3	6	7
537955	561	17	2	2	90	349	1	2	3	6	7
541517	562	18	2	2	90	329	1	2	3	6	7
544493	563	19	2	2	90	284	0	2	3	6	7
549358	564	1	7	2	90	160	0	2	3	6	7
552927	565	2	7	3	90	194	0	2	3	6	7
555505	566	3	7	3	90	208	0	2	3	6	7
557757	567	4	7	6	90	238	0	2	3	6	7
559381	568	5	7	6	90	423	0	2	3	6	7
561099	569	6	7	7	90	203	1	2	3	6	7
562938	570	7	7	7	90	160	1	2	3	6	7
566149	571	8	7	7	90	157	1	2	3	6	7
570163	572	9	7	7	90	169	1	2	3	6	7
572588	573	10	7	7	90	190	1	2	3	6	7
577461	574	11	7	7	90	103	0	2	3	6	7
579446	575	12	7	7	90	207	0	2	3	6	7
582824	576	1	3	2	70	150	1	2	3	6	7
586034	577	2	3	2	70	158	0	2	3	6	7
589530	578	3	3	2	70	163	1	2	3	6	7
592138	579	4	3	2	70	315	0	2	3	6	7
596990	580	5	3	2	70	186	0	2	3	6	7
599076	581	6	3	7	70	528	1	2	3	6	7
601472	582	7	3	7	70	191	0	2	3	6	7
606267	583	8	3	7	70	152	0	2	3	6	7
609421	584	9	3	7	70	200	0	2	3	6	7
611640	585	10	3	3	70	196	1	2	3	6	7
615222	586	11	3	3	70	228	1	2	3	6	7
617512	587	12	3	3	70	324	1	2	3	6	7
621088	588	13	3	3	70	190	0	2	3	6	7
625869	589	14	3	3	70	246	1	2	3	6	7
627609	590	15	3	3	70	406	1	2	3	6	7
630571	591	16	3	3	70	184	1	2	3	6	7
632276	592	17	3	3	70	273	1	2	3	6	7
633989	593	18	3	3	70	555	0	2	3	6	7
636497	594	19	3	3	70	201	1	2	3	6	7
641503	595	20	3	3	70	324	1	2	3	6	7
645838	596	21	3	3	70	221	1	2	3	6	7
649837	597	1	6	3	90	204	0	2	3	6	7
651144	598	2	6	6	90	1700	1	2	3	6	7
655365	599	3	6	6	90	441	1	2	3	6	7
660061	600	4	6	6	90	213	1	2	3	6	7
