# Supplementary material for: Control of entropy in neural models of environmental state
Source: eLife. 2019 Feb 28;8:e39404. doi: 10.7554/eLife.39404 (PMC6395063; doi:10.7554/eLife.39404)
Supplement: Source code 1. [file elife-39404-code1.zip › model_for_eLife/data/pre_fMRI/behavioural_data_s35_run4]

5012	601	1	5	1	70	1338	0	1	4	5	8
10437	602	2	5	3	70	433	9	1	4	5	8
12966	603	3	5	4	70	265	0	1	4	5	8
18121	604	4	5	8	70	144	0	1	4	5	8
20857	605	5	5	5	70	228	1	1	4	5	8
22323	606	6	5	4	70	515	0	1	4	5	8
27085	607	7	5	5	70	176	1	1	4	5	8
29455	608	8	5	5	70	209	0	1	4	5	8
32250	609	9	5	5	70	312	1	1	4	5	8
36549	610	10	5	5	70	128	1	1	4	5	8
40017	611	11	5	5	70	225	0	1	4	5	8
41811	612	12	5	5	70	233	1	1	4	5	8
46262	613	13	5	5	70	354	0	1	4	5	8
50546	614	14	5	8	70	41	0	1	4	5	8
53081	615	15	5	1	70	191	1	1	4	5	8
57147	616	16	5	1	70	239	1	1	4	5	8
61889	617	17	5	1	70	122	0	1	4	5	8
65989	618	18	5	4	70	244	1	1	4	5	8
67485	619	19	5	4	70	475	0	1	4	5	8
69049	620	20	5	4	70	704	1	1	4	5	8
74058	621	21	5	4	70	325	0	1	4	5	8
76532	622	22	5	4	70	419	0	1	4	5	8
79855	623	23	5	4	70	287	0	1	4	5	8
84748	624	1	1	8	90	130	1	1	4	5	8
88199	625	2	1	8	90	166	0	1	4	5	8
93247	626	3	1	8	90	203	1	1	4	5	8
97343	627	4	1	8	90	292	0	1	4	5	8
102084	628	5	1	8	90	102	0	1	4	5	8
106522	629	6	1	1	90	190	1	1	4	5	8
109751	630	7	1	1	90	192	0	1	4	5	8
111844	631	8	1	1	90	245	1	1	4	5	8
114243	632	9	1	1	90	273	1	1	4	5	8
116063	633	10	1	1	90	274	1	1	4	5	8
117475	634	11	1	1	90	175	1	1	4	5	8
119537	635	12	1	1	90	28	1	1	4	5	8
121748	636	13	1	1	90	191	1	1	4	5	8
125586	637	14	1	1	90	210	1	1	4	5	8
130176	638	15	1	1	90	191	1	1	4	5	8
135335	639	16	1	1	90	393	1	1	4	5	8
137493	640	17	1	1	90	255	1	1	4	5	8
141865	641	1	5	1	70	162	0	1	4	5	8
143054	642	2	5	1	70	345	0	1	4	5	8
147311	643	3	5	4	70	200	1	1	4	5	8
151363	644	4	5	4	70	203	0	1	4	5	8
153416	645	5	5	4	70	292	0	1	4	5	8
157283	646	6	5	5	70	241	1	1	4	5	8
160319	647	7	5	5	70	226	1	1	4	5	8
164746	648	8	5	5	70	164	0	1	4	5	8
168236	649	9	5	5	70	303	1	1	4	5	8
170067	650	10	5	5	70	314	0	1	4	5	8
174859	651	11	5	5	70	203	0	1	4	5	8
177396	652	12	5	8	70	332	0	1	4	5	8
182204	653	13	5	8	70	170	0	1	4	5	8
184636	654	14	5	1	70	235	0	1	4	5	8
186533	655	15	5	4	70	212	0	1	4	5	8
190096	656	16	5	8	70	362	0	1	4	5	8
194284	657	17	5	5	70	236	1	1	4	5	8
197836	658	18	5	5	70	219	1	1	4	5	8
201709	659	19	5	5	70	308	1	1	4	5	8
205955	660	20	5	5	70	402	0	1	4	5	8
208068	661	21	5	5	70	288	1	1	4	5	8
212492	662	22	5	5	70	287	1	1	4	5	8
216221	663	23	5	5	70	311	0	1	4	5	8
221264	664	24	5	5	70	52	0	1	4	5	8
225039	665	25	5	4	70	269	0	1	4	5	8
229508	666	26	5	4	70	251	1	1	4	5	8
232013	667	27	5	4	70	242	0	1	4	5	8
233457	668	28	5	4	70	301	0	1	4	5	8
235694	669	29	5	1	70	195	1	1	4	5	8
240285	670	1	4	1	90	203	0	1	4	5	8
244986	671	2	4	1	90	156	0	1	4	5	8
246192	672	3	4	8	90	569	0	1	4	5	8
250050	673	4	4	8	90	167	0	1	4	5	8
255010	674	5	4	5	90	231	1	1	4	5	8
256535	675	6	4	5	90	368	0	1	4	5	8
259701	676	7	4	5	90	163	0	1	4	5	8
260977	677	8	4	5	90	291	0	1	4	5	8
262835	678	9	4	8	90	452	0	1	4	5	8
267846	679	10	4	8	90	138	0	1	4	5	8
269127	680	11	4	1	90	479	0	1	4	5	8
273249	681	12	4	1	90	173	0	1	4	5	8
277809	682	13	4	4	90	139	0	1	4	5	8
279007	683	14	4	4	90	327	1	1	4	5	8
282036	684	15	4	4	90	186	1	1	4	5	8
286222	685	16	4	4	90	299	1	1	4	5	8
290852	686	1	8	4	70	203	0	1	4	5	8
293458	687	2	8	4	70	229	0	1	4	5	8
296724	688	3	8	4	70	271	0	1	4	5	8
298985	689	4	8	5	70	328	1	1	4	5	8
302459	690	5	8	5	70	175	1	1	4	5	8
305014	691	6	8	5	70	224	0	1	4	5	8
307021	692	7	8	5	70	234	0	1	4	5	8
308487	693	8	8	5	70	206	0	1	4	5	8
311266	694	9	8	8	70	28	1	1	4	5	8
315141	695	10	8	8	70	169	0	1	4	5	8
316532	696	11	8	8	70	1433	1	1	4	5	8
321638	697	12	8	8	70	168	1	1	4	5	8
324413	698	13	8	8	70	151	1	1	4	5	8
328812	699	14	8	8	70	198	0	1	4	5	8
330768	700	15	8	1	70	193	0	1	4	5	8
334547	701	16	8	1	70	191	0	1	4	5	8
336748	702	17	8	1	70	219	0	1	4	5	8
338002	703	18	8	4	70	688	1	1	4	5	8
342342	704	19	8	4	70	343	0	1	4	5	8
345555	705	20	8	5	70	286	0	1	4	5	8
349391	706	21	8	8	70	120	1	1	4	5	8
352506	707	22	8	8	70	921	1	1	4	5	8
354439	708	1	4	8	70	3366	0	1	4	5	8
362654	709	2	4	8	70	313	0	1	4	5	8
366793	710	3	4	1	70	154	1	1	4	5	8
369566	711	4	4	1	70	220	1	1	4	5	8
374397	712	5	4	1	70	386	1	1	4	5	8
377562	713	6	4	1	70	250	0	1	4	5	8
379186	714	7	4	1	70	270	1	1	4	5	8
380483	715	8	4	1	70	246	0	1	4	5	8
381852	716	9	4	1	70	205	0	1	4	5	8
385325	717	10	4	1	70	247	1	1	4	5	8
389812	718	11	4	1	70	158	0	1	4	5	8
393546	719	12	4	1	70	139	0	1	4	5	8
396783	720	13	4	5	70	327	0	1	4	5	8
401770	721	14	4	8	70	165	0	1	4	5	8
406850	722	15	4	4	70	189	1	1	4	5	8
411986	723	16	4	4	70	161	1	1	4	5	8
416886	724	17	4	4	70	481	0	1	4	5	8
420723	725	18	4	4	70	269	1	1	4	5	8
424270	726	19	4	4	70	357	1	1	4	5	8
428795	727	20	4	4	70	220	1	1	4	5	8
434008	728	21	4	4	70	189	1	1	4	5	8
436255	729	22	4	4	70	337	1	1	4	5	8
439417	730	23	4	4	70	195	1	1	4	5	8
442625	731	1	1	4	90	214	0	1	4	5	8
444746	732	2	1	4	90	211	0	1	4	5	8
446306	733	3	1	5	90	315	0	1	4	5	8
450519	734	4	1	8	90	162	0	1	4	5	8
454554	735	5	1	1	90	143	1	1	4	5	8
459399	736	6	1	1	90	249	1	1	4	5	8
464379	737	7	1	1	90	236	0	1	4	5	8
465888	738	8	1	1	90	2014	1	1	4	5	8
471844	739	9	1	1	90	174	1	1	4	5	8
473826	740	10	1	1	90	438	1	1	4	5	8
478224	741	11	1	1	90	276	1	1	4	5	8
483417	742	12	1	1	90	177	1	1	4	5	8
485055	743	13	1	1	90	257	1	1	4	5	8
489409	744	14	1	1	90	193	1	1	4	5	8
490756	745	15	1	1	90	219	1	1	4	5	8
493690	746	16	1	1	90	78	1	1	4	5	8
496040	747	17	1	1	90	146	1	1	4	5	8
498991	748	18	1	1	90	212	0	1	4	5	8
502208	749	19	1	1	90	195	0	1	4	5	8
505176	750	20	1	8	90	124	0	1	4	5	8
507303	751	1	8	8	70	348	0	1	4	5	8
510814	752	2	8	4	70	189	0	1	4	5	8
514521	753	3	8	5	70	188	0	1	4	5	8
519007	754	4	8	5	70	251	0	1	4	5	8
522558	755	5	8	4	70	154	0	1	4	5	8
525967	756	6	8	1	70	364	0	1	4	5	8
529021	757	7	8	1	70	198	0	1	4	5	8
533681	758	8	8	8	70	129	0	1	4	5	8
538517	759	9	8	8	70	330	1	1	4	5	8
542131	760	10	8	8	70	104	1	1	4	5	8
544311	761	11	8	8	70	374	1	1	4	5	8
549227	762	12	8	8	70	199	1	1	4	5	8
554061	763	13	8	8	70	175	1	1	4	5	8
555750	764	14	8	8	70	302	1	1	4	5	8
558779	765	15	8	8	70	249	1	1	4	5	8
563499	766	16	8	8	70	322	0	1	4	5	8
565752	767	17	8	8	70	221	1	1	4	5	8
570187	768	18	8	8	70	33	0	1	4	5	8
575061	769	19	8	8	70	171	1	1	4	5	8
579047	770	20	8	8	70	145	0	1	4	5	8
583985	771	21	8	8	70	293	1	1	4	5	8
587258	772	22	8	8	70	854	1	1	4	5	8
590183	773	23	8	8	70	315	1	1	4	5	8
593670	774	24	8	8	70	191	1	1	4	5	8
597793	775	25	8	8	70	154	1	1	4	5	8
602827	776	26	8	8	70	75	0	1	4	5	8
604285	777	27	8	8	70	407	0	1	4	5	8
608695	778	1	4	5	90	297	0	1	4	5	8
611503	779	2	4	4	90	438	1	1	4	5	8
613150	780	3	4	4	90	564	1	1	4	5	8
617659	781	4	4	4	90	250	0	1	4	5	8
619858	782	5	4	1	90	383	0	1	4	5	8
623461	783	6	4	4	90	190	0	1	4	5	8
625730	784	7	4	1	90	204	0	1	4	5	8
630345	785	8	4	8	90	214	1	1	4	5	8
634977	786	9	4	8	90	213	0	1	4	5	8
637233	787	10	4	5	90	257	0	1	4	5	8
638824	788	11	4	8	90	444	0	1	4	5	8
641884	789	12	4	5	90	259	0	1	4	5	8
646849	790	13	4	5	90	85	1	1	4	5	8
650440	791	14	4	5	90	276	0	1	4	5	8
655292	792	15	4	5	90	160	0	1	4	5	8
657787	793	16	4	5	90	328	0	1	4	5	8
661894	794	17	4	1	90	208	0	1	4	5	8
664088	795	1	1	1	90	235	1	1	4	5	8
666612	796	2	1	1	90	203	1	1	4	5	8
669175	797	3	1	1	90	157	1	1	4	5	8
673230	798	4	1	1	90	176	1	1	4	5	8
675389	799	5	1	1	90	238	1	1	4	5	8
677355	800	6	1	1	90	198	1	1	4	5	8
