# Supplementary material for: Control of entropy in neural models of environmental state
Source: eLife. 2019 Feb 28;8:e39404. doi: 10.7554/eLife.39404 (PMC6395063; doi:10.7554/eLife.39404)
Supplement: Source code 1. [file elife-39404-code1.zip › model_for_eLife/data/pre_fMRI/behavioural_data_s36_run1]

5011	1	0	5	2	90	3198	0	2	4	5	7
12276	2	1	5	4	90	1063	1	2	4	5	7
15619	3	2	5	4	90	900	1	2	4	5	7
18060	4	3	5	4	90	748	0	2	4	5	7
23084	5	4	5	4	90	963	0	2	4	5	7
27391	6	5	5	5	90	3042	1	2	4	5	7
31892	7	6	5	5	90	707	1	2	4	5	7
34749	8	7	5	5	90	457	0	2	4	5	7
38496	9	8	5	5	90	779	1	2	4	5	7
43138	10	9	5	5	90	752	1	2	4	5	7
46515	11	10	5	5	90	701	1	2	4	5	7
51217	12	11	5	5	90	771	1	2	4	5	7
54839	13	12	5	5	90	605	1	2	4	5	7
60309	14	1	4	5	70	2016	0	2	4	5	7
65876	15	2	4	5	70	547	0	2	4	5	7
70186	16	3	4	2	70	2991	0	2	4	5	7
77807	17	4	4	4	70	625	1	2	4	5	7
81003	18	5	4	4	70	666	0	2	4	5	7
85791	19	6	4	4	70	586	1	2	4	5	7
89127	20	7	4	4	70	507	0	2	4	5	7
93369	21	8	4	4	70	441	0	2	4	5	7
96102	22	9	4	2	70	881	0	2	4	5	7
101186	23	10	4	7	70	1023	0	2	4	5	7
104072	24	11	4	5	70	469	1	2	4	5	7
106428	25	12	4	5	70	455	0	2	4	5	7
109337	26	13	4	5	70	541	0	2	4	5	7
111751	27	14	4	4	70	740	1	2	4	5	7
115275	28	15	4	4	70	552	0	2	4	5	7
118832	29	16	4	4	70	535	1	2	4	5	7
123544	30	17	4	4	70	408	1	2	4	5	7
126461	31	18	4	4	70	594	1	2	4	5	7
131143	32	19	4	4	70	1127	0	2	4	5	7
136422	33	20	4	4	70	765	1	2	4	5	7
141871	34	21	4	4	70	1842	1	2	4	5	7
148278	35	22	4	4	70	732	0	2	4	5	7
152058	36	23	4	4	70	689	1	2	4	5	7
157350	37	24	4	4	70	1062	1	2	4	5	7
162853	38	25	4	4	70	700	0	2	4	5	7
165408	39	1	5	4	70	627	1	2	4	5	7
167043	40	2	5	4	70	565	0	2	4	5	7
170237	41	3	5	4	70	584	0	2	4	5	7
172517	42	4	5	4	70	736	0	2	4	5	7
177467	43	5	5	2	70	353	0	2	4	5	7
182156	44	6	5	7	70	427	0	2	4	5	7
184885	45	7	5	5	70	437	1	2	4	5	7
186777	46	8	5	5	70	428	0	2	4	5	7
188401	47	9	5	5	70	361	1	2	4	5	7
190694	48	10	5	5	70	450	1	2	4	5	7
195888	49	11	5	5	70	358	0	2	4	5	7
200130	50	12	5	5	70	434	0	2	4	5	7
201826	51	13	5	5	70	2101	1	2	4	5	7
208371	52	14	5	5	70	1452	1	2	4	5	7
213455	53	15	5	5	70	433	1	2	4	5	7
215607	54	16	5	5	70	510	0	2	4	5	7
220136	55	17	5	5	70	470	1	2	4	5	7
223814	56	18	5	5	70	425	1	2	4	5	7
228542	57	19	5	5	70	513	1	2	4	5	7
230836	58	20	5	5	70	1446	1	2	4	5	7
235740	59	21	5	5	70	749	0	2	4	5	7
239229	60	22	5	5	70	396	0	2	4	5	7
244201	61	23	5	5	70	418	0	2	4	5	7
246493	62	24	5	4	70	349	0	2	4	5	7
251308	63	1	2	2	90	375	0	2	4	5	7
253940	64	2	2	7	90	426	0	2	4	5	7
255728	65	3	2	5	90	942	0	2	4	5	7
260881	66	4	2	4	90	383	0	2	4	5	7
263370	67	5	2	2	90	411	0	2	4	5	7
267719	68	6	2	7	90	346	1	2	4	5	7
271847	69	7	2	7	90	398	0	2	4	5	7
275088	70	8	2	7	90	429	0	2	4	5	7
278443	71	9	2	7	90	450	0	2	4	5	7
283516	72	10	2	5	90	423	0	2	4	5	7
286432	73	11	2	4	90	283	0	2	4	5	7
291191	74	12	2	2	90	406	1	2	4	5	7
294268	75	13	2	2	90	860	1	2	4	5	7
297900	76	14	2	2	90	795	1	2	4	5	7
302149	77	15	2	2	90	394	0	2	4	5	7
305533	78	16	2	2	90	497	1	2	4	5	7
309452	79	17	2	2	90	577	1	2	4	5	7
313427	80	1	7	2	70	478	0	2	4	5	7
316953	81	2	7	2	70	464	0	2	4	5	7
318915	82	3	7	2	70	1303	0	2	4	5	7
323559	83	4	7	7	70	558	1	2	4	5	7
325751	84	5	7	7	70	699	1	2	4	5	7
328013	85	6	7	7	70	477	0	2	4	5	7
331229	86	7	7	7	70	462	1	2	4	5	7
334732	87	8	7	7	70	596	1	2	4	5	7
339048	88	9	7	7	70	664	0	2	4	5	7
341278	89	10	7	7	70	856	1	2	4	5	7
346828	90	11	7	7	70	685	1	2	4	5	7
352239	91	12	7	7	70	428	0	2	4	5	7
356234	92	13	7	7	70	661	1	2	4	5	7
358338	93	14	7	7	70	1351	1	2	4	5	7
362247	94	15	7	7	70	734	1	2	4	5	7
364611	95	16	7	7	70	1493	1	2	4	5	7
370669	96	17	7	7	70	812	0	2	4	5	7
373967	97	18	7	7	70	444	1	2	4	5	7
377411	98	19	7	7	70	505	1	2	4	5	7
382139	99	20	7	7	70	903	0	2	4	5	7
386807	100	21	7	7	70	330	1	2	4	5	7
391027	101	1	4	7	90	539	0	2	4	5	7
396372	102	2	4	7	90	460	0	2	4	5	7
398905	103	3	4	7	90	1581	1	2	4	5	7
403055	104	4	4	7	90	536	1	2	4	5	7
408191	105	5	4	7	90	485	0	2	4	5	7
412107	106	6	4	7	90	1448	0	2	4	5	7
416075	107	7	4	7	90	442	0	2	4	5	7
417737	108	8	4	5	90	620	0	2	4	5	7
419384	109	9	4	4	90	380	1	2	4	5	7
421777	110	10	4	4	90	454	1	2	4	5	7
424596	111	11	4	4	90	532	1	2	4	5	7
429144	112	12	4	4	90	422	1	2	4	5	7
433619	113	13	4	4	90	431	1	2	4	5	7
438940	114	14	4	4	90	856	1	2	4	5	7
442910	115	15	4	4	90	528	1	2	4	5	7
444505	116	16	4	4	90	805	0	2	4	5	7
446450	117	17	4	4	90	858	1	2	4	5	7
450681	118	18	4	4	90	560	1	2	4	5	7
452307	119	19	4	4	90	724	1	2	4	5	7
455151	120	20	4	4	90	638	0	2	4	5	7
458088	121	21	4	4	90	417	1	2	4	5	7
460994	122	22	4	4	90	426	1	2	4	5	7
463045	123	23	4	4	90	498	1	2	4	5	7
466225	124	24	4	4	90	3609	1	2	4	5	7
474419	125	1	2	4	90	513	0	2	4	5	7
477859	126	2	2	4	90	500	0	2	4	5	7
480280	127	3	2	4	90	1000	0	2	4	5	7
485432	128	4	2	2	90	503	1	2	4	5	7
489329	129	5	2	2	90	257	1	2	4	5	7
494498	130	6	2	2	90	447	1	2	4	5	7
498288	131	7	2	2	90	534	1	2	4	5	7
501215	132	8	2	2	90	582	1	2	4	5	7
505725	133	9	2	2	90	425	0	2	4	5	7
508687	134	10	2	2	90	514	1	2	4	5	7
512570	135	11	2	2	90	485	1	2	4	5	7
514155	136	12	2	2	90	1792	1	2	4	5	7
519916	137	13	2	2	90	606	1	2	4	5	7
524338	138	14	2	2	90	419	1	2	4	5	7
526302	139	15	2	2	90	483	1	2	4	5	7
528749	140	16	2	2	90	509	1	2	4	5	7
533145	141	17	2	2	90	424	1	2	4	5	7
535219	142	18	2	2	90	494	1	2	4	5	7
540067	143	19	2	2	90	460	1	2	4	5	7
543931	144	20	2	2	90	1413	1	2	4	5	7
547330	145	21	2	2	90	538	1	2	4	5	7
550962	146	22	2	2	90	407	1	2	4	5	7
555604	147	23	2	2	90	284	1	2	4	5	7
560394	148	24	2	2	90	441	0	2	4	5	7
561896	149	25	2	2	90	692	1	2	4	5	7
567057	150	26	2	2	90	350	1	2	4	5	7
570458	151	27	2	2	90	522	1	2	4	5	7
573647	152	28	2	2	90	412	1	2	4	5	7
578301	153	29	2	2	90	546	1	2	4	5	7
583642	154	30	2	2	90	292	0	2	4	5	7
587948	155	31	2	2	90	325	1	2	4	5	7
589586	156	1	5	2	90	794	0	2	4	5	7
594088	157	2	5	2	90	466	0	2	4	5	7
595925	158	3	5	2	90	1499	0	2	4	5	7
598658	159	4	5	4	90	661	0	2	4	5	7
601252	160	5	5	5	90	232	1	2	4	5	7
604887	161	6	5	5	90	521	1	2	4	5	7
607029	162	7	5	5	90	707	1	2	4	5	7
608857	163	8	5	5	90	416	1	2	4	5	7
613474	164	9	5	5	90	660	1	2	4	5	7
615943	165	10	5	5	90	413	1	2	4	5	7
620879	166	11	5	5	90	1006	0	2	4	5	7
624507	167	12	5	5	90	293	1	2	4	5	7
628372	168	13	5	5	90	337	1	2	4	5	7
633683	169	14	5	5	90	544	1	2	4	5	7
635296	170	15	5	5	90	1375	1	2	4	5	7
639535	171	1	7	5	90	684	1	2	4	5	7
643825	172	2	7	5	90	347	1	2	4	5	7
648213	173	3	7	5	90	457	0	2	4	5	7
650651	174	4	7	5	90	779	0	2	4	5	7
655822	175	5	7	5	90	582	0	2	4	5	7
659029	176	6	7	7	90	529	1	2	4	5	7
662602	177	7	7	7	90	423	1	2	4	5	7
665078	178	8	7	7	90	775	1	2	4	5	7
670192	179	9	7	7	90	375	1	2	4	5	7
673734	180	10	7	7	90	414	1	2	4	5	7
676936	181	1	5	7	90	551	1	2	4	5	7
682255	182	2	5	7	90	397	0	2	4	5	7
687303	183	3	5	7	90	607	0	2	4	5	7
690007	184	4	5	7	90	670	0	2	4	5	7
694155	185	5	5	4	90	458	0	2	4	5	7
696598	186	6	5	2	90	426	0	2	4	5	7
698526	187	7	5	5	90	548	0	2	4	5	7
701364	188	8	5	7	90	560	0	2	4	5	7
704768	189	9	5	4	90	338	0	2	4	5	7
707629	190	10	5	2	90	546	0	2	4	5	7
710902	191	11	5	5	90	433	1	2	4	5	7
713170	192	12	5	5	90	470	1	2	4	5	7
717876	193	13	5	5	90	431	1	2	4	5	7
720569	194	14	5	5	90	342	1	2	4	5	7
722532	195	15	5	5	90	688	1	2	4	5	7
726883	196	16	5	5	90	330	1	2	4	5	7
730349	197	17	5	5	90	474	1	2	4	5	7
732713	198	18	5	5	90	765	1	2	4	5	7
734776	199	19	5	5	90	682	1	2	4	5	7
736664	200	20	5	5	90	590	1	2	4	5	7
