# Supplementary material for: Control of entropy in neural models of environmental state
Source: eLife. 2019 Feb 28;8:e39404. doi: 10.7554/eLife.39404 (PMC6395063; doi:10.7554/eLife.39404)
Supplement: Source code 1. [file elife-39404-code1.zip › model_for_eLife/data/pre_fMRI/behavioural_data_s36_run2]

5013	201	1	6	1	90	3045	0	1	3	6	8
10563	202	2	6	8	90	428	0	1	3	6	8
12986	203	3	6	6	90	657	1	1	3	6	8
15671	204	4	6	6	90	369	1	1	3	6	8
20013	205	5	6	6	90	470	1	1	3	6	8
22778	206	6	6	6	90	570	0	1	3	6	8
27579	207	7	6	6	90	509	0	1	3	6	8
32672	208	8	6	6	90	445	1	1	3	6	8
36094	209	9	6	6	90	367	1	1	3	6	8
40195	210	10	6	6	90	337	1	1	3	6	8
45403	211	11	6	6	90	445	1	1	3	6	8
47017	212	12	6	6	90	1297	1	1	3	6	8
50934	213	13	6	6	90	479	0	1	3	6	8
54372	214	14	6	6	90	546	1	1	3	6	8
57380	215	15	6	6	90	448	1	1	3	6	8
59558	216	16	6	6	90	725	1	1	3	6	8
64055	217	17	6	6	90	396	1	1	3	6	8
67833	218	18	6	6	90	392	1	1	3	6	8
70138	219	19	6	6	90	433	1	1	3	6	8
72897	220	20	6	6	90	282	1	1	3	6	8
74420	221	21	6	6	90	672	1	1	3	6	8
76560	222	22	6	6	90	583	1	1	3	6	8
80942	223	23	6	6	90	851	1	1	3	6	8
83904	224	1	3	6	70	577	1	1	3	6	8
89167	225	2	3	6	70	692	0	1	3	6	8
92439	226	3	3	6	70	749	0	1	3	6	8
97516	227	4	3	6	70	361	0	1	3	6	8
102505	228	5	3	3	70	471	1	1	3	6	8
107698	229	6	3	3	70	413	1	1	3	6	8
110635	230	7	3	3	70	501	1	1	3	6	8
113348	231	8	3	3	70	464	1	1	3	6	8
115816	232	9	3	3	70	388	1	1	3	6	8
119445	233	10	3	3	70	402	1	1	3	6	8
124495	234	11	3	3	70	545	0	1	3	6	8
129629	235	12	3	3	70	343	1	1	3	6	8
131663	236	13	3	3	70	689	1	1	3	6	8
135545	237	14	3	3	70	243	1	1	3	6	8
138787	238	15	3	3	70	429	0	1	3	6	8
140386	239	16	3	3	70	565	0	1	3	6	8
143704	240	17	3	3	70	311	1	1	3	6	8
147748	241	1	1	3	70	443	0	1	3	6	8
150107	242	2	1	3	70	401	1	1	3	6	8
152128	243	3	1	3	70	359	0	1	3	6	8
153634	244	4	1	3	70	556	0	1	3	6	8
157877	245	5	1	3	70	420	0	1	3	6	8
160182	246	6	1	1	70	615	1	1	3	6	8
162346	247	7	1	1	70	415	1	1	3	6	8
166082	248	8	1	1	70	432	0	1	3	6	8
171182	249	9	1	1	70	302	1	1	3	6	8
176455	250	10	1	1	70	519	1	1	3	6	8
179715	251	11	1	1	70	543	0	1	3	6	8
184766	252	12	1	1	70	306	1	1	3	6	8
186344	253	13	1	1	70	1217	1	1	3	6	8
189848	254	14	1	1	70	479	1	1	3	6	8
194599	255	15	1	1	70	358	1	1	3	6	8
199092	256	16	1	1	70	403	0	1	3	6	8
204005	257	17	1	1	70	339	1	1	3	6	8
207858	258	18	1	1	70	335	0	1	3	6	8
211942	259	19	1	1	70	1057	1	1	3	6	8
216822	260	20	1	1	70	387	1	1	3	6	8
218963	261	21	1	1	70	644	0	1	3	6	8
223912	262	22	1	1	70	288	1	1	3	6	8
225889	263	23	1	1	70	537	1	1	3	6	8
228271	264	24	1	1	70	369	1	1	3	6	8
229894	265	25	1	1	70	411	0	1	3	6	8
231398	266	1	8	1	90	470	1	1	3	6	8
233678	267	2	8	1	90	357	0	1	3	6	8
236160	268	3	8	1	90	408	0	1	3	6	8
237880	269	4	8	1	90	824	1	1	3	6	8
239828	270	5	8	1	90	548	1	1	3	6	8
244385	271	6	8	1	90	796	0	1	3	6	8
249199	272	7	8	1	90	687	0	1	3	6	8
252090	273	8	8	1	90	605	0	1	3	6	8
255907	274	9	8	8	90	581	1	1	3	6	8
260422	275	10	8	8	90	423	1	1	3	6	8
265340	276	11	8	8	90	419	1	1	3	6	8
267843	277	12	8	8	90	357	1	1	3	6	8
272258	278	13	8	8	90	525	1	1	3	6	8
277280	279	14	8	8	90	355	1	1	3	6	8
282303	280	15	8	8	90	612	1	1	3	6	8
287375	281	16	8	8	90	410	0	1	3	6	8
289864	282	1	3	8	90	2195	1	1	3	6	8
293265	283	2	3	8	90	787	1	1	3	6	8
297925	284	3	3	8	90	660	0	1	3	6	8
299686	285	4	3	8	90	1030	0	1	3	6	8
304626	286	5	3	8	90	313	0	1	3	6	8
308072	287	6	3	6	90	351	0	1	3	6	8
311831	288	7	3	3	90	298	1	1	3	6	8
316722	289	8	3	3	90	421	1	1	3	6	8
321280	290	9	3	3	90	280	1	1	3	6	8
325096	291	10	3	3	90	541	1	1	3	6	8
328942	292	11	3	3	90	416	1	1	3	6	8
334080	293	12	3	3	90	455	0	1	3	6	8
337259	294	13	3	3	90	294	1	1	3	6	8
340200	295	14	3	3	90	376	1	1	3	6	8
342630	296	15	3	3	90	183	1	1	3	6	8
345989	297	16	3	3	90	180	1	1	3	6	8
347185	298	17	3	3	90	849	0	1	3	6	8
351102	299	18	3	3	90	332	1	1	3	6	8
353374	300	19	3	3	90	160	1	1	3	6	8
354568	301	20	3	3	90	488	1	1	3	6	8
357346	302	21	3	3	90	389	0	1	3	6	8
362390	303	22	3	3	90	433	1	1	3	6	8
366595	304	23	3	3	90	215	0	1	3	6	8
371247	305	24	3	3	90	419	1	1	3	6	8
375216	306	25	3	3	90	504	1	1	3	6	8
378101	307	1	8	3	90	352	1	1	3	6	8
381515	308	2	8	3	90	309	0	1	3	6	8
383121	309	3	8	3	90	310	0	1	3	6	8
384653	310	4	8	3	90	325	0	1	3	6	8
389515	311	5	8	1	90	252	0	1	3	6	8
390969	312	6	8	8	90	397	1	1	3	6	8
394344	313	7	8	8	90	503	1	1	3	6	8
399591	314	8	8	8	90	418	0	1	3	6	8
402944	315	9	8	8	90	322	1	1	3	6	8
404412	316	10	8	8	90	425	1	1	3	6	8
408641	317	11	8	8	90	391	1	1	3	6	8
411198	318	12	8	8	90	597	1	1	3	6	8
414752	319	13	8	8	90	364	1	1	3	6	8
418956	320	14	8	8	90	500	1	1	3	6	8
420661	321	15	8	8	90	689	1	1	3	6	8
424086	322	16	8	8	90	1056	0	1	3	6	8
427151	323	17	8	8	90	563	1	1	3	6	8
431961	324	18	8	8	90	229	1	1	3	6	8
435911	325	19	8	8	90	248	1	1	3	6	8
440059	326	20	8	8	90	377	0	1	3	6	8
445192	327	21	8	8	90	328	1	1	3	6	8
447780	328	22	8	8	90	681	1	1	3	6	8
450276	329	23	8	8	90	354	1	1	3	6	8
451784	330	24	8	8	90	320	1	1	3	6	8
455175	331	25	8	8	90	380	1	1	3	6	8
459541	332	26	8	8	90	452	1	1	3	6	8
464886	333	27	8	8	90	304	1	1	3	6	8
468277	334	28	8	8	90	399	1	1	3	6	8
473639	335	29	8	8	90	641	0	1	3	6	8
479112	336	1	6	8	90	406	0	1	3	6	8
482793	337	2	6	8	90	257	0	1	3	6	8
485464	338	3	6	6	90	347	1	1	3	6	8
490542	339	4	6	6	90	345	1	1	3	6	8
492413	340	5	6	6	90	559	1	1	3	6	8
494128	341	6	6	6	90	690	1	1	3	6	8
496272	342	7	6	6	90	334	1	1	3	6	8
500488	343	8	6	6	90	594	0	1	3	6	8
504487	344	9	6	6	90	183	1	1	3	6	8
507822	345	10	6	6	90	500	1	1	3	6	8
509973	346	11	6	6	90	546	1	1	3	6	8
515115	347	12	6	6	90	481	0	1	3	6	8
518922	348	13	6	6	90	476	1	1	3	6	8
522505	349	14	6	6	90	421	1	1	3	6	8
525045	350	15	6	6	90	566	1	1	3	6	8
527629	351	16	6	6	90	424	1	1	3	6	8
530287	352	17	6	6	90	425	1	1	3	6	8
531733	353	18	6	6	90	832	1	1	3	6	8
536688	354	19	6	6	90	320	0	1	3	6	8
538833	355	20	6	6	90	528	1	1	3	6	8
541499	356	21	6	6	90	299	1	1	3	6	8
543380	357	22	6	6	90	374	1	1	3	6	8
545160	358	23	6	6	90	363	1	1	3	6	8
547239	359	1	8	6	70	374	0	1	3	6	8
552188	360	2	8	6	70	258	0	1	3	6	8
555828	361	3	8	6	70	1126	0	1	3	6	8
558969	362	4	8	3	70	455	0	1	3	6	8
562444	363	5	8	1	70	330	1	1	3	6	8
566244	364	6	8	1	70	368	0	1	3	6	8
569544	365	7	8	1	70	300	0	1	3	6	8
572936	366	8	8	8	70	503	1	1	3	6	8
576524	367	9	8	8	70	295	1	1	3	6	8
581203	368	10	8	8	70	472	1	1	3	6	8
586038	369	11	8	8	70	321	1	1	3	6	8
589035	370	12	8	8	70	593	1	1	3	6	8
591909	371	13	8	8	70	547	1	1	3	6	8
596142	372	14	8	8	70	513	1	1	3	6	8
600593	373	15	8	8	70	330	1	1	3	6	8
603578	374	16	8	8	70	343	1	1	3	6	8
604914	375	17	8	8	70	771	1	1	3	6	8
606940	376	18	8	8	70	460	0	1	3	6	8
610237	377	19	8	8	70	278	1	1	3	6	8
614451	378	20	8	8	70	332	1	1	3	6	8
617415	379	21	8	8	70	331	1	1	3	6	8
620515	380	22	8	8	70	330	0	1	3	6	8
622747	381	23	8	8	70	331	1	1	3	6	8
625073	382	24	8	8	70	402	1	1	3	6	8
629757	383	25	8	8	70	374	1	1	3	6	8
631604	384	1	1	8	70	599	0	1	3	6	8
635273	385	2	1	8	70	781	0	1	3	6	8
639416	386	3	1	8	70	227	1	1	3	6	8
642991	387	4	1	8	70	376	0	1	3	6	8
644662	388	5	1	8	70	3365	0	1	3	6	8
649284	389	6	1	1	70	836	0	1	3	6	8
654661	390	7	1	3	70	306	1	1	3	6	8
658786	391	8	1	3	70	451	0	1	3	6	8
663045	392	9	1	3	70	374	0	1	3	6	8
667834	393	10	1	6	70	358	0	1	3	6	8
670622	394	11	1	8	70	373	1	1	3	6	8
673424	395	12	1	8	70	333	0	1	3	6	8
678018	396	13	1	8	70	341	1	1	3	6	8
683308	397	1	8	8	70	298	1	1	3	6	8
684757	398	2	8	8	70	591	0	1	3	6	8
688831	399	3	8	8	70	357	1	1	3	6	8
692292	400	4	8	8	70	331	1	1	3	6	8
