# Supplementary material for: Control of entropy in neural models of environmental state
Source: eLife. 2019 Feb 28;8:e39404. doi: 10.7554/eLife.39404 (PMC6395063; doi:10.7554/eLife.39404)
Supplement: Source code 1. [file elife-39404-code1.zip › model_for_eLife/data/pre_fMRI/behavioural_data_s36_run3]

5015	401	1	5	1	90	3556	0	1	4	5	8
12479	402	2	5	8	90	338	0	1	4	5	8
15043	403	3	5	4	90	297	0	1	4	5	8
19584	404	4	5	5	90	280	1	1	4	5	8
23106	405	5	5	5	90	300	1	1	4	5	8
28006	406	6	5	5	90	428	1	1	4	5	8
31779	407	7	5	5	90	421	1	1	4	5	8
34468	408	8	5	5	90	348	1	1	4	5	8
36175	409	9	5	5	90	385	1	1	4	5	8
38271	410	10	5	5	90	331	1	1	4	5	8
41647	411	11	5	5	90	303	1	1	4	5	8
44647	412	12	5	5	90	259	1	1	4	5	8
47121	413	13	5	5	90	274	0	1	4	5	8
49739	414	14	5	5	90	347	1	1	4	5	8
55057	415	15	5	5	90	292	1	1	4	5	8
58713	416	16	5	5	90	306	0	1	4	5	8
60445	417	17	5	5	90	508	1	1	4	5	8
62275	418	18	5	5	90	788	1	1	4	5	8
67923	419	19	5	5	90	278	1	1	4	5	8
72560	420	20	5	5	90	750	1	1	4	5	8
76089	421	1	1	5	90	378	0	1	4	5	8
78161	422	2	1	5	90	319	0	1	4	5	8
82069	423	3	1	5	90	454	0	1	4	5	8
86086	424	4	1	4	90	310	0	1	4	5	8
89925	425	5	1	1	90	171	1	1	4	5	8
92384	426	6	1	1	90	379	0	1	4	5	8
95017	427	7	1	1	90	255	1	1	4	5	8
98660	428	8	1	1	90	199	1	1	4	5	8
100162	429	9	1	1	90	345	1	1	4	5	8
103458	430	10	1	1	90	205	1	1	4	5	8
105318	431	11	1	1	90	254	0	1	4	5	8
109919	432	12	1	1	90	298	1	1	4	5	8
112894	433	13	1	1	90	258	1	1	4	5	8
117659	434	14	1	1	90	271	1	1	4	5	8
121337	435	15	1	1	90	364	1	1	4	5	8
124244	436	16	1	1	90	394	1	1	4	5	8
126185	437	17	1	1	90	337	1	1	4	5	8
129254	438	18	1	1	90	398	1	1	4	5	8
133034	439	1	5	1	70	347	0	1	4	5	8
137117	440	2	5	1	70	240	0	1	4	5	8
138663	441	3	5	1	70	295	1	1	4	5	8
140929	442	4	5	1	70	284	0	1	4	5	8
142414	443	5	5	4	70	3874	0	1	4	5	8
147745	444	6	5	5	70	290	1	1	4	5	8
149791	445	7	5	5	70	337	1	1	4	5	8
151733	446	8	5	5	70	261	1	1	4	5	8
154980	447	9	5	5	70	275	1	1	4	5	8
157072	448	10	5	5	70	241	1	1	4	5	8
161341	449	11	5	5	70	549	1	1	4	5	8
166069	450	12	5	5	70	358	1	1	4	5	8
167493	451	13	5	5	70	536	0	1	4	5	8
170018	452	14	5	5	70	1031	1	1	4	5	8
174278	453	15	5	5	70	376	0	1	4	5	8
176137	454	1	4	5	90	2212	0	1	4	5	8
180660	455	2	4	5	90	327	0	1	4	5	8
185933	456	3	4	8	90	474	0	1	4	5	8
188497	457	4	4	1	90	234	0	1	4	5	8
191946	458	5	4	4	90	149	1	1	4	5	8
195516	459	6	4	4	90	190	1	1	4	5	8
200694	460	7	4	4	90	291	1	1	4	5	8
204028	461	8	4	4	90	257	1	1	4	5	8
207759	462	9	4	4	90	163	1	1	4	5	8
212533	463	10	4	4	90	333	1	1	4	5	8
215783	464	11	4	4	90	327	1	1	4	5	8
217772	465	12	4	4	90	320	1	1	4	5	8
222011	466	13	4	4	90	171	1	1	4	5	8
223472	467	14	4	4	90	388	1	1	4	5	8
224929	468	15	4	4	90	273	1	1	4	5	8
227904	469	16	4	4	90	284	1	1	4	5	8
231844	470	17	4	4	90	180	1	1	4	5	8
235216	471	18	4	4	90	434	1	1	4	5	8
238031	472	19	4	4	90	243	1	1	4	5	8
241742	473	20	4	4	90	124	1	1	4	5	8
245007	474	21	4	4	90	226	1	1	4	5	8
247878	475	1	1	4	70	218	1	1	4	5	8
249249	476	2	1	4	70	366	0	1	4	5	8
251859	477	3	1	4	70	223	0	1	4	5	8
256048	478	4	1	4	70	320	0	1	4	5	8
260619	479	5	1	1	70	136	1	1	4	5	8
265160	480	6	1	1	70	202	0	1	4	5	8
268110	481	7	1	1	70	423	0	1	4	5	8
269787	482	8	1	8	70	421	0	1	4	5	8
275033	483	9	1	5	70	256	0	1	4	5	8
279153	484	10	1	4	70	224	1	1	4	5	8
283403	485	11	1	4	70	271	1	1	4	5	8
288412	486	12	1	4	70	385	0	1	4	5	8
289821	487	13	1	4	70	478	0	1	4	5	8
292318	488	14	1	4	70	291	1	1	4	5	8
296454	489	15	1	4	70	548	0	1	4	5	8
301608	490	16	1	1	70	489	1	1	4	5	8
306772	491	1	5	1	90	300	0	1	4	5	8
309542	492	2	5	1	90	306	1	1	4	5	8
313498	493	3	5	1	90	312	1	1	4	5	8
318499	494	4	5	1	90	304	1	1	4	5	8
321690	495	5	5	1	90	575	1	1	4	5	8
326681	496	6	5	1	90	397	0	1	4	5	8
328956	497	7	5	1	90	292	1	1	4	5	8
331828	498	8	5	1	90	505	1	1	4	5	8
333792	499	9	5	1	90	380	0	1	4	5	8
337326	500	10	5	1	90	364	0	1	4	5	8
341947	501	11	5	1	90	180	0	1	4	5	8
345074	502	12	5	8	90	236	0	1	4	5	8
348969	503	13	5	5	90	190	1	1	4	5	8
352401	504	14	5	5	90	215	1	1	4	5	8
353698	505	15	5	5	90	657	1	1	4	5	8
357295	506	16	5	5	90	187	1	1	4	5	8
360621	507	17	5	5	90	284	1	1	4	5	8
364006	508	18	5	5	90	350	1	1	4	5	8
367475	509	19	5	5	90	355	0	1	4	5	8
371106	510	20	5	5	90	315	1	1	4	5	8
375472	511	21	5	5	90	421	1	1	4	5	8
377068	512	22	5	5	90	475	1	1	4	5	8
379995	513	23	5	5	90	325	1	1	4	5	8
383169	514	24	5	5	90	559	1	1	4	5	8
386458	515	25	5	5	90	794	1	1	4	5	8
391954	516	26	5	5	90	205	1	1	4	5	8
393475	517	1	4	5	90	368	0	1	4	5	8
396854	518	2	4	5	90	323	0	1	4	5	8
398563	519	3	4	5	90	678	0	1	4	5	8
400257	520	4	4	4	90	281	1	1	4	5	8
401803	521	5	4	4	90	257	1	1	4	5	8
405371	522	6	4	4	90	262	0	1	4	5	8
409225	523	7	4	4	90	348	1	1	4	5	8
411257	524	8	4	4	90	710	1	1	4	5	8
414668	525	9	4	4	90	243	0	1	4	5	8
417555	526	10	4	4	90	781	1	1	4	5	8
422979	527	11	4	4	90	651	1	1	4	5	8
427797	528	12	4	4	90	471	0	1	4	5	8
429458	529	13	4	4	90	754	0	1	4	5	8
434692	530	14	4	4	90	261	1	1	4	5	8
439383	531	15	4	4	90	287	1	1	4	5	8
441103	532	16	4	4	90	550	1	1	4	5	8
445701	533	17	4	4	90	295	0	1	4	5	8
447116	534	1	1	4	70	1033	0	1	4	5	8
449739	535	2	1	4	70	262	0	1	4	5	8
454050	536	3	1	1	70	256	0	1	4	5	8
455944	537	4	1	8	70	236	0	1	4	5	8
458454	538	5	1	5	70	456	1	1	4	5	8
463710	539	6	1	5	70	357	0	1	4	5	8
467048	540	7	1	5	70	298	0	1	4	5	8
470116	541	8	1	4	70	204	0	1	4	5	8
472014	542	9	1	1	70	271	0	1	4	5	8
475076	543	10	1	8	70	208	0	1	4	5	8
478761	544	11	1	5	70	294	0	1	4	5	8
480800	545	12	1	4	70	250	0	1	4	5	8
486001	546	13	1	1	70	305	1	1	4	5	8
490309	547	14	1	1	70	574	1	1	4	5	8
494039	548	15	1	1	70	416	0	1	4	5	8
495941	549	16	1	1	70	815	1	1	4	5	8
501726	550	17	1	1	70	694	0	1	4	5	8
506150	551	18	1	1	70	246	1	1	4	5	8
508946	552	19	1	1	70	341	1	1	4	5	8
514041	553	1	4	1	70	377	0	1	4	5	8
517113	554	2	4	1	70	284	1	1	4	5	8
521329	555	3	4	1	70	516	0	1	4	5	8
526786	556	4	4	1	70	342	0	1	4	5	8
530436	557	5	4	1	70	241	0	1	4	5	8
532770	558	6	4	8	70	284	0	1	4	5	8
537520	559	7	4	5	70	253	0	1	4	5	8
541016	560	8	4	4	70	211	1	1	4	5	8
543392	561	9	4	4	70	260	1	1	4	5	8
547723	562	10	4	4	70	632	1	1	4	5	8
552982	563	11	4	4	70	389	1	1	4	5	8
557832	564	12	4	4	70	253	1	1	4	5	8
562109	565	13	4	4	70	843	0	1	4	5	8
567511	566	1	1	4	90	862	1	1	4	5	8
571354	567	2	1	4	90	764	0	1	4	5	8
573742	568	3	1	4	90	682	0	1	4	5	8
577847	569	4	1	4	90	186	0	1	4	5	8
582281	570	5	1	5	90	334	0	1	4	5	8
585904	571	6	1	8	90	287	0	1	4	5	8
588240	572	7	1	1	90	246	0	1	4	5	8
593310	573	8	1	4	90	290	0	1	4	5	8
598294	574	9	1	5	90	306	1	1	4	5	8
599891	575	10	1	5	90	411	0	1	4	5	8
601860	576	11	1	5	90	334	0	1	4	5	8
606894	577	12	1	4	90	294	0	1	4	5	8
608440	578	13	1	1	90	416	1	1	4	5	8
612523	579	14	1	1	90	217	1	1	4	5	8
616107	580	15	1	1	90	305	1	1	4	5	8
621167	581	16	1	1	90	535	1	1	4	5	8
625222	582	1	8	1	90	1009	0	1	4	5	8
629132	583	2	8	1	90	873	1	1	4	5	8
632995	584	3	8	1	90	578	0	1	4	5	8
637731	585	4	8	1	90	318	0	1	4	5	8
640825	586	5	8	1	90	434	0	1	4	5	8
645792	587	6	8	4	90	366	0	1	4	5	8
647954	588	7	8	5	90	516	0	1	4	5	8
651913	589	8	8	8	90	242	1	1	4	5	8
656982	590	9	8	8	90	200	1	1	4	5	8
660845	591	10	8	8	90	474	1	1	4	5	8
663964	592	11	8	8	90	482	1	1	4	5	8
666404	593	1	5	8	90	442	0	1	4	5	8
669143	594	2	5	8	90	369	0	1	4	5	8
672392	595	3	5	8	90	205	0	1	4	5	8
676278	596	4	5	4	90	161	0	1	4	5	8
680819	597	5	5	1	90	294	0	1	4	5	8
682312	598	6	5	5	90	495	1	1	4	5	8
683916	599	7	5	5	90	239	1	1	4	5	8
686912	600	8	5	5	90	438	1	1	4	5	8
