# Supplementary material for: Control of entropy in neural models of environmental state
Source: eLife. 2019 Feb 28;8:e39404. doi: 10.7554/eLife.39404 (PMC6395063; doi:10.7554/eLife.39404)
Supplement: Source code 1. [file elife-39404-code1.zip › model_for_eLife/data/pre_fMRI/behavioural_data_s36_run4]

5015	601	1	6	3	90	4088	0	2	3	6	7
11013	602	2	6	2	90	335	0	2	3	6	7
13820	603	3	6	7	90	307	1	2	3	6	7
18316	604	4	6	7	90	271	0	2	3	6	7
22057	605	5	6	7	90	412	1	2	3	6	7
24453	606	6	6	7	90	367	0	2	3	6	7
26412	607	7	6	7	90	730	0	2	3	6	7
30748	608	8	6	6	90	268	1	2	3	6	7
35675	609	9	6	6	90	309	1	2	3	6	7
37172	610	10	6	6	90	449	0	2	3	6	7
39365	611	11	6	6	90	232	1	2	3	6	7
44192	612	12	6	6	90	403	1	2	3	6	7
48287	613	13	6	6	90	348	1	2	3	6	7
49933	614	14	6	6	90	395	1	2	3	6	7
55239	615	15	6	6	90	303	1	2	3	6	7
58667	616	16	6	6	90	305	1	2	3	6	7
61041	617	17	6	6	90	389	0	2	3	6	7
65326	618	18	6	3	90	617	0	2	3	6	7
70600	619	19	6	2	90	195	0	2	3	6	7
75500	620	20	6	7	90	182	0	2	3	6	7
80496	621	21	6	6	90	252	1	2	3	6	7
85398	622	22	6	6	90	218	1	2	3	6	7
89555	623	1	2	6	70	252	0	2	3	6	7
93523	624	2	2	6	70	303	0	2	3	6	7
95580	625	3	2	6	70	581	0	2	3	6	7
99789	626	4	2	3	70	247	0	2	3	6	7
104122	627	5	2	2	70	174	0	2	3	6	7
107753	628	6	2	7	70	365	1	2	3	6	7
110179	629	7	2	7	70	334	0	2	3	6	7
115225	630	8	2	7	70	231	0	2	3	6	7
118106	631	9	2	6	70	353	0	2	3	6	7
120429	632	10	2	3	70	213	0	2	3	6	7
125551	633	11	2	2	70	195	1	2	3	6	7
128570	634	12	2	2	70	291	1	2	3	6	7
131971	635	13	2	2	70	165	1	2	3	6	7
136016	636	14	2	2	70	186	1	2	3	6	7
139525	637	15	2	2	70	458	1	2	3	6	7
141545	638	16	2	2	70	334	1	2	3	6	7
142961	639	17	2	2	70	457	0	2	3	6	7
148353	640	18	2	2	70	190	0	2	3	6	7
151859	641	19	2	2	70	285	1	2	3	6	7
154868	642	20	2	2	70	321	1	2	3	6	7
157792	643	21	2	2	70	288	0	2	3	6	7
160142	644	22	2	2	70	444	1	2	3	6	7
162750	645	1	6	2	90	286	0	2	3	6	7
165334	646	2	6	2	90	262	1	2	3	6	7
170115	647	3	6	2	90	242	0	2	3	6	7
174337	648	4	6	2	90	207	0	2	3	6	7
179166	649	5	6	2	90	281	0	2	3	6	7
183038	650	6	6	7	90	213	0	2	3	6	7
186034	651	7	6	6	90	367	1	2	3	6	7
190466	652	8	6	6	90	329	1	2	3	6	7
193173	653	9	6	6	90	478	1	2	3	6	7
197431	654	10	6	6	90	221	1	2	3	6	7
200882	655	11	6	6	90	228	1	2	3	6	7
202479	656	12	6	6	90	617	0	2	3	6	7
205907	657	13	6	6	90	290	1	2	3	6	7
209441	658	14	6	6	90	294	0	2	3	6	7
214357	659	15	6	6	90	221	1	2	3	6	7
218058	660	16	6	6	90	281	1	2	3	6	7
220735	661	17	6	6	90	374	1	2	3	6	7
225769	662	18	6	6	90	307	0	2	3	6	7
228483	663	19	6	6	90	348	1	2	3	6	7
231991	664	20	6	6	90	283	1	2	3	6	7
236723	665	21	6	6	90	327	0	2	3	6	7
241230	666	1	7	6	90	383	0	2	3	6	7
244291	667	2	7	6	90	339	0	2	3	6	7
247026	668	3	7	7	90	302	1	2	3	6	7
248717	669	4	7	7	90	270	1	2	3	6	7
253113	670	5	7	7	90	228	0	2	3	6	7
257031	671	6	7	7	90	339	1	2	3	6	7
260244	672	7	7	7	90	248	1	2	3	6	7
264989	673	8	7	7	90	410	0	2	3	6	7
268576	674	9	7	7	90	389	1	2	3	6	7
270740	675	10	7	7	90	245	1	2	3	6	7
273974	676	11	7	7	90	342	1	2	3	6	7
277939	677	12	7	7	90	238	1	2	3	6	7
281185	678	13	7	7	90	206	1	2	3	6	7
283103	679	14	7	7	90	374	1	2	3	6	7
286503	680	15	7	7	90	300	1	2	3	6	7
289286	681	16	7	7	90	199	1	2	3	6	7
290984	682	17	7	7	90	349	0	2	3	6	7
295409	683	18	7	7	90	244	1	2	3	6	7
300533	684	19	7	7	90	177	1	2	3	6	7
305488	685	20	7	7	90	277	1	2	3	6	7
309090	686	21	7	7	90	262	1	2	3	6	7
313599	687	22	7	7	90	220	1	2	3	6	7
315795	688	23	7	7	90	396	1	2	3	6	7
320511	689	24	7	7	90	238	1	2	3	6	7
322278	690	25	7	7	90	380	1	2	3	6	7
325831	691	26	7	7	90	244	1	2	3	6	7
328855	692	27	7	7	90	384	1	2	3	6	7
331903	693	28	7	7	90	370	1	2	3	6	7
333664	694	29	7	7	90	609	1	2	3	6	7
337690	695	1	2	7	70	251	0	2	3	6	7
340587	696	2	2	7	70	300	0	2	3	6	7
344982	697	3	2	7	70	242	1	2	3	6	7
349563	698	4	2	7	70	257	0	2	3	6	7
351669	699	5	2	2	70	3141	1	2	3	6	7
359201	700	6	2	2	70	290	1	2	3	6	7
360723	701	7	2	2	70	286	0	2	3	6	7
363650	702	8	2	2	70	362	0	2	3	6	7
365582	703	9	2	2	70	382	1	2	3	6	7
370041	704	10	2	2	70	441	1	2	3	6	7
374059	705	11	2	2	70	331	0	2	3	6	7
377255	706	12	2	2	70	229	1	2	3	6	7
382197	707	13	2	2	70	241	1	2	3	6	7
385515	708	14	2	2	70	339	1	2	3	6	7
387158	709	15	2	2	70	337	1	2	3	6	7
391885	710	16	2	2	70	451	1	2	3	6	7
395470	711	17	2	2	70	343	1	2	3	6	7
397633	712	18	2	2	70	298	1	2	3	6	7
402194	713	19	2	2	70	314	1	2	3	6	7
404193	714	20	2	2	70	297	0	2	3	6	7
406054	715	21	2	2	70	319	1	2	3	6	7
408598	716	22	2	2	70	238	0	2	3	6	7
413058	717	23	2	2	70	231	1	2	3	6	7
417606	718	24	2	2	70	189	1	2	3	6	7
420667	719	1	6	2	70	295	0	2	3	6	7
423774	720	2	6	2	70	306	0	2	3	6	7
427273	721	3	6	2	70	241	0	2	3	6	7
429312	722	4	6	3	70	382	0	2	3	6	7
432989	723	5	6	6	70	239	0	2	3	6	7
434812	724	6	6	7	70	319	0	2	3	6	7
437281	725	7	6	2	70	838	0	2	3	6	7
442498	726	8	6	3	70	175	0	2	3	6	7
443772	727	9	6	6	70	541	0	2	3	6	7
446578	728	10	6	7	70	178	0	2	3	6	7
449128	729	11	6	2	70	252	0	2	3	6	7
454035	730	12	6	3	70	202	0	2	3	6	7
458842	731	13	6	6	70	245	0	2	3	6	7
460555	732	14	6	7	70	299	0	2	3	6	7
463410	733	15	6	2	70	166	0	2	3	6	7
468507	734	16	6	3	70	186	0	2	3	6	7
469774	735	17	6	6	70	331	0	2	3	6	7
472397	736	18	6	7	70	191	0	2	3	6	7
475768	737	19	6	3	70	525	0	2	3	6	7
478433	738	20	6	6	70	217	1	2	3	6	7
483297	739	21	6	6	70	353	1	2	3	6	7
488101	740	1	7	6	90	469	0	2	3	6	7
491509	741	2	7	6	90	286	0	2	3	6	7
496225	742	3	7	6	90	304	0	2	3	6	7
501302	743	4	7	7	90	198	0	2	3	6	7
503329	744	5	7	2	90	257	0	2	3	6	7
507832	745	6	7	3	90	217	0	2	3	6	7
511748	746	7	7	6	90	216	0	2	3	6	7
515084	747	8	7	3	90	305	0	2	3	6	7
516592	748	9	7	2	90	447	0	2	3	6	7
519279	749	10	7	7	90	192	1	2	3	6	7
520538	750	11	7	7	90	367	1	2	3	6	7
522515	751	12	7	7	90	370	1	2	3	6	7
526613	752	13	7	7	90	190	1	2	3	6	7
528500	753	14	7	7	90	388	1	2	3	6	7
533169	754	15	7	7	90	594	1	2	3	6	7
537197	755	16	7	7	90	458	1	2	3	6	7
542344	756	17	7	7	90	331	0	2	3	6	7
544237	757	18	7	7	90	781	1	2	3	6	7
548266	758	19	7	7	90	816	1	2	3	6	7
550102	759	20	7	7	90	466	1	2	3	6	7
553483	760	21	7	7	90	323	1	2	3	6	7
557903	761	22	7	7	90	239	1	2	3	6	7
559521	762	23	7	7	90	276	1	2	3	6	7
561140	763	24	7	7	90	465	1	2	3	6	7
563610	764	1	3	7	70	415	1	2	3	6	7
565596	765	2	3	7	70	293	0	2	3	6	7
567324	766	3	3	7	70	401	0	2	3	6	7
570251	767	4	3	7	70	276	1	2	3	6	7
571600	768	5	3	7	70	657	0	2	3	6	7
575706	769	6	3	7	70	324	0	2	3	6	7
580211	770	7	3	7	70	265	0	2	3	6	7
583338	771	8	3	3	70	339	1	2	3	6	7
584809	772	9	3	3	70	440	0	2	3	6	7
588015	773	10	3	3	70	582	1	2	3	6	7
591765	774	11	3	3	70	249	0	2	3	6	7
594927	775	12	3	3	70	197	0	2	3	6	7
596600	776	13	3	3	70	441	1	2	3	6	7
598348	777	14	3	3	70	635	1	2	3	6	7
603556	778	15	3	3	70	968	0	2	3	6	7
607036	779	16	3	3	70	295	0	2	3	6	7
609546	780	17	3	3	70	234	0	2	3	6	7
611581	781	18	3	2	70	353	0	2	3	6	7
615724	782	19	3	6	70	211	0	2	3	6	7
617791	783	20	3	7	70	210	0	2	3	6	7
619640	784	21	3	2	70	465	0	2	3	6	7
624062	785	22	3	6	70	396	1	2	3	6	7
629382	786	23	3	6	70	369	1	2	3	6	7
632577	787	24	3	6	70	768	0	2	3	6	7
636094	788	25	3	6	70	532	1	2	3	6	7
639697	789	26	3	7	70	591	0	2	3	6	7
643490	790	1	2	6	70	225	0	2	3	6	7
646784	791	2	2	6	70	263	0	2	3	6	7
648307	792	3	2	6	70	386	0	2	3	6	7
651724	793	4	2	2	70	163	0	2	3	6	7
654986	794	5	2	3	70	149	1	2	3	6	7
659969	795	6	2	3	70	308	0	2	3	6	7
663286	796	7	2	3	70	295	0	2	3	6	7
667336	797	8	2	6	70	322	0	2	3	6	7
671820	798	9	2	7	70	252	0	2	3	6	7
675858	799	10	2	2	70	463	1	2	3	6	7
680126	800	11	2	3	70	254	0	2	3	6	7
