# Supplementary material for: Control of entropy in neural models of environmental state
Source: eLife. 2019 Feb 28;8:e39404. doi: 10.7554/eLife.39404 (PMC6395063; doi:10.7554/eLife.39404)
Supplement: Source code 1. [file elife-39404-code1.zip › model_for_eLife/run_me_wrapper.m]

% wrapper script that loops over participants and calls the function
% 'bayesian_model' (which runs the model), and then plots outputs as in
% figure 1 of the paper

clear all, close all

subIDs = {'s11','s13','s15','s16','s17','s19','s21','s22','s23','s24','s25','s27','s29','s30','s32','s33','s34','s35','s36'};
sess='fMRI'; % select whether fMRI session or preceding session: options are {'fMRI';'pre_fMRI'}
plotting_on = 1; % set to 1 if want to output plots in figure 1c, 1d and 1e (it will plot a lot of figures!).

for sub = 1:length(subIDs)
    for run = 1:4
        data_dir = [pwd '/data/' sess];
        
        % run the bayesian model
        model{sub}{run} = bayesian_model(subIDs{sub},run,data_dir);  
        
        if plotting_on 
            figure, 
            subplot(3,1,1); hold on, plot(model{sub}{run}.groundtruth,'--k') 
            plot(model{sub}{run}.choices,'ok')
            plot(~model{sub}{run}.rewards.*model{sub}{run}.choices,'*r')
            ylim([.5 4.5])
            subplot(3,1,2); plot(model{sub}{run}.entropy);
            subplot(3,1,3); imagesc(flipud(model{sub}{run}.pH'));
            set(gcf,'Name',['sub' num2str(sub) ' run' num2str(run)]), set(gcf,'color','w');
        end
    end
end
